# Supplementary material for: Carbohydrate-Based NK1R Antagonists with Broad-Spectrum Anticancer Activity
Source: J Med Chem. 2021 Jul 8;64(14):10350–70. doi: 10.1021/acs.jmedchem.1c00793 (PMC8529873; doi:10.1021/acs.jmedchem.1c00793)
Supplement: Supplementary file 2 — jm1c00793_si_002.csv [file jm1c00793_si_002.csv]

SMILES Document
compound	SMILE	MRC-5 IC50 (mM)	A549 IC50 (mM)	HaCaT IC50 (mM)	GAMG IC50 (mM)	HNO97 IC50 (mM)	A64-CLS IC50 (mM)	MeWo IC50 (mM)	T24 IC50 (mM)	PC-3 IC50 (mM)	Sk-Br-3 IC50 (mM)	MDA-MB-231 IC50 (mM)	AN3Ca IC50 (mM)	Sk-OV-3 IC50 (mM)	KATO III IC50 (mM)	HepG2 IC50 (mM)	HT29 IC50 (mM)	Kinact (mM)	Ki (nM)
12?	OC[C@@H]1[C@H](OC(C)(C)O2)[C@H]2[C@@H](OCC3=CC=C(F)C=C3)[C@@H](O[C@H](C)C4=CC(C(F)(F)F)=CC(C(F)(F)F)=C4)O1	27.8 ± 5.7	18.7 ± 0.2
12?	OC[C@@H]1[C@H](OC(C)(C)O2)[C@H]2[C@@H](OCC3=CC=C(F)C=C3)[C@H](O[C@H](C)C4=CC(C(F)(F)F)=CC(C(F)(F)F)=C4)O1	39.7 ± 4.2	23.4 ± 3.8
13?	O[C@H]1[C@@H](CO)O[C@H](O[C@H](C)C2=CC(C(F)(F)F)=CC(C(F)(F)F)=C2)[C@H](OCC3=CC=C(F)C=C3)[C@H]1O	92.23 ± 16.7	40.9 ± 3.1															0.651 ± 0.239
13?	O[C@H]1[C@@H](CO)O[C@@H](O[C@H](C)C2=CC(C(F)(F)F)=CC(C(F)(F)F)=C2)[C@H](OCC3=CC=C(F)C=C3)[C@H]1O	155.7 ± 29.6	67.5 ± 18.2
14?	O[C@H]1[C@@H]2[C@@H](CO[C@@H](C3=CC=CC=C3)O2)O[C@H](O[C@H](C)C4=CC(C(F)(F)F)=CC(C(F)(F)F)=C4)[C@@H]1OCC5=CC=C(F)C=C5	225.8 ± 100.9	24.2 ± 7.8	596.6 ± 8.7	183.8 ± 1.9	175.1 ± 73.9	236.5 ± 15.7	112.9 ± 16.1	490.8 ± 249.5	149.4 ± 44.0	192.4 ± 14.8	332.2 ± 32.8	137.9 ± 6.4	153.1 ± 28.4	28.8 ± 11.7	133.3 ± 95.9	256.0 ± 107.9	0.209 ± 0.103	22.4
14?	O[C@H]1[C@@H]2[C@@H](CO[C@@H](C3=CC=CC=C3)O2)O[C@@H](O[C@H](C)C4=CC(C(F)(F)F)=CC(C(F)(F)F)=C4)[C@@H]1OCC5=CC=C(F)C=C5	130.8 ± 10.7	29.7 ± 5.1
22?	CC1(C)O[C@H]2CO[C@@H](O[C@H](C)C3=CC(C(F)(F)F)=CC(C(F)(F)F)=C3)[C@H](OCC4=CC=C(F)C=C4)[C@H]2O1	503.7 ± 48.7	171.9 ± 47.3
22?	CC1(C)O[C@H]2CO[C@H](O[C@H](C)C3=CC(C(F)(F)F)=CC(C(F)(F)F)=C3)[C@H](OCC4=CC=C(F)C=C4)[C@H]2O1	? 800	59.5 ± 11.4
23?	O[C@H]1CO[C@@H](O[C@H](C)C2=CC(C(F)(F)F)=CC(C(F)(F)F)=C2)[C@H](OCC3=CC=C(F)C=C3)[C@H]1O	50.4 ± 3.3	20.8 ± 4.0
23?	O[C@H]1CO[C@H](O[C@H](C)C2=CC(C(F)(F)F)=CC(C(F)(F)F)=C2)[C@H](OCC3=CC=C(F)C=C3)[C@H]1O	56.2 ± 2.4	31.3 ± 5.6															0.494 ± 0.047
Aprepitant	C[C@H](C1=CC(C(F)(F)F)=CC(C(F)(F)F)=C1)O[C@@H]2[C@H](C3=CC=C(F)C=C3)N(CC4=NN([H])C(N4)=O)CCO2	28.9 ± 6.8	18.3 ± 3.4															0.023 x 10-2
Cisplatin	Cl[Pt]([NH3])(Cl)[NH3]	99.2 ± 37.0	13.5 ± 2.7	2.1 ± 0.7	3.2 ± 0.9	2.5 ± 0.4	4.5 ± 1.2	2.2 ± 1.1	1.6 ± 0.5	3.1 ± 0.2	4.3 ± 0.9	10.2 ± 6.3	1.8 ± 1.4	4.3 ± 0.5	1.8 ± 0.2	1.8 ± 0.2	4.9 ± 0.8
