# Supplementary material for: Carbohydrate-Based NK1R Antagonists with Broad-Spectrum Anticancer Activity
Source: J Med Chem. 2021 Jul 8;64(14):10350–70. doi: 10.1021/acs.jmedchem.1c00793 (PMC8529873; doi:10.1021/acs.jmedchem.1c00793)
Supplement: Supplementary file 3 — jm1c00793_si_003.pdb [file jm1c00793_si_003.pdb]

REMARK   4
REMARK   4 File created by VEGA ZZ 3.2.1
REMARK   4
HETATM    1  C10 GBK A1501       4.767  18.655 -56.050  1.00  0.00      A1   C
HETATM    2  C13 GBK A1501       3.205  20.608 -56.207  1.00  0.00      A1   C
HETATM    3  C09 GBK A1501       3.815  19.564 -55.288  1.00  0.00      A1   C
HETATM    4  C11 GBK A1501       4.435  18.622 -57.543  1.00  0.00      A1   C
HETATM    5  C12 GBK A1501       2.922  18.810 -57.824  1.00  0.00      A1   C
HETATM    6  N15 GBK A1501       2.306  19.963 -57.153  1.00  0.00      A1   N
HETATM    7  N14 GBK A1501       2.737  18.752 -54.737  1.00  0.00      A1   N
HETATM    8  C08 GBK A1501       3.284  17.806 -53.795  1.00  0.00      A1   C
HETATM    9  C07 GBK A1501       3.368  18.556 -52.476  1.00  0.00      A1   C
HETATM   10  C02 GBK A1501       4.349  18.246 -51.556  1.00  0.00      A1   C
HETATM   11  C03 GBK A1501       4.406  18.941 -50.361  1.00  0.00      A1   C
HETATM   12  C04 GBK A1501       3.489  19.946 -50.096  1.00  0.00      A1   C
HETATM   13  C05 GBK A1501       2.506  20.258 -51.021  1.00  0.00      A1   C
HETATM   14  C06 GBK A1501       2.452  19.561 -52.214  1.00  0.00      A1   C
HETATM   15  O16 GBK A1501       5.267  17.230 -51.840  1.00  0.00      A1   O
HETATM   16  C01 GBK A1501       6.562  17.472 -51.377  1.00  0.00      A1   C
HETATM   17  C17 GBK A1501       2.437  21.607 -55.336  1.00  0.00      A1   C
HETATM   18  C22 GBK A1501       1.050  21.656 -55.377  1.00  0.00      A1   C
HETATM   19  C21 GBK A1501       0.366  22.563 -54.583  1.00  0.00      A1   C
HETATM   20  C20 GBK A1501       1.067  23.416 -53.746  1.00  0.00      A1   C
HETATM   21  C19 GBK A1501       2.452  23.364 -53.702  1.00  0.00      A1   C
HETATM   22  C18 GBK A1501       3.137  22.460 -54.496  1.00  0.00      A1   C
TER      23      GBK A1501
ATOM     24  N   GLN A  27      24.863  16.555 -62.987  1.00  0.00      A2   N
ATOM     25  CA  GLN A  27      25.287  15.537 -63.983  1.00  0.00      A2   C
ATOM     26  C   GLN A  27      26.603  14.910 -63.518  1.00  0.00      A2   C
ATOM     27  O   GLN A  27      26.750  13.683 -63.629  1.00  0.00      A2   O
ATOM     28  CB  GLN A  27      25.501  16.195 -65.346  1.00  0.00      A2   C
ATOM     29  CG  GLN A  27      24.640  17.427 -65.579  1.00  0.00      A2   C
ATOM     30  CD  GLN A  27      25.136  18.599 -64.773  1.00  0.00      A2   C
ATOM     31  OE1 GLN A  27      25.877  18.438 -63.809  1.00  0.00      A2   O
ATOM     32  NE2 GLN A  27      24.728  19.791 -65.170  1.00  0.00      A2   N
ATOM     33  N   PRO A  28      27.542  15.675 -62.933  1.00  0.00      A2   N
ATOM     34  CA  PRO A  28      28.802  15.083 -62.530  1.00  0.00      A2   C
ATOM     35  C   PRO A  28      28.361  13.917 -61.643  1.00  0.00      A2   C
ATOM     36  O   PRO A  28      27.504  14.117 -60.807  1.00  0.00      A2   O
ATOM     37  CB  PRO A  28      29.457  16.181 -61.681  1.00  0.00      A2   C
ATOM     38  CG  PRO A  28      28.340  17.166 -61.398  1.00  0.00      A2   C
ATOM     39  CD  PRO A  28      27.426  17.087 -62.602  1.00  0.00      A2   C
ATOM     40  N   ALA A  29      28.995  12.753 -61.799  1.00  0.00      A2   N
ATOM     41  CA  ALA A  29      28.594  11.558 -61.021  1.00  0.00      A2   C
ATOM     42  C   ALA A  29      28.741  11.856 -59.527  1.00  0.00      A2   C
ATOM     43  O   ALA A  29      27.827  11.489 -58.764  1.00  0.00      A2   O
ATOM     44  CB  ALA A  29      29.427  10.374 -61.436  1.00  0.00      A2   C
ATOM     45  N   TRP A  30      29.818  12.534 -59.123  1.00  0.00      A2   N
ATOM     46  CA  TRP A  30      29.929  12.875 -57.687  1.00  0.00      A2   C
ATOM     47  C   TRP A  30      28.733  13.750 -57.310  1.00  0.00      A2   C
ATOM     48  O   TRP A  30      28.072  13.386 -56.324  1.00  0.00      A2   O
ATOM     49  CB  TRP A  30      31.258  13.570 -57.381  1.00  0.00      A2   C
ATOM     50  CG  TRP A  30      31.621  14.652 -58.348  1.00  0.00      A2   C
ATOM     51  CD1 TRP A  30      32.218  14.496 -59.563  1.00  0.00      A2   C
ATOM     52  CD2 TRP A  30      31.426  16.066 -58.174  1.00  0.00      A2   C
ATOM     53  NE1 TRP A  30      32.402  15.712 -60.159  1.00  0.00      A2   N
ATOM     54  CE2 TRP A  30      31.927  16.694 -59.331  1.00  0.00      A2   C
ATOM     55  CE3 TRP A  30      30.880  16.860 -57.163  1.00  0.00      A2   C
ATOM     56  CZ2 TRP A  30      31.895  18.076 -59.499  1.00  0.00      A2   C
ATOM     57  CZ3 TRP A  30      30.851  18.225 -57.327  1.00  0.00      A2   C
ATOM     58  CH2 TRP A  30      31.351  18.823 -58.481  1.00  0.00      A2   C
ATOM     59  N   GLN A  31      28.365  14.777 -58.091  1.00  0.00      A2   N
ATOM     60  CA  GLN A  31      27.190  15.446 -57.539  1.00  0.00      A2   C
ATOM     61  C   GLN A  31      26.030  14.479 -57.364  1.00  0.00      A2   C
ATOM     62  O   GLN A  31      25.259  14.599 -56.405  1.00  0.00      A2   O
ATOM     63  CB  GLN A  31      26.759  16.604 -58.439  1.00  0.00      A2   C
ATOM     64  CG  GLN A  31      27.714  17.783 -58.470  1.00  0.00      A2   C
ATOM     65  CD  GLN A  31      27.091  19.005 -59.111  1.00  0.00      A2   C
ATOM     66  OE1 GLN A  31      25.919  19.308 -58.884  1.00  0.00      A2   O
ATOM     67  NE2 GLN A  31      27.871  19.712 -59.922  1.00  0.00      A2   N
ATOM     68  N   ILE A  32      25.897  13.507 -58.266  1.00  0.00      A2   N
ATOM     69  CA  ILE A  32      24.792  12.562 -58.169  1.00  0.00      A2   C
ATOM     70  C   ILE A  32      24.979  11.638 -56.973  1.00  0.00      A2   C
ATOM     71  O   ILE A  32      24.012  11.300 -56.280  1.00  0.00      A2   O
ATOM     72  CB  ILE A  32      24.643  11.782 -59.487  1.00  0.00      A2   C
ATOM     73  CG1 ILE A  32      24.367  12.756 -60.636  1.00  0.00      A2   C
ATOM     74  CG2 ILE A  32      23.535  10.745 -59.379  1.00  0.00      A2   C
ATOM     75  CD1 ILE A  32      23.262  13.751 -60.342  1.00  0.00      A2   C
ATOM     76  N   VAL A  33      26.218  11.217 -56.700  1.00  0.00      A2   N
ATOM     77  CA  VAL A  33      26.451  10.444 -55.481  1.00  0.00      A2   C
ATOM     78  C   VAL A  33      26.236  11.307 -54.242  1.00  0.00      A2   C
ATOM     79  O   VAL A  33      25.731  10.822 -53.219  1.00  0.00      A2   O
ATOM     80  CB  VAL A  33      27.855   9.811 -55.496  1.00  0.00      A2   C
ATOM     81  CG1 VAL A  33      28.043   8.922 -54.281  1.00  0.00      A2   C
ATOM     82  CG2 VAL A  33      28.060   9.007 -56.770  1.00  0.00      A2   C
ATOM     83  N   LEU A  34      26.570  12.600 -54.321  1.00  0.00      A2   N
ATOM     84  CA  LEU A  34      26.312  13.506 -53.205  1.00  0.00      A2   C
ATOM     85  C   LEU A  34      24.827  13.539 -52.870  1.00  0.00      A2   C
ATOM     86  O   LEU A  34      24.419  13.270 -51.731  1.00  0.00      A2   O
ATOM     87  CB  LEU A  34      26.792  14.917 -53.554  1.00  0.00      A2   C
ATOM     88  CG  LEU A  34      28.099  15.516 -53.047  1.00  0.00      A2   C
ATOM     89  CD1 LEU A  34      28.258  16.900 -53.651  1.00  0.00      A2   C
ATOM     90  CD2 LEU A  34      28.107  15.592 -51.532  1.00  0.00      A2   C
ATOM     91  N   TRP A  35      24.001  13.861 -53.868  1.00  0.00      A2   N
ATOM     92  CA  TRP A  35      22.569  13.990 -53.634  1.00  0.00      A2   C
ATOM     93  C   TRP A  35      21.927  12.652 -53.292  1.00  0.00      A2   C
ATOM     94  O   TRP A  35      20.968  12.609 -52.511  1.00  0.00      A2   O
ATOM     95  CB  TRP A  35      21.902  14.627 -54.852  1.00  0.00      A2   C
ATOM     96  CG  TRP A  35      22.255  16.071 -55.014  1.00  0.00      A2   C
ATOM     97  CD1 TRP A  35      23.137  16.606 -55.903  1.00  0.00      A2   C
ATOM     98  CD2 TRP A  35      21.744  17.168 -54.248  1.00  0.00      A2   C
ATOM     99  NE1 TRP A  35      23.204  17.968 -55.744  1.00  0.00      A2   N
ATOM    100  CE2 TRP A  35      22.357  18.339 -54.734  1.00  0.00      A2   C
ATOM    101  CE3 TRP A  35      20.823  17.273 -53.199  1.00  0.00      A2   C
ATOM    102  CZ2 TRP A  35      22.080  19.600 -54.210  1.00  0.00      A2   C
ATOM    103  CZ3 TRP A  35      20.550  18.527 -52.679  1.00  0.00      A2   C
ATOM    104  CH2 TRP A  35      21.176  19.673 -53.186  1.00  0.00      A2   C
ATOM    105  N   ALA A  36      22.445  11.551 -53.846  1.00  0.00      A2   N
ATOM    106  CA  ALA A  36      21.930  10.240 -53.469  1.00  0.00      A2   C
ATOM    107  C   ALA A  36      22.188   9.963 -51.996  1.00  0.00      A2   C
ATOM    108  O   ALA A  36      21.306   9.461 -51.281  1.00  0.00      A2   O
ATOM    109  CB  ALA A  36      22.563   9.158 -54.345  1.00  0.00      A2   C
ATOM    110  N   ALA A  37      23.374  10.339 -51.509  1.00  0.00      A2   N
ATOM    111  CA  ALA A  37      23.669  10.136 -50.098  1.00  0.00      A2   C
ATOM    112  C   ALA A  37      22.803  11.024 -49.215  1.00  0.00      A2   C
ATOM    113  O   ALA A  37      22.298  10.574 -48.179  1.00  0.00      A2   O
ATOM    114  CB  ALA A  37      25.149  10.397 -49.827  1.00  0.00      A2   C
ATOM    115  N   ALA A  38      22.605  12.285 -49.608  1.00  0.00      A2   N
ATOM    116  CA  ALA A  38      21.782  13.174 -48.794  1.00  0.00      A2   C
ATOM    117  C   ALA A  38      20.332  12.700 -48.711  1.00  0.00      A2   C
ATOM    118  O   ALA A  38      19.751  12.619 -47.616  1.00  0.00      A2   O
ATOM    119  CB  ALA A  38      21.859  14.590 -49.363  1.00  0.00      A2   C
ATOM    120  N   TYR A  39      19.738  12.338 -49.853  1.00  0.00      A2   N
ATOM    121  CA  TYR A  39      18.348  11.887 -49.824  1.00  0.00      A2   C
ATOM    122  C   TYR A  39      18.200  10.577 -49.060  1.00  0.00      A2   C
ATOM    123  O   TYR A  39      17.236  10.400 -48.298  1.00  0.00      A2   O
ATOM    124  CB  TYR A  39      17.803  11.765 -51.249  1.00  0.00      A2   C
ATOM    125  CG  TYR A  39      17.327  13.091 -51.809  1.00  0.00      A2   C
ATOM    126  CD1 TYR A  39      18.237  14.074 -52.182  1.00  0.00      A2   C
ATOM    127  CD2 TYR A  39      15.972  13.366 -51.951  1.00  0.00      A2   C
ATOM    128  CE1 TYR A  39      17.814  15.294 -52.687  1.00  0.00      A2   C
ATOM    129  CE2 TYR A  39      15.538  14.586 -52.457  1.00  0.00      A2   C
ATOM    130  CZ  TYR A  39      16.465  15.546 -52.823  1.00  0.00      A2   C
ATOM    131  OH  TYR A  39      16.047  16.759 -53.327  1.00  0.00      A2   O
ATOM    132  N   THR A  40      19.178   9.675 -49.190  1.00  0.00      A2   N
ATOM    133  CA  THR A  40      19.111   8.441 -48.414  1.00  0.00      A2   C
ATOM    134  C   THR A  40      19.234   8.718 -46.923  1.00  0.00      A2   C
ATOM    135  O   THR A  40      18.584   8.045 -46.111  1.00  0.00      A2   O
ATOM    136  CB  THR A  40      20.194   7.467 -48.875  1.00  0.00      A2   C
ATOM    137  OG1 THR A  40      21.418   8.178 -49.091  1.00  0.00      A2   O
ATOM    138  CG2 THR A  40      19.772   6.782 -50.170  1.00  0.00      A2   C
ATOM    139  N   VAL A  41      20.027   9.728 -46.550  1.00  0.00      A2   N
ATOM    140  CA  VAL A  41      20.111  10.131 -45.149  1.00  0.00      A2   C
ATOM    141  C   VAL A  41      18.750  10.599 -44.652  1.00  0.00      A2   C
ATOM    142  O   VAL A  41      18.327  10.259 -43.536  1.00  0.00      A2   O
ATOM    143  CB  VAL A  41      21.181  11.226 -44.972  1.00  0.00      A2   C
ATOM    144  CG1 VAL A  41      20.987  11.965 -43.659  1.00  0.00      A2   C
ATOM    145  CG2 VAL A  41      22.580  10.627 -45.043  1.00  0.00      A2   C
ATOM    146  N   ILE A  42      18.022  11.344 -45.492  1.00  0.00      A2   N
ATOM    147  CA  ILE A  42      16.686  11.787 -45.097  1.00  0.00      A2   C
ATOM    148  C   ILE A  42      15.778  10.589 -44.860  1.00  0.00      A2   C
ATOM    149  O   ILE A  42      15.083  10.504 -43.837  1.00  0.00      A2   O
ATOM    150  CB  ILE A  42      16.084  12.725 -46.156  1.00  0.00      A2   C
ATOM    151  CG1 ILE A  42      16.769  14.087 -46.129  1.00  0.00      A2   C
ATOM    152  CG2 ILE A  42      14.586  12.880 -45.929  1.00  0.00      A2   C
ATOM    153  CD1 ILE A  42      16.220  15.029 -47.164  1.00  0.00      A2   C
ATOM    154  N   VAL A  43      15.790   9.629 -45.789  1.00  0.00      A2   N
ATOM    155  CA  VAL A  43      14.848   8.515 -45.689  1.00  0.00      A2   C
ATOM    156  C   VAL A  43      15.141   7.675 -44.451  1.00  0.00      A2   C
ATOM    157  O   VAL A  43      14.232   7.342 -43.676  1.00  0.00      A2   O
ATOM    158  CB  VAL A  43      14.877   7.657 -46.966  1.00  0.00      A2   C
ATOM    159  CG1 VAL A  43      13.790   6.596 -46.908  1.00  0.00      A2   C
ATOM    160  CG2 VAL A  43      14.700   8.522 -48.199  1.00  0.00      A2   C
ATOM    161  N   VAL A  44      16.417   7.339 -44.229  1.00  0.00      A2   N
ATOM    162  CA  VAL A  44      16.741   6.454 -43.113  1.00  0.00      A2   C
ATOM    163  C   VAL A  44      16.521   7.159 -41.778  1.00  0.00      A2   C
ATOM    164  O   VAL A  44      15.954   6.575 -40.844  1.00  0.00      A2   O
ATOM    165  CB  VAL A  44      18.174   5.901 -43.242  1.00  0.00      A2   C
ATOM    166  CG1 VAL A  44      18.309   5.060 -44.504  1.00  0.00      A2   C
ATOM    167  CG2 VAL A  44      19.207   7.021 -43.221  1.00  0.00      A2   C
ATOM    168  N   THR A  45      16.949   8.423 -41.657  1.00  0.00      A2   N
ATOM    169  CA  THR A  45      16.785   9.102 -40.377  1.00  0.00      A2   C
ATOM    170  C   THR A  45      15.311   9.308 -40.058  1.00  0.00      A2   C
ATOM    171  O   THR A  45      14.886   9.138 -38.907  1.00  0.00      A2   O
ATOM    172  CB  THR A  45      17.513  10.446 -40.380  1.00  0.00      A2   C
ATOM    173  OG1 THR A  45      18.852  10.268 -40.851  1.00  0.00      A2   O
ATOM    174  CG2 THR A  45      17.550  11.037 -38.971  1.00  0.00      A2   C
ATOM    175  N   SER A  46      14.508   9.628 -41.076  1.00  0.00      A2   N
ATOM    176  CA  SER A  46      13.093   9.878 -40.834  1.00  0.00      A2   C
ATOM    177  C   SER A  46      12.347   8.599 -40.484  1.00  0.00      A2   C
ATOM    178  O   SER A  46      11.541   8.586 -39.544  1.00  0.00      A2   O
ATOM    179  CB  SER A  46      12.458  10.540 -42.051  1.00  0.00      A2   C
ATOM    180  OG  SER A  46      11.055  10.602 -41.882  1.00  0.00      A2   O
ATOM    181  N   VAL A  47      12.592   7.513 -41.226  1.00  0.00      A2   N
ATOM    182  CA  VAL A  47      11.854   6.281 -40.961  1.00  0.00      A2   C
ATOM    183  C   VAL A  47      12.302   5.654 -39.645  1.00  0.00      A2   C
ATOM    184  O   VAL A  47      11.471   5.210 -38.841  1.00  0.00      A2   O
ATOM    185  CB  VAL A  47      11.994   5.297 -42.137  1.00  0.00      A2   C
ATOM    186  CG1 VAL A  47      11.343   3.968 -41.792  1.00  0.00      A2   C
ATOM    187  CG2 VAL A  47      11.358   5.873 -43.394  1.00  0.00      A2   C
ATOM    188  N   VAL A  48      13.614   5.625 -39.390  1.00  0.00      A2   N
ATOM    189  CA  VAL A  48      14.091   5.072 -38.126  1.00  0.00      A2   C
ATOM    190  C   VAL A  48      13.546   5.887 -36.962  1.00  0.00      A2   C
ATOM    191  O   VAL A  48      12.944   5.342 -36.030  1.00  0.00      A2   O
ATOM    192  CB  VAL A  48      15.632   5.006 -38.104  1.00  0.00      A2   C
ATOM    193  CG1 VAL A  48      16.146   4.656 -36.707  1.00  0.00      A2   C
ATOM    194  CG2 VAL A  48      16.136   3.975 -39.102  1.00  0.00      A2   C
ATOM    195  N   GLY A  49      13.700   7.212 -37.020  1.00  0.00      A2   N
ATOM    196  CA  GLY A  49      13.284   8.023 -35.888  1.00  0.00      A2   C
ATOM    197  C   GLY A  49      11.784   8.028 -35.665  1.00  0.00      A2   C
ATOM    198  O   GLY A  49      11.318   7.992 -34.521  1.00  0.00      A2   O
ATOM    199  N   ASN A  50      11.006   8.054 -36.747  1.00  0.00      A2   N
ATOM    200  CA  ASN A  50       9.556   8.102 -36.594  1.00  0.00      A2   C
ATOM    201  C   ASN A  50       8.989   6.753 -36.176  1.00  0.00      A2   C
ATOM    202  O   ASN A  50       8.038   6.694 -35.387  1.00  0.00      A2   O
ATOM    203  CB  ASN A  50       8.909   8.607 -37.880  1.00  0.00      A2   C
ATOM    204  CG  ASN A  50       8.918  10.128 -37.976  1.00  0.00      A2   C
ATOM    205  OD1 ASN A  50       8.430  10.821 -37.085  1.00  0.00      A2   O
ATOM    206  ND2 ASN A  50       9.487  10.650 -39.057  1.00  0.00      A2   N
ATOM    207  N   VAL A  51       9.555   5.660 -36.694  1.00  0.00      A2   N
ATOM    208  CA  VAL A  51       9.132   4.340 -36.241  1.00  0.00      A2   C
ATOM    209  C   VAL A  51       9.472   4.171 -34.767  1.00  0.00      A2   C
ATOM    210  O   VAL A  51       8.667   3.653 -33.979  1.00  0.00      A2   O
ATOM    211  CB  VAL A  51       9.778   3.242 -37.109  1.00  0.00      A2   C
ATOM    212  CG1 VAL A  51       9.744   1.898 -36.391  1.00  0.00      A2   C
ATOM    213  CG2 VAL A  51       9.080   3.145 -38.459  1.00  0.00      A2   C
ATOM    214  N   VAL A  52      10.645   4.667 -34.360  1.00  0.00      A2   N
ATOM    215  CA  VAL A  52      11.018   4.610 -32.950  1.00  0.00      A2   C
ATOM    216  C   VAL A  52      10.050   5.432 -32.115  1.00  0.00      A2   C
ATOM    217  O   VAL A  52       9.684   5.038 -31.002  1.00  0.00      A2   O
ATOM    218  CB  VAL A  52      12.473   5.082 -32.749  1.00  0.00      A2   C
ATOM    219  CG1 VAL A  52      12.770   5.268 -31.275  1.00  0.00      A2   C
ATOM    220  CG2 VAL A  52      13.451   4.086 -33.333  1.00  0.00      A2   C
ATOM    221  N   VAL A  53       9.591   6.568 -32.649  1.00  0.00      A2   N
ATOM    222  CA  VAL A  53       8.664   7.401 -31.889  1.00  0.00      A2   C
ATOM    223  C   VAL A  53       7.328   6.685 -31.720  1.00  0.00      A2   C
ATOM    224  O   VAL A  53       6.734   6.688 -30.632  1.00  0.00      A2   O
ATOM    225  CB  VAL A  53       8.499   8.777 -32.563  1.00  0.00      A2   C
ATOM    226  CG1 VAL A  53       7.221   9.459 -32.097  1.00  0.00      A2   C
ATOM    227  CG2 VAL A  53       9.708   9.654 -32.295  1.00  0.00      A2   C
ATOM    228  N   MET A  54       6.837   6.051 -32.788  1.00  0.00      A2   N
ATOM    229  CA  MET A  54       5.578   5.321 -32.686  1.00  0.00      A2   C
ATOM    230  C   MET A  54       5.686   4.165 -31.699  1.00  0.00      A2   C
ATOM    231  O   MET A  54       4.745   3.902 -30.936  1.00  0.00      A2   O
ATOM    232  CB  MET A  54       5.155   4.816 -34.068  1.00  0.00      A2   C
ATOM    233  CG  MET A  54       4.759   5.929 -35.032  1.00  0.00      A2   C
ATOM    234  SD  MET A  54       4.212   5.340 -36.646  1.00  0.00      A2   S
ATOM    235  CE  MET A  54       5.756   4.765 -37.347  1.00  0.00      A2   C
ATOM    236  N   TRP A  55       6.835   3.479 -31.674  1.00  0.00      A2   N
ATOM    237  CA  TRP A  55       7.028   2.418 -30.687  1.00  0.00      A2   C
ATOM    238  C   TRP A  55       7.110   2.983 -29.272  1.00  0.00      A2   C
ATOM    239  O   TRP A  55       6.608   2.370 -28.320  1.00  0.00      A2   O
ATOM    240  CB  TRP A  55       8.286   1.612 -31.017  1.00  0.00      A2   C
ATOM    241  CG  TRP A  55       8.678   0.606 -29.952  1.00  0.00      A2   C
ATOM    242  CD1 TRP A  55       8.111  -0.617 -29.729  1.00  0.00      A2   C
ATOM    243  CD2 TRP A  55       9.725   0.742 -28.979  1.00  0.00      A2   C
ATOM    244  NE1 TRP A  55       8.734  -1.244 -28.676  1.00  0.00      A2   N
ATOM    245  CE2 TRP A  55       9.729  -0.432 -28.200  1.00  0.00      A2   C
ATOM    246  CE3 TRP A  55      10.657   1.744 -28.690  1.00  0.00      A2   C
ATOM    247  CZ2 TRP A  55      10.627  -0.631 -27.153  1.00  0.00      A2   C
ATOM    248  CZ3 TRP A  55      11.545   1.544 -27.649  1.00  0.00      A2   C
ATOM    249  CH2 TRP A  55      11.525   0.366 -26.895  1.00  0.00      A2   C
ATOM    250  N   ILE A  56       7.722   4.160 -29.121  1.00  0.00      A2   N
ATOM    251  CA  ILE A  56       7.880   4.761 -27.802  1.00  0.00      A2   C
ATOM    252  C   ILE A  56       6.525   5.129 -27.224  1.00  0.00      A2   C
ATOM    253  O   ILE A  56       6.252   4.898 -26.041  1.00  0.00      A2   O
ATOM    254  CB  ILE A  56       8.807   5.991 -27.886  1.00  0.00      A2   C
ATOM    255  CG1 ILE A  56      10.273   5.568 -27.912  1.00  0.00      A2   C
ATOM    256  CG2 ILE A  56       8.548   6.959 -26.736  1.00  0.00      A2   C
ATOM    257  CD1 ILE A  56      11.217   6.722 -28.150  1.00  0.00      A2   C
ATOM    258  N   ILE A  57       5.647   5.691 -28.052  1.00  0.00      A2   N
ATOM    259  CA  ILE A  57       4.363   6.147 -27.536  1.00  0.00      A2   C
ATOM    260  C   ILE A  57       3.395   4.984 -27.367  1.00  0.00      A2   C
ATOM    261  O   ILE A  57       2.650   4.922 -26.383  1.00  0.00      A2   O
ATOM    262  CB  ILE A  57       3.790   7.239 -28.453  1.00  0.00      A2   C
ATOM    263  CG1 ILE A  57       4.673   8.483 -28.386  1.00  0.00      A2   C
ATOM    264  CG2 ILE A  57       2.348   7.560 -28.076  1.00  0.00      A2   C
ATOM    265  CD1 ILE A  57       4.312   9.532 -29.397  1.00  0.00      A2   C
ATOM    266  N   LEU A  58       3.383   4.044 -28.310  1.00  0.00      A2   N
ATOM    267  CA  LEU A  58       2.361   3.005 -28.255  1.00  0.00      A2   C
ATOM    268  C   LEU A  58       2.747   1.861 -27.321  1.00  0.00      A2   C
ATOM    269  O   LEU A  58       1.891   1.334 -26.602  1.00  0.00      A2   O
ATOM    270  CB  LEU A  58       2.080   2.494 -29.666  1.00  0.00      A2   C
ATOM    271  CG  LEU A  58       1.577   3.601 -30.600  1.00  0.00      A2   C
ATOM    272  CD1 LEU A  58       1.789   3.232 -32.056  1.00  0.00      A2   C
ATOM    273  CD2 LEU A  58       0.110   3.927 -30.335  1.00  0.00      A2   C
ATOM    274  N   ALA A  59       4.024   1.466 -27.312  1.00  0.00      A2   N
ATOM    275  CA  ALA A  59       4.443   0.299 -26.541  1.00  0.00      A2   C
ATOM    276  C   ALA A  59       4.542   0.562 -25.043  1.00  0.00      A2   C
ATOM    277  O   ALA A  59       4.565  -0.396 -24.262  1.00  0.00      A2   O
ATOM    278  CB  ALA A  59       5.789  -0.215 -27.055  1.00  0.00      A2   C
ATOM    279  N   HIS A  60       4.603   1.823 -24.625  1.00  0.00      A2   N
ATOM    280  CA  HIS A  60       4.739   2.181 -23.220  1.00  0.00      A2   C
ATOM    281  C   HIS A  60       3.424   2.763 -22.718  1.00  0.00      A2   C
ATOM    282  O   HIS A  60       2.868   3.676 -23.334  1.00  0.00      A2   O
ATOM    283  CB  HIS A  60       5.896   3.163 -23.023  1.00  0.00      A2   C
ATOM    284  CG  HIS A  60       7.235   2.590 -23.376  1.00  0.00      A2   C
ATOM    285  ND1 HIS A  60       7.566   2.203 -24.656  1.00  0.00      A2   N
ATOM    286  CD2 HIS A  60       8.323   2.329 -22.613  1.00  0.00      A2   C
ATOM    287  CE1 HIS A  60       8.800   1.733 -24.669  1.00  0.00      A2   C
ATOM    288  NE2 HIS A  60       9.282   1.798 -23.441  1.00  0.00      A2   N
ATOM    289  N   LYS A  61       2.941   2.237 -21.590  1.00  0.00      A2   N
ATOM    290  CA  LYS A  61       1.580   2.527 -21.147  1.00  0.00      A2   C
ATOM    291  C   LYS A  61       1.396   3.989 -20.749  1.00  0.00      A2   C
ATOM    292  O   LYS A  61       0.363   4.593 -21.064  1.00  0.00      A2   O
ATOM    293  CB  LYS A  61       1.213   1.612 -19.978  1.00  0.00      A2   C
ATOM    294  CG  LYS A  61       1.164   0.134 -20.332  1.00  0.00      A2   C
ATOM    295  CD  LYS A  61       0.830  -0.707 -19.112  1.00  0.00      A2   C
ATOM    296  CE  LYS A  61       0.685  -2.173 -19.477  1.00  0.00      A2   C
ATOM    297  NZ  LYS A  61       0.360  -3.003 -18.286  1.00  0.00      A2   N
ATOM    298  N   ARG A  62       2.381   4.577 -20.063  1.00  0.00      A2   N
ATOM    299  CA  ARG A  62       2.205   5.926 -19.537  1.00  0.00      A2   C
ATOM    300  C   ARG A  62       2.119   6.979 -20.633  1.00  0.00      A2   C
ATOM    301  O   ARG A  62       1.524   8.037 -20.405  1.00  0.00      A2   O
ATOM    302  CB  ARG A  62       3.333   6.272 -18.561  1.00  0.00      A2   C
ATOM    303  CG  ARG A  62       2.879   6.305 -17.104  1.00  0.00      A2   C
ATOM    304  CD  ARG A  62       3.921   6.899 -16.168  1.00  0.00      A2   C
ATOM    305  NE  ARG A  62       4.716   5.874 -15.498  1.00  0.00      A2   N
ATOM    306  CZ  ARG A  62       5.962   5.550 -15.831  1.00  0.00      A2   C
ATOM    307  NH1 ARG A  62       6.571   6.173 -16.832  1.00  0.00      A2   N
ATOM    308  NH2 ARG A  62       6.602   4.602 -15.159  1.00  0.00      A2   N
ATOM    309  N   MET A  63       2.667   6.708 -21.818  1.00  0.00      A2   N
ATOM    310  CA  MET A  63       2.754   7.708 -22.876  1.00  0.00      A2   C
ATOM    311  C   MET A  63       1.473   7.843 -23.691  1.00  0.00      A2   C
ATOM    312  O   MET A  63       1.426   8.692 -24.585  1.00  0.00      A2   O
ATOM    313  CB  MET A  63       3.926   7.387 -23.813  1.00  0.00      A2   C
ATOM    314  CG  MET A  63       5.303   7.474 -23.162  1.00  0.00      A2   C
ATOM    315  SD  MET A  63       5.844   9.159 -22.801  1.00  0.00      A2   S
ATOM    316  CE  MET A  63       6.417   9.720 -24.403  1.00  0.00      A2   C
ATOM    317  N   ARG A  64       0.442   7.040 -23.423  1.00  0.00      A2   N
ATOM    318  CA  ARG A  64      -0.767   7.044 -24.251  1.00  0.00      A2   C
ATOM    319  C   ARG A  64      -1.677   8.211 -23.856  1.00  0.00      A2   C
ATOM    320  O   ARG A  64      -2.771   8.046 -23.309  1.00  0.00      A2   O
ATOM    321  CB  ARG A  64      -1.488   5.706 -24.142  1.00  0.00      A2   C
ATOM    322  CG  ARG A  64      -0.608   4.496 -24.436  1.00  0.00      A2   C
ATOM    323  CD  ARG A  64      -1.432   3.270 -24.799  1.00  0.00      A2   C
ATOM    324  NE  ARG A  64      -0.617   2.058 -24.835  1.00  0.00      A2   N
ATOM    325  CZ  ARG A  64      -0.530   1.183 -23.836  1.00  0.00      A2   C
ATOM    326  NH1 ARG A  64      -1.213   1.375 -22.716  1.00  0.00      A2   N
ATOM    327  NH2 ARG A  64       0.238   0.109 -23.960  1.00  0.00      A2   N
ATOM    328  N   THR A  65      -1.204   9.416 -24.159  1.00  0.00      A2   N
ATOM    329  CA  THR A  65      -1.968  10.643 -23.986  1.00  0.00      A2   C
ATOM    330  C   THR A  65      -2.628  11.057 -25.301  1.00  0.00      A2   C
ATOM    331  O   THR A  65      -2.339  10.520 -26.371  1.00  0.00      A2   O
ATOM    332  CB  THR A  65      -1.068  11.770 -23.470  1.00  0.00      A2   C
ATOM    333  OG1 THR A  65      -0.172  12.180 -24.511  1.00  0.00      A2   O
ATOM    334  CG2 THR A  65      -0.257  11.303 -22.273  1.00  0.00      A2   C
ATOM    335  N   VAL A  66      -3.538  12.029 -25.203  1.00  0.00      A2   N
ATOM    336  CA  VAL A  66      -4.167  12.604 -26.394  1.00  0.00      A2   C
ATOM    337  C   VAL A  66      -3.111  13.217 -27.310  1.00  0.00      A2   C
ATOM    338  O   VAL A  66      -3.022  12.900 -28.513  1.00  0.00      A2   O
ATOM    339  CB  VAL A  66      -5.215  13.652 -25.970  1.00  0.00      A2   C
ATOM    340  CG1 VAL A  66      -5.568  14.583 -27.119  1.00  0.00      A2   C
ATOM    341  CG2 VAL A  66      -6.458  12.983 -25.387  1.00  0.00      A2   C
ATOM    342  N   THR A  67      -2.270  14.081 -26.738  1.00  0.00      A2   N
ATOM    343  CA  THR A  67      -1.244  14.750 -27.524  1.00  0.00      A2   C
ATOM    344  C   THR A  67      -0.334  13.731 -28.188  1.00  0.00      A2   C
ATOM    345  O   THR A  67      -0.012  13.853 -29.376  1.00  0.00      A2   O
ATOM    346  CB  THR A  67      -0.440  15.697 -26.626  1.00  0.00      A2   C
ATOM    347  OG1 THR A  67      -1.115  16.958 -26.522  1.00  0.00      A2   O
ATOM    348  CG2 THR A  67       0.956  15.919 -27.182  1.00  0.00      A2   C
ATOM    349  N   ASN A  68       0.071  12.701 -27.444  1.00  0.00      A2   N
ATOM    350  CA  ASN A  68       1.007  11.740 -28.008  1.00  0.00      A2   C
ATOM    351  C   ASN A  68       0.355  10.900 -29.099  1.00  0.00      A2   C
ATOM    352  O   ASN A  68       1.052  10.400 -29.989  1.00  0.00      A2   O
ATOM    353  CB  ASN A  68       1.569  10.859 -26.900  1.00  0.00      A2   C
ATOM    354  CG  ASN A  68       2.660  11.552 -26.112  1.00  0.00      A2   C
ATOM    355  OD1 ASN A  68       3.300  12.484 -26.602  1.00  0.00      A2   O
ATOM    356  ND2 ASN A  68       2.869  11.113 -24.879  1.00  0.00      A2   N
ATOM    357  N   TYR A  69      -0.971  10.732 -29.053  1.00  0.00      A2   N
ATOM    358  CA  TYR A  69      -1.647  10.049 -30.150  1.00  0.00      A2   C
ATOM    359  C   TYR A  69      -1.580  10.884 -31.421  1.00  0.00      A2   C
ATOM    360  O   TYR A  69      -1.281  10.359 -32.507  1.00  0.00      A2   O
ATOM    361  CB  TYR A  69      -3.103   9.734 -29.792  1.00  0.00      A2   C
ATOM    362  CG  TYR A  69      -3.325   8.443 -29.025  1.00  0.00      A2   C
ATOM    363  CD1 TYR A  69      -2.273   7.772 -28.415  1.00  0.00      A2   C
ATOM    364  CD2 TYR A  69      -4.593   7.878 -28.943  1.00  0.00      A2   C
ATOM    365  CE1 TYR A  69      -2.485   6.585 -27.725  1.00  0.00      A2   C
ATOM    366  CE2 TYR A  69      -4.814   6.692 -28.257  1.00  0.00      A2   C
ATOM    367  CZ  TYR A  69      -3.756   6.050 -27.649  1.00  0.00      A2   C
ATOM    368  OH  TYR A  69      -3.966   4.871 -26.965  1.00  0.00      A2   O
ATOM    369  N   PHE A  70      -1.805  12.199 -31.297  1.00  0.00      A2   N
ATOM    370  CA  PHE A  70      -1.640  13.056 -32.472  1.00  0.00      A2   C
ATOM    371  C   PHE A  70      -0.198  13.049 -32.970  1.00  0.00      A2   C
ATOM    372  O   PHE A  70       0.046  13.061 -34.187  1.00  0.00      A2   O
ATOM    373  CB  PHE A  70      -2.129  14.470 -32.173  1.00  0.00      A2   C
ATOM    374  CG  PHE A  70      -3.623  14.574 -32.090  1.00  0.00      A2   C
ATOM    375  CD1 PHE A  70      -4.403  14.328 -33.207  1.00  0.00      A2   C
ATOM    376  CD2 PHE A  70      -4.250  14.889 -30.898  1.00  0.00      A2   C
ATOM    377  CE1 PHE A  70      -5.779  14.413 -33.139  1.00  0.00      A2   C
ATOM    378  CE2 PHE A  70      -5.626  14.973 -30.823  1.00  0.00      A2   C
ATOM    379  CZ  PHE A  70      -6.391  14.736 -31.944  1.00  0.00      A2   C
ATOM    380  N   LEU A  71       0.773  12.999 -32.051  1.00  0.00      A2   N
ATOM    381  CA  LEU A  71       2.171  12.908 -32.465  1.00  0.00      A2   C
ATOM    382  C   LEU A  71       2.445  11.599 -33.192  1.00  0.00      A2   C
ATOM    383  O   LEU A  71       3.292  11.558 -34.092  1.00  0.00      A2   O
ATOM    384  CB  LEU A  71       3.111  13.062 -31.273  1.00  0.00      A2   C
ATOM    385  CG  LEU A  71       3.085  14.402 -30.546  1.00  0.00      A2   C
ATOM    386  CD1 LEU A  71       4.089  14.376 -29.412  1.00  0.00      A2   C
ATOM    387  CD2 LEU A  71       3.377  15.532 -31.510  1.00  0.00      A2   C
ATOM    388  N   VAL A  72       1.771  10.515 -32.798  1.00  0.00      A2   N
ATOM    389  CA  VAL A  72       1.940   9.260 -33.520  1.00  0.00      A2   C
ATOM    390  C   VAL A  72       1.383   9.404 -34.926  1.00  0.00      A2   C
ATOM    391  O   VAL A  72       1.941   8.862 -35.886  1.00  0.00      A2   O
ATOM    392  CB  VAL A  72       1.288   8.092 -32.761  1.00  0.00      A2   C
ATOM    393  CG1 VAL A  72       0.872   6.991 -33.726  1.00  0.00      A2   C
ATOM    394  CG2 VAL A  72       2.260   7.540 -31.744  1.00  0.00      A2   C
ATOM    395  N   ASN A  73       0.272  10.130 -35.076  1.00  0.00      A2   N
ATOM    396  CA  ASN A  73      -0.257  10.333 -36.419  1.00  0.00      A2   C
ATOM    397  C   ASN A  73       0.723  11.121 -37.281  1.00  0.00      A2   C
ATOM    398  O   ASN A  73       0.954  10.774 -38.446  1.00  0.00      A2   O
ATOM    399  CB  ASN A  73      -1.603  11.049 -36.367  1.00  0.00      A2   C
ATOM    400  CG  ASN A  73      -2.338  10.985 -37.692  1.00  0.00      A2   C
ATOM    401  OD1 ASN A  73      -2.388   9.937 -38.337  1.00  0.00      A2   O
ATOM    402  ND2 ASN A  73      -2.901  12.114 -38.113  1.00  0.00      A2   N
ATOM    403  N   ALA A  74       1.314  12.186 -36.727  1.00  0.00      A2   N
ATOM    404  CA  ALA A  74       2.292  12.961 -37.491  1.00  0.00      A2   C
ATOM    405  C   ALA A  74       3.548  12.152 -37.817  1.00  0.00      A2   C
ATOM    406  O   ALA A  74       4.096  12.275 -38.919  1.00  0.00      A2   O
ATOM    407  CB  ALA A  74       2.655  14.238 -36.732  1.00  0.00      A2   C
ATOM    408  N   ALA A  75       4.031  11.334 -36.877  1.00  0.00      A2   N
ATOM    409  CA  ALA A  75       5.194  10.492 -37.160  1.00  0.00      A2   C
ATOM    410  C   ALA A  75       4.871   9.427 -38.199  1.00  0.00      A2   C
ATOM    411  O   ALA A  75       5.734   9.056 -39.009  1.00  0.00      A2   O
ATOM    412  CB  ALA A  75       5.694   9.839 -35.870  1.00  0.00      A2   C
ATOM    413  N   PHE A  76       3.630   8.944 -38.193  1.00  0.00      A2   N
ATOM    414  CA  PHE A  76       3.181   7.977 -39.182  1.00  0.00      A2   C
ATOM    415  C   PHE A  76       3.132   8.602 -40.568  1.00  0.00      A2   C
ATOM    416  O   PHE A  76       3.619   8.012 -41.541  1.00  0.00      A2   O
ATOM    417  CB  PHE A  76       1.812   7.441 -38.759  1.00  0.00      A2   C
ATOM    418  CG  PHE A  76       1.111   6.639 -39.809  1.00  0.00      A2   C
ATOM    419  CD1 PHE A  76       1.494   5.337 -40.074  1.00  0.00      A2   C
ATOM    420  CD2 PHE A  76       0.046   7.177 -40.511  1.00  0.00      A2   C
ATOM    421  CE1 PHE A  76       0.843   4.592 -41.030  1.00  0.00      A2   C
ATOM    422  CE2 PHE A  76      -0.610   6.435 -41.468  1.00  0.00      A2   C
ATOM    423  CZ  PHE A  76      -0.210   5.140 -41.727  1.00  0.00      A2   C
ATOM    424  N   ALA A  77       2.596   9.822 -40.665  1.00  0.00      A2   N
ATOM    425  CA  ALA A  77       2.531  10.509 -41.951  1.00  0.00      A2   C
ATOM    426  C   ALA A  77       3.921  10.854 -42.478  1.00  0.00      A2   C
ATOM    427  O   ALA A  77       4.206  10.664 -43.667  1.00  0.00      A2   O
ATOM    428  CB  ALA A  77       1.682  11.773 -41.823  1.00  0.00      A2   C
ATOM    429  N   GLU A  78       4.798  11.362 -41.610  1.00  0.00      A2   N
ATOM    430  CA  GLU A  78       6.131  11.758 -42.053  1.00  0.00      A2   C
ATOM    431  C   GLU A  78       6.968  10.551 -42.464  1.00  0.00      A2   C
ATOM    432  O   GLU A  78       7.644  10.581 -43.503  1.00  0.00      A2   O
ATOM    433  CB  GLU A  78       6.820  12.566 -40.949  1.00  0.00      A2   C
ATOM    434  CG  GLU A  78       6.219  13.960 -40.765  1.00  0.00      A2   C
ATOM    435  CD  GLU A  78       6.625  14.637 -39.467  1.00  0.00      A2   C
ATOM    436  OE1 GLU A  78       7.570  14.162 -38.800  1.00  0.00      A2   O
ATOM    437  OE2 GLU A  78       5.988  15.653 -39.115  1.00  0.00      A2   O
ATOM    438  N   ALA A  79       6.915   9.467 -41.684  1.00  0.00      A2   N
ATOM    439  CA  ALA A  79       7.640   8.264 -42.077  1.00  0.00      A2   C
ATOM    440  C   ALA A  79       7.100   7.702 -43.385  1.00  0.00      A2   C
ATOM    441  O   ALA A  79       7.876   7.308 -44.271  1.00  0.00      A2   O
ATOM    442  CB  ALA A  79       7.553   7.214 -40.969  1.00  0.00      A2   C
ATOM    443  N   SER A  80       5.773   7.713 -43.546  1.00  0.00      A2   N
ATOM    444  CA  SER A  80       5.176   7.161 -44.756  1.00  0.00      A2   C
ATOM    445  C   SER A  80       5.594   7.959 -45.983  1.00  0.00      A2   C
ATOM    446  O   SER A  80       6.047   7.391 -46.987  1.00  0.00      A2   O
ATOM    447  CB  SER A  80       3.653   7.146 -44.630  1.00  0.00      A2   C
ATOM    448  OG  SER A  80       3.243   6.644 -43.370  1.00  0.00      A2   O
ATOM    449  N   MET A  81       5.468   9.288 -45.910  1.00  0.00      A2   N
ATOM    450  CA  MET A  81       5.838  10.109 -47.055  1.00  0.00      A2   C
ATOM    451  C   MET A  81       7.323   9.999 -47.358  1.00  0.00      A2   C
ATOM    452  O   MET A  81       7.715  10.021 -48.531  1.00  0.00      A2   O
ATOM    453  CB  MET A  81       5.450  11.568 -46.814  1.00  0.00      A2   C
ATOM    454  CG  MET A  81       5.569  12.427 -48.054  1.00  0.00      A2   C
ATOM    455  SD  MET A  81       5.559  14.189 -47.698  1.00  0.00      A2   S
ATOM    456  CE  MET A  81       7.177  14.394 -46.970  1.00  0.00      A2   C
ATOM    457  N   ALA A  82       8.160   9.825 -46.334  1.00  0.00      A2   N
ATOM    458  CA  ALA A  82       9.580   9.648 -46.602  1.00  0.00      A2   C
ATOM    459  C   ALA A  82       9.821   8.377 -47.405  1.00  0.00      A2   C
ATOM    460  O   ALA A  82      10.361   8.424 -48.520  1.00  0.00      A2   O
ATOM    461  CB  ALA A  82      10.362   9.624 -45.289  1.00  0.00      A2   C
ATOM    462  N   ALA A  83       9.351   7.234 -46.883  1.00  0.00      A2   N
ATOM    463  CA  ALA A  83       9.668   5.963 -47.527  1.00  0.00      A2   C
ATOM    464  C   ALA A  83       9.017   5.830 -48.898  1.00  0.00      A2   C
ATOM    465  O   ALA A  83       9.594   5.201 -49.794  1.00  0.00      A2   O
ATOM    466  CB  ALA A  83       9.244   4.802 -46.632  1.00  0.00      A2   C
ATOM    467  N   PHE A  84       7.839   6.421 -49.095  1.00  0.00      A2   N
ATOM    468  CA  PHE A  84       7.071   6.186 -50.312  1.00  0.00      A2   C
ATOM    469  C   PHE A  84       7.193   7.313 -51.327  1.00  0.00      A2   C
ATOM    470  O   PHE A  84       6.648   7.194 -52.427  1.00  0.00      A2   O
ATOM    471  CB  PHE A  84       5.588   5.961 -49.984  1.00  0.00      A2   C
ATOM    472  CG  PHE A  84       5.325   4.754 -49.123  1.00  0.00      A2   C
ATOM    473  CD1 PHE A  84       6.279   3.758 -48.976  1.00  0.00      A2   C
ATOM    474  CD2 PHE A  84       4.114   4.616 -48.463  1.00  0.00      A2   C
ATOM    475  CE1 PHE A  84       6.032   2.651 -48.180  1.00  0.00      A2   C
ATOM    476  CE2 PHE A  84       3.858   3.513 -47.666  1.00  0.00      A2   C
ATOM    477  CZ  PHE A  84       4.819   2.528 -47.524  1.00  0.00      A2   C
ATOM    478  N   ASN A  85       7.883   8.405 -50.991  1.00  0.00      A2   N
ATOM    479  CA  ASN A  85       7.986   9.519 -51.927  1.00  0.00      A2   C
ATOM    480  C   ASN A  85       9.383  10.107 -52.065  1.00  0.00      A2   C
ATOM    481  O   ASN A  85       9.722  10.554 -53.166  1.00  0.00      A2   O
ATOM    482  CB  ASN A  85       7.008  10.636 -51.539  1.00  0.00      A2   C
ATOM    483  CG  ASN A  85       5.567  10.278 -51.855  1.00  0.00      A2   C
ATOM    484  OD1 ASN A  85       4.850   9.725 -51.023  1.00  0.00      A2   O
ATOM    485  ND2 ASN A  85       5.143  10.573 -53.073  1.00  0.00      A2   N
ATOM    486  N   THR A  86      10.210  10.128 -51.012  1.00  0.00      A2   N
ATOM    487  CA  THR A  86      11.520  10.760 -51.148  1.00  0.00      A2   C
ATOM    488  C   THR A  86      12.373  10.036 -52.183  1.00  0.00      A2   C
ATOM    489  O   THR A  86      13.028  10.671 -53.027  1.00  0.00      A2   O
ATOM    490  CB  THR A  86      12.232  10.786 -49.792  1.00  0.00      A2   C
ATOM    491  OG1 THR A  86      11.357  11.336 -48.800  1.00  0.00      A2   O
ATOM    492  CG2 THR A  86      13.500  11.631 -49.859  1.00  0.00      A2   C
ATOM    493  N   VAL A  87      12.307   8.701 -52.180  1.00  0.00      A2   N
ATOM    494  CA  VAL A  87      13.136   7.894 -53.070  1.00  0.00      A2   C
ATOM    495  C   VAL A  87      12.791   8.188 -54.523  1.00  0.00      A2   C
ATOM    496  O   VAL A  87      13.664   8.502 -55.347  1.00  0.00      A2   O
ATOM    497  CB  VAL A  87      12.948   6.400 -52.746  1.00  0.00      A2   C
ATOM    498  CG1 VAL A  87      13.889   5.535 -53.573  1.00  0.00      A2   C
ATOM    499  CG2 VAL A  87      13.126   6.145 -51.259  1.00  0.00      A2   C
ATOM    500  N   VAL A  88      11.500   8.112 -54.852  1.00  0.00      A2   N
ATOM    501  CA  VAL A  88      11.071   8.283 -56.234  1.00  0.00      A2   C
ATOM    502  C   VAL A  88      11.234   9.730 -56.689  1.00  0.00      A2   C
ATOM    503  O   VAL A  88      11.566   9.989 -57.849  1.00  0.00      A2   O
ATOM    504  CB  VAL A  88       9.628   7.783 -56.388  1.00  0.00      A2   C
ATOM    505  CG1 VAL A  88       9.215   7.815 -57.843  1.00  0.00      A2   C
ATOM    506  CG2 VAL A  88       9.536   6.383 -55.822  1.00  0.00      A2   C
ATOM    507  N   ASN A  89      11.020  10.696 -55.794  1.00  0.00      A2   N
ATOM    508  CA  ASN A  89      11.264  12.082 -56.180  1.00  0.00      A2   C
ATOM    509  C   ASN A  89      12.721  12.289 -56.565  1.00  0.00      A2   C
ATOM    510  O   ASN A  89      13.016  12.962 -57.563  1.00  0.00      A2   O
ATOM    511  CB  ASN A  89      10.866  13.032 -55.046  1.00  0.00      A2   C
ATOM    512  CG  ASN A  89       9.402  13.408 -55.093  1.00  0.00      A2   C
ATOM    513  OD1 ASN A  89       9.043  14.474 -55.590  1.00  0.00      A2   O
ATOM    514  ND2 ASN A  89       8.544  12.527 -54.585  1.00  0.00      A2   N
ATOM    515  N   PHE A  90      13.649  11.659 -55.837  1.00  0.00      A2   N
ATOM    516  CA  PHE A  90      15.052  11.828 -56.201  1.00  0.00      A2   C
ATOM    517  C   PHE A  90      15.376  11.131 -57.520  1.00  0.00      A2   C
ATOM    518  O   PHE A  90      15.949  11.746 -58.433  1.00  0.00      A2   O
ATOM    519  CB  PHE A  90      15.970  11.314 -55.094  1.00  0.00      A2   C
ATOM    520  CG  PHE A  90      17.423  11.346 -55.472  1.00  0.00      A2   C
ATOM    521  CD1 PHE A  90      18.075  12.558 -55.649  1.00  0.00      A2   C
ATOM    522  CD2 PHE A  90      18.130  10.173 -55.676  1.00  0.00      A2   C
ATOM    523  CE1 PHE A  90      19.410  12.599 -56.008  1.00  0.00      A2   C
ATOM    524  CE2 PHE A  90      19.467  10.207 -56.035  1.00  0.00      A2   C
ATOM    525  CZ  PHE A  90      20.108  11.425 -56.202  1.00  0.00      A2   C
ATOM    526  N   THR A  91      15.000   9.851 -57.652  1.00  0.00      A2   N
ATOM    527  CA  THR A  91      15.397   9.106 -58.845  1.00  0.00      A2   C
ATOM    528  C   THR A  91      14.775   9.706 -60.097  1.00  0.00      A2   C
ATOM    529  O   THR A  91      15.452   9.892 -61.112  1.00  0.00      A2   O
ATOM    530  CB  THR A  91      15.006   7.629 -58.729  1.00  0.00      A2   C
ATOM    531  OG1 THR A  91      13.579   7.503 -58.683  1.00  0.00      A2   O
ATOM    532  CG2 THR A  91      15.623   6.997 -57.493  1.00  0.00      A2   C
ATOM    533  N   TYR A  92      13.478  10.009 -60.046  1.00  0.00      A2   N
ATOM    534  CA  TYR A  92      12.823  10.593 -61.208  1.00  0.00      A2   C
ATOM    535  C   TYR A  92      13.318  12.006 -61.490  1.00  0.00      A2   C
ATOM    536  O   TYR A  92      13.367  12.418 -62.655  1.00  0.00      A2   O
ATOM    537  CB  TYR A  92      11.308  10.574 -61.010  1.00  0.00      A2   C
ATOM    538  CG  TYR A  92      10.506  11.095 -62.181  1.00  0.00      A2   C
ATOM    539  CD1 TYR A  92      10.633  10.532 -63.444  1.00  0.00      A2   C
ATOM    540  CD2 TYR A  92       9.602  12.135 -62.016  1.00  0.00      A2   C
ATOM    541  CE1 TYR A  92       9.892  11.003 -64.515  1.00  0.00      A2   C
ATOM    542  CE2 TYR A  92       8.858  12.611 -63.077  1.00  0.00      A2   C
ATOM    543  CZ  TYR A  92       9.005  12.043 -64.322  1.00  0.00      A2   C
ATOM    544  OH  TYR A  92       8.259  12.524 -65.372  1.00  0.00      A2   O
ATOM    545  N   ALA A  93      13.694  12.762 -60.453  1.00  0.00      A2   N
ATOM    546  CA  ALA A  93      14.188  14.114 -60.695  1.00  0.00      A2   C
ATOM    547  C   ALA A  93      15.546  14.092 -61.383  1.00  0.00      A2   C
ATOM    548  O   ALA A  93      15.785  14.860 -62.322  1.00  0.00      A2   O
ATOM    549  CB  ALA A  93      14.261  14.894 -59.383  1.00  0.00      A2   C
ATOM    550  N   VAL A  94      16.441  13.203 -60.953  1.00  0.00      A2   N
ATOM    551  CA  VAL A  94      17.776  13.183 -61.541  1.00  0.00      A2   C
ATOM    552  C   VAL A  94      17.775  12.461 -62.884  1.00  0.00      A2   C
ATOM    553  O   VAL A  94      18.398  12.920 -63.846  1.00  0.00      A2   O
ATOM    554  CB  VAL A  94      18.779  12.556 -60.555  1.00  0.00      A2   C
ATOM    555  CG1 VAL A  94      20.076  12.180 -61.267  1.00  0.00      A2   C
ATOM    556  CG2 VAL A  94      19.060  13.517 -59.408  1.00  0.00      A2   C
ATOM    557  N   HIS A  95      17.077  11.328 -62.976  1.00  0.00      A2   N
ATOM    558  CA  HIS A  95      17.150  10.481 -64.162  1.00  0.00      A2   C
ATOM    559  C   HIS A  95      16.188  10.893 -65.272  1.00  0.00      A2   C
ATOM    560  O   HIS A  95      16.364  10.450 -66.412  1.00  0.00      A2   O
ATOM    561  CB  HIS A  95      16.890   9.024 -63.776  1.00  0.00      A2   C
ATOM    562  CG  HIS A  95      17.416   8.034 -64.766  1.00  0.00      A2   C
ATOM    563  ND1 HIS A  95      18.576   7.320 -64.559  1.00  0.00      A2   N
ATOM    564  CD2 HIS A  95      16.943   7.643 -65.973  1.00  0.00      A2   C
ATOM    565  CE1 HIS A  95      18.794   6.530 -65.595  1.00  0.00      A2   C
ATOM    566  NE2 HIS A  95      17.819   6.708 -66.468  1.00  0.00      A2   N
ATOM    567  N   ASN A  96      15.187  11.719 -64.972  1.00  0.00      A2   N
ATOM    568  CA  ASN A  96      14.236  12.206 -65.976  1.00  0.00      A2   C
ATOM    569  C   ASN A  96      13.525  11.070 -66.712  1.00  0.00      A2   C
ATOM    570  O   ASN A  96      13.250  11.170 -67.908  1.00  0.00      A2   O
ATOM    571  CB  ASN A  96      14.919  13.127 -66.991  1.00  0.00      A2   C
ATOM    572  CG  ASN A  96      15.311  14.458 -66.402  1.00  0.00      A2   C
ATOM    573  OD1 ASN A  96      14.882  14.819 -65.306  1.00  0.00      A2   O
ATOM    574  ND2 ASN A  96      16.123  15.208 -67.137  1.00  0.00      A2   N
ATOM    575  N   GLU A  97      13.214   9.984 -66.006  1.00  0.00      A2   N
ATOM    576  CA  GLU A  97      12.509   8.866 -66.627  1.00  0.00      A2   C
ATOM    577  C   GLU A  97      11.607   8.192 -65.603  1.00  0.00      A2   C
ATOM    578  O   GLU A  97      12.065   7.843 -64.511  1.00  0.00      A2   O
ATOM    579  CB  GLU A  97      13.492   7.839 -67.210  1.00  0.00      A2   C
ATOM    580  CG  GLU A  97      14.249   8.295 -68.454  1.00  0.00      A2   C
ATOM    581  CD  GLU A  97      15.220   7.250 -68.972  1.00  0.00      A2   C
ATOM    582  OE1 GLU A  97      14.777   6.126 -69.297  1.00  0.00      A2   O
ATOM    583  OE2 GLU A  97      16.431   7.553 -69.046  1.00  0.00      A2   O
ATOM    584  N   TRP A  98      10.338   7.994 -65.960  1.00  0.00      A2   N
ATOM    585  CA  TRP A  98       9.398   7.316 -65.077  1.00  0.00      A2   C
ATOM    586  C   TRP A  98       9.457   5.809 -65.293  1.00  0.00      A2   C
ATOM    587  O   TRP A  98       9.320   5.334 -66.424  1.00  0.00      A2   O
ATOM    588  CB  TRP A  98       7.970   7.811 -65.298  1.00  0.00      A2   C
ATOM    589  CG  TRP A  98       7.077   7.289 -64.239  1.00  0.00      A2   C
ATOM    590  CD1 TRP A  98       6.163   6.281 -64.349  1.00  0.00      A2   C
ATOM    591  CD2 TRP A  98       7.056   7.709 -62.874  1.00  0.00      A2   C
ATOM    592  NE1 TRP A  98       5.552   6.067 -63.137  1.00  0.00      A2   N
ATOM    593  CE2 TRP A  98       6.085   6.931 -62.214  1.00  0.00      A2   C
ATOM    594  CE3 TRP A  98       7.756   8.678 -62.145  1.00  0.00      A2   C
ATOM    595  CZ2 TRP A  98       5.801   7.088 -60.858  1.00  0.00      A2   C
ATOM    596  CZ3 TRP A  98       7.469   8.836 -60.805  1.00  0.00      A2   C
ATOM    597  CH2 TRP A  98       6.497   8.047 -60.175  1.00  0.00      A2   C
ATOM    598  N   TYR A  99       9.626   5.058 -64.202  1.00  0.00      A2   N
ATOM    599  CA  TYR A  99       9.814   3.615 -64.278  1.00  0.00      A2   C
ATOM    600  C   TYR A  99       8.749   2.794 -63.562  1.00  0.00      A2   C
ATOM    601  O   TYR A  99       8.805   1.559 -63.623  1.00  0.00      A2   O
ATOM    602  CB  TYR A  99      11.190   3.243 -63.709  1.00  0.00      A2   C
ATOM    603  CG  TYR A  99      12.328   3.748 -64.551  1.00  0.00      A2   C
ATOM    604  CD1 TYR A  99      12.286   3.630 -65.932  1.00  0.00      A2   C
ATOM    605  CD2 TYR A  99      13.438   4.353 -63.973  1.00  0.00      A2   C
ATOM    606  CE1 TYR A  99      13.315   4.089 -66.720  1.00  0.00      A2   C
ATOM    607  CE2 TYR A  99      14.478   4.819 -64.754  1.00  0.00      A2   C
ATOM    608  CZ  TYR A  99      14.409   4.683 -66.128  1.00  0.00      A2   C
ATOM    609  OH  TYR A  99      15.436   5.140 -66.920  1.00  0.00      A2   O
ATOM    610  N   TYR A 100       7.779   3.427 -62.899  1.00  0.00      A2   N
ATOM    611  CA  TYR A 100       6.993   2.758 -61.865  1.00  0.00      A2   C
ATOM    612  C   TYR A 100       5.509   2.630 -62.197  1.00  0.00      A2   C
ATOM    613  O   TYR A 100       4.729   2.215 -61.329  1.00  0.00      A2   O
ATOM    614  CB  TYR A 100       7.185   3.488 -60.530  1.00  0.00      A2   C
ATOM    615  CG  TYR A 100       8.618   3.934 -60.304  1.00  0.00      A2   C
ATOM    616  CD1 TYR A 100       9.564   3.065 -59.772  1.00  0.00      A2   C
ATOM    617  CD2 TYR A 100       9.026   5.224 -60.643  1.00  0.00      A2   C
ATOM    618  CE1 TYR A 100      10.875   3.469 -59.574  1.00  0.00      A2   C
ATOM    619  CE2 TYR A 100      10.334   5.637 -60.451  1.00  0.00      A2   C
ATOM    620  CZ  TYR A 100      11.254   4.758 -59.915  1.00  0.00      A2   C
ATOM    621  OH  TYR A 100      12.553   5.170 -59.723  1.00  0.00      A2   O
ATOM    622  N   GLY A 101       5.091   2.977 -63.413  1.00  0.00      A2   N
ATOM    623  CA  GLY A 101       3.734   2.728 -63.852  1.00  0.00      A2   C
ATOM    624  C   GLY A 101       2.761   3.853 -63.530  1.00  0.00      A2   C
ATOM    625  O   GLY A 101       3.041   4.781 -62.765  1.00  0.00      A2   O
ATOM    626  N   LEU A 102       1.571   3.742 -64.131  1.00  0.00      A2   N
ATOM    627  CA  LEU A 102       0.557   4.782 -63.987  1.00  0.00      A2   C
ATOM    628  C   LEU A 102       0.072   4.892 -62.546  1.00  0.00      A2   C
ATOM    629  O   LEU A 102      -0.049   6.000 -62.001  1.00  0.00      A2   O
ATOM    630  CB  LEU A 102      -0.620   4.492 -64.919  1.00  0.00      A2   C
ATOM    631  CG  LEU A 102      -1.892   5.281 -64.597  1.00  0.00      A2   C
ATOM    632  CD1 LEU A 102      -1.790   6.699 -65.135  1.00  0.00      A2   C
ATOM    633  CD2 LEU A 102      -3.140   4.580 -65.116  1.00  0.00      A2   C
ATOM    634  N   PHE A 103      -0.189   3.747 -61.906  1.00  0.00      A2   N
ATOM    635  CA  PHE A 103      -0.721   3.762 -60.548  1.00  0.00      A2   C
ATOM    636  C   PHE A 103       0.216   4.507 -59.610  1.00  0.00      A2   C
ATOM    637  O   PHE A 103      -0.205   5.406 -58.869  1.00  0.00      A2   O
ATOM    638  CB  PHE A 103      -0.946   2.328 -60.060  1.00  0.00      A2   C
ATOM    639  CG  PHE A 103      -1.344   2.235 -58.611  1.00  0.00      A2   C
ATOM    640  CD1 PHE A 103      -2.660   2.435 -58.227  1.00  0.00      A2   C
ATOM    641  CD2 PHE A 103      -0.404   1.943 -57.633  1.00  0.00      A2   C
ATOM    642  CE1 PHE A 103      -3.032   2.352 -56.900  1.00  0.00      A2   C
ATOM    643  CE2 PHE A 103      -0.771   1.859 -56.302  1.00  0.00      A2   C
ATOM    644  CZ  PHE A 103      -2.088   2.063 -55.937  1.00  0.00      A2   C
ATOM    645  N   TYR A 104       1.503   4.170 -59.653  1.00  0.00      A2   N
ATOM    646  CA  TYR A 104       2.449   4.856 -58.792  1.00  0.00      A2   C
ATOM    647  C   TYR A 104       2.756   6.277 -59.254  1.00  0.00      A2   C
ATOM    648  O   TYR A 104       3.262   7.069 -58.456  1.00  0.00      A2   O
ATOM    649  CB  TYR A 104       3.745   4.057 -58.661  1.00  0.00      A2   C
ATOM    650  CG  TYR A 104       4.563   4.547 -57.496  1.00  0.00      A2   C
ATOM    651  CD1 TYR A 104       4.219   4.210 -56.192  1.00  0.00      A2   C
ATOM    652  CD2 TYR A 104       5.646   5.387 -57.693  1.00  0.00      A2   C
ATOM    653  CE1 TYR A 104       4.948   4.679 -55.121  1.00  0.00      A2   C
ATOM    654  CE2 TYR A 104       6.375   5.862 -56.632  1.00  0.00      A2   C
ATOM    655  CZ  TYR A 104       6.028   5.503 -55.348  1.00  0.00      A2   C
ATOM    656  OH  TYR A 104       6.762   5.975 -54.286  1.00  0.00      A2   O
ATOM    657  N   CYS A 105       2.487   6.629 -60.514  1.00  0.00      A2   N
ATOM    658  CA  CYS A 105       2.583   8.043 -60.870  1.00  0.00      A2   C
ATOM    659  C   CYS A 105       1.493   8.848 -60.172  1.00  0.00      A2   C
ATOM    660  O   CYS A 105       1.758   9.925 -59.609  1.00  0.00      A2   O
ATOM    661  CB  CYS A 105       2.517   8.208 -62.392  1.00  0.00      A2   C
ATOM    662  SG  CYS A 105       2.213   9.893 -63.012  1.00  0.00      A2   S
ATOM    663  N   LYS A 106       0.279   8.295 -60.117  1.00  0.00      A2   N
ATOM    664  CA  LYS A 106      -0.802   8.970 -59.408  1.00  0.00      A2   C
ATOM    665  C   LYS A 106      -0.536   9.025 -57.910  1.00  0.00      A2   C
ATOM    666  O   LYS A 106      -0.701  10.079 -57.284  1.00  0.00      A2   O
ATOM    667  CB  LYS A 106      -2.138   8.288 -59.692  1.00  0.00      A2   C
ATOM    668  CG  LYS A 106      -2.612   8.399 -61.134  1.00  0.00      A2   C
ATOM    669  CD  LYS A 106      -3.996   7.782 -61.300  1.00  0.00      A2   C
ATOM    670  CE  LYS A 106      -4.527   7.974 -62.707  1.00  0.00      A2   C
ATOM    671  NZ  LYS A 106      -4.727   9.425 -62.998  1.00  0.00      A2   N
ATOM    672  N   PHE A 107      -0.142   7.900 -57.308  1.00  0.00      A2   N
ATOM    673  CA  PHE A 107       0.151   7.922 -55.877  1.00  0.00      A2   C
ATOM    674  C   PHE A 107       1.322   8.847 -55.570  1.00  0.00      A2   C
ATOM    675  O   PHE A 107       1.313   9.556 -54.559  1.00  0.00      A2   O
ATOM    676  CB  PHE A 107       0.440   6.504 -55.379  1.00  0.00      A2   C
ATOM    677  CG  PHE A 107       0.726   6.418 -53.903  1.00  0.00      A2   C
ATOM    678  CD1 PHE A 107      -0.308   6.314 -52.988  1.00  0.00      A2   C
ATOM    679  CD2 PHE A 107       2.033   6.421 -53.433  1.00  0.00      A2   C
ATOM    680  CE1 PHE A 107      -0.046   6.224 -51.636  1.00  0.00      A2   C
ATOM    681  CE2 PHE A 107       2.299   6.334 -52.080  1.00  0.00      A2   C
ATOM    682  CZ  PHE A 107       1.259   6.233 -51.184  1.00  0.00      A2   C
ATOM    683  N   HIS A 108       2.323   8.881 -56.450  1.00  0.00      A2   N
ATOM    684  CA  HIS A 108       3.476   9.747 -56.234  1.00  0.00      A2   C
ATOM    685  C   HIS A 108       3.095  11.220 -56.273  1.00  0.00      A2   C
ATOM    686  O   HIS A 108       3.718  12.035 -55.584  1.00  0.00      A2   O
ATOM    687  CB  HIS A 108       4.561   9.447 -57.272  1.00  0.00      A2   C
ATOM    688  CG  HIS A 108       5.512  10.581 -57.499  1.00  0.00      A2   C
ATOM    689  ND1 HIS A 108       5.472  11.368 -58.630  1.00  0.00      A2   N
ATOM    690  CD2 HIS A 108       6.523  11.065 -56.739  1.00  0.00      A2   C
ATOM    691  CE1 HIS A 108       6.419  12.286 -58.558  1.00  0.00      A2   C
ATOM    692  NE2 HIS A 108       7.070  12.125 -57.420  1.00  0.00      A2   N
ATOM    693  N   ASN A 109       2.095  11.590 -57.069  1.00  0.00      A2   N
ATOM    694  CA  ASN A 109       1.620  12.968 -57.028  1.00  0.00      A2   C
ATOM    695  C   ASN A 109       0.456  13.179 -56.062  1.00  0.00      A2   C
ATOM    696  O   ASN A 109      -0.016  14.311 -55.922  1.00  0.00      A2   O
ATOM    697  CB  ASN A 109       1.234  13.440 -58.434  1.00  0.00      A2   C
ATOM    698  CG  ASN A 109       2.446  13.691 -59.317  1.00  0.00      A2   C
ATOM    699  OD1 ASN A 109       3.444  14.260 -58.874  1.00  0.00      A2   O
ATOM    700  ND2 ASN A 109       2.365  13.264 -60.570  1.00  0.00      A2   N
ATOM    701  N   PHE A 110      -0.017  12.131 -55.390  1.00  0.00      A2   N
ATOM    702  CA  PHE A 110      -1.187  12.224 -54.524  1.00  0.00      A2   C
ATOM    703  C   PHE A 110      -0.845  12.197 -53.043  1.00  0.00      A2   C
ATOM    704  O   PHE A 110      -1.298  13.063 -52.289  1.00  0.00      A2   O
ATOM    705  CB  PHE A 110      -2.160  11.079 -54.844  1.00  0.00      A2   C
ATOM    706  CG  PHE A 110      -3.238  10.894 -53.814  1.00  0.00      A2   C
ATOM    707  CD1 PHE A 110      -4.280  11.799 -53.711  1.00  0.00      A2   C
ATOM    708  CD2 PHE A 110      -3.215   9.810 -52.957  1.00  0.00      A2   C
ATOM    709  CE1 PHE A 110      -5.276  11.630 -52.770  1.00  0.00      A2   C
ATOM    710  CE2 PHE A 110      -4.208   9.639 -52.015  1.00  0.00      A2   C
ATOM    711  CZ  PHE A 110      -5.241  10.554 -51.924  1.00  0.00      A2   C
ATOM    712  N   PHE A 111      -0.066  11.205 -52.610  1.00  0.00      A2   N
ATOM    713  CA  PHE A 111       0.186  10.995 -51.183  1.00  0.00      A2   C
ATOM    714  C   PHE A 111       0.788  12.203 -50.467  1.00  0.00      A2   C
ATOM    715  O   PHE A 111       0.305  12.539 -49.372  1.00  0.00      A2   O
ATOM    716  CB  PHE A 111       1.061   9.750 -51.003  1.00  0.00      A2   C
ATOM    717  CG  PHE A 111       1.063   9.202 -49.601  1.00  0.00      A2   C
ATOM    718  CD1 PHE A 111      -0.124   8.879 -48.967  1.00  0.00      A2   C
ATOM    719  CD2 PHE A 111       2.251   8.996 -48.924  1.00  0.00      A2   C
ATOM    720  CE1 PHE A 111      -0.123   8.374 -47.683  1.00  0.00      A2   C
ATOM    721  CE2 PHE A 111       2.256   8.489 -47.641  1.00  0.00      A2   C
ATOM    722  CZ  PHE A 111       1.069   8.178 -47.021  1.00  0.00      A2   C
ATOM    723  N   PRO A 112       1.821  12.881 -50.989  1.00  0.00      A2   N
ATOM    724  CA  PRO A 112       2.497  13.911 -50.179  1.00  0.00      A2   C
ATOM    725  C   PRO A 112       1.589  15.022 -49.673  1.00  0.00      A2   C
ATOM    726  O   PRO A 112       1.785  15.488 -48.544  1.00  0.00      A2   O
ATOM    727  CB  PRO A 112       3.561  14.459 -51.133  1.00  0.00      A2   C
ATOM    728  CG  PRO A 112       3.869  13.323 -52.014  1.00  0.00      A2   C
ATOM    729  CD  PRO A 112       2.563  12.624 -52.239  1.00  0.00      A2   C
ATOM    730  N   ILE A 113       0.579  15.434 -50.447  1.00  0.00      A2   N
ATOM    731  CA  ILE A 113      -0.338  16.461 -49.958  1.00  0.00      A2   C
ATOM    732  C   ILE A 113      -1.086  15.957 -48.730  1.00  0.00      A2   C
ATOM    733  O   ILE A 113      -1.136  16.625 -47.688  1.00  0.00      A2   O
ATOM    734  CB  ILE A 113      -1.314  16.889 -51.069  1.00  0.00      A2   C
ATOM    735  CG1 ILE A 113      -0.603  17.737 -52.123  1.00  0.00      A2   C
ATOM    736  CG2 ILE A 113      -2.493  17.649 -50.470  1.00  0.00      A2   C
ATOM    737  CD1 ILE A 113      -1.418  17.961 -53.385  1.00  0.00      A2   C
ATOM    738  N   ALA A 114      -1.650  14.750 -48.825  1.00  0.00      A2   N
ATOM    739  CA  ALA A 114      -2.402  14.198 -47.706  1.00  0.00      A2   C
ATOM    740  C   ALA A 114      -1.509  13.988 -46.489  1.00  0.00      A2   C
ATOM    741  O   ALA A 114      -1.946  14.188 -45.350  1.00  0.00      A2   O
ATOM    742  CB  ALA A 114      -3.062  12.884 -48.121  1.00  0.00      A2   C
ATOM    743  N   ALA A 115      -0.246  13.618 -46.709  1.00  0.00      A2   N
ATOM    744  CA  ALA A 115       0.653  13.399 -45.581  1.00  0.00      A2   C
ATOM    745  C   ALA A 115       0.976  14.711 -44.877  1.00  0.00      A2   C
ATOM    746  O   ALA A 115       0.920  14.799 -43.640  1.00  0.00      A2   O
ATOM    747  CB  ALA A 115       1.931  12.706 -46.054  1.00  0.00      A2   C
ATOM    748  N   ILE A 116       1.285  15.755 -45.653  1.00  0.00      A2   N
ATOM    749  CA  ILE A 116       1.571  17.050 -45.043  1.00  0.00      A2   C
ATOM    750  C   ILE A 116       0.350  17.558 -44.291  1.00  0.00      A2   C
ATOM    751  O   ILE A 116       0.466  18.115 -43.191  1.00  0.00      A2   O
ATOM    752  CB  ILE A 116       2.029  18.060 -46.111  1.00  0.00      A2   C
ATOM    753  CG1 ILE A 116       3.285  17.563 -46.820  1.00  0.00      A2   C
ATOM    754  CG2 ILE A 116       2.273  19.419 -45.483  1.00  0.00      A2   C
ATOM    755  CD1 ILE A 116       4.326  17.035 -45.881  1.00  0.00      A2   C
ATOM    756  N   PHE A 117      -0.842  17.321 -44.845  1.00  0.00      A2   N
ATOM    757  CA  PHE A 117      -2.065  17.754 -44.179  1.00  0.00      A2   C
ATOM    758  C   PHE A 117      -2.258  17.014 -42.861  1.00  0.00      A2   C
ATOM    759  O   PHE A 117      -2.574  17.627 -41.831  1.00  0.00      A2   O
ATOM    760  CB  PHE A 117      -3.253  17.527 -45.114  1.00  0.00      A2   C
ATOM    761  CG  PHE A 117      -4.542  18.124 -44.632  1.00  0.00      A2   C
ATOM    762  CD1 PHE A 117      -5.375  17.415 -43.782  1.00  0.00      A2   C
ATOM    763  CD2 PHE A 117      -4.931  19.386 -45.046  1.00  0.00      A2   C
ATOM    764  CE1 PHE A 117      -6.565  17.956 -43.345  1.00  0.00      A2   C
ATOM    765  CE2 PHE A 117      -6.122  19.936 -44.615  1.00  0.00      A2   C
ATOM    766  CZ  PHE A 117      -6.941  19.220 -43.762  1.00  0.00      A2   C
ATOM    767  N   ALA A 118      -2.032  15.698 -42.864  1.00  0.00      A2   N
ATOM    768  CA  ALA A 118      -2.244  14.916 -41.652  1.00  0.00      A2   C
ATOM    769  C   ALA A 118      -1.258  15.303 -40.560  1.00  0.00      A2   C
ATOM    770  O   ALA A 118      -1.633  15.392 -39.382  1.00  0.00      A2   O
ATOM    771  CB  ALA A 118      -2.138  13.425 -41.967  1.00  0.00      A2   C
ATOM    772  N   SER A 119      -0.002  15.576 -40.928  1.00  0.00      A2   N
ATOM    773  CA  SER A 119       0.983  15.903 -39.900  1.00  0.00      A2   C
ATOM    774  C   SER A 119       0.774  17.316 -39.367  1.00  0.00      A2   C
ATOM    775  O   SER A 119       0.760  17.529 -38.149  1.00  0.00      A2   O
ATOM    776  CB  SER A 119       2.406  15.731 -40.435  1.00  0.00      A2   C
ATOM    777  OG  SER A 119       2.900  16.943 -40.972  1.00  0.00      A2   O
ATOM    778  N   ILE A 120       0.601  18.299 -40.259  1.00  0.00      A2   N
ATOM    779  CA  ILE A 120       0.462  19.673 -39.782  1.00  0.00      A2   C
ATOM    780  C   ILE A 120      -0.835  19.854 -39.006  1.00  0.00      A2   C
ATOM    781  O   ILE A 120      -0.888  20.641 -38.053  1.00  0.00      A2   O
ATOM    782  CB  ILE A 120       0.576  20.685 -40.939  1.00  0.00      A2   C
ATOM    783  CG1 ILE A 120       0.744  22.098 -40.384  1.00  0.00      A2   C
ATOM    784  CG2 ILE A 120      -0.641  20.639 -41.835  1.00  0.00      A2   C
ATOM    785  CD1 ILE A 120       1.894  22.240 -39.419  1.00  0.00      A2   C
ATOM    786  N   TYR A 121      -1.898  19.137 -39.377  1.00  0.00      A2   N
ATOM    787  CA  TYR A 121      -3.127  19.290 -38.611  1.00  0.00      A2   C
ATOM    788  C   TYR A 121      -3.139  18.427 -37.360  1.00  0.00      A2   C
ATOM    789  O   TYR A 121      -3.879  18.734 -36.417  1.00  0.00      A2   O
ATOM    790  CB  TYR A 121      -4.337  19.027 -39.506  1.00  0.00      A2   C
ATOM    791  CG  TYR A 121      -4.635  20.252 -40.339  1.00  0.00      A2   C
ATOM    792  CD1 TYR A 121      -5.449  21.264 -39.852  1.00  0.00      A2   C
ATOM    793  CD2 TYR A 121      -4.045  20.433 -41.577  1.00  0.00      A2   C
ATOM    794  CE1 TYR A 121      -5.696  22.403 -40.596  1.00  0.00      A2   C
ATOM    795  CE2 TYR A 121      -4.286  21.567 -42.324  1.00  0.00      A2   C
ATOM    796  CZ  TYR A 121      -5.112  22.547 -41.830  1.00  0.00      A2   C
ATOM    797  OH  TYR A 121      -5.354  23.676 -42.577  1.00  0.00      A2   O
ATOM    798  N   SER A 122      -2.306  17.384 -37.312  1.00  0.00      A2   N
ATOM    799  CA  SER A 122      -2.022  16.750 -36.031  1.00  0.00      A2   C
ATOM    800  C   SER A 122      -1.299  17.717 -35.097  1.00  0.00      A2   C
ATOM    801  O   SER A 122      -1.599  17.779 -33.896  1.00  0.00      A2   O
ATOM    802  CB  SER A 122      -1.189  15.486 -36.246  1.00  0.00      A2   C
ATOM    803  OG  SER A 122      -1.824  14.601 -37.152  1.00  0.00      A2   O
ATOM    804  N   MET A 123      -0.358  18.499 -35.642  1.00  0.00      A2   N
ATOM    805  CA  MET A 123       0.311  19.522 -34.844  1.00  0.00      A2   C
ATOM    806  C   MET A 123      -0.667  20.602 -34.399  1.00  0.00      A2   C
ATOM    807  O   MET A 123      -0.565  21.122 -33.276  1.00  0.00      A2   O
ATOM    808  CB  MET A 123       1.460  20.141 -35.641  1.00  0.00      A2   C
ATOM    809  CG  MET A 123       2.537  19.154 -36.059  1.00  0.00      A2   C
ATOM    810  SD  MET A 123       3.272  18.278 -34.665  1.00  0.00      A2   S
ATOM    811  CE  MET A 123       4.457  17.236 -35.509  1.00  0.00      A2   C
ATOM    812  N   THR A 124      -1.636  20.937 -35.256  1.00  0.00      A2   N
ATOM    813  CA  THR A 124      -2.680  21.864 -34.842  1.00  0.00      A2   C
ATOM    814  C   THR A 124      -3.505  21.271 -33.712  1.00  0.00      A2   C
ATOM    815  O   THR A 124      -3.907  21.983 -32.784  1.00  0.00      A2   O
ATOM    816  CB  THR A 124      -3.571  22.221 -36.035  1.00  0.00      A2   C
ATOM    817  OG1 THR A 124      -2.821  22.989 -36.986  1.00  0.00      A2   O
ATOM    818  CG2 THR A 124      -4.790  23.024 -35.590  1.00  0.00      A2   C
ATOM    819  N   ALA A 125      -3.736  19.956 -33.750  1.00  0.00      A2   N
ATOM    820  CA  ALA A 125      -4.448  19.314 -32.649  1.00  0.00      A2   C
ATOM    821  C   ALA A 125      -3.645  19.389 -31.357  1.00  0.00      A2   C
ATOM    822  O   ALA A 125      -4.214  19.568 -30.274  1.00  0.00      A2   O
ATOM    823  CB  ALA A 125      -4.769  17.862 -33.002  1.00  0.00      A2   C
ATOM    824  N   VAL A 126      -2.317  19.300 -31.452  1.00  0.00      A2   N
ATOM    825  CA  VAL A 126      -1.490  19.380 -30.251  1.00  0.00      A2   C
ATOM    826  C   VAL A 126      -1.536  20.786 -29.660  1.00  0.00      A2   C
ATOM    827  O   VAL A 126      -1.757  20.964 -28.451  1.00  0.00      A2   O
ATOM    828  CB  VAL A 126      -0.048  18.940 -30.563  1.00  0.00      A2   C
ATOM    829  CG1 VAL A 126       0.900  19.417 -29.481  1.00  0.00      A2   C
ATOM    830  CG2 VAL A 126       0.022  17.428 -30.695  1.00  0.00      A2   C
ATOM    831  N   ALA A 127      -1.359  21.809 -30.504  1.00  0.00      A2   N
ATOM    832  CA  ALA A 127      -1.411  23.178 -29.996  1.00  0.00      A2   C
ATOM    833  C   ALA A 127      -2.787  23.499 -29.427  1.00  0.00      A2   C
ATOM    834  O   ALA A 127      -2.902  24.195 -28.409  1.00  0.00      A2   O
ATOM    835  CB  ALA A 127      -1.040  24.170 -31.099  1.00  0.00      A2   C
ATOM    836  N   PHE A 128      -3.843  22.983 -30.060  1.00  0.00      A2   N
ATOM    837  CA  PHE A 128      -5.190  23.211 -29.552  1.00  0.00      A2   C
ATOM    838  C   PHE A 128      -5.385  22.529 -28.205  1.00  0.00      A2   C
ATOM    839  O   PHE A 128      -6.043  23.075 -27.310  1.00  0.00      A2   O
ATOM    840  CB  PHE A 128      -6.214  22.702 -30.566  1.00  0.00      A2   C
ATOM    841  CG  PHE A 128      -7.610  23.207 -30.336  1.00  0.00      A2   C
ATOM    842  CD1 PHE A 128      -8.402  22.680 -29.327  1.00  0.00      A2   C
ATOM    843  CD2 PHE A 128      -8.137  24.198 -31.146  1.00  0.00      A2   C
ATOM    844  CE1 PHE A 128      -9.688  23.144 -29.120  1.00  0.00      A2   C
ATOM    845  CE2 PHE A 128      -9.423  24.664 -30.946  1.00  0.00      A2   C
ATOM    846  CZ  PHE A 128     -10.200  24.137 -29.932  1.00  0.00      A2   C
ATOM    847  N   ASP A 129      -4.801  21.342 -28.038  1.00  0.00      A2   N
ATOM    848  CA  ASP A 129      -4.983  20.615 -26.789  1.00  0.00      A2   C
ATOM    849  C   ASP A 129      -4.265  21.323 -25.646  1.00  0.00      A2   C
ATOM    850  O   ASP A 129      -4.807  21.431 -24.539  1.00  0.00      A2   O
ATOM    851  CB  ASP A 129      -4.503  19.170 -26.950  1.00  0.00      A2   C
ATOM    852  CG  ASP A 129      -4.767  18.323 -25.720  1.00  0.00      A2   C
ATOM    853  OD1 ASP A 129      -5.940  17.935 -25.512  1.00  0.00      A2   O
ATOM    854  OD2 ASP A 129      -3.809  18.026 -24.974  1.00  0.00      A2   O
ATOM    855  N   ARG A 130      -3.050  21.828 -25.895  1.00  0.00      A2   N
ATOM    856  CA  ARG A 130      -2.367  22.586 -24.848  1.00  0.00      A2   C
ATOM    857  C   ARG A 130      -3.089  23.892 -24.545  1.00  0.00      A2   C
ATOM    858  O   ARG A 130      -3.186  24.299 -23.377  1.00  0.00      A2   O
ATOM    859  CB  ARG A 130      -0.910  22.845 -25.243  1.00  0.00      A2   C
ATOM    860  CG  ARG A 130      -0.071  21.597 -25.503  1.00  0.00      A2   C
ATOM    861  CD  ARG A 130       0.041  20.729 -24.242  1.00  0.00      A2   C
ATOM    862  NE  ARG A 130      -1.102  19.849 -24.010  1.00  0.00      A2   N
ATOM    863  CZ  ARG A 130      -1.350  19.241 -22.853  1.00  0.00      A2   C
ATOM    864  NH1 ARG A 130      -0.537  19.416 -21.820  1.00  0.00      A2   N
ATOM    865  NH2 ARG A 130      -2.413  18.459 -22.726  1.00  0.00      A2   N
ATOM    866  N   TYR A 131      -3.630  24.548 -25.577  1.00  0.00      A2   N
ATOM    867  CA  TYR A 131      -4.368  25.782 -25.340  1.00  0.00      A2   C
ATOM    868  C   TYR A 131      -5.604  25.519 -24.493  1.00  0.00      A2   C
ATOM    869  O   TYR A 131      -5.980  26.355 -23.664  1.00  0.00      A2   O
ATOM    870  CB  TYR A 131      -4.759  26.429 -26.673  1.00  0.00      A2   C
ATOM    871  CG  TYR A 131      -5.668  27.637 -26.548  1.00  0.00      A2   C
ATOM    872  CD1 TYR A 131      -7.047  27.488 -26.404  1.00  0.00      A2   C
ATOM    873  CD2 TYR A 131      -5.149  28.927 -26.591  1.00  0.00      A2   C
ATOM    874  CE1 TYR A 131      -7.877  28.585 -26.289  1.00  0.00      A2   C
ATOM    875  CE2 TYR A 131      -5.977  30.036 -26.482  1.00  0.00      A2   C
ATOM    876  CZ  TYR A 131      -7.339  29.858 -26.331  1.00  0.00      A2   C
ATOM    877  OH  TYR A 131      -8.166  30.953 -26.222  1.00  0.00      A2   O
ATOM    878  N   MET A 132      -6.240  24.360 -24.680  1.00  0.00      A2   N
ATOM    879  CA  MET A 132      -7.400  24.015 -23.866  1.00  0.00      A2   C
ATOM    880  C   MET A 132      -6.997  23.678 -22.438  1.00  0.00      A2   C
ATOM    881  O   MET A 132      -7.645  24.124 -21.483  1.00  0.00      A2   O
ATOM    882  CB  MET A 132      -8.150  22.840 -24.496  1.00  0.00      A2   C
ATOM    883  CG  MET A 132      -9.004  23.225 -25.681  1.00  0.00      A2   C
ATOM    884  SD  MET A 132     -10.376  24.276 -25.180  1.00  0.00      A2   S
ATOM    885  CE  MET A 132     -11.265  23.165 -24.091  1.00  0.00      A2   C
ATOM    886  N   ALA A 133      -5.927  22.896 -22.273  1.00  0.00      A2   N
ATOM    887  CA  ALA A 133      -5.478  22.509 -20.944  1.00  0.00      A2   C
ATOM    888  C   ALA A 133      -4.996  23.693 -20.122  1.00  0.00      A2   C
ATOM    889  O   ALA A 133      -5.038  23.626 -18.889  1.00  0.00      A2   O
ATOM    890  CB  ALA A 133      -4.370  21.461 -21.056  1.00  0.00      A2   C
ATOM    891  N   ILE A 134      -4.534  24.761 -20.763  1.00  0.00      A2   N
ATOM    892  CA  ILE A 134      -4.001  25.918 -20.053  1.00  0.00      A2   C
ATOM    893  C   ILE A 134      -5.044  27.017 -19.888  1.00  0.00      A2   C
ATOM    894  O   ILE A 134      -5.243  27.526 -18.785  1.00  0.00      A2   O
ATOM    895  CB  ILE A 134      -2.734  26.441 -20.765  1.00  0.00      A2   C
ATOM    896  CG1 ILE A 134      -1.535  25.569 -20.384  1.00  0.00      A2   C
ATOM    897  CG2 ILE A 134      -2.482  27.905 -20.418  1.00  0.00      A2   C
ATOM    898  CD1 ILE A 134      -0.243  25.975 -21.037  1.00  0.00      A2   C
ATOM    899  N   ILE A 135      -5.727  27.397 -20.970  1.00  0.00      A2   N
ATOM    900  CA  ILE A 135      -6.547  28.607 -20.930  1.00  0.00      A2   C
ATOM    901  C   ILE A 135      -7.915  28.346 -20.302  1.00  0.00      A2   C
ATOM    902  O   ILE A 135      -8.434  29.189 -19.562  1.00  0.00      A2   O
ATOM    903  CB  ILE A 135      -6.665  29.211 -22.340  1.00  0.00      A2   C
ATOM    904  CG1 ILE A 135      -5.283  29.630 -22.846  1.00  0.00      A2   C
ATOM    905  CG2 ILE A 135      -7.600  30.407 -22.333  1.00  0.00      A2   C
ATOM    906  CD1 ILE A 135      -4.571  30.602 -21.932  1.00  0.00      A2   C
ATOM    907  N   HIS A 136      -8.518  27.186 -20.563  1.00  0.00      A2   N
ATOM    908  CA  HIS A 136      -9.784  26.794 -19.940  1.00  0.00      A2   C
ATOM    909  C   HIS A 136      -9.626  25.392 -19.366  1.00  0.00      A2   C
ATOM    910  O   HIS A 136     -10.175  24.423 -19.905  1.00  0.00      A2   O
ATOM    911  CB  HIS A 136     -10.946  26.825 -20.937  1.00  0.00      A2   C
ATOM    912  CG  HIS A 136     -10.934  28.002 -21.864  1.00  0.00      A2   C
ATOM    913  ND1 HIS A 136     -11.744  29.102 -21.683  1.00  0.00      A2   N
ATOM    914  CD2 HIS A 136     -10.232  28.236 -22.999  1.00  0.00      A2   C
ATOM    915  CE1 HIS A 136     -11.530  29.970 -22.655  1.00  0.00      A2   C
ATOM    916  NE2 HIS A 136     -10.617  29.469 -23.467  1.00  0.00      A2   N
ATOM    917  N   PRO A 137      -8.880  25.247 -18.269  1.00  0.00      A2   N
ATOM    918  CA  PRO A 137      -8.647  23.901 -17.718  1.00  0.00      A2   C
ATOM    919  C   PRO A 137      -9.922  23.162 -17.334  1.00  0.00      A2   C
ATOM    920  O   PRO A 137      -9.964  21.931 -17.443  1.00  0.00      A2   O
ATOM    921  CB  PRO A 137      -7.751  24.169 -16.497  1.00  0.00      A2   C
ATOM    922  CG  PRO A 137      -7.960  25.610 -16.167  1.00  0.00      A2   C
ATOM    923  CD  PRO A 137      -8.246  26.302 -17.457  1.00  0.00      A2   C
ATOM    924  N   LEU A 138     -10.955  23.874 -16.874  1.00  0.00      A2   N
ATOM    925  CA  LEU A 138     -12.173  23.202 -16.432  1.00  0.00      A2   C
ATOM    926  C   LEU A 138     -12.936  22.564 -17.591  1.00  0.00      A2   C
ATOM    927  O   LEU A 138     -13.616  21.552 -17.394  1.00  0.00      A2   O
ATOM    928  CB  LEU A 138     -13.067  24.190 -15.675  1.00  0.00      A2   C
ATOM    929  CG  LEU A 138     -13.914  23.632 -14.524  1.00  0.00      A2   C
ATOM    930  CD1 LEU A 138     -13.055  22.858 -13.537  1.00  0.00      A2   C
ATOM    931  CD2 LEU A 138     -14.651  24.748 -13.807  1.00  0.00      A2   C
ATOM    932  N   GLN A 139     -12.826  23.119 -18.799  1.00  0.00      A2   N
ATOM    933  CA  GLN A 139     -13.569  22.586 -19.931  1.00  0.00      A2   C
ATOM    934  C   GLN A 139     -12.973  21.252 -20.384  1.00  0.00      A2   C
ATOM    935  O   GLN A 139     -11.758  21.046 -20.301  1.00  0.00      A2   O
ATOM    936  CB  GLN A 139     -13.576  23.586 -21.084  1.00  0.00      A2   C
ATOM    937  CG  GLN A 139     -14.312  24.882 -20.774  1.00  0.00      A2   C
ATOM    938  CD  GLN A 139     -14.449  25.788 -21.982  1.00  0.00      A2   C
ATOM    939  OE1 GLN A 139     -14.254  25.359 -23.120  1.00  0.00      A2   O
ATOM    940  NE2 GLN A 139     -14.784  27.051 -21.739  1.00  0.00      A2   N
ATOM    941  N   PRO A 140     -13.810  20.324 -20.859  1.00  0.00      A2   N
ATOM    942  CA  PRO A 140     -13.327  18.963 -21.146  1.00  0.00      A2   C
ATOM    943  C   PRO A 140     -12.650  18.856 -22.507  1.00  0.00      A2   C
ATOM    944  O   PRO A 140     -13.213  19.250 -23.532  1.00  0.00      A2   O
ATOM    945  CB  PRO A 140     -14.607  18.124 -21.097  1.00  0.00      A2   C
ATOM    946  CG  PRO A 140     -15.671  19.075 -21.551  1.00  0.00      A2   C
ATOM    947  CD  PRO A 140     -15.266  20.451 -21.072  1.00  0.00      A2   C
ATOM    948  N   ARG A 141     -11.428  18.328 -22.507  1.00  0.00      A2   N
ATOM    949  CA  ARG A 141     -10.783  17.888 -23.735  1.00  0.00      A2   C
ATOM    950  C   ARG A 141     -11.321  16.524 -24.156  1.00  0.00      A2   C
ATOM    951  O   ARG A 141     -11.794  15.738 -23.330  1.00  0.00      A2   O
ATOM    952  CB  ARG A 141      -9.268  17.822 -23.558  1.00  0.00      A2   C
ATOM    953  CG  ARG A 141      -8.587  19.172 -23.636  1.00  0.00      A2   C
ATOM    954  CD  ARG A 141      -7.328  19.173 -22.799  1.00  0.00      A2   C
ATOM    955  NE  ARG A 141      -7.642  19.037 -21.380  1.00  0.00      A2   N
ATOM    956  CZ  ARG A 141      -6.765  18.677 -20.451  1.00  0.00      A2   C
ATOM    957  NH1 ARG A 141      -7.143  18.581 -19.183  1.00  0.00      A2   N
ATOM    958  NH2 ARG A 141      -5.512  18.404 -20.789  1.00  0.00      A2   N
ATOM    959  N   LEU A 142     -11.238  16.246 -25.455  1.00  0.00      A2   N
ATOM    960  CA  LEU A 142     -11.808  15.020 -25.998  1.00  0.00      A2   C
ATOM    961  C   LEU A 142     -10.975  13.798 -25.607  1.00  0.00      A2   C
ATOM    962  O   LEU A 142      -9.765  13.886 -25.376  1.00  0.00      A2   O
ATOM    963  CB  LEU A 142     -11.945  15.129 -27.522  1.00  0.00      A2   C
ATOM    964  CG  LEU A 142     -10.744  15.521 -28.391  1.00  0.00      A2   C
ATOM    965  CD1 LEU A 142     -10.006  14.294 -28.816  1.00  0.00      A2   C
ATOM    966  CD2 LEU A 142     -11.163  16.310 -29.619  1.00  0.00      A2   C
ATOM    967  N   SER A 143     -11.646  12.647 -25.538  1.00  0.00      A2   N
ATOM    968  CA  SER A 143     -11.077  11.410 -25.019  1.00  0.00      A2   C
ATOM    969  C   SER A 143     -10.201  10.721 -26.064  1.00  0.00      A2   C
ATOM    970  O   SER A 143     -10.123  11.138 -27.220  1.00  0.00      A2   O
ATOM    971  CB  SER A 143     -12.182  10.461 -24.558  1.00  0.00      A2   C
ATOM    972  OG  SER A 143     -12.800   9.825 -25.662  1.00  0.00      A2   O
ATOM    973  N   LEU A 144      -9.534   9.644 -25.633  1.00  0.00      A2   N
ATOM    974  CA  LEU A 144      -8.590   8.940 -26.500  1.00  0.00      A2   C
ATOM    975  C   LEU A 144      -9.274   8.390 -27.749  1.00  0.00      A2   C
ATOM    976  O   LEU A 144      -8.813   8.613 -28.876  1.00  0.00      A2   O
ATOM    977  CB  LEU A 144      -7.906   7.810 -25.725  1.00  0.00      A2   C
ATOM    978  CG  LEU A 144      -6.511   8.080 -25.151  1.00  0.00      A2   C
ATOM    979  CD1 LEU A 144      -6.537   9.212 -24.137  1.00  0.00      A2   C
ATOM    980  CD2 LEU A 144      -5.926   6.816 -24.535  1.00  0.00      A2   C
ATOM    981  N   THR A 145     -10.378   7.663 -27.573  1.00  0.00      A2   N
ATOM    982  CA  THR A 145     -11.108   7.183 -28.741  1.00  0.00      A2   C
ATOM    983  C   THR A 145     -11.646   8.344 -29.567  1.00  0.00      A2   C
ATOM    984  O   THR A 145     -11.686   8.265 -30.805  1.00  0.00      A2   O
ATOM    985  CB  THR A 145     -12.236   6.250 -28.307  1.00  0.00      A2   C
ATOM    986  OG1 THR A 145     -12.951   6.844 -27.217  1.00  0.00      A2   O
ATOM    987  CG2 THR A 145     -11.669   4.910 -27.865  1.00  0.00      A2   C
ATOM    988  N   ALA A 146     -12.013   9.447 -28.909  1.00  0.00      A2   N
ATOM    989  CA  ALA A 146     -12.366  10.655 -29.645  1.00  0.00      A2   C
ATOM    990  C   ALA A 146     -11.176  11.202 -30.425  1.00  0.00      A2   C
ATOM    991  O   ALA A 146     -11.354  11.728 -31.531  1.00  0.00      A2   O
ATOM    992  CB  ALA A 146     -12.911  11.713 -28.690  1.00  0.00      A2   C
ATOM    993  N   THR A 147      -9.954  11.063 -29.890  1.00  0.00      A2   N
ATOM    994  CA  THR A 147      -8.778  11.430 -30.675  1.00  0.00      A2   C
ATOM    995  C   THR A 147      -8.665  10.558 -31.911  1.00  0.00      A2   C
ATOM    996  O   THR A 147      -8.301  11.041 -32.988  1.00  0.00      A2   O
ATOM    997  CB  THR A 147      -7.483  11.288 -29.866  1.00  0.00      A2   C
ATOM    998  OG1 THR A 147      -7.277   9.913 -29.526  1.00  0.00      A2   O
ATOM    999  CG2 THR A 147      -7.511  12.097 -28.615  1.00  0.00      A2   C
ATOM   1000  N   LYS A 148      -8.972   9.266 -31.774  1.00  0.00      A2   N
ATOM   1001  CA  LYS A 148      -8.886   8.388 -32.935  1.00  0.00      A2   C
ATOM   1002  C   LYS A 148      -9.908   8.780 -33.997  1.00  0.00      A2   C
ATOM   1003  O   LYS A 148      -9.603   8.762 -35.201  1.00  0.00      A2   O
ATOM   1004  CB  LYS A 148      -9.049   6.932 -32.496  1.00  0.00      A2   C
ATOM   1005  CG  LYS A 148      -7.826   6.399 -31.751  1.00  0.00      A2   C
ATOM   1006  CD  LYS A 148      -8.031   4.998 -31.198  1.00  0.00      A2   C
ATOM   1007  CE  LYS A 148      -6.739   4.469 -30.587  1.00  0.00      A2   C
ATOM   1008  NZ  LYS A 148      -6.947   3.298 -29.689  1.00  0.00      A2   N
ATOM   1009  N   VAL A 149     -11.102   9.208 -33.573  1.00  0.00      A2   N
ATOM   1010  CA  VAL A 149     -12.078   9.692 -34.548  1.00  0.00      A2   C
ATOM   1011  C   VAL A 149     -11.570  10.959 -35.225  1.00  0.00      A2   C
ATOM   1012  O   VAL A 149     -11.690  11.121 -36.449  1.00  0.00      A2   O
ATOM   1013  CB  VAL A 149     -13.446   9.921 -33.879  1.00  0.00      A2   C
ATOM   1014  CG1 VAL A 149     -14.370  10.693 -34.813  1.00  0.00      A2   C
ATOM   1015  CG2 VAL A 149     -14.079   8.595 -33.488  1.00  0.00      A2   C
ATOM   1016  N   VAL A 150     -10.972  11.868 -34.447  1.00  0.00      A2   N
ATOM   1017  CA  VAL A 150     -10.481  13.115 -35.029  1.00  0.00      A2   C
ATOM   1018  C   VAL A 150      -9.352  12.839 -36.014  1.00  0.00      A2   C
ATOM   1019  O   VAL A 150      -9.224  13.518 -37.040  1.00  0.00      A2   O
ATOM   1020  CB  VAL A 150     -10.046  14.092 -33.919  1.00  0.00      A2   C
ATOM   1021  CG1 VAL A 150      -9.470  15.357 -34.523  1.00  0.00      A2   C
ATOM   1022  CG2 VAL A 150     -11.227  14.436 -33.042  1.00  0.00      A2   C
ATOM   1023  N   ILE A 151      -8.528  11.829 -35.732  1.00  0.00      A2   N
ATOM   1024  CA  ILE A 151      -7.458  11.475 -36.656  1.00  0.00      A2   C
ATOM   1025  C   ILE A 151      -8.031  10.903 -37.947  1.00  0.00      A2   C
ATOM   1026  O   ILE A 151      -7.548  11.212 -39.046  1.00  0.00      A2   O
ATOM   1027  CB  ILE A 151      -6.465  10.511 -35.981  1.00  0.00      A2   C
ATOM   1028  CG1 ILE A 151      -5.689  11.251 -34.886  1.00  0.00      A2   C
ATOM   1029  CG2 ILE A 151      -5.523   9.900 -37.006  1.00  0.00      A2   C
ATOM   1030  CD1 ILE A 151      -4.777  10.372 -34.068  1.00  0.00      A2   C
ATOM   1031  N   CYS A 152      -9.075  10.075 -37.847  1.00  0.00      A2   N
ATOM   1032  CA  CYS A 152      -9.682   9.562 -39.072  1.00  0.00      A2   C
ATOM   1033  C   CYS A 152     -10.295  10.691 -39.894  1.00  0.00      A2   C
ATOM   1034  O   CYS A 152     -10.206  10.689 -41.129  1.00  0.00      A2   O
ATOM   1035  CB  CYS A 152     -10.730   8.499 -38.745  1.00  0.00      A2   C
ATOM   1036  SG  CYS A 152     -10.043   6.862 -38.406  1.00  0.00      A2   S
ATOM   1037  N   VAL A 153     -10.888  11.683 -39.227  1.00  0.00      A2   N
ATOM   1038  CA  VAL A 153     -11.409  12.841 -39.949  1.00  0.00      A2   C
ATOM   1039  C   VAL A 153     -10.273  13.625 -40.601  1.00  0.00      A2   C
ATOM   1040  O   VAL A 153     -10.406  14.120 -41.732  1.00  0.00      A2   O
ATOM   1041  CB  VAL A 153     -12.244  13.713 -38.992  1.00  0.00      A2   C
ATOM   1042  CG1 VAL A 153     -12.537  15.075 -39.602  1.00  0.00      A2   C
ATOM   1043  CG2 VAL A 153     -13.538  12.996 -38.635  1.00  0.00      A2   C
ATOM   1044  N   ILE A 154      -9.121  13.702 -39.924  1.00  0.00      A2   N
ATOM   1045  CA  ILE A 154      -7.961  14.392 -40.483  1.00  0.00      A2   C
ATOM   1046  C   ILE A 154      -7.519  13.707 -41.765  1.00  0.00      A2   C
ATOM   1047  O   ILE A 154      -7.220  14.362 -42.773  1.00  0.00      A2   O
ATOM   1048  CB  ILE A 154      -6.801  14.413 -39.465  1.00  0.00      A2   C
ATOM   1049  CG1 ILE A 154      -7.026  15.409 -38.332  1.00  0.00      A2   C
ATOM   1050  CG2 ILE A 154      -5.495  14.756 -40.160  1.00  0.00      A2   C
ATOM   1051  CD1 ILE A 154      -5.968  15.294 -37.225  1.00  0.00      A2   C
ATOM   1052  N   TRP A 155      -7.498  12.372 -41.753  1.00  0.00      A2   N
ATOM   1053  CA  TRP A 155      -7.081  11.639 -42.940  1.00  0.00      A2   C
ATOM   1054  C   TRP A 155      -8.105  11.774 -44.057  1.00  0.00      A2   C
ATOM   1055  O   TRP A 155      -7.740  11.816 -45.238  1.00  0.00      A2   O
ATOM   1056  CB  TRP A 155      -6.834  10.177 -42.592  1.00  0.00      A2   C
ATOM   1057  CG  TRP A 155      -5.425   9.955 -42.164  1.00  0.00      A2   C
ATOM   1058  CD1 TRP A 155      -4.996   9.664 -40.904  1.00  0.00      A2   C
ATOM   1059  CD2 TRP A 155      -4.246  10.132 -42.957  1.00  0.00      A2   C
ATOM   1060  NE1 TRP A 155      -3.627   9.577 -40.877  1.00  0.00      A2   N
ATOM   1061  CE2 TRP A 155      -3.140   9.866 -42.124  1.00  0.00      A2   C
ATOM   1062  CE3 TRP A 155      -4.018  10.457 -44.297  1.00  0.00      A2   C
ATOM   1063  CZ2 TRP A 155      -1.826   9.917 -42.586  1.00  0.00      A2   C
ATOM   1064  CZ3 TRP A 155      -2.713  10.506 -44.755  1.00  0.00      A2   C
ATOM   1065  CH2 TRP A 155      -1.634  10.239 -43.901  1.00  0.00      A2   C
ATOM   1066  N   VAL A 156      -9.392  11.830 -43.708  1.00  0.00      A2   N
ATOM   1067  CA  VAL A 156     -10.421  11.995 -44.732  1.00  0.00      A2   C
ATOM   1068  C   VAL A 156     -10.232  13.325 -45.452  1.00  0.00      A2   C
ATOM   1069  O   VAL A 156     -10.156  13.381 -46.689  1.00  0.00      A2   O
ATOM   1070  CB  VAL A 156     -11.822  11.882 -44.106  1.00  0.00      A2   C
ATOM   1071  CG1 VAL A 156     -12.855  12.575 -44.981  1.00  0.00      A2   C
ATOM   1072  CG2 VAL A 156     -12.186  10.421 -43.889  1.00  0.00      A2   C
ATOM   1073  N   LEU A 157     -10.094  14.410 -44.682  1.00  0.00      A2   N
ATOM   1074  CA  LEU A 157      -9.872  15.713 -45.301  1.00  0.00      A2   C
ATOM   1075  C   LEU A 157      -8.561  15.753 -46.074  1.00  0.00      A2   C
ATOM   1076  O   LEU A 157      -8.469  16.418 -47.114  1.00  0.00      A2   O
ATOM   1077  CB  LEU A 157      -9.886  16.799 -44.233  1.00  0.00      A2   C
ATOM   1078  CG  LEU A 157     -11.208  16.911 -43.485  1.00  0.00      A2   C
ATOM   1079  CD1 LEU A 157     -10.959  17.261 -42.027  1.00  0.00      A2   C
ATOM   1080  CD2 LEU A 157     -12.083  17.958 -44.153  1.00  0.00      A2   C
ATOM   1081  N   ALA A 158      -7.547  15.028 -45.599  1.00  0.00      A2   N
ATOM   1082  CA  ALA A 158      -6.253  15.051 -46.268  1.00  0.00      A2   C
ATOM   1083  C   ALA A 158      -6.321  14.356 -47.620  1.00  0.00      A2   C
ATOM   1084  O   ALA A 158      -5.880  14.907 -48.636  1.00  0.00      A2   O
ATOM   1085  CB  ALA A 158      -5.198  14.395 -45.379  1.00  0.00      A2   C
ATOM   1086  N   LEU A 159      -6.875  13.142 -47.649  1.00  0.00      A2   N
ATOM   1087  CA  LEU A 159      -6.986  12.409 -48.903  1.00  0.00      A2   C
ATOM   1088  C   LEU A 159      -7.922  13.102 -49.882  1.00  0.00      A2   C
ATOM   1089  O   LEU A 159      -7.677  13.077 -51.095  1.00  0.00      A2   O
ATOM   1090  CB  LEU A 159      -7.462  10.984 -48.630  1.00  0.00      A2   C
ATOM   1091  CG  LEU A 159      -6.525  10.138 -47.768  1.00  0.00      A2   C
ATOM   1092  CD1 LEU A 159      -7.170   8.805 -47.432  1.00  0.00      A2   C
ATOM   1093  CD2 LEU A 159      -5.189   9.935 -48.470  1.00  0.00      A2   C
ATOM   1094  N   LEU A 160      -8.985  13.738 -49.384  1.00  0.00      A2   N
ATOM   1095  CA  LEU A 160      -9.888  14.414 -50.305  1.00  0.00      A2   C
ATOM   1096  C   LEU A 160      -9.305  15.719 -50.829  1.00  0.00      A2   C
ATOM   1097  O   LEU A 160      -9.617  16.113 -51.957  1.00  0.00      A2   O
ATOM   1098  CB  LEU A 160     -11.242  14.641 -49.636  1.00  0.00      A2   C
ATOM   1099  CG  LEU A 160     -11.934  13.323 -49.268  1.00  0.00      A2   C
ATOM   1100  CD1 LEU A 160     -13.415  13.538 -49.011  1.00  0.00      A2   C
ATOM   1101  CD2 LEU A 160     -11.711  12.239 -50.329  1.00  0.00      A2   C
ATOM   1102  N   LEU A 161      -8.459  16.399 -50.049  1.00  0.00      A2   N
ATOM   1103  CA  LEU A 161      -7.744  17.548 -50.598  1.00  0.00      A2   C
ATOM   1104  C   LEU A 161      -6.696  17.112 -51.615  1.00  0.00      A2   C
ATOM   1105  O   LEU A 161      -6.527  17.751 -52.660  1.00  0.00      A2   O
ATOM   1106  CB  LEU A 161      -7.083  18.357 -49.481  1.00  0.00      A2   C
ATOM   1107  CG  LEU A 161      -6.138  19.440 -50.019  1.00  0.00      A2   C
ATOM   1108  CD1 LEU A 161      -6.915  20.521 -50.769  1.00  0.00      A2   C
ATOM   1109  CD2 LEU A 161      -5.255  20.052 -48.935  1.00  0.00      A2   C
ATOM   1110  N   ALA A 162      -5.979  16.026 -51.325  1.00  0.00      A2   N
ATOM   1111  CA  ALA A 162      -4.940  15.555 -52.232  1.00  0.00      A2   C
ATOM   1112  C   ALA A 162      -5.512  14.896 -53.474  1.00  0.00      A2   C
ATOM   1113  O   ALA A 162      -4.787  14.735 -54.461  1.00  0.00      A2   O
ATOM   1114  CB  ALA A 162      -4.016  14.574 -51.508  1.00  0.00      A2   C
ATOM   1115  N   PHE A 163      -6.791  14.515 -53.437  1.00  0.00      A2   N
ATOM   1116  CA  PHE A 163      -7.371  13.700 -54.503  1.00  0.00      A2   C
ATOM   1117  C   PHE A 163      -7.288  14.324 -55.890  1.00  0.00      A2   C
ATOM   1118  O   PHE A 163      -6.911  13.606 -56.832  1.00  0.00      A2   O
ATOM   1119  CB  PHE A 163      -8.821  13.343 -54.159  1.00  0.00      A2   C
ATOM   1120  CG  PHE A 163      -9.474  12.463 -55.184  1.00  0.00      A2   C
ATOM   1121  CD1 PHE A 163      -9.267  11.093 -55.167  1.00  0.00      A2   C
ATOM   1122  CD2 PHE A 163     -10.274  13.004 -56.176  1.00  0.00      A2   C
ATOM   1123  CE1 PHE A 163      -9.856  10.275 -56.110  1.00  0.00      A2   C
ATOM   1124  CE2 PHE A 163     -10.866  12.189 -57.122  1.00  0.00      A2   C
ATOM   1125  CZ  PHE A 163     -10.657  10.821 -57.087  1.00  0.00      A2   C
ATOM   1126  N   PRO A 164      -7.632  15.603 -56.110  1.00  0.00      A2   N
ATOM   1127  CA  PRO A 164      -7.639  16.096 -57.502  1.00  0.00      A2   C
ATOM   1128  C   PRO A 164      -6.301  15.935 -58.206  1.00  0.00      A2   C
ATOM   1129  O   PRO A 164      -6.258  15.565 -59.396  1.00  0.00      A2   O
ATOM   1130  CB  PRO A 164      -8.011  17.578 -57.336  1.00  0.00      A2   C
ATOM   1131  CG  PRO A 164      -8.812  17.622 -56.074  1.00  0.00      A2   C
ATOM   1132  CD  PRO A 164      -8.182  16.602 -55.173  1.00  0.00      A2   C
ATOM   1133  N   GLN A 165      -5.198  16.116 -57.480  1.00  0.00      A2   N
ATOM   1134  CA  GLN A 165      -3.886  16.012 -58.109  1.00  0.00      A2   C
ATOM   1135  C   GLN A 165      -3.583  14.577 -58.515  1.00  0.00      A2   C
ATOM   1136  O   GLN A 165      -3.081  14.328 -59.616  1.00  0.00      A2   O
ATOM   1137  CB  GLN A 165      -2.804  16.546 -57.177  1.00  0.00      A2   C
ATOM   1138  CG  GLN A 165      -1.419  16.412 -57.765  1.00  0.00      A2   C
ATOM   1139  CD  GLN A 165      -0.453  17.434 -57.219  1.00  0.00      A2   C
ATOM   1140  OE1 GLN A 165      -0.619  18.636 -57.429  1.00  0.00      A2   O
ATOM   1141  NE2 GLN A 165       0.565  16.965 -56.510  1.00  0.00      A2   N
ATOM   1142  N   GLY A 166      -3.888  13.613 -57.647  1.00  0.00      A2   N
ATOM   1143  CA  GLY A 166      -3.655  12.229 -58.014  1.00  0.00      A2   C
ATOM   1144  C   GLY A 166      -4.596  11.773 -59.104  1.00  0.00      A2   C
ATOM   1145  O   GLY A 166      -4.256  10.891 -59.897  1.00  0.00      A2   O
ATOM   1146  N   TYR A 167      -5.782  12.380 -59.166  1.00  0.00      A2   N
ATOM   1147  CA  TYR A 167      -6.740  12.075 -60.221  1.00  0.00      A2   C
ATOM   1148  C   TYR A 167      -6.224  12.506 -61.590  1.00  0.00      A2   C
ATOM   1149  O   TYR A 167      -6.479  11.830 -62.595  1.00  0.00      A2   O
ATOM   1150  CB  TYR A 167      -8.071  12.754 -59.892  1.00  0.00      A2   C
ATOM   1151  CG  TYR A 167      -9.222  12.478 -60.833  1.00  0.00      A2   C
ATOM   1152  CD1 TYR A 167      -9.970  11.309 -60.730  1.00  0.00      A2   C
ATOM   1153  CD2 TYR A 167      -9.594  13.412 -61.794  1.00  0.00      A2   C
ATOM   1154  CE1 TYR A 167     -11.041  11.070 -61.577  1.00  0.00      A2   C
ATOM   1155  CE2 TYR A 167     -10.659  13.183 -62.646  1.00  0.00      A2   C
ATOM   1156  CZ  TYR A 167     -11.380  12.013 -62.533  1.00  0.00      A2   C
ATOM   1157  OH  TYR A 167     -12.438  11.783 -63.385  1.00  0.00      A2   O
ATOM   1158  N   TYR A 168      -5.484  13.615 -61.656  1.00  0.00      A2   N
ATOM   1159  CA  TYR A 168      -5.037  14.125 -62.954  1.00  0.00      A2   C
ATOM   1160  C   TYR A 168      -3.608  13.740 -63.347  1.00  0.00      A2   C
ATOM   1161  O   TYR A 168      -3.126  14.207 -64.384  1.00  0.00      A2   O
ATOM   1162  CB  TYR A 168      -5.195  15.644 -62.998  1.00  0.00      A2   C
ATOM   1163  CG  TYR A 168      -6.641  16.072 -63.066  1.00  0.00      A2   C
ATOM   1164  CD1 TYR A 168      -7.531  15.442 -63.922  1.00  0.00      A2   C
ATOM   1165  CD2 TYR A 168      -7.121  17.092 -62.261  1.00  0.00      A2   C
ATOM   1166  CE1 TYR A 168      -8.858  15.829 -63.986  1.00  0.00      A2   C
ATOM   1167  CE2 TYR A 168      -8.447  17.484 -62.317  1.00  0.00      A2   C
ATOM   1168  CZ  TYR A 168      -9.311  16.848 -63.180  1.00  0.00      A2   C
ATOM   1169  OH  TYR A 168     -10.631  17.237 -63.236  1.00  0.00      A2   O
ATOM   1170  N   SER A 169      -2.905  12.942 -62.549  1.00  0.00      A2   N
ATOM   1171  CA  SER A 169      -1.602  12.433 -62.963  1.00  0.00      A2   C
ATOM   1172  C   SER A 169      -1.767  11.310 -63.982  1.00  0.00      A2   C
ATOM   1173  O   SER A 169      -2.699  10.504 -63.899  1.00  0.00      A2   O
ATOM   1174  CB  SER A 169      -0.811  11.926 -61.756  1.00  0.00      A2   C
ATOM   1175  OG  SER A 169      -0.865  12.846 -60.680  1.00  0.00      A2   O
ATOM   1176  N   THR A 170      -0.835  11.236 -64.931  1.00  0.00      A2   N
ATOM   1177  CA  THR A 170      -0.921  10.217 -65.972  1.00  0.00      A2   C
ATOM   1178  C   THR A 170       0.435  10.024 -66.635  1.00  0.00      A2   C
ATOM   1179  O   THR A 170       1.302  10.905 -66.603  1.00  0.00      A2   O
ATOM   1180  CB  THR A 170      -1.976  10.566 -67.032  1.00  0.00      A2   C
ATOM   1181  OG1 THR A 170      -2.029   9.521 -68.012  1.00  0.00      A2   O
ATOM   1182  CG2 THR A 170      -1.637  11.879 -67.720  1.00  0.00      A2   C
ATOM   1183  N   THR A 171       0.600   8.842 -67.231  1.00  0.00      A2   N
ATOM   1184  CA  THR A 171       1.803   8.474 -67.965  1.00  0.00      A2   C
ATOM   1185  C   THR A 171       1.606   8.730 -69.452  1.00  0.00      A2   C
ATOM   1186  O   THR A 171       0.578   8.352 -70.027  1.00  0.00      A2   O
ATOM   1187  CB  THR A 171       2.162   7.003 -67.749  1.00  0.00      A2   C
ATOM   1188  OG1 THR A 171       1.013   6.186 -68.008  1.00  0.00      A2   O
ATOM   1189  CG2 THR A 171       2.649   6.773 -66.334  1.00  0.00      A2   C
ATOM   1190  N   GLU A 172       2.596   9.361 -70.065  1.00  0.00      A2   N
ATOM   1191  CA  GLU A 172       2.674   9.536 -71.507  1.00  0.00      A2   C
ATOM   1192  C   GLU A 172       3.843   8.684 -71.979  1.00  0.00      A2   C
ATOM   1193  O   GLU A 172       5.012   9.024 -71.746  1.00  0.00      A2   O
ATOM   1194  CB  GLU A 172       2.850  11.005 -71.879  1.00  0.00      A2   C
ATOM   1195  CG  GLU A 172       1.767  11.912 -71.320  1.00  0.00      A2   C
ATOM   1196  CD  GLU A 172       2.086  13.383 -71.490  1.00  0.00      A2   C
ATOM   1197  OE1 GLU A 172       3.165  13.700 -72.031  1.00  0.00      A2   O
ATOM   1198  OE2 GLU A 172       1.255  14.221 -71.077  1.00  0.00      A2   O
ATOM   1199  N   THR A 173       3.512   7.536 -72.569  1.00  0.00      A2   N
ATOM   1200  CA  THR A 173       4.499   6.760 -73.303  1.00  0.00      A2   C
ATOM   1201  C   THR A 173       4.911   7.557 -74.527  1.00  0.00      A2   C
ATOM   1202  O   THR A 173       4.071   8.128 -75.225  1.00  0.00      A2   O
ATOM   1203  CB  THR A 173       3.914   5.419 -73.746  1.00  0.00      A2   C
ATOM   1204  OG1 THR A 173       3.271   4.789 -72.633  1.00  0.00      A2   O
ATOM   1205  CG2 THR A 173       5.019   4.500 -74.268  1.00  0.00      A2   C
ATOM   1206  N   MET A 174       6.200   7.589 -74.796  1.00  0.00      A2   N
ATOM   1207  CA  MET A 174       6.669   8.575 -75.751  1.00  0.00      A2   C
ATOM   1208  C   MET A 174       7.935   8.059 -76.434  1.00  0.00      A2   C
ATOM   1209  O   MET A 174       8.227   6.862 -76.318  1.00  0.00      A2   O
ATOM   1210  CB  MET A 174       6.806   9.936 -75.065  1.00  0.00      A2   C
ATOM   1211  CG  MET A 174       7.202  11.049 -76.018  1.00  0.00      A2   C
ATOM   1212  SD  MET A 174       7.243  12.651 -75.207  1.00  0.00      A2   S
ATOM   1213  CE  MET A 174       5.494  13.054 -75.135  1.00  0.00      A2   C
ATOM   1214  N   PRO A 175       8.678   8.874 -77.215  1.00  0.00      A2   N
ATOM   1215  CA  PRO A 175       9.796   8.294 -77.968  1.00  0.00      A2   C
ATOM   1216  C   PRO A 175      10.909   7.702 -77.123  1.00  0.00      A2   C
ATOM   1217  O   PRO A 175      11.102   6.483 -77.106  1.00  0.00      A2   O
ATOM   1218  CB  PRO A 175      10.300   9.478 -78.798  1.00  0.00      A2   C
ATOM   1219  CG  PRO A 175       9.173  10.449 -78.798  1.00  0.00      A2   C
ATOM   1220  CD  PRO A 175       8.590  10.326 -77.462  1.00  0.00      A2   C
ATOM   1221  N   SER A 176      11.661   8.555 -76.431  1.00  0.00      A2   N
ATOM   1222  CA  SER A 176      12.795   8.060 -75.662  1.00  0.00      A2   C
ATOM   1223  C   SER A 176      12.394   7.551 -74.281  1.00  0.00      A2   C
ATOM   1224  O   SER A 176      13.054   6.654 -73.745  1.00  0.00      A2   O
ATOM   1225  CB  SER A 176      13.855   9.156 -75.537  1.00  0.00      A2   C
ATOM   1226  OG  SER A 176      13.270  10.371 -75.104  1.00  0.00      A2   O
ATOM   1227  N   ARG A 177      11.321   8.080 -73.698  1.00  0.00      A2   N
ATOM   1228  CA  ARG A 177      11.053   7.838 -72.290  1.00  0.00      A2   C
ATOM   1229  C   ARG A 177       9.556   7.848 -72.018  1.00  0.00      A2   C
ATOM   1230  O   ARG A 177       8.754   8.316 -72.829  1.00  0.00      A2   O
ATOM   1231  CB  ARG A 177      11.745   8.884 -71.413  1.00  0.00      A2   C
ATOM   1232  CG  ARG A 177      11.456  10.324 -71.826  1.00  0.00      A2   C
ATOM   1233  CD  ARG A 177      12.005  11.301 -70.804  1.00  0.00      A2   C
ATOM   1234  NE  ARG A 177      11.912  12.693 -71.235  1.00  0.00      A2   N
ATOM   1235  CZ  ARG A 177      12.957  13.453 -71.547  1.00  0.00      A2   C
ATOM   1236  NH1 ARG A 177      14.186  12.960 -71.476  1.00  0.00      A2   N
ATOM   1237  NH2 ARG A 177      12.776  14.712 -71.925  1.00  0.00      A2   N
ATOM   1238  N   VAL A 178       9.196   7.289 -70.867  1.00  0.00      A2   N
ATOM   1239  CA  VAL A 178       7.858   7.414 -70.300  1.00  0.00      A2   C
ATOM   1240  C   VAL A 178       7.873   8.583 -69.325  1.00  0.00      A2   C
ATOM   1241  O   VAL A 178       8.813   8.722 -68.533  1.00  0.00      A2   O
ATOM   1242  CB  VAL A 178       7.443   6.112 -69.596  1.00  0.00      A2   C
ATOM   1243  CG1 VAL A 178       6.018   6.214 -69.075  1.00  0.00      A2   C
ATOM   1244  CG2 VAL A 178       7.610   4.923 -70.541  1.00  0.00      A2   C
ATOM   1245  N   VAL A 179       6.841   9.428 -69.364  1.00  0.00      A2   N
ATOM   1246  CA  VAL A 179       6.838  10.559 -68.441  1.00  0.00      A2   C
ATOM   1247  C   VAL A 179       5.558  10.578 -67.617  1.00  0.00      A2   C
ATOM   1248  O   VAL A 179       4.487  10.159 -68.065  1.00  0.00      A2   O
ATOM   1249  CB  VAL A 179       7.045  11.913 -69.152  1.00  0.00      A2   C
ATOM   1250  CG1 VAL A 179       8.402  11.945 -69.843  1.00  0.00      A2   C
ATOM   1251  CG2 VAL A 179       5.919  12.194 -70.127  1.00  0.00      A2   C
ATOM   1252  N   CYS A 180       5.692  11.068 -66.388  1.00  0.00      A2   N
ATOM   1253  CA  CYS A 180       4.600  11.187 -65.428  1.00  0.00      A2   C
ATOM   1254  C   CYS A 180       4.277  12.670 -65.282  1.00  0.00      A2   C
ATOM   1255  O   CYS A 180       5.104  13.443 -64.786  1.00  0.00      A2   O
ATOM   1256  CB  CYS A 180       5.003  10.555 -64.094  1.00  0.00      A2   C
ATOM   1257  SG  CYS A 180       3.944  10.904 -62.666  1.00  0.00      A2   S
ATOM   1258  N   LYS A 181       3.083  13.071 -65.721  1.00  0.00      A2   N
ATOM   1259  CA  LYS A 181       2.730  14.483 -65.749  1.00  0.00      A2   C
ATOM   1260  C   LYS A 181       1.307  14.671 -65.244  1.00  0.00      A2   C
ATOM   1261  O   LYS A 181       0.475  13.767 -65.340  1.00  0.00      A2   O
ATOM   1262  CB  LYS A 181       2.866  15.075 -67.164  1.00  0.00      A2   C
ATOM   1263  CG  LYS A 181       2.800  16.599 -67.202  1.00  0.00      A2   C
ATOM   1264  CD  LYS A 181       2.705  17.148 -68.618  1.00  0.00      A2   C
ATOM   1265  CE  LYS A 181       2.472  18.654 -68.594  1.00  0.00      A2   C
ATOM   1266  NZ  LYS A 181       2.501  19.266 -69.950  1.00  0.00      A2   N
ATOM   1267  N   ILE A 182       1.038  15.851 -64.696  1.00  0.00      A2   N
ATOM   1268  CA  ILE A 182      -0.294  16.216 -64.234  1.00  0.00      A2   C
ATOM   1269  C   ILE A 182      -0.970  17.016 -65.337  1.00  0.00      A2   C
ATOM   1270  O   ILE A 182      -0.587  18.158 -65.618  1.00  0.00      A2   O
ATOM   1271  CB  ILE A 182      -0.247  17.015 -62.930  1.00  0.00      A2   C
ATOM   1272  CG1 ILE A 182       0.623  16.300 -61.905  1.00  0.00      A2   C
ATOM   1273  CG2 ILE A 182      -1.654  17.205 -62.394  1.00  0.00      A2   C
ATOM   1274  CD1 ILE A 182       0.565  16.931 -60.568  1.00  0.00      A2   C
ATOM   1275  N   GLU A 183      -1.978  16.416 -65.962  1.00  0.00      A2   N
ATOM   1276  CA  GLU A 183      -2.742  17.073 -67.018  1.00  0.00      A2   C
ATOM   1277  C   GLU A 183      -3.918  17.801 -66.385  1.00  0.00      A2   C
ATOM   1278  O   GLU A 183      -5.030  17.278 -66.295  1.00  0.00      A2   O
ATOM   1279  CB  GLU A 183      -3.187  16.059 -68.062  1.00  0.00      A2   C
ATOM   1280  CG  GLU A 183      -2.150  15.835 -69.146  1.00  0.00      A2   C
ATOM   1281  CD  GLU A 183      -1.811  17.118 -69.879  1.00  0.00      A2   C
ATOM   1282  OE1 GLU A 183      -2.737  17.911 -70.148  1.00  0.00      A2   O
ATOM   1283  OE2 GLU A 183      -0.618  17.339 -70.174  1.00  0.00      A2   O
ATOM   1284  N   TRP A 184      -3.668  19.028 -65.940  1.00  0.00      A2   N
ATOM   1285  CA  TRP A 184      -4.734  19.842 -65.386  1.00  0.00      A2   C
ATOM   1286  C   TRP A 184      -5.701  20.239 -66.499  1.00  0.00      A2   C
ATOM   1287  O   TRP A 184      -5.315  20.294 -67.670  1.00  0.00      A2   O
ATOM   1288  CB  TRP A 184      -4.168  21.088 -64.709  1.00  0.00      A2   C
ATOM   1289  CG  TRP A 184      -3.307  20.810 -63.503  1.00  0.00      A2   C
ATOM   1290  CD1 TRP A 184      -1.960  21.007 -63.391  1.00  0.00      A2   C
ATOM   1291  CD2 TRP A 184      -3.741  20.293 -62.240  1.00  0.00      A2   C
ATOM   1292  NE1 TRP A 184      -1.530  20.644 -62.138  1.00  0.00      A2   N
ATOM   1293  CE2 TRP A 184      -2.605  20.204 -61.411  1.00  0.00      A2   C
ATOM   1294  CE3 TRP A 184      -4.981  19.896 -61.729  1.00  0.00      A2   C
ATOM   1295  CZ2 TRP A 184      -2.671  19.729 -60.100  1.00  0.00      A2   C
ATOM   1296  CZ3 TRP A 184      -5.046  19.427 -60.428  1.00  0.00      A2   C
ATOM   1297  CH2 TRP A 184      -3.898  19.348 -59.628  1.00  0.00      A2   C
ATOM   1298  N   PRO A 185      -6.959  20.526 -66.162  1.00  0.00      A2   N
ATOM   1299  CA  PRO A 185      -7.946  20.815 -67.207  1.00  0.00      A2   C
ATOM   1300  C   PRO A 185      -7.529  22.015 -68.046  1.00  0.00      A2   C
ATOM   1301  O   PRO A 185      -6.966  22.988 -67.543  1.00  0.00      A2   O
ATOM   1302  CB  PRO A 185      -9.223  21.098 -66.408  1.00  0.00      A2   C
ATOM   1303  CG  PRO A 185      -9.072  20.261 -65.191  1.00  0.00      A2   C
ATOM   1304  CD  PRO A 185      -7.601  20.273 -64.859  1.00  0.00      A2   C
ATOM   1305  N   GLU A 186      -7.823  21.929 -69.344  1.00  0.00      A2   N
ATOM   1306  CA  GLU A 186      -7.206  22.784 -70.356  1.00  0.00      A2   C
ATOM   1307  C   GLU A 186      -7.857  24.156 -70.478  1.00  0.00      A2   C
ATOM   1308  O   GLU A 186      -8.099  24.629 -71.590  1.00  0.00      A2   O
ATOM   1309  CB  GLU A 186      -7.235  22.062 -71.700  1.00  0.00      A2   C
ATOM   1310  CG  GLU A 186      -6.662  20.656 -71.657  1.00  0.00      A2   C
ATOM   1311  CD  GLU A 186      -5.145  20.637 -71.629  1.00  0.00      A2   C
ATOM   1312  OE1 GLU A 186      -4.532  21.718 -71.752  1.00  0.00      A2   O
ATOM   1313  OE2 GLU A 186      -4.563  19.540 -71.489  1.00  0.00      A2   O
ATOM   1314  N   HIS A 187      -8.139  24.824 -69.368  1.00  0.00      A2   N
ATOM   1315  CA  HIS A 187      -8.540  26.220 -69.455  1.00  0.00      A2   C
ATOM   1316  C   HIS A 187      -7.315  27.051 -69.822  1.00  0.00      A2   C
ATOM   1317  O   HIS A 187      -6.280  26.943 -69.150  1.00  0.00      A2   O
ATOM   1318  CB  HIS A 187      -9.165  26.688 -68.138  1.00  0.00      A2   C
ATOM   1319  CG  HIS A 187     -10.431  25.966 -67.781  1.00  0.00      A2   C
ATOM   1320  ND1 HIS A 187     -11.543  26.608 -67.277  1.00  0.00      A2   N
ATOM   1321  CD2 HIS A 187     -10.759  24.654 -67.857  1.00  0.00      A2   C
ATOM   1322  CE1 HIS A 187     -12.499  25.722 -67.057  1.00  0.00      A2   C
ATOM   1323  NE2 HIS A 187     -12.048  24.529 -67.401  1.00  0.00      A2   N
ATOM   1324  N   PRO A 188      -7.385  27.871 -70.878  1.00  0.00      A2   N
ATOM   1325  CA  PRO A 188      -6.154  28.458 -71.437  1.00  0.00      A2   C
ATOM   1326  C   PRO A 188      -5.371  29.295 -70.448  1.00  0.00      A2   C
ATOM   1327  O   PRO A 188      -4.136  29.338 -70.523  1.00  0.00      A2   O
ATOM   1328  CB  PRO A 188      -6.671  29.302 -72.611  1.00  0.00      A2   C
ATOM   1329  CG  PRO A 188      -8.082  29.623 -72.253  1.00  0.00      A2   C
ATOM   1330  CD  PRO A 188      -8.596  28.407 -71.524  1.00  0.00      A2   C
ATOM   1331  N   ASN A 189      -6.048  29.944 -69.510  1.00  0.00      A2   N
ATOM   1332  CA  ASN A 189      -5.378  30.758 -68.508  1.00  0.00      A2   C
ATOM   1333  C   ASN A 189      -4.780  29.933 -67.376  1.00  0.00      A2   C
ATOM   1334  O   ASN A 189      -4.241  30.518 -66.430  1.00  0.00      A2   O
ATOM   1335  CB  ASN A 189      -6.351  31.798 -67.946  1.00  0.00      A2   C
ATOM   1336  CG  ASN A 189      -7.758  31.254 -67.792  1.00  0.00      A2   C
ATOM   1337  OD1 ASN A 189      -7.970  30.041 -67.789  1.00  0.00      A2   O
ATOM   1338  ND2 ASN A 189      -8.727  32.151 -67.651  1.00  0.00      A2   N
ATOM   1339  N   LYS A 190      -4.870  28.601 -67.446  1.00  0.00      A2   N
ATOM   1340  CA  LYS A 190      -4.347  27.712 -66.406  1.00  0.00      A2   C
ATOM   1341  C   LYS A 190      -4.970  28.039 -65.052  1.00  0.00      A2   C
ATOM   1342  O   LYS A 190      -4.284  28.134 -64.033  1.00  0.00      A2   O
ATOM   1343  CB  LYS A 190      -2.819  27.787 -66.325  1.00  0.00      A2   C
ATOM   1344  CG  LYS A 190      -2.056  26.988 -67.363  1.00  0.00      A2   C
ATOM   1345  CD  LYS A 190      -0.572  27.293 -67.225  1.00  0.00      A2   C
ATOM   1346  CE  LYS A 190       0.298  26.081 -67.491  1.00  0.00      A2   C
ATOM   1347  NZ  LYS A 190       1.721  26.376 -67.154  1.00  0.00      A2   N
ATOM   1348  N   ILE A 191      -6.286  28.247 -65.050  1.00  0.00      A2   N
ATOM   1349  CA  ILE A 191      -6.933  28.681 -63.818  1.00  0.00      A2   C
ATOM   1350  C   ILE A 191      -7.128  27.521 -62.850  1.00  0.00      A2   C
ATOM   1351  O   ILE A 191      -6.864  27.662 -61.653  1.00  0.00      A2   O
ATOM   1352  CB  ILE A 191      -8.263  29.392 -64.121  1.00  0.00      A2   C
ATOM   1353  CG1 ILE A 191      -7.997  30.819 -64.600  1.00  0.00      A2   C
ATOM   1354  CG2 ILE A 191      -9.147  29.418 -62.884  1.00  0.00      A2   C
ATOM   1355  CD1 ILE A 191      -7.178  31.645 -63.639  1.00  0.00      A2   C
ATOM   1356  N   TYR A 192      -7.592  26.362 -63.327  1.00  0.00      A2   N
ATOM   1357  CA  TYR A 192      -7.897  25.285 -62.387  1.00  0.00      A2   C
ATOM   1358  C   TYR A 192      -6.645  24.814 -61.657  1.00  0.00      A2   C
ATOM   1359  O   TYR A 192      -6.675  24.576 -60.441  1.00  0.00      A2   O
ATOM   1360  CB  TYR A 192      -8.563  24.113 -63.105  1.00  0.00      A2   C
ATOM   1361  CG  TYR A 192      -8.910  22.980 -62.163  1.00  0.00      A2   C
ATOM   1362  CD1 TYR A 192     -10.127  22.952 -61.498  1.00  0.00      A2   C
ATOM   1363  CD2 TYR A 192      -8.010  21.947 -61.922  1.00  0.00      A2   C
ATOM   1364  CE1 TYR A 192     -10.444  21.919 -60.627  1.00  0.00      A2   C
ATOM   1365  CE2 TYR A 192      -8.318  20.912 -61.054  1.00  0.00      A2   C
ATOM   1366  CZ  TYR A 192      -9.535  20.902 -60.410  1.00  0.00      A2   C
ATOM   1367  OH  TYR A 192      -9.840  19.870 -59.549  1.00  0.00      A2   O
ATOM   1368  N   GLU A 193      -5.522  24.726 -62.372  1.00  0.00      A2   N
ATOM   1369  CA  GLU A 193      -4.275  24.308 -61.742  1.00  0.00      A2   C
ATOM   1370  C   GLU A 193      -3.849  25.304 -60.672  1.00  0.00      A2   C
ATOM   1371  O   GLU A 193      -3.506  24.921 -59.545  1.00  0.00      A2   O
ATOM   1372  CB  GLU A 193      -3.179  24.158 -62.801  1.00  0.00      A2   C
ATOM   1373  CG  GLU A 193      -1.765  24.291 -62.248  1.00  0.00      A2   C
ATOM   1374  CD  GLU A 193      -0.732  24.542 -63.330  1.00  0.00      A2   C
ATOM   1375  OE1 GLU A 193      -1.027  24.277 -64.517  1.00  0.00      A2   O
ATOM   1376  OE2 GLU A 193       0.374  25.014 -62.989  1.00  0.00      A2   O
ATOM   1377  N   LYS A 194      -3.871  26.595 -61.008  1.00  0.00      A2   N
ATOM   1378  CA  LYS A 194      -3.437  27.609 -60.054  1.00  0.00      A2   C
ATOM   1379  C   LYS A 194      -4.367  27.680 -58.851  1.00  0.00      A2   C
ATOM   1380  O   LYS A 194      -3.913  27.888 -57.717  1.00  0.00      A2   O
ATOM   1381  CB  LYS A 194      -3.334  28.964 -60.748  1.00  0.00      A2   C
ATOM   1382  CG  LYS A 194      -2.040  29.105 -61.518  1.00  0.00      A2   C
ATOM   1383  CD  LYS A 194      -0.920  28.442 -60.723  1.00  0.00      A2   C
ATOM   1384  CE  LYS A 194       0.353  28.283 -61.525  1.00  0.00      A2   C
ATOM   1385  NZ  LYS A 194       1.212  27.223 -60.930  1.00  0.00      A2   N
ATOM   1386  N   VAL A 195      -5.664  27.467 -59.073  1.00  0.00      A2   N
ATOM   1387  CA  VAL A 195      -6.608  27.440 -57.964  1.00  0.00      A2   C
ATOM   1388  C   VAL A 195      -6.270  26.295 -57.026  1.00  0.00      A2   C
ATOM   1389  O   VAL A 195      -6.215  26.467 -55.802  1.00  0.00      A2   O
ATOM   1390  CB  VAL A 195      -8.052  27.327 -58.485  1.00  0.00      A2   C
ATOM   1391  CG1 VAL A 195      -8.945  26.676 -57.435  1.00  0.00      A2   C
ATOM   1392  CG2 VAL A 195      -8.586  28.697 -58.859  1.00  0.00      A2   C
ATOM   1393  N   TYR A 196      -6.002  25.112 -57.588  1.00  0.00      A2   N
ATOM   1394  CA  TYR A 196      -5.686  23.983 -56.724  1.00  0.00      A2   C
ATOM   1395  C   TYR A 196      -4.410  24.232 -55.937  1.00  0.00      A2   C
ATOM   1396  O   TYR A 196      -4.334  23.911 -54.745  1.00  0.00      A2   O
ATOM   1397  CB  TYR A 196      -5.547  22.701 -57.534  1.00  0.00      A2   C
ATOM   1398  CG  TYR A 196      -5.269  21.508 -56.656  1.00  0.00      A2   C
ATOM   1399  CD1 TYR A 196      -6.299  20.875 -55.978  1.00  0.00      A2   C
ATOM   1400  CD2 TYR A 196      -3.978  21.027 -56.488  1.00  0.00      A2   C
ATOM   1401  CE1 TYR A 196      -6.058  19.788 -55.167  1.00  0.00      A2   C
ATOM   1402  CE2 TYR A 196      -3.724  19.939 -55.678  1.00  0.00      A2   C
ATOM   1403  CZ  TYR A 196      -4.768  19.321 -55.018  1.00  0.00      A2   C
ATOM   1404  OH  TYR A 196      -4.526  18.234 -54.206  1.00  0.00      A2   O
ATOM   1405  N   HIS A 197      -3.405  24.833 -56.575  1.00  0.00      A2   N
ATOM   1406  CA  HIS A 197      -2.138  25.012 -55.877  1.00  0.00      A2   C
ATOM   1407  C   HIS A 197      -2.252  26.047 -54.764  1.00  0.00      A2   C
ATOM   1408  O   HIS A 197      -1.716  25.842 -53.666  1.00  0.00      A2   O
ATOM   1409  CB  HIS A 197      -1.038  25.376 -56.872  1.00  0.00      A2   C
ATOM   1410  CG  HIS A 197      -0.578  24.216 -57.702  1.00  0.00      A2   C
ATOM   1411  ND1 HIS A 197       0.643  24.191 -58.340  1.00  0.00      A2   N
ATOM   1412  CD2 HIS A 197      -1.175  23.034 -57.990  1.00  0.00      A2   C
ATOM   1413  CE1 HIS A 197       0.778  23.047 -58.987  1.00  0.00      A2   C
ATOM   1414  NE2 HIS A 197      -0.312  22.326 -58.791  1.00  0.00      A2   N
ATOM   1415  N   ILE A 198      -2.961  27.155 -55.012  1.00  0.00      A2   N
ATOM   1416  CA  ILE A 198      -3.156  28.133 -53.942  1.00  0.00      A2   C
ATOM   1417  C   ILE A 198      -3.991  27.535 -52.815  1.00  0.00      A2   C
ATOM   1418  O   ILE A 198      -3.724  27.774 -51.629  1.00  0.00      A2   O
ATOM   1419  CB  ILE A 198      -3.792  29.424 -54.492  1.00  0.00      A2   C
ATOM   1420  CG1 ILE A 198      -2.711  30.365 -55.030  1.00  0.00      A2   C
ATOM   1421  CG2 ILE A 198      -4.617  30.122 -53.412  1.00  0.00      A2   C
ATOM   1422  CD1 ILE A 198      -3.258  31.667 -55.587  1.00  0.00      A2   C
ATOM   1423  N   CYS A 199      -4.988  26.716 -53.163  1.00  0.00      A2   N
ATOM   1424  CA  CYS A 199      -5.831  26.105 -52.139  1.00  0.00      A2   C
ATOM   1425  C   CYS A 199      -5.021  25.172 -51.250  1.00  0.00      A2   C
ATOM   1426  O   CYS A 199      -5.150  25.193 -50.017  1.00  0.00      A2   O
ATOM   1427  CB  CYS A 199      -6.985  25.345 -52.796  1.00  0.00      A2   C
ATOM   1428  SG  CYS A 199      -8.576  26.204 -52.781  1.00  0.00      A2   S
ATOM   1429  N   VAL A 200      -4.157  24.358 -51.859  1.00  0.00      A2   N
ATOM   1430  CA  VAL A 200      -3.335  23.446 -51.072  1.00  0.00      A2   C
ATOM   1431  C   VAL A 200      -2.369  24.231 -50.195  1.00  0.00      A2   C
ATOM   1432  O   VAL A 200      -2.233  23.957 -48.998  1.00  0.00      A2   O
ATOM   1433  CB  VAL A 200      -2.591  22.459 -51.988  1.00  0.00      A2   C
ATOM   1434  CG1 VAL A 200      -1.334  21.965 -51.306  1.00  0.00      A2   C
ATOM   1435  CG2 VAL A 200      -3.489  21.288 -52.328  1.00  0.00      A2   C
ATOM   1436  N   THR A 201      -1.710  25.244 -50.767  1.00  0.00      A2   N
ATOM   1437  CA  THR A 201      -0.730  25.995 -49.988  1.00  0.00      A2   C
ATOM   1438  C   THR A 201      -1.382  26.679 -48.797  1.00  0.00      A2   C
ATOM   1439  O   THR A 201      -0.841  26.656 -47.684  1.00  0.00      A2   O
ATOM   1440  CB  THR A 201      -0.027  27.026 -50.873  1.00  0.00      A2   C
ATOM   1441  OG1 THR A 201       1.059  26.406 -51.571  1.00  0.00      A2   O
ATOM   1442  CG2 THR A 201       0.507  28.177 -50.041  1.00  0.00      A2   C
ATOM   1443  N   VAL A 202      -2.569  27.252 -48.997  1.00  0.00      A2   N
ATOM   1444  CA  VAL A 202      -3.269  27.877 -47.880  1.00  0.00      A2   C
ATOM   1445  C   VAL A 202      -3.645  26.833 -46.841  1.00  0.00      A2   C
ATOM   1446  O   VAL A 202      -3.513  27.062 -45.632  1.00  0.00      A2   O
ATOM   1447  CB  VAL A 202      -4.508  28.639 -48.385  1.00  0.00      A2   C
ATOM   1448  CG1 VAL A 202      -5.481  28.915 -47.244  1.00  0.00      A2   C
ATOM   1449  CG2 VAL A 202      -4.093  29.939 -49.060  1.00  0.00      A2   C
ATOM   1450  N   LEU A 203      -4.090  25.659 -47.294  1.00  0.00      A2   N
ATOM   1451  CA  LEU A 203      -4.595  24.663 -46.355  1.00  0.00      A2   C
ATOM   1452  C   LEU A 203      -3.483  24.038 -45.518  1.00  0.00      A2   C
ATOM   1453  O   LEU A 203      -3.686  23.753 -44.333  1.00  0.00      A2   O
ATOM   1454  CB  LEU A 203      -5.373  23.588 -47.108  1.00  0.00      A2   C
ATOM   1455  CG  LEU A 203      -6.870  23.871 -47.181  1.00  0.00      A2   C
ATOM   1456  CD1 LEU A 203      -7.610  22.717 -47.837  1.00  0.00      A2   C
ATOM   1457  CD2 LEU A 203      -7.414  24.143 -45.787  1.00  0.00      A2   C
ATOM   1458  N   ILE A 204      -2.309  23.810 -46.104  1.00  0.00      A2   N
ATOM   1459  CA  ILE A 204      -1.257  23.055 -45.432  1.00  0.00      A2   C
ATOM   1460  C   ILE A 204      -0.060  23.926 -45.084  1.00  0.00      A2   C
ATOM   1461  O   ILE A 204       1.001  23.395 -44.738  1.00  0.00      A2   O
ATOM   1462  CB  ILE A 204      -0.813  21.836 -46.257  1.00  0.00      A2   C
ATOM   1463  CG1 ILE A 204      -0.093  22.282 -47.532  1.00  0.00      A2   C
ATOM   1464  CG2 ILE A 204      -1.999  20.939 -46.566  1.00  0.00      A2   C
ATOM   1465  CD1 ILE A 204       0.545  21.152 -48.298  1.00  0.00      A2   C
ATOM   1466  N   TYR A 205      -0.186  25.246 -45.170  1.00  0.00      A2   N
ATOM   1467  CA  TYR A 205       0.912  26.076 -44.695  1.00  0.00      A2   C
ATOM   1468  C   TYR A 205       0.382  27.294 -43.949  1.00  0.00      A2   C
ATOM   1469  O   TYR A 205       0.507  27.374 -42.723  1.00  0.00      A2   O
ATOM   1470  CB  TYR A 205       1.799  26.496 -45.866  1.00  0.00      A2   C
ATOM   1471  CG  TYR A 205       2.921  27.440 -45.498  1.00  0.00      A2   C
ATOM   1472  CD1 TYR A 205       4.072  26.985 -44.866  1.00  0.00      A2   C
ATOM   1473  CD2 TYR A 205       2.816  28.796 -45.776  1.00  0.00      A2   C
ATOM   1474  CE1 TYR A 205       5.092  27.860 -44.527  1.00  0.00      A2   C
ATOM   1475  CE2 TYR A 205       3.826  29.676 -45.445  1.00  0.00      A2   C
ATOM   1476  CZ  TYR A 205       4.962  29.206 -44.820  1.00  0.00      A2   C
ATOM   1477  OH  TYR A 205       5.966  30.086 -44.493  1.00  0.00      A2   O
ATOM   1478  N   PHE A 206      -0.223  28.239 -44.668  1.00  0.00      A2   N
ATOM   1479  CA  PHE A 206      -0.503  29.536 -44.062  1.00  0.00      A2   C
ATOM   1480  C   PHE A 206      -1.569  29.436 -42.981  1.00  0.00      A2   C
ATOM   1481  O   PHE A 206      -1.394  29.969 -41.879  1.00  0.00      A2   O
ATOM   1482  CB  PHE A 206      -0.914  30.535 -45.140  1.00  0.00      A2   C
ATOM   1483  CG  PHE A 206       0.227  30.996 -45.992  1.00  0.00      A2   C
ATOM   1484  CD1 PHE A 206       1.176  31.872 -45.491  1.00  0.00      A2   C
ATOM   1485  CD2 PHE A 206       0.352  30.551 -47.294  1.00  0.00      A2   C
ATOM   1486  CE1 PHE A 206       2.225  32.294 -46.278  1.00  0.00      A2   C
ATOM   1487  CE2 PHE A 206       1.398  30.969 -48.084  1.00  0.00      A2   C
ATOM   1488  CZ  PHE A 206       2.335  31.840 -47.578  1.00  0.00      A2   C
ATOM   1489  N   LEU A 207      -2.689  28.779 -43.276  1.00  0.00      A2   N
ATOM   1490  CA  LEU A 207      -3.720  28.635 -42.249  1.00  0.00      A2   C
ATOM   1491  C   LEU A 207      -3.230  27.878 -41.023  1.00  0.00      A2   C
ATOM   1492  O   LEU A 207      -3.390  28.395 -39.903  1.00  0.00      A2   O
ATOM   1493  CB  LEU A 207      -4.968  27.976 -42.839  1.00  0.00      A2   C
ATOM   1494  CG  LEU A 207      -5.968  27.560 -41.758  1.00  0.00      A2   C
ATOM   1495  CD1 LEU A 207      -6.678  28.773 -41.164  1.00  0.00      A2   C
ATOM   1496  CD2 LEU A 207      -6.965  26.535 -42.270  1.00  0.00      A2   C
ATOM   1497  N   PRO A 208      -2.645  26.674 -41.136  1.00  0.00      A2   N
ATOM   1498  CA  PRO A 208      -2.148  26.013 -39.919  1.00  0.00      A2   C
ATOM   1499  C   PRO A 208      -1.074  26.792 -39.184  1.00  0.00      A2   C
ATOM   1500  O   PRO A 208      -1.032  26.745 -37.949  1.00  0.00      A2   O
ATOM   1501  CB  PRO A 208      -1.630  24.664 -40.437  1.00  0.00      A2   C
ATOM   1502  CG  PRO A 208      -1.342  24.883 -41.859  1.00  0.00      A2   C
ATOM   1503  CD  PRO A 208      -2.362  25.869 -42.338  1.00  0.00      A2   C
ATOM   1504  N   LEU A 209      -0.196  27.501 -39.897  1.00  0.00      A2   N
ATOM   1505  CA  LEU A 209       0.812  28.300 -39.208  1.00  0.00      A2   C
ATOM   1506  C   LEU A 209       0.185  29.472 -38.464  1.00  0.00      A2   C
ATOM   1507  O   LEU A 209       0.667  29.853 -37.392  1.00  0.00      A2   O
ATOM   1508  CB  LEU A 209       1.884  28.773 -40.182  1.00  0.00      A2   C
ATOM   1509  CG  LEU A 209       2.803  27.635 -40.649  1.00  0.00      A2   C
ATOM   1510  CD1 LEU A 209       3.920  28.139 -41.548  1.00  0.00      A2   C
ATOM   1511  CD2 LEU A 209       3.359  26.861 -39.478  1.00  0.00      A2   C
ATOM   1512  N   LEU A 210      -0.883  30.061 -39.012  1.00  0.00      A2   N
ATOM   1513  CA  LEU A 210      -1.550  31.147 -38.300  1.00  0.00      A2   C
ATOM   1514  C   LEU A 210      -2.323  30.629 -37.094  1.00  0.00      A2   C
ATOM   1515  O   LEU A 210      -2.285  31.237 -36.017  1.00  0.00      A2   O
ATOM   1516  CB  LEU A 210      -2.476  31.918 -39.242  1.00  0.00      A2   C
ATOM   1517  CG  LEU A 210      -1.805  32.793 -40.305  1.00  0.00      A2   C
ATOM   1518  CD1 LEU A 210      -2.682  33.988 -40.663  1.00  0.00      A2   C
ATOM   1519  CD2 LEU A 210      -0.419  33.249 -39.866  1.00  0.00      A2   C
ATOM   1520  N   VAL A 211      -3.013  29.497 -37.247  1.00  0.00      A2   N
ATOM   1521  CA  VAL A 211      -3.772  28.926 -36.135  1.00  0.00      A2   C
ATOM   1522  C   VAL A 211      -2.836  28.518 -35.002  1.00  0.00      A2   C
ATOM   1523  O   VAL A 211      -3.019  28.911 -33.839  1.00  0.00      A2   O
ATOM   1524  CB  VAL A 211      -4.609  27.732 -36.628  1.00  0.00      A2   C
ATOM   1525  CG1 VAL A 211      -5.263  27.015 -35.463  1.00  0.00      A2   C
ATOM   1526  CG2 VAL A 211      -5.646  28.193 -37.642  1.00  0.00      A2   C
ATOM   1527  N   ILE A 212      -1.805  27.735 -35.332  1.00  0.00      A2   N
ATOM   1528  CA  ILE A 212      -0.832  27.318 -34.328  1.00  0.00      A2   C
ATOM   1529  C   ILE A 212      -0.103  28.525 -33.756  1.00  0.00      A2   C
ATOM   1530  O   ILE A 212       0.256  28.539 -32.567  1.00  0.00      A2   O
ATOM   1531  CB  ILE A 212       0.146  26.292 -34.939  1.00  0.00      A2   C
ATOM   1532  CG1 ILE A 212      -0.594  24.993 -35.286  1.00  0.00      A2   C
ATOM   1533  CG2 ILE A 212       1.301  26.021 -33.996  1.00  0.00      A2   C
ATOM   1534  CD1 ILE A 212       0.254  23.971 -36.036  1.00  0.00      A2   C
ATOM   1535  N   GLY A 213       0.089  29.572 -34.567  1.00  0.00      A2   N
ATOM   1536  CA  GLY A 213       0.755  30.760 -34.062  1.00  0.00      A2   C
ATOM   1537  C   GLY A 213      -0.070  31.502 -33.027  1.00  0.00      A2   C
ATOM   1538  O   GLY A 213       0.463  31.955 -32.008  1.00  0.00      A2   O
ATOM   1539  N   TYR A 214      -1.388  31.585 -33.233  1.00  0.00      A2   N
ATOM   1540  CA  TYR A 214      -2.225  32.182 -32.197  1.00  0.00      A2   C
ATOM   1541  C   TYR A 214      -2.256  31.306 -30.955  1.00  0.00      A2   C
ATOM   1542  O   TYR A 214      -2.139  31.810 -29.829  1.00  0.00      A2   O
ATOM   1543  CB  TYR A 214      -3.644  32.426 -32.716  1.00  0.00      A2   C
ATOM   1544  CG  TYR A 214      -4.646  32.796 -31.632  1.00  0.00      A2   C
ATOM   1545  CD1 TYR A 214      -4.815  34.117 -31.227  1.00  0.00      A2   C
ATOM   1546  CD2 TYR A 214      -5.426  31.820 -31.017  1.00  0.00      A2   C
ATOM   1547  CE1 TYR A 214      -5.731  34.452 -30.237  1.00  0.00      A2   C
ATOM   1548  CE2 TYR A 214      -6.339  32.143 -30.028  1.00  0.00      A2   C
ATOM   1549  CZ  TYR A 214      -6.490  33.459 -29.642  1.00  0.00      A2   C
ATOM   1550  OH  TYR A 214      -7.401  33.775 -28.660  1.00  0.00      A2   O
ATOM   1551  N   LEU A 215      -2.376  29.989 -31.137  1.00  0.00      A2   N
ATOM   1552  CA  LEU A 215      -2.515  29.112 -29.979  1.00  0.00      A2   C
ATOM   1553  C   LEU A 215      -1.266  29.146 -29.103  1.00  0.00      A2   C
ATOM   1554  O   LEU A 215      -1.346  29.409 -27.892  1.00  0.00      A2   O
ATOM   1555  CB  LEU A 215      -2.817  27.687 -30.440  1.00  0.00      A2   C
ATOM   1556  CG  LEU A 215      -4.211  27.476 -31.026  1.00  0.00      A2   C
ATOM   1557  CD1 LEU A 215      -4.384  26.035 -31.453  1.00  0.00      A2   C
ATOM   1558  CD2 LEU A 215      -5.282  27.867 -30.025  1.00  0.00      A2   C
ATOM   1559  N   TYR A 216      -0.095  28.910 -29.701  1.00  0.00      A2   N
ATOM   1560  CA  TYR A 216       1.129  28.912 -28.911  1.00  0.00      A2   C
ATOM   1561  C   TYR A 216       1.580  30.307 -28.500  1.00  0.00      A2   C
ATOM   1562  O   TYR A 216       2.352  30.424 -27.542  1.00  0.00      A2   O
ATOM   1563  CB  TYR A 216       2.267  28.198 -29.646  1.00  0.00      A2   C
ATOM   1564  CG  TYR A 216       2.175  26.688 -29.580  1.00  0.00      A2   C
ATOM   1565  CD1 TYR A 216       1.584  26.054 -28.496  1.00  0.00      A2   C
ATOM   1566  CD2 TYR A 216       2.703  25.895 -30.590  1.00  0.00      A2   C
ATOM   1567  CE1 TYR A 216       1.502  24.677 -28.432  1.00  0.00      A2   C
ATOM   1568  CE2 TYR A 216       2.626  24.517 -30.534  1.00  0.00      A2   C
ATOM   1569  CZ  TYR A 216       2.025  23.914 -29.452  1.00  0.00      A2   C
ATOM   1570  OH  TYR A 216       1.937  22.544 -29.387  1.00  0.00      A2   O
ATOM   1571  N   THR A 217       1.137  31.366 -29.186  1.00  0.00      A2   N
ATOM   1572  CA  THR A 217       1.421  32.703 -28.666  1.00  0.00      A2   C
ATOM   1573  C   THR A 217       0.625  32.987 -27.396  1.00  0.00      A2   C
ATOM   1574  O   THR A 217       1.177  33.501 -26.411  1.00  0.00      A2   O
ATOM   1575  CB  THR A 217       1.140  33.760 -29.731  1.00  0.00      A2   C
ATOM   1576  OG1 THR A 217       2.020  33.550 -30.839  1.00  0.00      A2   O
ATOM   1577  CG2 THR A 217       1.383  35.153 -29.170  1.00  0.00      A2   C
ATOM   1578  N   VAL A 218      -0.665  32.636 -27.387  1.00  0.00      A2   N
ATOM   1579  CA  VAL A 218      -1.461  32.790 -26.170  1.00  0.00      A2   C
ATOM   1580  C   VAL A 218      -0.854  31.969 -25.039  1.00  0.00      A2   C
ATOM   1581  O   VAL A 218      -0.604  32.475 -23.932  1.00  0.00      A2   O
ATOM   1582  CB  VAL A 218      -2.925  32.385 -26.429  1.00  0.00      A2   C
ATOM   1583  CG1 VAL A 218      -3.685  32.267 -25.113  1.00  0.00      A2   C
ATOM   1584  CG2 VAL A 218      -3.606  33.378 -27.363  1.00  0.00      A2   C
ATOM   1585  N   VAL A 219      -0.564  30.695 -25.321  1.00  0.00      A2   N
ATOM   1586  CA  VAL A 219      -0.031  29.806 -24.294  1.00  0.00      A2   C
ATOM   1587  C   VAL A 219       1.315  30.312 -23.786  1.00  0.00      A2   C
ATOM   1588  O   VAL A 219       1.592  30.290 -22.578  1.00  0.00      A2   O
ATOM   1589  CB  VAL A 219       0.077  28.375 -24.855  1.00  0.00      A2   C
ATOM   1590  CG1 VAL A 219       0.957  27.509 -23.973  1.00  0.00      A2   C
ATOM   1591  CG2 VAL A 219      -1.309  27.759 -25.025  1.00  0.00      A2   C
ATOM   1592  N   GLY A 220       2.152  30.820 -24.691  1.00  0.00      A2   N
ATOM   1593  CA  GLY A 220       3.485  31.237 -24.292  1.00  0.00      A2   C
ATOM   1594  C   GLY A 220       3.500  32.518 -23.480  1.00  0.00      A2   C
ATOM   1595  O   GLY A 220       4.276  32.649 -22.526  1.00  0.00      A2   O
ATOM   1596  N   ILE A 221       2.634  33.474 -23.827  1.00  0.00      A2   N
ATOM   1597  CA  ILE A 221       2.537  34.692 -23.026  1.00  0.00      A2   C
ATOM   1598  C   ILE A 221       1.979  34.388 -21.638  1.00  0.00      A2   C
ATOM   1599  O   ILE A 221       2.536  34.830 -20.622  1.00  0.00      A2   O
ATOM   1600  CB  ILE A 221       1.705  35.758 -23.762  1.00  0.00      A2   C
ATOM   1601  CG1 ILE A 221       2.577  36.475 -24.802  1.00  0.00      A2   C
ATOM   1602  CG2 ILE A 221       1.093  36.745 -22.772  1.00  0.00      A2   C
ATOM   1603  CD1 ILE A 221       1.875  37.588 -25.555  1.00  0.00      A2   C
ATOM   1604  N   THR A 222       0.885  33.617 -21.563  1.00  0.00      A2   N
ATOM   1605  CA  THR A 222       0.333  33.340 -20.237  1.00  0.00      A2   C
ATOM   1606  C   THR A 222       1.276  32.485 -19.398  1.00  0.00      A2   C
ATOM   1607  O   THR A 222       1.269  32.594 -18.168  1.00  0.00      A2   O
ATOM   1608  CB  THR A 222      -1.041  32.668 -20.326  1.00  0.00      A2   C
ATOM   1609  OG1 THR A 222      -0.896  31.310 -20.759  1.00  0.00      A2   O
ATOM   1610  CG2 THR A 222      -1.955  33.425 -21.280  1.00  0.00      A2   C
ATOM   1611  N   LEU A 223       2.093  31.637 -20.029  1.00  0.00      A2   N
ATOM   1612  CA  LEU A 223       3.038  30.835 -19.257  1.00  0.00      A2   C
ATOM   1613  C   LEU A 223       4.218  31.664 -18.765  1.00  0.00      A2   C
ATOM   1614  O   LEU A 223       4.626  31.536 -17.604  1.00  0.00      A2   O
ATOM   1615  CB  LEU A 223       3.536  29.652 -20.087  1.00  0.00      A2   C
ATOM   1616  CG  LEU A 223       2.645  28.412 -20.134  1.00  0.00      A2   C
ATOM   1617  CD1 LEU A 223       3.415  27.261 -20.748  1.00  0.00      A2   C
ATOM   1618  CD2 LEU A 223       2.133  28.047 -18.746  1.00  0.00      A2   C
ATOM   1619  N   ARG A 224       4.788  32.505 -19.633  1.00  0.00      A2   N
ATOM   1620  CA  ARG A 224       5.916  33.327 -19.212  1.00  0.00      A2   C
ATOM   1621  C   ARG A 224       5.496  34.325 -18.142  1.00  0.00      A2   C
ATOM   1622  O   ARG A 224       6.259  34.609 -17.211  1.00  0.00      A2   O
ATOM   1623  CB  ARG A 224       6.520  34.035 -20.423  1.00  0.00      A2   C
ATOM   1624  CG  ARG A 224       7.765  34.872 -20.147  1.00  0.00      A2   C
ATOM   1625  CD  ARG A 224       8.444  35.221 -21.462  1.00  0.00      A2   C
ATOM   1626  NE  ARG A 224       7.456  35.466 -22.512  1.00  0.00      A2   N
ATOM   1627  CZ  ARG A 224       7.733  35.536 -23.811  1.00  0.00      A2   C
ATOM   1628  NH1 ARG A 224       8.970  35.329 -24.242  1.00  0.00      A2   N
ATOM   1629  NH2 ARG A 224       6.763  35.767 -24.686  1.00  0.00      A2   N
ATOM   1630  N   ALA A 225       4.268  34.836 -18.232  1.00  0.00      A2   N
ATOM   1631  CA  ALA A 225       3.805  35.794 -17.238  1.00  0.00      A2   C
ATOM   1632  C   ALA A 225       3.356  35.142 -15.934  1.00  0.00      A2   C
ATOM   1633  O   ALA A 225       3.255  35.840 -14.919  1.00  0.00      A2   O
ATOM   1634  CB  ALA A 225       2.667  36.633 -17.819  1.00  0.00      A2   C
ATOM   1635  N   SER A 226       3.115  33.831 -15.930  1.00  0.00      A2   N
ATOM   1636  CA  SER A 226       2.537  33.136 -14.776  1.00  0.00      A2   C
ATOM   1637  C   SER A 226       3.393  33.261 -13.528  1.00  0.00      A2   C
ATOM   1638  O   SER A 226       3.850  32.260 -12.979  1.00  0.00      A2   O
ATOM   1639  CB  SER A 226       2.318  31.655 -15.095  1.00  0.00      A2   C
ATOM   1640  OG  SER A 226       1.228  31.466 -15.985  1.00  0.00      A2   O
ATOM   1641  N   GLY A1218       5.495  31.286 -13.403  1.00  0.00      A2   N
ATOM   1642  CA  GLY A1218       6.341  32.418 -13.729  1.00  0.00      A2   C
ATOM   1643  C   GLY A1218       6.886  33.179 -12.535  1.00  0.00      A2   C
ATOM   1644  O   GLY A1218       6.743  34.397 -12.457  1.00  0.00      A2   O
ATOM   1645  N   ILE A1219       7.523  32.464 -11.608  1.00  0.00      A2   N
ATOM   1646  CA  ILE A1219       8.177  33.085 -10.463  1.00  0.00      A2   C
ATOM   1647  C   ILE A1219       9.573  32.491 -10.345  1.00  0.00      A2   C
ATOM   1648  O   ILE A1219       9.804  31.322 -10.676  1.00  0.00      A2   O
ATOM   1649  CB  ILE A1219       7.397  32.881  -9.147  1.00  0.00      A2   C
ATOM   1650  CG1 ILE A1219       8.061  33.662  -8.016  1.00  0.00      A2   C
ATOM   1651  CG2 ILE A1219       7.325  31.414  -8.781  1.00  0.00      A2   C
ATOM   1652  CD1 ILE A1219       7.369  33.501  -6.706  1.00  0.00      A2   C
ATOM   1653  N   ASP A1220      10.509  33.311  -9.868  1.00  0.00      A2   N
ATOM   1654  CA  ASP A1220      11.878  32.866  -9.628  1.00  0.00      A2   C
ATOM   1655  C   ASP A1220      11.958  32.225  -8.244  1.00  0.00      A2   C
ATOM   1656  O   ASP A1220      12.200  32.899  -7.241  1.00  0.00      A2   O
ATOM   1657  CB  ASP A1220      12.805  34.068  -9.780  1.00  0.00      A2   C
ATOM   1658  CG  ASP A1220      14.268  33.725  -9.623  1.00  0.00      A2   C
ATOM   1659  OD1 ASP A1220      14.620  32.528  -9.636  1.00  0.00      A2   O
ATOM   1660  OD2 ASP A1220      15.075  34.672  -9.522  1.00  0.00      A2   O
ATOM   1661  N   CYS A1221      11.768  30.896  -8.188  1.00  0.00      A2   N
ATOM   1662  CA  CYS A1221      11.825  30.185  -6.909  1.00  0.00      A2   C
ATOM   1663  C   CYS A1221      13.224  30.157  -6.312  1.00  0.00      A2   C
ATOM   1664  O   CYS A1221      13.368  29.894  -5.112  1.00  0.00      A2   O
ATOM   1665  CB  CYS A1221      11.281  28.758  -7.027  1.00  0.00      A2   C
ATOM   1666  SG  CYS A1221       9.513  28.645  -7.377  1.00  0.00      A2   S
ATOM   1667  N   SER A1222      14.254  30.391  -7.125  1.00  0.00      A2   N
ATOM   1668  CA  SER A1222      15.607  30.483  -6.594  1.00  0.00      A2   C
ATOM   1669  C   SER A1222      15.808  31.743  -5.767  1.00  0.00      A2   C
ATOM   1670  O   SER A1222      16.758  31.806  -4.981  1.00  0.00      A2   O
ATOM   1671  CB  SER A1222      16.625  30.445  -7.733  1.00  0.00      A2   C
ATOM   1672  OG  SER A1222      16.695  31.702  -8.384  1.00  0.00      A2   O
ATOM   1673  N   PHE A1223      14.930  32.735  -5.913  1.00  0.00      A2   N
ATOM   1674  CA  PHE A1223      14.984  33.944  -5.103  1.00  0.00      A2   C
ATOM   1675  C   PHE A1223      13.906  33.969  -4.025  1.00  0.00      A2   C
ATOM   1676  O   PHE A1223      14.221  34.122  -2.840  1.00  0.00      A2   O
ATOM   1677  CB  PHE A1223      14.873  35.197  -5.977  1.00  0.00      A2   C
ATOM   1678  CG  PHE A1223      14.873  36.470  -5.186  1.00  0.00      A2   C
ATOM   1679  CD1 PHE A1223      16.069  37.000  -4.731  1.00  0.00      A2   C
ATOM   1680  CD2 PHE A1223      13.699  37.131  -4.884  1.00  0.00      A2   C
ATOM   1681  CE1 PHE A1223      16.100  38.168  -3.991  1.00  0.00      A2   C
ATOM   1682  CE2 PHE A1223      13.724  38.306  -4.144  1.00  0.00      A2   C
ATOM   1683  CZ  PHE A1223      14.931  38.820  -3.695  1.00  0.00      A2   C
ATOM   1684  N   TRP A1224      12.638  33.813  -4.405  1.00  0.00      A2   N
ATOM   1685  CA  TRP A1224      11.541  33.877  -3.438  1.00  0.00      A2   C
ATOM   1686  C   TRP A1224      11.510  32.556  -2.685  1.00  0.00      A2   C
ATOM   1687  O   TRP A1224      10.805  31.610  -3.042  1.00  0.00      A2   O
ATOM   1688  CB  TRP A1224      10.223  34.163  -4.140  1.00  0.00      A2   C
ATOM   1689  CG  TRP A1224      10.289  35.425  -4.913  1.00  0.00      A2   C
ATOM   1690  CD1 TRP A1224      10.497  35.554  -6.251  1.00  0.00      A2   C
ATOM   1691  CD2 TRP A1224      10.240  36.754  -4.383  1.00  0.00      A2   C
ATOM   1692  NE1 TRP A1224      10.529  36.883  -6.598  1.00  0.00      A2   N
ATOM   1693  CE2 TRP A1224      10.377  37.641  -5.467  1.00  0.00      A2   C
ATOM   1694  CE3 TRP A1224      10.071  37.279  -3.099  1.00  0.00      A2   C
ATOM   1695  CZ2 TRP A1224      10.355  39.024  -5.306  1.00  0.00      A2   C
ATOM   1696  CZ3 TRP A1224      10.046  38.651  -2.941  1.00  0.00      A2   C
ATOM   1697  CH2 TRP A1224      10.187  39.509  -4.039  1.00  0.00      A2   C
ATOM   1698  N   ASN A1225      12.317  32.510  -1.629  1.00  0.00      A2   N
ATOM   1699  CA  ASN A1225      12.669  31.299  -0.905  1.00  0.00      A2   C
ATOM   1700  C   ASN A1225      13.042  31.705   0.513  1.00  0.00      A2   C
ATOM   1701  O   ASN A1225      13.883  32.591   0.697  1.00  0.00      A2   O
ATOM   1702  CB  ASN A1225      13.820  30.552  -1.585  1.00  0.00      A2   C
ATOM   1703  CG  ASN A1225      13.969  29.123  -1.083  1.00  0.00      A2   C
ATOM   1704  OD1 ASN A1225      13.893  28.857   0.121  1.00  0.00      A2   O
ATOM   1705  ND2 ASN A1225      14.191  28.195  -2.007  1.00  0.00      A2   N
ATOM   1706  N   GLU A1226      12.428  31.062   1.509  1.00  0.00      A2   N
ATOM   1707  CA  GLU A1226      12.640  31.468   2.895  1.00  0.00      A2   C
ATOM   1708  C   GLU A1226      14.070  31.233   3.356  1.00  0.00      A2   C
ATOM   1709  O   GLU A1226      14.490  31.821   4.358  1.00  0.00      A2   O
ATOM   1710  CB  GLU A1226      11.707  30.700   3.832  1.00  0.00      A2   C
ATOM   1711  CG  GLU A1226      11.520  31.370   5.186  1.00  0.00      A2   C
ATOM   1712  CD  GLU A1226      10.590  30.603   6.105  1.00  0.00      A2   C
ATOM   1713  OE1 GLU A1226       9.809  29.763   5.605  1.00  0.00      A2   O
ATOM   1714  OE2 GLU A1226      10.665  30.826   7.335  1.00  0.00      A2   O
ATOM   1715  N   SER A1227      14.829  30.411   2.634  1.00  0.00      A2   N
ATOM   1716  CA  SER A1227      16.177  30.042   3.051  1.00  0.00      A2   C
ATOM   1717  C   SER A1227      17.127  31.235   3.168  1.00  0.00      A2   C
ATOM   1718  O   SER A1227      18.131  31.137   3.885  1.00  0.00      A2   O
ATOM   1719  CB  SER A1227      16.746  29.016   2.072  1.00  0.00      A2   C
ATOM   1720  OG  SER A1227      15.883  27.898   1.964  1.00  0.00      A2   O
ATOM   1721  N   TYR A1228      16.848  32.352   2.491  1.00  0.00      A2   N
ATOM   1722  CA  TYR A1228      17.728  33.511   2.571  1.00  0.00      A2   C
ATOM   1723  C   TYR A1228      17.403  34.437   3.738  1.00  0.00      A2   C
ATOM   1724  O   TYR A1228      18.141  35.400   3.972  1.00  0.00      A2   O
ATOM   1725  CB  TYR A1228      17.648  34.291   1.255  1.00  0.00      A2   C
ATOM   1726  CG  TYR A1228      18.082  33.458   0.075  1.00  0.00      A2   C
ATOM   1727  CD1 TYR A1228      19.416  33.134  -0.121  1.00  0.00      A2   C
ATOM   1728  CD2 TYR A1228      17.153  32.967  -0.823  1.00  0.00      A2   C
ATOM   1729  CE1 TYR A1228      19.817  32.355  -1.191  1.00  0.00      A2   C
ATOM   1730  CE2 TYR A1228      17.542  32.190  -1.896  1.00  0.00      A2   C
ATOM   1731  CZ  TYR A1228      18.876  31.887  -2.077  1.00  0.00      A2   C
ATOM   1732  OH  TYR A1228      19.262  31.108  -3.147  1.00  0.00      A2   O
ATOM   1733  N   LEU A1229      16.330  34.160   4.469  1.00  0.00      A2   N
ATOM   1734  CA  LEU A1229      15.951  34.833   5.704  1.00  0.00      A2   C
ATOM   1735  C   LEU A1229      16.712  34.249   6.898  1.00  0.00      A2   C
ATOM   1736  O   LEU A1229      17.198  33.117   6.858  1.00  0.00      A2   O
ATOM   1737  CB  LEU A1229      14.441  34.760   5.896  1.00  0.00      A2   C
ATOM   1738  CG  LEU A1229      13.776  35.470   4.713  1.00  0.00      A2   C
ATOM   1739  CD1 LEU A1229      12.272  35.484   4.841  1.00  0.00      A2   C
ATOM   1740  CD2 LEU A1229      14.326  36.882   4.537  1.00  0.00      A2   C
ATOM   1741  N   THR A1230      16.845  35.051   7.956  1.00  0.00      A2   N
ATOM   1742  CA  THR A1230      17.614  34.669   9.135  1.00  0.00      A2   C
ATOM   1743  C   THR A1230      16.720  34.467  10.354  1.00  0.00      A2   C
ATOM   1744  O   THR A1230      15.760  35.213  10.561  1.00  0.00      A2   O
ATOM   1745  CB  THR A1230      18.642  35.753   9.472  1.00  0.00      A2   C
ATOM   1746  OG1 THR A1230      19.205  36.274   8.264  1.00  0.00      A2   O
ATOM   1747  CG2 THR A1230      19.750  35.190  10.347  1.00  0.00      A2   C
ATOM   1748  N   GLY A1231      17.028  33.442  11.150  1.00  0.00      A2   N
ATOM   1749  CA  GLY A1231      16.338  33.258  12.411  1.00  0.00      A2   C
ATOM   1750  C   GLY A1231      14.974  32.604  12.293  1.00  0.00      A2   C
ATOM   1751  O   GLY A1231      14.521  32.188  11.224  1.00  0.00      A2   O
ATOM   1752  N   SER A1232      14.312  32.503  13.443  1.00  0.00      A2   N
ATOM   1753  CA  SER A1232      12.960  31.978  13.475  1.00  0.00      A2   C
ATOM   1754  C   SER A1232      12.006  33.060  12.967  1.00  0.00      A2   C
ATOM   1755  O   SER A1232      12.313  34.254  12.999  1.00  0.00      A2   O
ATOM   1756  CB  SER A1232      12.587  31.522  14.889  1.00  0.00      A2   C
ATOM   1757  OG  SER A1232      12.107  32.593  15.686  1.00  0.00      A2   O
ATOM   1758  N   ARG A1233      10.841  32.624  12.482  1.00  0.00      A2   N
ATOM   1759  CA  ARG A1233       9.841  33.563  11.983  1.00  0.00      A2   C
ATOM   1760  C   ARG A1233       9.332  34.484  13.082  1.00  0.00      A2   C
ATOM   1761  O   ARG A1233       8.969  35.635  12.809  1.00  0.00      A2   O
ATOM   1762  CB  ARG A1233       8.673  32.802  11.354  1.00  0.00      A2   C
ATOM   1763  CG  ARG A1233       7.758  33.672  10.517  1.00  0.00      A2   C
ATOM   1764  CD  ARG A1233       6.570  32.889   9.995  1.00  0.00      A2   C
ATOM   1765  NE  ARG A1233       5.826  33.666   9.017  1.00  0.00      A2   N
ATOM   1766  CZ  ARG A1233       6.097  33.642   7.713  1.00  0.00      A2   C
ATOM   1767  NH1 ARG A1233       7.077  32.870   7.263  1.00  0.00      A2   N
ATOM   1768  NH2 ARG A1233       5.395  34.375   6.856  1.00  0.00      A2   N
ATOM   1769  N   ASP A1234       9.297  33.996  14.324  1.00  0.00      A2   N
ATOM   1770  CA  ASP A1234       8.840  34.811  15.442  1.00  0.00      A2   C
ATOM   1771  C   ASP A1234       9.801  35.966  15.712  1.00  0.00      A2   C
ATOM   1772  O   ASP A1234       9.373  37.114  15.915  1.00  0.00      A2   O
ATOM   1773  CB  ASP A1234       8.722  33.915  16.676  1.00  0.00      A2   C
ATOM   1774  CG  ASP A1234       7.441  33.120  16.688  1.00  0.00      A2   C
ATOM   1775  OD1 ASP A1234       6.884  32.886  15.593  1.00  0.00      A2   O
ATOM   1776  OD2 ASP A1234       7.003  32.696  17.779  1.00  0.00      A2   O
ATOM   1777  N   GLU A1235      11.106  35.684  15.690  1.00  0.00      A2   N
ATOM   1778  CA  GLU A1235      12.108  36.726  15.879  1.00  0.00      A2   C
ATOM   1779  C   GLU A1235      12.042  37.753  14.756  1.00  0.00      A2   C
ATOM   1780  O   GLU A1235      12.203  38.959  14.989  1.00  0.00      A2   O
ATOM   1781  CB  GLU A1235      13.481  36.058  15.943  1.00  0.00      A2   C
ATOM   1782  CG  GLU A1235      13.553  34.990  17.037  1.00  0.00      A2   C
ATOM   1783  CD  GLU A1235      14.870  34.237  17.064  1.00  0.00      A2   C
ATOM   1784  OE1 GLU A1235      15.208  33.607  16.038  1.00  0.00      A2   O
ATOM   1785  OE2 GLU A1235      15.550  34.247  18.117  1.00  0.00      A2   O
ATOM   1786  N   ARG A1236      11.774  37.289  13.530  1.00  0.00      A2   N
ATOM   1787  CA  ARG A1236      11.675  38.198  12.392  1.00  0.00      A2   C
ATOM   1788  C   ARG A1236      10.437  39.078  12.489  1.00  0.00      A2   C
ATOM   1789  O   ARG A1236      10.492  40.268  12.165  1.00  0.00      A2   O
ATOM   1790  CB  ARG A1236      11.682  37.430  11.069  1.00  0.00      A2   C
ATOM   1791  CG  ARG A1236      12.974  36.689  10.780  1.00  0.00      A2   C
ATOM   1792  CD  ARG A1236      13.090  36.327   9.304  1.00  0.00      A2   C
ATOM   1793  NE  ARG A1236      12.000  35.488   8.816  1.00  0.00      A2   N
ATOM   1794  CZ  ARG A1236      12.019  34.158   8.840  1.00  0.00      A2   C
ATOM   1795  NH1 ARG A1236      13.071  33.517   9.334  1.00  0.00      A2   N
ATOM   1796  NH2 ARG A1236      10.989  33.467   8.369  1.00  0.00      A2   N
ATOM   1797  N   LYS A1237       9.306  38.513  12.924  1.00  0.00      A2   N
ATOM   1798  CA  LYS A1237       8.108  39.336  13.055  1.00  0.00      A2   C
ATOM   1799  C   LYS A1237       8.269  40.373  14.156  1.00  0.00      A2   C
ATOM   1800  O   LYS A1237       7.870  41.533  13.984  1.00  0.00      A2   O
ATOM   1801  CB  LYS A1237       6.891  38.457  13.350  1.00  0.00      A2   C
ATOM   1802  CG  LYS A1237       5.555  39.189  13.269  1.00  0.00      A2   C
ATOM   1803  CD  LYS A1237       4.386  38.245  13.496  1.00  0.00      A2   C
ATOM   1804  CE  LYS A1237       4.147  38.001  14.989  1.00  0.00      A2   C
ATOM   1805  NZ  LYS A1237       3.004  37.074  15.270  1.00  0.00      A2   N
ATOM   1806  N   LYS A1238       8.875  39.989  15.284  1.00  0.00      A2   N
ATOM   1807  CA  LYS A1238       9.045  40.965  16.355  1.00  0.00      A2   C
ATOM   1808  C   LYS A1238      10.026  42.063  15.952  1.00  0.00      A2   C
ATOM   1809  O   LYS A1238       9.803  43.242  16.248  1.00  0.00      A2   O
ATOM   1810  CB  LYS A1238       9.465  40.279  17.656  1.00  0.00      A2   C
ATOM   1811  CG  LYS A1238       9.769  41.247  18.796  1.00  0.00      A2   C
ATOM   1812  CD  LYS A1238      10.380  40.532  19.994  1.00  0.00      A2   C
ATOM   1813  CE  LYS A1238      10.885  41.510  21.042  1.00  0.00      A2   C
ATOM   1814  NZ  LYS A1238      11.610  40.789  22.125  1.00  0.00      A2   N
ATOM   1815  N   SER A1239      11.124  41.701  15.283  1.00  0.00      A2   N
ATOM   1816  CA  SER A1239      12.053  42.726  14.815  1.00  0.00      A2   C
ATOM   1817  C   SER A1239      11.420  43.631  13.764  1.00  0.00      A2   C
ATOM   1818  O   SER A1239      11.663  44.848  13.752  1.00  0.00      A2   O
ATOM   1819  CB  SER A1239      13.302  42.043  14.249  1.00  0.00      A2   C
ATOM   1820  OG  SER A1239      14.280  42.968  13.826  1.00  0.00      A2   O
ATOM   1821  N   LEU A1240      10.573  43.067  12.899  1.00  0.00      A2   N
ATOM   1822  CA  LEU A1240       9.955  43.875  11.853  1.00  0.00      A2   C
ATOM   1823  C   LEU A1240       8.950  44.857  12.434  1.00  0.00      A2   C
ATOM   1824  O   LEU A1240       8.973  46.053  12.111  1.00  0.00      A2   O
ATOM   1825  CB  LEU A1240       9.281  42.988  10.806  1.00  0.00      A2   C
ATOM   1826  CG  LEU A1240       8.357  43.805   9.896  1.00  0.00      A2   C
ATOM   1827  CD1 LEU A1240       9.188  44.690   8.985  1.00  0.00      A2   C
ATOM   1828  CD2 LEU A1240       7.398  42.926   9.100  1.00  0.00      A2   C
ATOM   1829  N   LEU A1241       8.054  44.365  13.296  1.00  0.00      A2   N
ATOM   1830  CA  LEU A1241       7.088  45.247  13.937  1.00  0.00      A2   C
ATOM   1831  C   LEU A1241       7.771  46.267  14.836  1.00  0.00      A2   C
ATOM   1832  O   LEU A1241       7.309  47.408  14.938  1.00  0.00      A2   O
ATOM   1833  CB  LEU A1241       6.101  44.402  14.736  1.00  0.00      A2   C
ATOM   1834  CG  LEU A1241       5.163  43.535  13.898  1.00  0.00      A2   C
ATOM   1835  CD1 LEU A1241       4.392  42.563  14.778  1.00  0.00      A2   C
ATOM   1836  CD2 LEU A1241       4.220  44.412  13.090  1.00  0.00      A2   C
ATOM   1837  N   SER A1242       8.866  45.882  15.496  1.00  0.00      A2   N
ATOM   1838  CA  SER A1242       9.590  46.846  16.313  1.00  0.00      A2   C
ATOM   1839  C   SER A1242      10.205  47.946  15.459  1.00  0.00      A2   C
ATOM   1840  O   SER A1242      10.268  49.100  15.893  1.00  0.00      A2   O
ATOM   1841  CB  SER A1242      10.658  46.136  17.142  1.00  0.00      A2   C
ATOM   1842  OG  SER A1242      11.666  47.033  17.570  1.00  0.00      A2   O
ATOM   1843  N   LYS A1243      10.652  47.613  14.240  1.00  0.00      A2   N
ATOM   1844  CA  LYS A1243      11.193  48.638  13.347  1.00  0.00      A2   C
ATOM   1845  C   LYS A1243      10.125  49.624  12.892  1.00  0.00      A2   C
ATOM   1846  O   LYS A1243      10.447  50.764  12.546  1.00  0.00      A2   O
ATOM   1847  CB  LYS A1243      11.916  47.994  12.166  1.00  0.00      A2   C
ATOM   1848  CG  LYS A1243      13.418  47.909  12.416  1.00  0.00      A2   C
ATOM   1849  CD  LYS A1243      14.047  46.599  11.984  1.00  0.00      A2   C
ATOM   1850  CE  LYS A1243      15.506  46.565  12.434  1.00  0.00      A2   C
ATOM   1851  NZ  LYS A1243      16.209  45.296  12.106  1.00  0.00      A2   N
ATOM   1852  N   PHE A1244       8.867  49.205  12.854  1.00  0.00      A2   N
ATOM   1853  CA  PHE A1244       7.768  50.089  12.491  1.00  0.00      A2   C
ATOM   1854  C   PHE A1244       7.165  50.817  13.690  1.00  0.00      A2   C
ATOM   1855  O   PHE A1244       6.179  51.542  13.521  1.00  0.00      A2   O
ATOM   1856  CB  PHE A1244       6.690  49.344  11.695  1.00  0.00      A2   C
ATOM   1857  CG  PHE A1244       7.143  48.917  10.322  1.00  0.00      A2   C
ATOM   1858  CD1 PHE A1244       7.975  49.741   9.578  1.00  0.00      A2   C
ATOM   1859  CD2 PHE A1244       6.701  47.734   9.752  1.00  0.00      A2   C
ATOM   1860  CE1 PHE A1244       8.384  49.378   8.304  1.00  0.00      A2   C
ATOM   1861  CE2 PHE A1244       7.106  47.365   8.474  1.00  0.00      A2   C
ATOM   1862  CZ  PHE A1244       7.949  48.185   7.752  1.00  0.00      A2   C
ATOM   1863  N   GLY A1245       7.709  50.627  14.894  1.00  0.00      A2   N
ATOM   1864  CA  GLY A1245       7.141  51.228  16.086  1.00  0.00      A2   C
ATOM   1865  C   GLY A1245       5.974  50.495  16.699  1.00  0.00      A2   C
ATOM   1866  O   GLY A1245       5.291  51.059  17.562  1.00  0.00      A2   O
ATOM   1867  N   MET A1246       5.722  49.261  16.286  1.00  0.00      A2   N
ATOM   1868  CA  MET A1246       4.651  48.438  16.818  1.00  0.00      A2   C
ATOM   1869  C   MET A1246       5.217  47.324  17.690  1.00  0.00      A2   C
ATOM   1870  O   MET A1246       6.383  46.941  17.569  1.00  0.00      A2   O
ATOM   1871  CB  MET A1246       3.849  47.843  15.665  1.00  0.00      A2   C
ATOM   1872  CG  MET A1246       3.297  48.910  14.755  1.00  0.00      A2   C
ATOM   1873  SD  MET A1246       2.518  48.257  13.284  1.00  0.00      A2   S
ATOM   1874  CE  MET A1246       2.207  49.795  12.430  1.00  0.00      A2   C
ATOM   1875  N   ASP A1247       4.371  46.790  18.563  1.00  0.00      A2   N
ATOM   1876  CA  ASP A1247       4.724  45.607  19.326  1.00  0.00      A2   C
ATOM   1877  C   ASP A1247       4.022  44.417  18.690  1.00  0.00      A2   C
ATOM   1878  O   ASP A1247       3.277  44.549  17.717  1.00  0.00      A2   O
ATOM   1879  CB  ASP A1247       4.349  45.718  20.808  1.00  0.00      A2   C
ATOM   1880  CG  ASP A1247       2.897  46.092  21.027  1.00  0.00      A2   C
ATOM   1881  OD1 ASP A1247       2.290  46.715  20.134  1.00  0.00      A2   O
ATOM   1882  OD2 ASP A1247       2.349  45.718  22.088  1.00  0.00      A2   O
ATOM   1883  N   GLU A1248       4.276  43.240  19.243  1.00  0.00      A2   N
ATOM   1884  CA  GLU A1248       3.932  42.002  18.564  1.00  0.00      A2   C
ATOM   1885  C   GLU A1248       2.421  41.898  18.361  1.00  0.00      A2   C
ATOM   1886  O   GLU A1248       1.627  42.349  19.191  1.00  0.00      A2   O
ATOM   1887  CB  GLU A1248       4.449  40.835  19.400  1.00  0.00      A2   C
ATOM   1888  CG  GLU A1248       5.964  40.837  19.530  1.00  0.00      A2   C
ATOM   1889  CD  GLU A1248       6.511  39.543  20.078  1.00  0.00      A2   C
ATOM   1890  OE1 GLU A1248       7.128  38.778  19.308  1.00  0.00      A2   O
ATOM   1891  OE2 GLU A1248       6.332  39.302  21.291  1.00  0.00      A2   O
ATOM   1892  N   GLY A1249       2.032  41.312  17.236  1.00  0.00      A2   N
ATOM   1893  CA  GLY A1249       0.636  41.049  16.943  1.00  0.00      A2   C
ATOM   1894  C   GLY A1249       0.539  40.273  15.650  1.00  0.00      A2   C
ATOM   1895  O   GLY A1249       1.533  40.061  14.948  1.00  0.00      A2   O
ATOM   1896  N   VAL A1250      -0.684  39.860  15.330  1.00  0.00      A2   N
ATOM   1897  CA  VAL A1250      -0.920  39.157  14.076  1.00  0.00      A2   C
ATOM   1898  C   VAL A1250      -0.786  40.147  12.931  1.00  0.00      A2   C
ATOM   1899  O   VAL A1250      -1.558  41.105  12.831  1.00  0.00      A2   O
ATOM   1900  CB  VAL A1250      -2.297  38.487  14.091  1.00  0.00      A2   C
ATOM   1901  CG1 VAL A1250      -2.456  37.545  12.915  1.00  0.00      A2   C
ATOM   1902  CG2 VAL A1250      -2.445  37.723  15.379  1.00  0.00      A2   C
ATOM   1903  N   THR A1251       0.163  39.887  12.035  1.00  0.00      A2   N
ATOM   1904  CA  THR A1251       0.626  40.863  11.055  1.00  0.00      A2   C
ATOM   1905  C   THR A1251       0.108  40.545   9.655  1.00  0.00      A2   C
ATOM   1906  O   THR A1251       0.357  39.458   9.117  1.00  0.00      A2   O
ATOM   1907  CB  THR A1251       2.148  40.927  11.070  1.00  0.00      A2   C
ATOM   1908  OG1 THR A1251       2.579  41.253  12.396  1.00  0.00      A2   O
ATOM   1909  CG2 THR A1251       2.643  41.988  10.109  1.00  0.00      A2   C
ATOM   1910  N   PHE A1252      -0.620  41.497   9.083  1.00  0.00      A2   N
ATOM   1911  CA  PHE A1252      -1.133  41.452   7.722  1.00  0.00      A2   C
ATOM   1912  C   PHE A1252      -0.360  42.409   6.832  1.00  0.00      A2   C
ATOM   1913  O   PHE A1252       0.064  43.478   7.276  1.00  0.00      A2   O
ATOM   1914  CB  PHE A1252      -2.613  41.824   7.682  1.00  0.00      A2   C
ATOM   1915  CG  PHE A1252      -3.448  41.007   8.597  1.00  0.00      A2   C
ATOM   1916  CD1 PHE A1252      -3.624  41.381   9.918  1.00  0.00      A2   C
ATOM   1917  CD2 PHE A1252      -4.055  39.854   8.139  1.00  0.00      A2   C
ATOM   1918  CE1 PHE A1252      -4.385  40.611  10.774  1.00  0.00      A2   C
ATOM   1919  CE2 PHE A1252      -4.822  39.084   8.982  1.00  0.00      A2   C
ATOM   1920  CZ  PHE A1252      -4.989  39.460  10.305  1.00  0.00      A2   C
ATOM   1921  N   MET A1253      -0.167  42.019   5.583  1.00  0.00      A2   N
ATOM   1922  CA  MET A1253       0.558  42.839   4.627  1.00  0.00      A2   C
ATOM   1923  C   MET A1253      -0.239  42.908   3.337  1.00  0.00      A2   C
ATOM   1924  O   MET A1253      -0.775  41.901   2.880  1.00  0.00      A2   O
ATOM   1925  CB  MET A1253       1.969  42.309   4.344  1.00  0.00      A2   C
ATOM   1926  CG  MET A1253       2.677  43.055   3.218  1.00  0.00      A2   C
ATOM   1927  SD  MET A1253       4.272  42.365   2.765  1.00  0.00      A2   S
ATOM   1928  CE  MET A1253       3.974  40.657   3.124  1.00  0.00      A2   C
ATOM   1929  N   PHE A1254      -0.255  44.084   2.725  1.00  0.00      A2   N
ATOM   1930  CA  PHE A1254      -0.757  44.272   1.376  1.00  0.00      A2   C
ATOM   1931  C   PHE A1254       0.394  44.851   0.586  1.00  0.00      A2   C
ATOM   1932  O   PHE A1254       1.145  45.683   1.095  1.00  0.00      A2   O
ATOM   1933  CB  PHE A1254      -1.956  45.227   1.341  1.00  0.00      A2   C
ATOM   1934  CG  PHE A1254      -2.340  45.674  -0.044  1.00  0.00      A2   C
ATOM   1935  CD1 PHE A1254      -3.219  44.934  -0.819  1.00  0.00      A2   C
ATOM   1936  CD2 PHE A1254      -1.809  46.842  -0.575  1.00  0.00      A2   C
ATOM   1937  CE1 PHE A1254      -3.562  45.353  -2.102  1.00  0.00      A2   C
ATOM   1938  CE2 PHE A1254      -2.143  47.264  -1.852  1.00  0.00      A2   C
ATOM   1939  CZ  PHE A1254      -3.022  46.522  -2.617  1.00  0.00      A2   C
ATOM   1940  N   ILE A1255       0.575  44.369  -0.634  1.00  0.00      A2   N
ATOM   1941  CA  ILE A1255       1.550  44.961  -1.533  1.00  0.00      A2   C
ATOM   1942  C   ILE A1255       0.963  44.997  -2.938  1.00  0.00      A2   C
ATOM   1943  O   ILE A1255       0.497  43.973  -3.447  1.00  0.00      A2   O
ATOM   1944  CB  ILE A1255       2.879  44.185  -1.438  1.00  0.00      A2   C
ATOM   1945  CG1 ILE A1255       3.895  44.641  -2.465  1.00  0.00      A2   C
ATOM   1946  CG2 ILE A1255       2.634  42.686  -1.551  1.00  0.00      A2   C
ATOM   1947  CD1 ILE A1255       5.273  44.076  -2.174  1.00  0.00      A2   C
ATOM   1948  N   GLY A1256       0.969  46.169  -3.554  1.00  0.00      A2   N
ATOM   1949  CA  GLY A1256       0.436  46.317  -4.895  1.00  0.00      A2   C
ATOM   1950  C   GLY A1256       0.106  47.762  -5.194  1.00  0.00      A2   C
ATOM   1951  O   GLY A1256       0.159  48.635  -4.325  1.00  0.00      A2   O
ATOM   1952  N   ARG A1257      -0.247  48.013  -6.457  1.00  0.00      A2   N
ATOM   1953  CA  ARG A1257      -0.557  49.376  -6.860  1.00  0.00      A2   C
ATOM   1954  C   ARG A1257      -1.802  49.837  -6.119  1.00  0.00      A2   C
ATOM   1955  O   ARG A1257      -2.718  49.049  -5.862  1.00  0.00      A2   O
ATOM   1956  CB  ARG A1257      -0.796  49.483  -8.377  1.00  0.00      A2   C
ATOM   1957  CG  ARG A1257      -0.970  50.942  -8.822  1.00  0.00      A2   C
ATOM   1958  CD  ARG A1257      -1.284  51.241 -10.293  1.00  0.00      A2   C
ATOM   1959  NE  ARG A1257      -2.469  50.570 -10.820  1.00  0.00      A2   N
ATOM   1960  CZ  ARG A1257      -2.753  50.463 -12.116  1.00  0.00      A2   C
ATOM   1961  NH1 ARG A1257      -1.935  50.983 -13.023  1.00  0.00      A2   N
ATOM   1962  NH2 ARG A1257      -3.862  49.852 -12.507  1.00  0.00      A2   N
ATOM   1963  N   PHE A1258      -1.816  51.113  -5.741  1.00  0.00      A2   N
ATOM   1964  CA  PHE A1258      -2.991  51.741  -5.146  1.00  0.00      A2   C
ATOM   1965  C   PHE A1258      -3.884  52.240  -6.273  1.00  0.00      A2   C
ATOM   1966  O   PHE A1258      -3.530  53.193  -6.974  1.00  0.00      A2   O
ATOM   1967  CB  PHE A1258      -2.601  52.881  -4.206  1.00  0.00      A2   C
ATOM   1968  CG  PHE A1258      -1.896  52.433  -2.948  1.00  0.00      A2   C
ATOM   1969  CD1 PHE A1258      -1.550  51.103  -2.744  1.00  0.00      A2   C
ATOM   1970  CD2 PHE A1258      -1.589  53.353  -1.961  1.00  0.00      A2   C
ATOM   1971  CE1 PHE A1258      -0.905  50.703  -1.583  1.00  0.00      A2   C
ATOM   1972  CE2 PHE A1258      -0.942  52.962  -0.799  1.00  0.00      A2   C
ATOM   1973  CZ  PHE A1258      -0.599  51.638  -0.609  1.00  0.00      A2   C
ATOM   1974  N   ASP A1259      -5.032  51.593  -6.454  1.00  0.00      A2   N
ATOM   1975  CA  ASP A1259      -5.932  51.948  -7.541  1.00  0.00      A2   C
ATOM   1976  C   ASP A1259      -7.341  51.486  -7.197  1.00  0.00      A2   C
ATOM   1977  O   ASP A1259      -7.561  50.764  -6.221  1.00  0.00      A2   O
ATOM   1978  CB  ASP A1259      -5.439  51.369  -8.875  1.00  0.00      A2   C
ATOM   1979  CG  ASP A1259      -5.249  49.860  -8.838  1.00  0.00      A2   C
ATOM   1980  OD1 ASP A1259      -5.967  49.162  -8.095  1.00  0.00      A2   O
ATOM   1981  OD2 ASP A1259      -4.366  49.372  -9.572  1.00  0.00      A2   O
ATOM   1982  N   ARG A1260      -8.289  51.896  -8.032  1.00  0.00      A2   N
ATOM   1983  CA  ARG A1260      -9.700  51.586  -7.855  1.00  0.00      A2   C
ATOM   1984  C   ARG A1260     -10.156  50.582  -8.902  1.00  0.00      A2   C
ATOM   1985  O   ARG A1260      -9.838  50.725 -10.087  1.00  0.00      A2   O
ATOM   1986  CB  ARG A1260     -10.547  52.859  -7.950  1.00  0.00      A2   C
ATOM   1987  CG  ARG A1260     -10.117  53.993  -7.022  1.00  0.00      A2   C
ATOM   1988  CD  ARG A1260     -11.082  55.171  -7.119  1.00  0.00      A2   C
ATOM   1989  NE  ARG A1260     -10.908  56.144  -6.041  1.00  0.00      A2   N
ATOM   1990  CZ  ARG A1260     -11.447  56.027  -4.829  1.00  0.00      A2   C
ATOM   1991  NH1 ARG A1260     -12.194  54.972  -4.529  1.00  0.00      A2   N
ATOM   1992  NH2 ARG A1260     -11.236  56.962  -3.911  1.00  0.00      A2   N
ATOM   1993  N   GLY A1261     -10.878  49.559  -8.450  1.00  0.00      A2   N
ATOM   1994  CA  GLY A1261     -11.457  48.542  -9.305  1.00  0.00      A2   C
ATOM   1995  C   GLY A1261     -10.510  47.486  -9.825  1.00  0.00      A2   C
ATOM   1996  O   GLY A1261     -10.900  46.715 -10.708  1.00  0.00      A2   O
ATOM   1997  N   GLN A1262      -9.281  47.428  -9.322  1.00  0.00      A2   N
ATOM   1998  CA  GLN A1262      -8.286  46.481  -9.813  1.00  0.00      A2   C
ATOM   1999  C   GLN A1262      -7.608  45.724  -8.677  1.00  0.00      A2   C
ATOM   2000  O   GLN A1262      -7.983  44.586  -8.384  1.00  0.00      A2   O
ATOM   2001  CB  GLN A1262      -7.270  47.144 -10.742  1.00  0.00      A2   C
ATOM   2002  CG  GLN A1262      -7.929  47.730 -11.979  1.00  0.00      A2   C
ATOM   2003  CD  GLN A1262      -6.931  48.164 -13.031  1.00  0.00      A2   C
ATOM   2004  OE1 GLN A1262      -6.511  49.320 -13.070  1.00  0.00      A2   O
ATOM   2005  NE2 GLN A1262      -6.536  47.225 -13.889  1.00  0.00      A2   N
ATOM   2006  N   LYS A1263      -6.605  46.331  -8.040  1.00  0.00      A2   N
ATOM   2007  CA  LYS A1263      -5.837  45.621  -7.025  1.00  0.00      A2   C
ATOM   2008  C   LYS A1263      -6.488  45.650  -5.645  1.00  0.00      A2   C
ATOM   2009  O   LYS A1263      -6.001  44.964  -4.738  1.00  0.00      A2   O
ATOM   2010  CB  LYS A1263      -4.431  46.221  -6.931  1.00  0.00      A2   C
ATOM   2011  CG  LYS A1263      -3.479  45.791  -8.041  1.00  0.00      A2   C
ATOM   2012  CD  LYS A1263      -3.691  44.352  -8.467  1.00  0.00      A2   C
ATOM   2013  CE  LYS A1263      -3.041  44.097  -9.812  1.00  0.00      A2   C
ATOM   2014  NZ  LYS A1263      -3.677  42.968 -10.540  1.00  0.00      A2   N
ATOM   2015  N   GLY A1264      -7.578  46.396  -5.472  1.00  0.00      A2   N
ATOM   2016  CA  GLY A1264      -8.401  46.252  -4.288  1.00  0.00      A2   C
ATOM   2017  C   GLY A1264      -7.931  46.916  -3.016  1.00  0.00      A2   C
ATOM   2018  O   GLY A1264      -8.412  46.547  -1.941  1.00  0.00      A2   O
ATOM   2019  N   VAL A1265      -6.996  47.867  -3.081  1.00  0.00      A2   N
ATOM   2020  CA  VAL A1265      -6.568  48.507  -1.840  1.00  0.00      A2   C
ATOM   2021  C   VAL A1265      -7.723  49.273  -1.215  1.00  0.00      A2   C
ATOM   2022  O   VAL A1265      -7.778  49.431   0.010  1.00  0.00      A2   O
ATOM   2023  CB  VAL A1265      -5.341  49.414  -2.078  1.00  0.00      A2   C
ATOM   2024  CG1 VAL A1265      -5.752  50.749  -2.662  1.00  0.00      A2   C
ATOM   2025  CG2 VAL A1265      -4.577  49.631  -0.777  1.00  0.00      A2   C
ATOM   2026  N   ASP A1266      -8.667  49.751  -2.034  1.00  0.00      A2   N
ATOM   2027  CA  ASP A1266      -9.851  50.409  -1.488  1.00  0.00      A2   C
ATOM   2028  C   ASP A1266     -10.703  49.453  -0.660  1.00  0.00      A2   C
ATOM   2029  O   ASP A1266     -11.213  49.829   0.403  1.00  0.00      A2   O
ATOM   2030  CB  ASP A1266     -10.687  51.009  -2.625  1.00  0.00      A2   C
ATOM   2031  CG  ASP A1266     -10.839  50.064  -3.811  1.00  0.00      A2   C
ATOM   2032  OD1 ASP A1266     -10.043  49.109  -3.926  1.00  0.00      A2   O
ATOM   2033  OD2 ASP A1266     -11.754  50.280  -4.635  1.00  0.00      A2   O
ATOM   2034  N   VAL A1267     -10.827  48.199  -1.102  1.00  0.00      A2   N
ATOM   2035  CA  VAL A1267     -11.574  47.215  -0.323  1.00  0.00      A2   C
ATOM   2036  C   VAL A1267     -10.867  46.930   0.991  1.00  0.00      A2   C
ATOM   2037  O   VAL A1267     -11.508  46.765   2.039  1.00  0.00      A2   O
ATOM   2038  CB  VAL A1267     -11.788  45.923  -1.134  1.00  0.00      A2   C
ATOM   2039  CG1 VAL A1267     -12.562  44.908  -0.310  1.00  0.00      A2   C
ATOM   2040  CG2 VAL A1267     -12.514  46.213  -2.429  1.00  0.00      A2   C
ATOM   2041  N   LEU A1268      -9.533  46.909   0.968  1.00  0.00      A2   N
ATOM   2042  CA  LEU A1268      -8.802  46.655   2.199  1.00  0.00      A2   C
ATOM   2043  C   LEU A1268      -8.941  47.820   3.165  1.00  0.00      A2   C
ATOM   2044  O   LEU A1268      -9.105  47.612   4.367  1.00  0.00      A2   O
ATOM   2045  CB  LEU A1268      -7.330  46.385   1.903  1.00  0.00      A2   C
ATOM   2046  CG  LEU A1268      -6.470  46.293   3.167  1.00  0.00      A2   C
ATOM   2047  CD1 LEU A1268      -6.955  45.167   4.082  1.00  0.00      A2   C
ATOM   2048  CD2 LEU A1268      -4.996  46.148   2.842  1.00  0.00      A2   C
ATOM   2049  N   LEU A1269      -8.890  49.052   2.663  1.00  0.00      A2   N
ATOM   2050  CA  LEU A1269      -9.034  50.196   3.555  1.00  0.00      A2   C
ATOM   2051  C   LEU A1269     -10.437  50.267   4.148  1.00  0.00      A2   C
ATOM   2052  O   LEU A1269     -10.596  50.594   5.334  1.00  0.00      A2   O
ATOM   2053  CB  LEU A1269      -8.668  51.486   2.825  1.00  0.00      A2   C
ATOM   2054  CG  LEU A1269      -7.194  51.520   2.397  1.00  0.00      A2   C
ATOM   2055  CD1 LEU A1269      -6.860  52.812   1.665  1.00  0.00      A2   C
ATOM   2056  CD2 LEU A1269      -6.239  51.283   3.572  1.00  0.00      A2   C
ATOM   2057  N   LYS A1270     -11.467  49.942   3.349  1.00  0.00      A2   N
ATOM   2058  CA  LYS A1270     -12.818  49.881   3.905  1.00  0.00      A2   C
ATOM   2059  C   LYS A1270     -12.903  48.796   4.973  1.00  0.00      A2   C
ATOM   2060  O   LYS A1270     -13.529  48.990   6.027  1.00  0.00      A2   O
ATOM   2061  CB  LYS A1270     -13.834  49.580   2.802  1.00  0.00      A2   C
ATOM   2062  CG  LYS A1270     -13.941  50.601   1.677  1.00  0.00      A2   C
ATOM   2063  CD  LYS A1270     -14.497  49.928   0.413  1.00  0.00      A2   C
ATOM   2064  CE  LYS A1270     -14.601  50.871  -0.780  1.00  0.00      A2   C
ATOM   2065  NZ  LYS A1270     -14.917  50.115  -2.025  1.00  0.00      A2   N
ATOM   2066  N   ALA A1271     -12.244  47.655   4.727  1.00  0.00      A2   N
ATOM   2067  CA  ALA A1271     -12.229  46.575   5.708  1.00  0.00      A2   C
ATOM   2068  C   ALA A1271     -11.494  46.979   6.981  1.00  0.00      A2   C
ATOM   2069  O   ALA A1271     -11.876  46.559   8.081  1.00  0.00      A2   O
ATOM   2070  CB  ALA A1271     -11.598  45.325   5.103  1.00  0.00      A2   C
ATOM   2071  N   ILE A1272     -10.433  47.785   6.851  1.00  0.00      A2   N
ATOM   2072  CA  ILE A1272      -9.688  48.250   8.017  1.00  0.00      A2   C
ATOM   2073  C   ILE A1272     -10.553  49.178   8.848  1.00  0.00      A2   C
ATOM   2074  O   ILE A1272     -10.548  49.117  10.086  1.00  0.00      A2   O
ATOM   2075  CB  ILE A1272      -8.379  48.938   7.580  1.00  0.00      A2   C
ATOM   2076  CG1 ILE A1272      -7.409  47.926   6.963  1.00  0.00      A2   C
ATOM   2077  CG2 ILE A1272      -7.725  49.658   8.756  1.00  0.00      A2   C
ATOM   2078  CD1 ILE A1272      -6.107  48.539   6.485  1.00  0.00      A2   C
ATOM   2079  N   GLU A1273     -11.324  50.042   8.180  1.00  0.00      A2   N
ATOM   2080  CA  GLU A1273     -12.239  50.899   8.920  1.00  0.00      A2   C
ATOM   2081  C   GLU A1273     -13.314  50.069   9.607  1.00  0.00      A2   C
ATOM   2082  O   GLU A1273     -13.722  50.387  10.732  1.00  0.00      A2   O
ATOM   2083  CB  GLU A1273     -12.840  51.961   8.002  1.00  0.00      A2   C
ATOM   2084  CG  GLU A1273     -11.777  52.899   7.453  1.00  0.00      A2   C
ATOM   2085  CD  GLU A1273     -12.343  54.171   6.870  1.00  0.00      A2   C
ATOM   2086  OE1 GLU A1273     -13.492  54.149   6.377  1.00  0.00      A2   O
ATOM   2087  OE2 GLU A1273     -11.630  55.197   6.906  1.00  0.00      A2   O
ATOM   2088  N   ILE A1274     -13.743  48.971   8.979  1.00  0.00      A2   N
ATOM   2089  CA  ILE A1274     -14.733  48.113   9.624  1.00  0.00      A2   C
ATOM   2090  C   ILE A1274     -14.150  47.458  10.868  1.00  0.00      A2   C
ATOM   2091  O   ILE A1274     -14.807  47.396  11.915  1.00  0.00      A2   O
ATOM   2092  CB  ILE A1274     -15.238  47.045   8.639  1.00  0.00      A2   C
ATOM   2093  CG1 ILE A1274     -16.067  47.675   7.525  1.00  0.00      A2   C
ATOM   2094  CG2 ILE A1274     -16.017  45.969   9.379  1.00  0.00      A2   C
ATOM   2095  CD1 ILE A1274     -16.429  46.682   6.449  1.00  0.00      A2   C
ATOM   2096  N   LEU A1275     -12.915  46.960  10.783  1.00  0.00      A2   N
ATOM   2097  CA  LEU A1275     -12.321  46.313  11.944  1.00  0.00      A2   C
ATOM   2098  C   LEU A1275     -11.964  47.306  13.040  1.00  0.00      A2   C
ATOM   2099  O   LEU A1275     -11.863  46.908  14.206  1.00  0.00      A2   O
ATOM   2100  CB  LEU A1275     -11.079  45.528  11.529  1.00  0.00      A2   C
ATOM   2101  CG  LEU A1275     -11.331  44.393  10.538  1.00  0.00      A2   C
ATOM   2102  CD1 LEU A1275     -10.026  43.940   9.912  1.00  0.00      A2   C
ATOM   2103  CD2 LEU A1275     -12.034  43.248  11.232  1.00  0.00      A2   C
ATOM   2104  N   SER A1276     -11.765  48.582  12.692  1.00  0.00      A2   N
ATOM   2105  CA  SER A1276     -11.203  49.532  13.647  1.00  0.00      A2   C
ATOM   2106  C   SER A1276     -12.101  49.749  14.859  1.00  0.00      A2   C
ATOM   2107  O   SER A1276     -11.603  50.108  15.933  1.00  0.00      A2   O
ATOM   2108  CB  SER A1276     -10.931  50.870  12.963  1.00  0.00      A2   C
ATOM   2109  OG  SER A1276     -12.127  51.434  12.452  1.00  0.00      A2   O
ATOM   2110  N   SER A1277     -13.415  49.536  14.723  1.00  0.00      A2   N
ATOM   2111  CA  SER A1277     -14.281  49.721  15.881  1.00  0.00      A2   C
ATOM   2112  C   SER A1277     -14.330  48.507  16.794  1.00  0.00      A2   C
ATOM   2113  O   SER A1277     -14.889  48.611  17.890  1.00  0.00      A2   O
ATOM   2114  CB  SER A1277     -15.697  50.075  15.425  1.00  0.00      A2   C
ATOM   2115  OG  SER A1277     -16.203  49.093  14.538  1.00  0.00      A2   O
ATOM   2116  N   LYS A1278     -13.781  47.371  16.373  1.00  0.00      A2   N
ATOM   2117  CA  LYS A1278     -13.838  46.149  17.161  1.00  0.00      A2   C
ATOM   2118  C   LYS A1278     -12.630  46.058  18.088  1.00  0.00      A2   C
ATOM   2119  O   LYS A1278     -11.562  46.613  17.810  1.00  0.00      A2   O
ATOM   2120  CB  LYS A1278     -13.964  44.905  16.279  1.00  0.00      A2   C
ATOM   2121  CG  LYS A1278     -15.078  45.009  15.244  1.00  0.00      A2   C
ATOM   2122  CD  LYS A1278     -15.525  43.627  14.792  1.00  0.00      A2   C
ATOM   2123  CE  LYS A1278     -16.981  43.645  14.330  1.00  0.00      A2   C
ATOM   2124  NZ  LYS A1278     -17.166  44.020  12.897  1.00  0.00      A2   N
ATOM   2125  N   LYS A1279     -12.816  45.356  19.208  1.00  0.00      A2   N
ATOM   2126  CA  LYS A1279     -11.724  45.159  20.155  1.00  0.00      A2   C
ATOM   2127  C   LYS A1279     -10.614  44.289  19.579  1.00  0.00      A2   C
ATOM   2128  O   LYS A1279      -9.429  44.528  19.862  1.00  0.00      A2   O
ATOM   2129  CB  LYS A1279     -12.267  44.527  21.442  1.00  0.00      A2   C
ATOM   2130  CG  LYS A1279     -12.854  43.123  21.255  1.00  0.00      A2   C
ATOM   2131  CD  LYS A1279     -13.302  42.497  22.572  1.00  0.00      A2   C
ATOM   2132  CE  LYS A1279     -13.893  41.103  22.379  1.00  0.00      A2   C
ATOM   2133  NZ  LYS A1279     -15.175  41.116  21.624  1.00  0.00      A2   N
ATOM   2134  N   GLU A1280     -10.955  43.394  18.645  1.00  0.00      A2   N
ATOM   2135  CA  GLU A1280      -9.947  42.530  18.046  1.00  0.00      A2   C
ATOM   2136  C   GLU A1280      -8.929  43.326  17.255  1.00  0.00      A2   C
ATOM   2137  O   GLU A1280      -7.811  42.846  17.031  1.00  0.00      A2   O
ATOM   2138  CB  GLU A1280     -10.626  41.492  17.147  1.00  0.00      A2   C
ATOM   2139  CG  GLU A1280     -11.539  40.517  17.895  1.00  0.00      A2   C
ATOM   2140  CD  GLU A1280     -12.950  41.056  18.071  1.00  0.00      A2   C
ATOM   2141  OE1 GLU A1280     -13.888  40.243  18.225  1.00  0.00      A2   O
ATOM   2142  OE2 GLU A1280     -13.127  42.291  18.021  1.00  0.00      A2   O
ATOM   2143  N   PHE A1281      -9.292  44.539  16.848  1.00  0.00      A2   N
ATOM   2144  CA  PHE A1281      -8.395  45.360  16.053  1.00  0.00      A2   C
ATOM   2145  C   PHE A1281      -7.113  45.662  16.815  1.00  0.00      A2   C
ATOM   2146  O   PHE A1281      -6.072  45.912  16.195  1.00  0.00      A2   O
ATOM   2147  CB  PHE A1281      -9.110  46.646  15.645  1.00  0.00      A2   C
ATOM   2148  CG  PHE A1281      -8.333  47.504  14.699  1.00  0.00      A2   C
ATOM   2149  CD1 PHE A1281      -8.194  47.146  13.369  1.00  0.00      A2   C
ATOM   2150  CD2 PHE A1281      -7.768  48.690  15.134  1.00  0.00      A2   C
ATOM   2151  CE1 PHE A1281      -7.486  47.950  12.497  1.00  0.00      A2   C
ATOM   2152  CE2 PHE A1281      -7.063  49.499  14.272  1.00  0.00      A2   C
ATOM   2153  CZ  PHE A1281      -6.920  49.130  12.950  1.00  0.00      A2   C
ATOM   2154  N   GLN A1282      -7.160  45.637  18.157  1.00  0.00      A2   N
ATOM   2155  CA  GLN A1282      -5.932  45.863  18.923  1.00  0.00      A2   C
ATOM   2156  C   GLN A1282      -4.885  44.791  18.634  1.00  0.00      A2   C
ATOM   2157  O   GLN A1282      -3.682  45.070  18.682  1.00  0.00      A2   O
ATOM   2158  CB  GLN A1282      -6.232  45.966  20.416  1.00  0.00      A2   C
ATOM   2159  CG  GLN A1282      -7.074  47.183  20.765  1.00  0.00      A2   C
ATOM   2160  CD  GLN A1282      -7.513  47.199  22.213  1.00  0.00      A2   C
ATOM   2161  OE1 GLN A1282      -7.956  46.183  22.747  1.00  0.00      A2   O
ATOM   2162  NE2 GLN A1282      -7.389  48.354  22.859  1.00  0.00      A2   N
ATOM   2163  N   GLU A1283      -5.319  43.564  18.350  1.00  0.00      A2   N
ATOM   2164  CA  GLU A1283      -4.426  42.420  18.196  1.00  0.00      A2   C
ATOM   2165  C   GLU A1283      -3.851  42.308  16.785  1.00  0.00      A2   C
ATOM   2166  O   GLU A1283      -3.007  41.440  16.541  1.00  0.00      A2   O
ATOM   2167  CB  GLU A1283      -5.180  41.142  18.557  1.00  0.00      A2   C
ATOM   2168  CG  GLU A1283      -5.848  41.193  19.922  1.00  0.00      A2   C
ATOM   2169  CD  GLU A1283      -6.651  39.945  20.227  1.00  0.00      A2   C
ATOM   2170  OE1 GLU A1283      -7.900  39.984  20.074  1.00  0.00      A2   O
ATOM   2171  OE2 GLU A1283      -6.046  38.927  20.604  1.00  0.00      A2   O
ATOM   2172  N   MET A1284      -4.301  43.148  15.861  1.00  0.00      A2   N
ATOM   2173  CA  MET A1284      -3.887  43.120  14.469  1.00  0.00      A2   C
ATOM   2174  C   MET A1284      -2.845  44.192  14.175  1.00  0.00      A2   C
ATOM   2175  O   MET A1284      -2.813  45.252  14.804  1.00  0.00      A2   O
ATOM   2176  CB  MET A1284      -5.071  43.281  13.525  1.00  0.00      A2   C
ATOM   2177  CG  MET A1284      -6.199  42.311  13.778  1.00  0.00      A2   C
ATOM   2178  SD  MET A1284      -7.687  42.757  12.879  1.00  0.00      A2   S
ATOM   2179  CE  MET A1284      -8.753  41.403  13.342  1.00  0.00      A2   C
ATOM   2180  N   ARG A1285      -1.997  43.894  13.197  1.00  0.00      A2   N
ATOM   2181  CA  ARG A1285      -1.053  44.829  12.609  1.00  0.00      A2   C
ATOM   2182  C   ARG A1285      -1.245  44.841  11.101  1.00  0.00      A2   C
ATOM   2183  O   ARG A1285      -1.573  43.809  10.510  1.00  0.00      A2   O
ATOM   2184  CB  ARG A1285       0.388  44.402  12.912  1.00  0.00      A2   C
ATOM   2185  CG  ARG A1285       0.667  44.133  14.376  1.00  0.00      A2   C
ATOM   2186  CD  ARG A1285       0.690  45.407  15.189  1.00  0.00      A2   C
ATOM   2187  NE  ARG A1285       0.897  45.136  16.608  1.00  0.00      A2   N
ATOM   2188  CZ  ARG A1285      -0.088  44.888  17.467  1.00  0.00      A2   C
ATOM   2189  NH1 ARG A1285      -1.345  44.880  17.050  1.00  0.00      A2   N
ATOM   2190  NH2 ARG A1285       0.180  44.652  18.743  1.00  0.00      A2   N
ATOM   2191  N   PHE A1286      -1.081  46.007  10.479  1.00  0.00      A2   N
ATOM   2192  CA  PHE A1286      -1.277  46.141   9.039  1.00  0.00      A2   C
ATOM   2193  C   PHE A1286      -0.089  46.871   8.439  1.00  0.00      A2   C
ATOM   2194  O   PHE A1286       0.354  47.892   8.974  1.00  0.00      A2   O
ATOM   2195  CB  PHE A1286      -2.568  46.888   8.702  1.00  0.00      A2   C
ATOM   2196  CG  PHE A1286      -3.817  46.139   9.059  1.00  0.00      A2   C
ATOM   2197  CD1 PHE A1286      -4.288  46.123  10.363  1.00  0.00      A2   C
ATOM   2198  CD2 PHE A1286      -4.530  45.461   8.082  1.00  0.00      A2   C
ATOM   2199  CE1 PHE A1286      -5.446  45.440  10.689  1.00  0.00      A2   C
ATOM   2200  CE2 PHE A1286      -5.685  44.778   8.395  1.00  0.00      A2   C
ATOM   2201  CZ  PHE A1286      -6.148  44.765   9.702  1.00  0.00      A2   C
ATOM   2202  N   ILE A1287       0.419  46.350   7.330  1.00  0.00      A2   N
ATOM   2203  CA  ILE A1287       1.498  46.975   6.578  1.00  0.00      A2   C
ATOM   2204  C   ILE A1287       1.022  47.056   5.144  1.00  0.00      A2   C
ATOM   2205  O   ILE A1287       0.982  46.035   4.449  1.00  0.00      A2   O
ATOM   2206  CB  ILE A1287       2.821  46.201   6.672  1.00  0.00      A2   C
ATOM   2207  CG1 ILE A1287       3.252  46.033   8.129  1.00  0.00      A2   C
ATOM   2208  CG2 ILE A1287       3.899  46.893   5.870  1.00  0.00      A2   C
ATOM   2209  CD1 ILE A1287       4.350  45.014   8.335  1.00  0.00      A2   C
ATOM   2210  N   ILE A1288       0.662  48.255   4.695  1.00  0.00      A2   N
ATOM   2211  CA  ILE A1288       0.199  48.462   3.332  1.00  0.00      A2   C
ATOM   2212  C   ILE A1288       1.353  49.058   2.548  1.00  0.00      A2   C
ATOM   2213  O   ILE A1288       1.921  50.080   2.944  1.00  0.00      A2   O
ATOM   2214  CB  ILE A1288      -1.036  49.377   3.291  1.00  0.00      A2   C
ATOM   2215  CG1 ILE A1288      -2.148  48.809   4.162  1.00  0.00      A2   C
ATOM   2216  CG2 ILE A1288      -1.524  49.530   1.866  1.00  0.00      A2   C
ATOM   2217  CD1 ILE A1288      -2.290  49.507   5.473  1.00  0.00      A2   C
ATOM   2218  N   ILE A1289       1.687  48.427   1.430  1.00  0.00      A2   N
ATOM   2219  CA  ILE A1289       2.851  48.769   0.631  1.00  0.00      A2   C
ATOM   2220  C   ILE A1289       2.400  48.980  -0.802  1.00  0.00      A2   C
ATOM   2221  O   ILE A1289       1.725  48.119  -1.377  1.00  0.00      A2   O
ATOM   2222  CB  ILE A1289       3.903  47.656   0.703  1.00  0.00      A2   C
ATOM   2223  CG1 ILE A1289       4.324  47.455   2.153  1.00  0.00      A2   C
ATOM   2224  CG2 ILE A1289       5.111  48.026  -0.134  1.00  0.00      A2   C
ATOM   2225  CD1 ILE A1289       4.956  46.135   2.402  1.00  0.00      A2   C
ATOM   2226  N   GLY A1290       2.849  50.081  -1.398  1.00  0.00      A2   N
ATOM   2227  CA  GLY A1290       2.540  50.381  -2.805  1.00  0.00      A2   C
ATOM   2228  C   GLY A1290       2.464  51.868  -3.057  1.00  0.00      A2   C
ATOM   2229  O   GLY A1290       2.681  52.623  -2.125  1.00  0.00      A2   O
ATOM   2230  N   LYS A1291       2.192  52.255  -4.298  1.00  0.00      A2   N
ATOM   2231  CA  LYS A1291       2.019  53.673  -4.696  1.00  0.00      A2   C
ATOM   2232  C   LYS A1291       0.952  53.717  -5.787  1.00  0.00      A2   C
ATOM   2233  O   LYS A1291       0.796  52.722  -6.471  1.00  0.00      A2   O
ATOM   2234  CB  LYS A1291       3.340  54.251  -5.200  1.00  0.00      A2   C
ATOM   2235  CG  LYS A1291       4.026  53.430  -6.284  1.00  0.00      A2   C
ATOM   2236  CD  LYS A1291       5.370  53.973  -6.709  1.00  0.00      A2   C
ATOM   2237  CE  LYS A1291       6.433  53.805  -5.646  1.00  0.00      A2   C
ATOM   2238  NZ  LYS A1291       7.786  54.078  -6.182  1.00  0.00      A2   N
ATOM   2239  N   GLY A1292       0.223  54.817  -5.931  1.00  0.00      A2   N
ATOM   2240  CA  GLY A1292      -0.838  54.825  -6.954  1.00  0.00      A2   C
ATOM   2241  C   GLY A1292      -1.721  56.049  -6.857  1.00  0.00      A2   C
ATOM   2242  O   GLY A1292      -1.215  57.150  -7.041  1.00  0.00      A2   O
ATOM   2243  N   ASP A1293      -3.012  55.834  -6.610  1.00  0.00      A2   N
ATOM   2244  CA  ASP A1293      -3.995  56.936  -6.495  1.00  0.00      A2   C
ATOM   2245  C   ASP A1293      -3.662  57.771  -5.259  1.00  0.00      A2   C
ATOM   2246  O   ASP A1293      -3.555  57.210  -4.175  1.00  0.00      A2   O
ATOM   2247  CB  ASP A1293      -5.394  56.335  -6.396  1.00  0.00      A2   C
ATOM   2248  CG  ASP A1293      -6.511  57.335  -6.571  1.00  0.00      A2   C
ATOM   2249  OD1 ASP A1293      -6.325  58.472  -6.159  1.00  0.00      A2   O
ATOM   2250  OD2 ASP A1293      -7.549  56.958  -7.113  1.00  0.00      A2   O
ATOM   2251  N   PRO A1294      -3.507  59.099  -5.397  1.00  0.00      A2   N
ATOM   2252  CA  PRO A1294      -3.221  60.014  -4.262  1.00  0.00      A2   C
ATOM   2253  C   PRO A1294      -4.276  60.018  -3.155  1.00  0.00      A2   C
ATOM   2254  O   PRO A1294      -3.989  60.543  -2.045  1.00  0.00      A2   O
ATOM   2255  CB  PRO A1294      -3.084  61.374  -4.952  1.00  0.00      A2   C
ATOM   2256  CG  PRO A1294      -2.701  61.042  -6.361  1.00  0.00      A2   C
ATOM   2257  CD  PRO A1294      -3.432  59.786  -6.695  1.00  0.00      A2   C
ATOM   2258  N   GLU A1295      -5.547  59.835  -3.551  1.00  0.00      A2   N
ATOM   2259  CA  GLU A1295      -6.638  59.731  -2.588  1.00  0.00      A2   C
ATOM   2260  C   GLU A1295      -6.528  58.439  -1.795  1.00  0.00      A2   C
ATOM   2261  O   GLU A1295      -6.832  58.411  -0.599  1.00  0.00      A2   O
ATOM   2262  CB  GLU A1295      -8.002  59.827  -3.267  1.00  0.00      A2   C
ATOM   2263  CG  GLU A1295      -8.272  61.158  -3.920  1.00  0.00      A2   C
ATOM   2264  CD  GLU A1295      -9.698  61.267  -4.416  1.00  0.00      A2   C
ATOM   2265  OE1 GLU A1295     -10.524  60.394  -4.049  1.00  0.00      A2   O
ATOM   2266  OE2 GLU A1295      -9.994  62.256  -5.128  1.00  0.00      A2   O
ATOM   2267  N   LEU A1296      -6.169  57.338  -2.462  1.00  0.00      A2   N
ATOM   2268  CA  LEU A1296      -5.962  56.106  -1.714  1.00  0.00      A2   C
ATOM   2269  C   LEU A1296      -4.708  56.231  -0.861  1.00  0.00      A2   C
ATOM   2270  O   LEU A1296      -4.629  55.617   0.205  1.00  0.00      A2   O
ATOM   2271  CB  LEU A1296      -5.939  54.892  -2.644  1.00  0.00      A2   C
ATOM   2272  CG  LEU A1296      -7.244  54.703  -3.429  1.00  0.00      A2   C
ATOM   2273  CD1 LEU A1296      -7.211  53.508  -4.364  1.00  0.00      A2   C
ATOM   2274  CD2 LEU A1296      -8.388  54.543  -2.447  1.00  0.00      A2   C
ATOM   2275  N   GLU A1297      -3.686  56.948  -1.354  1.00  0.00      A2   N
ATOM   2276  CA  GLU A1297      -2.503  57.198  -0.532  1.00  0.00      A2   C
ATOM   2277  C   GLU A1297      -2.863  58.039   0.698  1.00  0.00      A2   C
ATOM   2278  O   GLU A1297      -2.453  57.706   1.812  1.00  0.00      A2   O
ATOM   2279  CB  GLU A1297      -1.381  57.835  -1.355  1.00  0.00      A2   C
ATOM   2280  CG  GLU A1297      -0.806  56.906  -2.419  1.00  0.00      A2   C
ATOM   2281  CD  GLU A1297       0.476  57.435  -3.037  1.00  0.00      A2   C
ATOM   2282  OE1 GLU A1297       1.114  58.315  -2.421  1.00  0.00      A2   O
ATOM   2283  OE2 GLU A1297       0.857  56.958  -4.129  1.00  0.00      A2   O
ATOM   2284  N   GLY A1298      -3.640  59.129   0.533  1.00  0.00      A2   N
ATOM   2285  CA  GLY A1298      -4.003  59.904   1.691  1.00  0.00      A2   C
ATOM   2286  C   GLY A1298      -4.943  59.135   2.597  1.00  0.00      A2   C
ATOM   2287  O   GLY A1298      -4.956  59.358   3.806  1.00  0.00      A2   O
ATOM   2288  N   TRP A1299      -5.800  58.284   2.030  1.00  0.00      A2   N
ATOM   2289  CA  TRP A1299      -6.643  57.456   2.887  1.00  0.00      A2   C
ATOM   2290  C   TRP A1299      -5.823  56.441   3.690  1.00  0.00      A2   C
ATOM   2291  O   TRP A1299      -6.066  56.248   4.888  1.00  0.00      A2   O
ATOM   2292  CB  TRP A1299      -7.705  56.758   2.038  1.00  0.00      A2   C
ATOM   2293  CG  TRP A1299      -8.702  55.959   2.829  1.00  0.00      A2   C
ATOM   2294  CD1 TRP A1299      -8.869  55.969   4.182  1.00  0.00      A2   C
ATOM   2295  CD2 TRP A1299      -9.719  55.095   2.309  1.00  0.00      A2   C
ATOM   2296  NE1 TRP A1299      -9.899  55.139   4.542  1.00  0.00      A2   N
ATOM   2297  CE2 TRP A1299     -10.444  54.594   3.409  1.00  0.00      A2   C
ATOM   2298  CE3 TRP A1299     -10.077  54.685   1.022  1.00  0.00      A2   C
ATOM   2299  CZ2 TRP A1299     -11.504  53.703   3.262  1.00  0.00      A2   C
ATOM   2300  CZ3 TRP A1299     -11.127  53.802   0.877  1.00  0.00      A2   C
ATOM   2301  CH2 TRP A1299     -11.828  53.319   1.990  1.00  0.00      A2   C
ATOM   2302  N   ALA A1300      -4.840  55.788   3.056  1.00  0.00      A2   N
ATOM   2303  CA  ALA A1300      -4.009  54.822   3.777  1.00  0.00      A2   C
ATOM   2304  C   ALA A1300      -3.141  55.511   4.819  1.00  0.00      A2   C
ATOM   2305  O   ALA A1300      -2.970  55.003   5.933  1.00  0.00      A2   O
ATOM   2306  CB  ALA A1300      -3.144  54.030   2.799  1.00  0.00      A2   C
ATOM   2307  N   ARG A1301      -2.585  56.671   4.466  1.00  0.00      A2   N
ATOM   2308  CA  ARG A1301      -1.788  57.462   5.396  1.00  0.00      A2   C
ATOM   2309  C   ARG A1301      -2.663  57.997   6.525  1.00  0.00      A2   C
ATOM   2310  O   ARG A1301      -2.197  58.144   7.661  1.00  0.00      A2   O
ATOM   2311  CB  ARG A1301      -1.120  58.608   4.638  1.00  0.00      A2   C
ATOM   2312  CG  ARG A1301       0.019  58.271   3.664  1.00  0.00      A2   C
ATOM   2313  CD  ARG A1301       1.330  57.973   4.363  1.00  0.00      A2   C
ATOM   2314  NE  ARG A1301       2.376  57.536   3.441  1.00  0.00      A2   N
ATOM   2315  CZ  ARG A1301       3.498  56.929   3.818  1.00  0.00      A2   C
ATOM   2316  NH1 ARG A1301       3.722  56.686   5.102  1.00  0.00      A2   N
ATOM   2317  NH2 ARG A1301       4.406  56.572   2.916  1.00  0.00      A2   N
ATOM   2318  N   SER A1302      -3.926  58.315   6.204  1.00  0.00      A2   N
ATOM   2319  CA  SER A1302      -4.898  58.790   7.182  1.00  0.00      A2   C
ATOM   2320  C   SER A1302      -5.210  57.698   8.192  1.00  0.00      A2   C
ATOM   2321  O   SER A1302      -5.284  57.949   9.405  1.00  0.00      A2   O
ATOM   2322  CB  SER A1302      -6.168  59.226   6.446  1.00  0.00      A2   C
ATOM   2323  OG  SER A1302      -7.189  59.611   7.343  1.00  0.00      A2   O
ATOM   2324  N   LEU A1303      -5.335  56.466   7.706  1.00  0.00      A2   N
ATOM   2325  CA  LEU A1303      -5.479  55.331   8.599  1.00  0.00      A2   C
ATOM   2326  C   LEU A1303      -4.197  55.124   9.388  1.00  0.00      A2   C
ATOM   2327  O   LEU A1303      -4.242  54.642  10.527  1.00  0.00      A2   O
ATOM   2328  CB  LEU A1303      -5.842  54.084   7.801  1.00  0.00      A2   C
ATOM   2329  CG  LEU A1303      -7.308  54.014   7.372  1.00  0.00      A2   C
ATOM   2330  CD1 LEU A1303      -7.610  52.729   6.632  1.00  0.00      A2   C
ATOM   2331  CD2 LEU A1303      -8.186  54.127   8.598  1.00  0.00      A2   C
ATOM   2332  N   GLU A1304      -3.047  55.455   8.782  1.00  0.00      A2   N
ATOM   2333  CA  GLU A1304      -1.780  55.308   9.481  1.00  0.00      A2   C
ATOM   2334  C   GLU A1304      -1.670  56.278  10.656  1.00  0.00      A2   C
ATOM   2335  O   GLU A1304      -1.143  55.899  11.705  1.00  0.00      A2   O
ATOM   2336  CB  GLU A1304      -0.621  55.495   8.499  1.00  0.00      A2   C
ATOM   2337  CG  GLU A1304       0.763  55.357   9.109  1.00  0.00      A2   C
ATOM   2338  CD  GLU A1304       1.862  55.755   8.145  1.00  0.00      A2   C
ATOM   2339  OE1 GLU A1304       1.565  56.434   7.144  1.00  0.00      A2   O
ATOM   2340  OE2 GLU A1304       3.026  55.371   8.379  1.00  0.00      A2   O
ATOM   2341  N   GLU A1305      -2.131  57.542  10.519  1.00  0.00      A2   N
ATOM   2342  CA  GLU A1305      -2.061  58.391  11.709  1.00  0.00      A2   C
ATOM   2343  C   GLU A1305      -3.213  58.141  12.678  1.00  0.00      A2   C
ATOM   2344  O   GLU A1305      -3.069  58.430  13.868  1.00  0.00      A2   O
ATOM   2345  CB  GLU A1305      -2.169  59.905  11.479  1.00  0.00      A2   C
ATOM   2346  CG  GLU A1305      -3.538  60.362  10.979  1.00  0.00      A2   C
ATOM   2347  CD  GLU A1305      -3.631  61.850  10.717  1.00  0.00      A2   C
ATOM   2348  OE1 GLU A1305      -2.742  62.583  11.198  1.00  0.00      A2   O
ATOM   2349  OE2 GLU A1305      -4.633  62.313  10.108  1.00  0.00      A2   O
ATOM   2350  N   LYS A1306      -4.343  57.592  12.214  1.00  0.00      A2   N
ATOM   2351  CA  LYS A1306      -5.460  57.389  13.129  1.00  0.00      A2   C
ATOM   2352  C   LYS A1306      -5.226  56.205  14.060  1.00  0.00      A2   C
ATOM   2353  O   LYS A1306      -5.625  56.248  15.231  1.00  0.00      A2   O
ATOM   2354  CB  LYS A1306      -6.745  57.222  12.307  1.00  0.00      A2   C
ATOM   2355  CG  LYS A1306      -7.957  56.746  13.058  1.00  0.00      A2   C
ATOM   2356  CD  LYS A1306      -8.441  57.723  14.113  1.00  0.00      A2   C
ATOM   2357  CE  LYS A1306      -9.420  57.034  15.064  1.00  0.00      A2   C
ATOM   2358  NZ  LYS A1306      -9.816  57.886  16.222  1.00  0.00      A2   N
ATOM   2359  N   HIS A1307      -4.560  55.168  13.583  1.00  0.00      A2   N
ATOM   2360  CA  HIS A1307      -4.371  53.937  14.336  1.00  0.00      A2   C
ATOM   2361  C   HIS A1307      -2.890  53.597  14.372  1.00  0.00      A2   C
ATOM   2362  O   HIS A1307      -2.198  53.663  13.352  1.00  0.00      A2   O
ATOM   2363  CB  HIS A1307      -5.184  52.774  13.769  1.00  0.00      A2   C
ATOM   2364  CG  HIS A1307      -6.637  53.086  13.587  1.00  0.00      A2   C
ATOM   2365  ND1 HIS A1307      -7.200  53.339  12.356  1.00  0.00      A2   N
ATOM   2366  CD2 HIS A1307      -7.643  53.184  14.488  1.00  0.00      A2   C
ATOM   2367  CE1 HIS A1307      -8.493  53.570  12.505  1.00  0.00      A2   C
ATOM   2368  NE2 HIS A1307      -8.786  53.488  13.790  1.00  0.00      A2   N
ATOM   2369  N   GLY A1308      -2.413  53.223  15.548  1.00  0.00      A2   N
ATOM   2370  CA  GLY A1308      -1.008  52.946  15.723  1.00  0.00      A2   C
ATOM   2371  C   GLY A1308      -0.572  51.596  15.226  1.00  0.00      A2   C
ATOM   2372  O   GLY A1308       0.631  51.335  15.154  1.00  0.00      A2   O
ATOM   2373  N   ASN A1309      -1.520  50.726  14.885  1.00  0.00      A2   N
ATOM   2374  CA  ASN A1309      -1.211  49.409  14.349  1.00  0.00      A2   C
ATOM   2375  C   ASN A1309      -1.241  49.359  12.824  1.00  0.00      A2   C
ATOM   2376  O   ASN A1309      -1.121  48.271  12.251  1.00  0.00      A2   O
ATOM   2377  CB  ASN A1309      -2.164  48.363  14.939  1.00  0.00      A2   C
ATOM   2378  CG  ASN A1309      -3.626  48.670  14.661  1.00  0.00      A2   C
ATOM   2379  OD1 ASN A1309      -3.972  49.766  14.225  1.00  0.00      A2   O
ATOM   2380  ND2 ASN A1309      -4.489  47.692  14.902  1.00  0.00      A2   N
ATOM   2381  N   VAL A1310      -1.394  50.500  12.153  1.00  0.00      A2   N
ATOM   2382  CA  VAL A1310      -1.380  50.559  10.696  1.00  0.00      A2   C
ATOM   2383  C   VAL A1310      -0.127  51.306  10.258  1.00  0.00      A2   C
ATOM   2384  O   VAL A1310       0.216  52.352  10.826  1.00  0.00      A2   O
ATOM   2385  CB  VAL A1310      -2.646  51.248  10.146  1.00  0.00      A2   C
ATOM   2386  CG1 VAL A1310      -2.553  51.427   8.633  1.00  0.00      A2   C
ATOM   2387  CG2 VAL A1310      -3.889  50.455  10.520  1.00  0.00      A2   C
ATOM   2388  N   LYS A1311       0.549  50.771   9.237  1.00  0.00      A2   N
ATOM   2389  CA  LYS A1311       1.749  51.372   8.671  1.00  0.00      A2   C
ATOM   2390  C   LYS A1311       1.638  51.338   7.159  1.00  0.00      A2   C
ATOM   2391  O   LYS A1311       1.194  50.339   6.590  1.00  0.00      A2   O
ATOM   2392  CB  LYS A1311       3.033  50.655   9.118  1.00  0.00      A2   C
ATOM   2393  CG  LYS A1311       4.250  50.966   8.247  1.00  0.00      A2   C
ATOM   2394  CD  LYS A1311       4.790  52.381   8.454  1.00  0.00      A2   C
ATOM   2395  CE  LYS A1311       6.131  52.557   7.744  1.00  0.00      A2   C
ATOM   2396  NZ  LYS A1311       6.747  53.885   8.014  1.00  0.00      A2   N
ATOM   2397  N   VAL A1312       2.041  52.424   6.511  1.00  0.00      A2   N
ATOM   2398  CA  VAL A1312       1.952  52.545   5.063  1.00  0.00      A2   C
ATOM   2399  C   VAL A1312       3.331  52.887   4.527  1.00  0.00      A2   C
ATOM   2400  O   VAL A1312       4.049  53.710   5.108  1.00  0.00      A2   O
ATOM   2401  CB  VAL A1312       0.917  53.602   4.625  1.00  0.00      A2   C
ATOM   2402  CG1 VAL A1312       0.875  53.704   3.109  1.00  0.00      A2   C
ATOM   2403  CG2 VAL A1312      -0.453  53.246   5.159  1.00  0.00      A2   C
ATOM   2404  N   ILE A1313       3.701  52.257   3.417  1.00  0.00      A2   N
ATOM   2405  CA  ILE A1313       4.987  52.482   2.785  1.00  0.00      A2   C
ATOM   2406  C   ILE A1313       4.659  52.738   1.326  1.00  0.00      A2   C
ATOM   2407  O   ILE A1313       4.193  51.832   0.625  1.00  0.00      A2   O
ATOM   2408  CB  ILE A1313       5.912  51.263   2.915  1.00  0.00      A2   C
ATOM   2409  CG1 ILE A1313       6.118  50.882   4.379  1.00  0.00      A2   C
ATOM   2410  CG2 ILE A1313       7.254  51.535   2.255  1.00  0.00      A2   C
ATOM   2411  CD1 ILE A1313       6.901  49.595   4.568  1.00  0.00      A2   C
ATOM   2412  N   THR A1314       4.891  53.967   0.865  1.00  0.00      A2   N
ATOM   2413  CA  THR A1314       4.636  54.308  -0.525  1.00  0.00      A2   C
ATOM   2414  C   THR A1314       5.904  54.386  -1.350  1.00  0.00      A2   C
ATOM   2415  O   THR A1314       5.829  54.331  -2.581  1.00  0.00      A2   O
ATOM   2416  CB  THR A1314       3.883  55.637  -0.635  1.00  0.00      A2   C
ATOM   2417  OG1 THR A1314       4.587  56.649   0.094  1.00  0.00      A2   O
ATOM   2418  CG2 THR A1314       2.468  55.494  -0.090  1.00  0.00      A2   C
ATOM   2419  N   GLU A1315       7.058  54.488  -0.706  1.00  0.00      A2   N
ATOM   2420  CA  GLU A1315       8.298  54.529  -1.451  1.00  0.00      A2   C
ATOM   2421  C   GLU A1315       8.623  53.131  -1.957  1.00  0.00      A2   C
ATOM   2422  O   GLU A1315       8.231  52.124  -1.361  1.00  0.00      A2   O
ATOM   2423  CB  GLU A1315       9.400  55.136  -0.579  1.00  0.00      A2   C
ATOM   2424  CG  GLU A1315       9.925  54.275   0.553  1.00  0.00      A2   C
ATOM   2425  CD  GLU A1315      10.231  55.115   1.787  1.00  0.00      A2   C
ATOM   2426  OE1 GLU A1315      11.423  55.276   2.131  1.00  0.00      A2   O
ATOM   2427  OE2 GLU A1315       9.267  55.612   2.412  1.00  0.00      A2   O
ATOM   2428  N   MET A1316       9.341  53.080  -3.075  1.00  0.00      A2   N
ATOM   2429  CA  MET A1316       9.753  51.807  -3.649  1.00  0.00      A2   C
ATOM   2430  C   MET A1316      10.738  51.074  -2.741  1.00  0.00      A2   C
ATOM   2431  O   MET A1316      11.605  51.682  -2.106  1.00  0.00      A2   O
ATOM   2432  CB  MET A1316      10.312  52.029  -5.051  1.00  0.00      A2   C
ATOM   2433  CG  MET A1316      10.817  50.785  -5.726  1.00  0.00      A2   C
ATOM   2434  SD  MET A1316      10.342  50.950  -7.451  1.00  0.00      A2   S
ATOM   2435  CE  MET A1316       8.577  50.647  -7.293  1.00  0.00      A2   C
ATOM   2436  N   LEU A1317      10.607  49.753  -2.706  1.00  0.00      A2   N
ATOM   2437  CA  LEU A1317      11.427  48.872  -1.892  1.00  0.00      A2   C
ATOM   2438  C   LEU A1317      12.220  47.920  -2.775  1.00  0.00      A2   C
ATOM   2439  O   LEU A1317      11.812  47.606  -3.897  1.00  0.00      A2   O
ATOM   2440  CB  LEU A1317      10.561  48.055  -0.926  1.00  0.00      A2   C
ATOM   2441  CG  LEU A1317       9.642  48.817   0.027  1.00  0.00      A2   C
ATOM   2442  CD1 LEU A1317       8.713  47.853   0.742  1.00  0.00      A2   C
ATOM   2443  CD2 LEU A1317      10.450  49.627   1.029  1.00  0.00      A2   C
ATOM   2444  N   SER A1318      13.363  47.468  -2.260  1.00  0.00      A2   N
ATOM   2445  CA  SER A1318      14.096  46.416  -2.946  1.00  0.00      A2   C
ATOM   2446  C   SER A1318      13.330  45.106  -2.808  1.00  0.00      A2   C
ATOM   2447  O   SER A1318      12.585  44.898  -1.845  1.00  0.00      A2   O
ATOM   2448  CB  SER A1318      15.491  46.273  -2.342  1.00  0.00      A2   C
ATOM   2449  OG  SER A1318      15.411  45.700  -1.046  1.00  0.00      A2   O
ATOM   2450  N   ARG A1319      13.533  44.199  -3.770  1.00  0.00      A2   N
ATOM   2451  CA  ARG A1319      12.897  42.892  -3.648  1.00  0.00      A2   C
ATOM   2452  C   ARG A1319      13.483  42.058  -2.517  1.00  0.00      A2   C
ATOM   2453  O   ARG A1319      12.810  41.143  -2.029  1.00  0.00      A2   O
ATOM   2454  CB  ARG A1319      12.925  42.112  -4.962  1.00  0.00      A2   C
ATOM   2455  CG  ARG A1319      14.242  41.590  -5.483  1.00  0.00      A2   C
ATOM   2456  CD  ARG A1319      14.033  41.203  -6.941  1.00  0.00      A2   C
ATOM   2457  NE  ARG A1319      15.078  40.339  -7.476  1.00  0.00      A2   N
ATOM   2458  CZ  ARG A1319      14.828  39.143  -8.005  1.00  0.00      A2   C
ATOM   2459  NH1 ARG A1319      13.577  38.698  -8.077  1.00  0.00      A2   N
ATOM   2460  NH2 ARG A1319      15.816  38.396  -8.474  1.00  0.00      A2   N
ATOM   2461  N   GLU A1320      14.712  42.348  -2.088  1.00  0.00      A2   N
ATOM   2462  CA  GLU A1320      15.249  41.646  -0.929  1.00  0.00      A2   C
ATOM   2463  C   GLU A1320      14.465  42.015   0.324  1.00  0.00      A2   C
ATOM   2464  O   GLU A1320      14.141  41.143   1.145  1.00  0.00      A2   O
ATOM   2465  CB  GLU A1320      16.736  41.986  -0.759  1.00  0.00      A2   C
ATOM   2466  CG  GLU A1320      17.658  41.395  -1.836  1.00  0.00      A2   C
ATOM   2467  CD  GLU A1320      17.675  42.209  -3.130  1.00  0.00      A2   C
ATOM   2468  OE1 GLU A1320      17.104  43.321  -3.155  1.00  0.00      A2   O
ATOM   2469  OE2 GLU A1320      18.253  41.735  -4.131  1.00  0.00      A2   O
ATOM   2470  N   PHE A1321      14.130  43.302   0.470  1.00  0.00      A2   N
ATOM   2471  CA  PHE A1321      13.311  43.738   1.595  1.00  0.00      A2   C
ATOM   2472  C   PHE A1321      11.888  43.196   1.498  1.00  0.00      A2   C
ATOM   2473  O   PHE A1321      11.287  42.834   2.517  1.00  0.00      A2   O
ATOM   2474  CB  PHE A1321      13.291  45.263   1.700  1.00  0.00      A2   C
ATOM   2475  CG  PHE A1321      12.529  45.763   2.894  1.00  0.00      A2   C
ATOM   2476  CD1 PHE A1321      12.922  45.411   4.178  1.00  0.00      A2   C
ATOM   2477  CD2 PHE A1321      11.398  46.544   2.734  1.00  0.00      A2   C
ATOM   2478  CE1 PHE A1321      12.213  45.848   5.288  1.00  0.00      A2   C
ATOM   2479  CE2 PHE A1321      10.686  46.986   3.832  1.00  0.00      A2   C
ATOM   2480  CZ  PHE A1321      11.093  46.639   5.113  1.00  0.00      A2   C
ATOM   2481  N   VAL A1322      11.331  43.126   0.284  1.00  0.00      A2   N
ATOM   2482  CA  VAL A1322       9.985  42.579   0.136  1.00  0.00      A2   C
ATOM   2483  C   VAL A1322       9.970  41.101   0.503  1.00  0.00      A2   C
ATOM   2484  O   VAL A1322       9.022  40.609   1.136  1.00  0.00      A2   O
ATOM   2485  CB  VAL A1322       9.487  42.808  -1.300  1.00  0.00      A2   C
ATOM   2486  CG1 VAL A1322       8.231  41.992  -1.572  1.00  0.00      A2   C
ATOM   2487  CG2 VAL A1322       9.252  44.290  -1.536  1.00  0.00      A2   C
ATOM   2488  N   ARG A1323      11.045  40.384   0.166  1.00  0.00      A2   N
ATOM   2489  CA  ARG A1323      11.172  39.002   0.603  1.00  0.00      A2   C
ATOM   2490  C   ARG A1323      11.287  38.934   2.122  1.00  0.00      A2   C
ATOM   2491  O   ARG A1323      10.790  37.989   2.748  1.00  0.00      A2   O
ATOM   2492  CB  ARG A1323      12.388  38.355  -0.040  1.00  0.00      A2   C
ATOM   2493  CG  ARG A1323      12.668  36.942   0.428  1.00  0.00      A2   C
ATOM   2494  CD  ARG A1323      13.820  36.408  -0.360  1.00  0.00      A2   C
ATOM   2495  NE  ARG A1323      14.982  37.214  -0.004  1.00  0.00      A2   N
ATOM   2496  CZ  ARG A1323      16.179  37.113  -0.563  1.00  0.00      A2   C
ATOM   2497  NH1 ARG A1323      16.397  36.228  -1.526  1.00  0.00      A2   N
ATOM   2498  NH2 ARG A1323      17.157  37.909  -0.149  1.00  0.00      A2   N
ATOM   2499  N   GLU A1324      11.942  39.932   2.730  1.00  0.00      A2   N
ATOM   2500  CA  GLU A1324      12.004  39.986   4.187  1.00  0.00      A2   C
ATOM   2501  C   GLU A1324      10.611  40.153   4.782  1.00  0.00      A2   C
ATOM   2502  O   GLU A1324      10.310  39.595   5.847  1.00  0.00      A2   O
ATOM   2503  CB  GLU A1324      12.895  41.159   4.607  1.00  0.00      A2   C
ATOM   2504  CG  GLU A1324      13.517  41.098   5.991  1.00  0.00      A2   C
ATOM   2505  CD  GLU A1324      14.576  40.023   6.099  1.00  0.00      A2   C
ATOM   2506  OE1 GLU A1324      15.329  39.841   5.116  1.00  0.00      A2   O
ATOM   2507  OE2 GLU A1324      14.671  39.377   7.165  1.00  0.00      A2   O
ATOM   2508  N   LEU A1325       9.756  40.946   4.123  1.00  0.00      A2   N
ATOM   2509  CA  LEU A1325       8.389  41.137   4.605  1.00  0.00      A2   C
ATOM   2510  C   LEU A1325       7.555  39.872   4.462  1.00  0.00      A2   C
ATOM   2511  O   LEU A1325       6.803  39.510   5.375  1.00  0.00      A2   O
ATOM   2512  CB  LEU A1325       7.731  42.309   3.884  1.00  0.00      A2   C
ATOM   2513  CG  LEU A1325       8.502  43.591   4.165  1.00  0.00      A2   C
ATOM   2514  CD1 LEU A1325       7.876  44.776   3.491  1.00  0.00      A2   C
ATOM   2515  CD2 LEU A1325       8.498  43.793   5.652  1.00  0.00      A2   C
ATOM   2516  N   TYR A1326       7.674  39.190   3.322  1.00  0.00      A2   N
ATOM   2517  CA  TYR A1326       6.875  37.991   3.097  1.00  0.00      A2   C
ATOM   2518  C   TYR A1326       7.200  36.909   4.114  1.00  0.00      A2   C
ATOM   2519  O   TYR A1326       6.316  36.144   4.514  1.00  0.00      A2   O
ATOM   2520  CB  TYR A1326       7.131  37.449   1.694  1.00  0.00      A2   C
ATOM   2521  CG  TYR A1326       6.475  38.195   0.553  1.00  0.00      A2   C
ATOM   2522  CD1 TYR A1326       5.281  38.866   0.720  1.00  0.00      A2   C
ATOM   2523  CD2 TYR A1326       7.073  38.224  -0.703  1.00  0.00      A2   C
ATOM   2524  CE1 TYR A1326       4.697  39.548  -0.330  1.00  0.00      A2   C
ATOM   2525  CE2 TYR A1326       6.500  38.904  -1.754  1.00  0.00      A2   C
ATOM   2526  CZ  TYR A1326       5.315  39.563  -1.564  1.00  0.00      A2   C
ATOM   2527  OH  TYR A1326       4.750  40.235  -2.619  1.00  0.00      A2   O
ATOM   2528  N   GLY A1327       8.448  36.850   4.564  1.00  0.00      A2   N
ATOM   2529  CA  GLY A1327       8.908  35.895   5.545  1.00  0.00      A2   C
ATOM   2530  C   GLY A1327       8.730  36.279   6.989  1.00  0.00      A2   C
ATOM   2531  O   GLY A1327       9.126  35.512   7.869  1.00  0.00      A2   O
ATOM   2532  N   SER A1328       8.148  37.433   7.271  1.00  0.00      A2   N
ATOM   2533  CA  SER A1328       7.966  37.869   8.647  1.00  0.00      A2   C
ATOM   2534  C   SER A1328       6.503  38.014   9.020  1.00  0.00      A2   C
ATOM   2535  O   SER A1328       6.116  37.677  10.141  1.00  0.00      A2   O
ATOM   2536  CB  SER A1328       8.673  39.216   8.862  1.00  0.00      A2   C
ATOM   2537  OG  SER A1328      10.013  39.178   8.404  1.00  0.00      A2   O
ATOM   2538  N   VAL A1329       5.674  38.485   8.091  1.00  0.00      A2   N
ATOM   2539  CA  VAL A1329       4.273  38.714   8.378  1.00  0.00      A2   C
ATOM   2540  C   VAL A1329       3.541  37.384   8.528  1.00  0.00      A2   C
ATOM   2541  O   VAL A1329       3.993  36.330   8.070  1.00  0.00      A2   O
ATOM   2542  CB  VAL A1329       3.654  39.568   7.264  1.00  0.00      A2   C
ATOM   2543  CG1 VAL A1329       4.444  40.845   7.092  1.00  0.00      A2   C
ATOM   2544  CG2 VAL A1329       3.606  38.781   5.970  1.00  0.00      A2   C
ATOM   2545  N   ASP A1330       2.391  37.434   9.193  1.00  0.00      A2   N
ATOM   2546  CA  ASP A1330       1.579  36.229   9.317  1.00  0.00      A2   C
ATOM   2547  C   ASP A1330       0.747  35.976   8.057  1.00  0.00      A2   C
ATOM   2548  O   ASP A1330       0.649  34.830   7.600  1.00  0.00      A2   O
ATOM   2549  CB  ASP A1330       0.709  36.303  10.571  1.00  0.00      A2   C
ATOM   2550  CG  ASP A1330       1.530  36.363  11.839  1.00  0.00      A2   C
ATOM   2551  OD1 ASP A1330       2.227  35.363  12.124  1.00  0.00      A2   O
ATOM   2552  OD2 ASP A1330       1.470  37.395  12.546  1.00  0.00      A2   O
ATOM   2553  N   PHE A1331       0.157  37.024   7.473  1.00  0.00      A2   N
ATOM   2554  CA  PHE A1331      -0.756  36.875   6.347  1.00  0.00      A2   C
ATOM   2555  C   PHE A1331      -0.529  37.971   5.321  1.00  0.00      A2   C
ATOM   2556  O   PHE A1331      -0.103  39.082   5.651  1.00  0.00      A2   O
ATOM   2557  CB  PHE A1331      -2.230  36.934   6.748  1.00  0.00      A2   C
ATOM   2558  CG  PHE A1331      -2.648  35.881   7.712  1.00  0.00      A2   C
ATOM   2559  CD1 PHE A1331      -2.458  36.044   9.071  1.00  0.00      A2   C
ATOM   2560  CD2 PHE A1331      -3.268  34.731   7.254  1.00  0.00      A2   C
ATOM   2561  CE1 PHE A1331      -2.867  35.067   9.955  1.00  0.00      A2   C
ATOM   2562  CE2 PHE A1331      -3.678  33.752   8.128  1.00  0.00      A2   C
ATOM   2563  CZ  PHE A1331      -3.477  33.914   9.482  1.00  0.00      A2   C
ATOM   2564  N   VAL A1332      -0.796  37.629   4.064  1.00  0.00      A2   N
ATOM   2565  CA  VAL A1332      -0.737  38.576   2.960  1.00  0.00      A2   C
ATOM   2566  C   VAL A1332      -2.129  38.689   2.368  1.00  0.00      A2   C
ATOM   2567  O   VAL A1332      -2.718  37.681   1.970  1.00  0.00      A2   O
ATOM   2568  CB  VAL A1332       0.272  38.138   1.889  1.00  0.00      A2   C
ATOM   2569  CG1 VAL A1332       0.147  39.006   0.639  1.00  0.00      A2   C
ATOM   2570  CG2 VAL A1332       1.665  38.217   2.447  1.00  0.00      A2   C
ATOM   2571  N   ILE A1333      -2.628  39.912   2.268  1.00  0.00      A2   N
ATOM   2572  CA  ILE A1333      -3.963  40.199   1.773  1.00  0.00      A2   C
ATOM   2573  C   ILE A1333      -3.841  40.627   0.318  1.00  0.00      A2   C
ATOM   2574  O   ILE A1333      -3.088  41.556  -0.007  1.00  0.00      A2   O
ATOM   2575  CB  ILE A1333      -4.631  41.293   2.621  1.00  0.00      A2   C
ATOM   2576  CG1 ILE A1333      -4.656  40.869   4.094  1.00  0.00      A2   C
ATOM   2577  CG2 ILE A1333      -6.044  41.550   2.130  1.00  0.00      A2   C
ATOM   2578  CD1 ILE A1333      -5.159  41.924   5.038  1.00  0.00      A2   C
ATOM   2579  N   ILE A1334      -4.580  39.947  -0.554  1.00  0.00      A2   N
ATOM   2580  CA  ILE A1334      -4.556  40.181  -1.996  1.00  0.00      A2   C
ATOM   2581  C   ILE A1334      -5.996  40.367  -2.453  1.00  0.00      A2   C
ATOM   2582  O   ILE A1334      -6.616  39.413  -2.952  1.00  0.00      A2   O
ATOM   2583  CB  ILE A1334      -3.890  39.008  -2.734  1.00  0.00      A2   C
ATOM   2584  CG1 ILE A1334      -2.597  38.606  -2.020  1.00  0.00      A2   C
ATOM   2585  CG2 ILE A1334      -3.584  39.388  -4.166  1.00  0.00      A2   C
ATOM   2586  CD1 ILE A1334      -1.984  37.351  -2.532  1.00  0.00      A2   C
ATOM   2587  N   PRO A1335      -6.592  41.550  -2.245  1.00  0.00      A2   N
ATOM   2588  CA  PRO A1335      -8.027  41.703  -2.509  1.00  0.00      A2   C
ATOM   2589  C   PRO A1335      -8.325  42.161  -3.931  1.00  0.00      A2   C
ATOM   2590  O   PRO A1335      -9.181  43.026  -4.143  1.00  0.00      A2   O
ATOM   2591  CB  PRO A1335      -8.438  42.755  -1.477  1.00  0.00      A2   C
ATOM   2592  CG  PRO A1335      -7.228  43.655  -1.413  1.00  0.00      A2   C
ATOM   2593  CD  PRO A1335      -6.015  42.774  -1.657  1.00  0.00      A2   C
ATOM   2594  N   SER A1336      -7.628  41.583  -4.908  1.00  0.00      A2   N
ATOM   2595  CA  SER A1336      -7.732  42.051  -6.285  1.00  0.00      A2   C
ATOM   2596  C   SER A1336      -9.139  41.841  -6.838  1.00  0.00      A2   C
ATOM   2597  O   SER A1336      -9.747  40.788  -6.641  1.00  0.00      A2   O
ATOM   2598  CB  SER A1336      -6.705  41.326  -7.151  1.00  0.00      A2   C
ATOM   2599  OG  SER A1336      -5.469  41.211  -6.469  1.00  0.00      A2   O
ATOM   2600  N   TYR A1337      -9.645  42.840  -7.570  1.00  0.00      A2   N
ATOM   2601  CA  TYR A1337     -10.806  42.620  -8.432  1.00  0.00      A2   C
ATOM   2602  C   TYR A1337     -10.462  41.783  -9.663  1.00  0.00      A2   C
ATOM   2603  O   TYR A1337     -11.324  41.076 -10.196  1.00  0.00      A2   O
ATOM   2604  CB  TYR A1337     -11.368  43.962  -8.904  1.00  0.00      A2   C
ATOM   2605  CG  TYR A1337     -12.083  44.798  -7.864  1.00  0.00      A2   C
ATOM   2606  CD1 TYR A1337     -11.368  45.674  -7.055  1.00  0.00      A2   C
ATOM   2607  CD2 TYR A1337     -13.459  44.734  -7.702  1.00  0.00      A2   C
ATOM   2608  CE1 TYR A1337     -11.999  46.460  -6.112  1.00  0.00      A2   C
ATOM   2609  CE2 TYR A1337     -14.101  45.514  -6.755  1.00  0.00      A2   C
ATOM   2610  CZ  TYR A1337     -13.363  46.376  -5.964  1.00  0.00      A2   C
ATOM   2611  OH  TYR A1337     -13.991  47.162  -5.023  1.00  0.00      A2   O
ATOM   2612  N   PHE A1338      -9.214  41.858 -10.120  1.00  0.00      A2   N
ATOM   2613  CA  PHE A1338      -8.771  41.311 -11.402  1.00  0.00      A2   C
ATOM   2614  C   PHE A1338      -7.313  40.925 -11.217  1.00  0.00      A2   C
ATOM   2615  O   PHE A1338      -6.475  41.792 -10.945  1.00  0.00      A2   O
ATOM   2616  CB  PHE A1338      -8.947  42.333 -12.532  1.00  0.00      A2   C
ATOM   2617  CG  PHE A1338      -8.262  41.962 -13.826  1.00  0.00      A2   C
ATOM   2618  CD1 PHE A1338      -8.719  40.907 -14.605  1.00  0.00      A2   C
ATOM   2619  CD2 PHE A1338      -7.165  42.687 -14.268  1.00  0.00      A2   C
ATOM   2620  CE1 PHE A1338      -8.090  40.583 -15.801  1.00  0.00      A2   C
ATOM   2621  CE2 PHE A1338      -6.530  42.366 -15.458  1.00  0.00      A2   C
ATOM   2622  CZ  PHE A1338      -6.993  41.313 -16.226  1.00  0.00      A2   C
ATOM   2623  N   GLU A1339      -7.013  39.639 -11.367  1.00  0.00      A2   N
ATOM   2624  CA  GLU A1339      -5.668  39.112 -11.123  1.00  0.00      A2   C
ATOM   2625  C   GLU A1339      -5.383  37.947 -12.053  1.00  0.00      A2   C
ATOM   2626  O   GLU A1339      -5.575  36.779 -11.696  1.00  0.00      A2   O
ATOM   2627  CB  GLU A1339      -5.478  38.704  -9.661  1.00  0.00      A2   C
ATOM   2628  CG  GLU A1339      -4.011  38.579  -9.244  1.00  0.00      A2   C
ATOM   2629  CD  GLU A1339      -3.243  39.888  -9.299  1.00  0.00      A2   C
ATOM   2630  OE1 GLU A1339      -2.408  40.051 -10.217  1.00  0.00      A2   O
ATOM   2631  OE2 GLU A1339      -3.456  40.744  -8.416  1.00  0.00      A2   O
ATOM   2632  N   PRO A1340      -4.934  38.228 -13.278  1.00  0.00      A2   N
ATOM   2633  CA  PRO A1340      -4.722  37.130 -14.229  1.00  0.00      A2   C
ATOM   2634  C   PRO A1340      -3.744  36.103 -13.704  1.00  0.00      A2   C
ATOM   2635  O   PRO A1340      -3.887  34.914 -14.019  1.00  0.00      A2   O
ATOM   2636  CB  PRO A1340      -4.170  37.840 -15.473  1.00  0.00      A2   C
ATOM   2637  CG  PRO A1340      -3.656  39.152 -14.981  1.00  0.00      A2   C
ATOM   2638  CD  PRO A1340      -4.540  39.532 -13.838  1.00  0.00      A2   C
ATOM   2639  N   PHE A1341      -2.776  36.499 -12.897  1.00  0.00      A2   N
ATOM   2640  CA  PHE A1341      -1.768  35.487 -12.621  1.00  0.00      A2   C
ATOM   2641  C   PHE A1341      -1.548  35.263 -11.135  1.00  0.00      A2   C
ATOM   2642  O   PHE A1341      -1.291  34.125 -10.733  1.00  0.00      A2   O
ATOM   2643  CB  PHE A1341      -0.441  35.892 -13.281  1.00  0.00      A2   C
ATOM   2644  CG  PHE A1341      -0.543  36.083 -14.766  1.00  0.00      A2   C
ATOM   2645  CD1 PHE A1341      -0.716  34.997 -15.607  1.00  0.00      A2   C
ATOM   2646  CD2 PHE A1341      -0.478  37.352 -15.322  1.00  0.00      A2   C
ATOM   2647  CE1 PHE A1341      -0.820  35.173 -16.972  1.00  0.00      A2   C
ATOM   2648  CE2 PHE A1341      -0.579  37.533 -16.688  1.00  0.00      A2   C
ATOM   2649  CZ  PHE A1341      -0.752  36.444 -17.512  1.00  0.00      A2   C
ATOM   2650  N   GLY A1342      -1.615  36.311 -10.317  1.00  0.00      A2   N
ATOM   2651  CA  GLY A1342      -1.591  36.125  -8.874  1.00  0.00      A2   C
ATOM   2652  C   GLY A1342      -0.209  35.652  -8.502  1.00  0.00      A2   C
ATOM   2653  O   GLY A1342      -0.055  34.859  -7.566  1.00  0.00      A2   O
ATOM   2654  N   LEU A1343       0.807  36.166  -9.186  1.00  0.00      A2   N
ATOM   2655  CA  LEU A1343       2.192  35.898  -8.823  1.00  0.00      A2   C
ATOM   2656  C   LEU A1343       2.551  36.389  -7.419  1.00  0.00      A2   C
ATOM   2657  O   LEU A1343       3.400  35.783  -6.752  1.00  0.00      A2   O
ATOM   2658  CB  LEU A1343       3.070  36.467  -9.937  1.00  0.00      A2   C
ATOM   2659  CG  LEU A1343       4.535  36.820  -9.855  1.00  0.00      A2   C
ATOM   2660  CD1 LEU A1343       5.271  35.546  -9.571  1.00  0.00      A2   C
ATOM   2661  CD2 LEU A1343       4.928  37.331 -11.219  1.00  0.00      A2   C
ATOM   2662  N   VAL A1344       1.923  37.465  -6.943  1.00  0.00      A2   N
ATOM   2663  CA  VAL A1344       2.255  37.969  -5.609  1.00  0.00      A2   C
ATOM   2664  C   VAL A1344       1.862  36.931  -4.563  1.00  0.00      A2   C
ATOM   2665  O   VAL A1344       2.530  36.779  -3.531  1.00  0.00      A2   O
ATOM   2666  CB  VAL A1344       1.587  39.337  -5.344  1.00  0.00      A2   C
ATOM   2667  CG1 VAL A1344       0.154  39.346  -5.840  1.00  0.00      A2   C
ATOM   2668  CG2 VAL A1344       1.660  39.703  -3.873  1.00  0.00      A2   C
ATOM   2669  N   ALA A1345       0.788  36.182  -4.829  1.00  0.00      A2   N
ATOM   2670  CA  ALA A1345       0.391  35.107  -3.930  1.00  0.00      A2   C
ATOM   2671  C   ALA A1345       1.425  33.994  -3.921  1.00  0.00      A2   C
ATOM   2672  O   ALA A1345       1.687  33.405  -2.870  1.00  0.00      A2   O
ATOM   2673  CB  ALA A1345      -0.972  34.556  -4.338  1.00  0.00      A2   C
ATOM   2674  N   LEU A1346       2.005  33.667  -5.077  1.00  0.00      A2   N
ATOM   2675  CA  LEU A1346       3.056  32.654  -5.080  1.00  0.00      A2   C
ATOM   2676  C   LEU A1346       4.273  33.145  -4.312  1.00  0.00      A2   C
ATOM   2677  O   LEU A1346       4.926  32.369  -3.599  1.00  0.00      A2   O
ATOM   2678  CB  LEU A1346       3.455  32.292  -6.515  1.00  0.00      A2   C
ATOM   2679  CG  LEU A1346       2.460  31.580  -7.432  1.00  0.00      A2   C
ATOM   2680  CD1 LEU A1346       3.020  31.503  -8.839  1.00  0.00      A2   C
ATOM   2681  CD2 LEU A1346       2.163  30.190  -6.910  1.00  0.00      A2   C
ATOM   2682  N   GLU A1347       4.561  34.445  -4.407  1.00  0.00      A2   N
ATOM   2683  CA  GLU A1347       5.680  35.008  -3.662  1.00  0.00      A2   C
ATOM   2684  C   GLU A1347       5.434  34.930  -2.160  1.00  0.00      A2   C
ATOM   2685  O   GLU A1347       6.342  34.588  -1.393  1.00  0.00      A2   O
ATOM   2686  CB  GLU A1347       5.928  36.449  -4.113  1.00  0.00      A2   C
ATOM   2687  CG  GLU A1347       6.330  36.553  -5.578  1.00  0.00      A2   C
ATOM   2688  CD  GLU A1347       6.477  37.973  -6.086  1.00  0.00      A2   C
ATOM   2689  OE1 GLU A1347       5.991  38.918  -5.426  1.00  0.00      A2   O
ATOM   2690  OE2 GLU A1347       7.070  38.139  -7.172  1.00  0.00      A2   O
ATOM   2691  N   ALA A1348       4.211  35.237  -1.721  1.00  0.00      A2   N
ATOM   2692  CA  ALA A1348       3.907  35.159  -0.298  1.00  0.00      A2   C
ATOM   2693  C   ALA A1348       3.894  33.719   0.197  1.00  0.00      A2   C
ATOM   2694  O   ALA A1348       4.430  33.425   1.271  1.00  0.00      A2   O
ATOM   2695  CB  ALA A1348       2.566  35.826  -0.017  1.00  0.00      A2   C
ATOM   2696  N   MET A1349       3.306  32.803  -0.578  1.00  0.00      A2   N
ATOM   2697  CA  MET A1349       3.187  31.422  -0.120  1.00  0.00      A2   C
ATOM   2698  C   MET A1349       4.542  30.741  -0.056  1.00  0.00      A2   C
ATOM   2699  O   MET A1349       4.783  29.917   0.834  1.00  0.00      A2   O
ATOM   2700  CB  MET A1349       2.239  30.646  -1.028  1.00  0.00      A2   C
ATOM   2701  CG  MET A1349       0.812  31.145  -0.987  1.00  0.00      A2   C
ATOM   2702  SD  MET A1349      -0.124  30.582  -2.415  1.00  0.00      A2   S
ATOM   2703  CE  MET A1349      -0.649  28.973  -1.837  1.00  0.00      A2   C
ATOM   2704  N   CYS A1350       5.436  31.054  -1.001  1.00  0.00      A2   N
ATOM   2705  CA  CYS A1350       6.766  30.458  -0.944  1.00  0.00      A2   C
ATOM   2706  C   CYS A1350       7.505  30.881   0.317  1.00  0.00      A2   C
ATOM   2707  O   CYS A1350       8.326  30.122   0.845  1.00  0.00      A2   O
ATOM   2708  CB  CYS A1350       7.585  30.836  -2.177  1.00  0.00      A2   C
ATOM   2709  SG  CYS A1350       7.119  29.982  -3.691  1.00  0.00      A2   S
ATOM   2710  N   LEU A1351       7.227  32.087   0.808  1.00  0.00      A2   N
ATOM   2711  CA  LEU A1351       7.855  32.623   2.003  1.00  0.00      A2   C
ATOM   2712  C   LEU A1351       7.086  32.313   3.275  1.00  0.00      A2   C
ATOM   2713  O   LEU A1351       7.446  32.825   4.338  1.00  0.00      A2   O
ATOM   2714  CB  LEU A1351       8.027  34.136   1.868  1.00  0.00      A2   C
ATOM   2715  CG  LEU A1351       9.268  34.654   1.140  1.00  0.00      A2   C
ATOM   2716  CD1 LEU A1351      10.518  34.156   1.836  1.00  0.00      A2   C
ATOM   2717  CD2 LEU A1351       9.277  34.255  -0.325  1.00  0.00      A2   C
ATOM   2718  N   GLY A1352       6.034  31.509   3.196  1.00  0.00      A2   N
ATOM   2719  CA  GLY A1352       5.317  31.091   4.380  1.00  0.00      A2   C
ATOM   2720  C   GLY A1352       4.228  32.021   4.857  1.00  0.00      A2   C
ATOM   2721  O   GLY A1352       3.555  31.701   5.843  1.00  0.00      A2   O
ATOM   2722  N   ALA A1353       4.029  33.157   4.204  1.00  0.00      A2   N
ATOM   2723  CA  ALA A1353       2.879  33.981   4.527  1.00  0.00      A2   C
ATOM   2724  C   ALA A1353       1.621  33.294   4.014  1.00  0.00      A2   C
ATOM   2725  O   ALA A1353       1.621  32.689   2.940  1.00  0.00      A2   O
ATOM   2726  CB  ALA A1353       3.025  35.370   3.914  1.00  0.00      A2   C
ATOM   2727  N   ILE A1354       0.537  33.397   4.771  1.00  0.00      A2   N
ATOM   2728  CA  ILE A1354      -0.721  32.748   4.415  1.00  0.00      A2   C
ATOM   2729  C   ILE A1354      -1.572  33.763   3.660  1.00  0.00      A2   C
ATOM   2730  O   ILE A1354      -1.829  34.857   4.190  1.00  0.00      A2   O
ATOM   2731  CB  ILE A1354      -1.455  32.220   5.653  1.00  0.00      A2   C
ATOM   2732  CG1 ILE A1354      -0.599  31.176   6.371  1.00  0.00      A2   C
ATOM   2733  CG2 ILE A1354      -2.816  31.655   5.275  1.00  0.00      A2   C
ATOM   2734  CD1 ILE A1354      -0.938  30.999   7.826  1.00  0.00      A2   C
ATOM   2735  N   PRO A1355      -1.955  33.483   2.418  1.00  0.00      A2   N
ATOM   2736  CA  PRO A1355      -2.708  34.468   1.645  1.00  0.00      A2   C
ATOM   2737  C   PRO A1355      -4.177  34.488   2.033  1.00  0.00      A2   C
ATOM   2738  O   PRO A1355      -4.795  33.455   2.308  1.00  0.00      A2   O
ATOM   2739  CB  PRO A1355      -2.511  33.995   0.201  1.00  0.00      A2   C
ATOM   2740  CG  PRO A1355      -2.359  32.523   0.317  1.00  0.00      A2   C
ATOM   2741  CD  PRO A1355      -1.670  32.267   1.635  1.00  0.00      A2   C
ATOM   2742  N   ILE A1356      -4.727  35.693   2.041  1.00  0.00      A2   N
ATOM   2743  CA  ILE A1356      -6.151  35.964   2.142  1.00  0.00      A2   C
ATOM   2744  C   ILE A1356      -6.463  36.756   0.888  1.00  0.00      A2   C
ATOM   2745  O   ILE A1356      -6.061  37.921   0.783  1.00  0.00      A2   O
ATOM   2746  CB  ILE A1356      -6.497  36.768   3.405  1.00  0.00      A2   C
ATOM   2747  CG1 ILE A1356      -5.966  36.062   4.663  1.00  0.00      A2   C
ATOM   2748  CG2 ILE A1356      -8.004  37.028   3.472  1.00  0.00      A2   C
ATOM   2749  CD1 ILE A1356      -6.205  36.821   5.947  1.00  0.00      A2   C
ATOM   2750  N   ALA A1357      -7.142  36.137  -0.078  1.00  0.00      A2   N
ATOM   2751  CA  ALA A1357      -7.199  36.711  -1.414  1.00  0.00      A2   C
ATOM   2752  C   ALA A1357      -8.591  36.586  -2.013  1.00  0.00      A2   C
ATOM   2753  O   ALA A1357      -9.394  35.731  -1.617  1.00  0.00      A2   O
ATOM   2754  CB  ALA A1357      -6.177  36.045  -2.349  1.00  0.00      A2   C
ATOM   2755  N   SER A1358      -8.886  37.505  -2.931  1.00  0.00      A2   N
ATOM   2756  CA  SER A1358     -10.094  37.389  -3.735  1.00  0.00      A2   C
ATOM   2757  C   SER A1358     -10.021  36.162  -4.630  1.00  0.00      A2   C
ATOM   2758  O   SER A1358      -8.963  35.833  -5.172  1.00  0.00      A2   O
ATOM   2759  CB  SER A1358     -10.293  38.643  -4.579  1.00  0.00      A2   C
ATOM   2760  OG  SER A1358     -10.172  39.810  -3.789  1.00  0.00      A2   O
ATOM   2761  N   ALA A1359     -11.166  35.497  -4.805  1.00  0.00      A2   N
ATOM   2762  CA  ALA A1359     -11.256  34.341  -5.694  1.00  0.00      A2   C
ATOM   2763  C   ALA A1359     -11.492  34.839  -7.120  1.00  0.00      A2   C
ATOM   2764  O   ALA A1359     -12.587  34.760  -7.677  1.00  0.00      A2   O
ATOM   2765  CB  ALA A1359     -12.358  33.398  -5.231  1.00  0.00      A2   C
ATOM   2766  N   VAL A1360     -10.429  35.381  -7.707  1.00  0.00      A2   N
ATOM   2767  CA  VAL A1360     -10.442  35.833  -9.092  1.00  0.00      A2   C
ATOM   2768  C   VAL A1360      -9.183  35.354  -9.800  1.00  0.00      A2   C
ATOM   2769  O   VAL A1360      -8.119  35.221  -9.188  1.00  0.00      A2   O
ATOM   2770  CB  VAL A1360     -10.561  37.369  -9.196  1.00  0.00      A2   C
ATOM   2771  CG1 VAL A1360     -11.859  37.843  -8.569  1.00  0.00      A2   C
ATOM   2772  CG2 VAL A1360      -9.369  38.033  -8.528  1.00  0.00      A2   C
ATOM   2773  N   GLY A1361      -9.312  35.093 -11.100  1.00  0.00      A2   N
ATOM   2774  CA  GLY A1361      -8.146  34.930 -11.952  1.00  0.00      A2   C
ATOM   2775  C   GLY A1361      -7.247  33.807 -11.482  1.00  0.00      A2   C
ATOM   2776  O   GLY A1361      -7.701  32.711 -11.137  1.00  0.00      A2   O
ATOM   2777  N   GLY A1362      -5.941  34.082 -11.476  1.00  0.00      A2   N
ATOM   2778  CA  GLY A1362      -4.974  33.086 -11.056  1.00  0.00      A2   C
ATOM   2779  C   GLY A1362      -4.969  32.836  -9.562  1.00  0.00      A2   C
ATOM   2780  O   GLY A1362      -4.476  31.796  -9.121  1.00  0.00      A2   O
ATOM   2781  N   LEU A1363      -5.479  33.782  -8.769  1.00  0.00      A2   N
ATOM   2782  CA  LEU A1363      -5.596  33.555  -7.331  1.00  0.00      A2   C
ATOM   2783  C   LEU A1363      -6.541  32.400  -7.023  1.00  0.00      A2   C
ATOM   2784  O   LEU A1363      -6.311  31.639  -6.075  1.00  0.00      A2   O
ATOM   2785  CB  LEU A1363      -6.082  34.823  -6.629  1.00  0.00      A2   C
ATOM   2786  CG  LEU A1363      -5.247  36.095  -6.738  1.00  0.00      A2   C
ATOM   2787  CD1 LEU A1363      -6.041  37.269  -6.203  1.00  0.00      A2   C
ATOM   2788  CD2 LEU A1363      -3.965  35.919  -5.951  1.00  0.00      A2   C
ATOM   2789  N   ARG A1364      -7.633  32.281  -7.782  1.00  0.00      A2   N
ATOM   2790  CA  ARG A1364      -8.556  31.172  -7.569  1.00  0.00      A2   C
ATOM   2791  C   ARG A1364      -7.903  29.843  -7.940  1.00  0.00      A2   C
ATOM   2792  O   ARG A1364      -8.228  28.801  -7.355  1.00  0.00      A2   O
ATOM   2793  CB  ARG A1364      -9.852  31.425  -8.337  1.00  0.00      A2   C
ATOM   2794  CG  ARG A1364     -10.987  30.478  -7.986  1.00  0.00      A2   C
ATOM   2795  CD  ARG A1364     -12.311  31.195  -8.217  1.00  0.00      A2   C
ATOM   2796  NE  ARG A1364     -13.484  30.374  -7.943  1.00  0.00      A2   N
ATOM   2797  CZ  ARG A1364     -14.655  30.872  -7.553  1.00  0.00      A2   C
ATOM   2798  NH1 ARG A1364     -14.797  32.178  -7.379  1.00  0.00      A2   N
ATOM   2799  NH2 ARG A1364     -15.678  30.065  -7.315  1.00  0.00      A2   N
ATOM   2800  N   ASP A1365      -6.983  29.864  -8.909  1.00  0.00      A2   N
ATOM   2801  CA  ASP A1365      -6.308  28.649  -9.350  1.00  0.00      A2   C
ATOM   2802  C   ASP A1365      -5.181  28.251  -8.407  1.00  0.00      A2   C
ATOM   2803  O   ASP A1365      -4.939  27.058  -8.203  1.00  0.00      A2   O
ATOM   2804  CB  ASP A1365      -5.722  28.831 -10.753  1.00  0.00      A2   C
ATOM   2805  CG  ASP A1365      -6.777  28.999 -11.819  1.00  0.00      A2   C
ATOM   2806  OD1 ASP A1365      -7.873  28.417 -11.682  1.00  0.00      A2   O
ATOM   2807  OD2 ASP A1365      -6.498  29.713 -12.805  1.00  0.00      A2   O
ATOM   2808  N   ILE A1366      -4.481  29.224  -7.826  1.00  0.00      A2   N
ATOM   2809  CA  ILE A1366      -3.353  28.904  -6.956  1.00  0.00      A2   C
ATOM   2810  C   ILE A1366      -3.822  28.476  -5.571  1.00  0.00      A2   C
ATOM   2811  O   ILE A1366      -3.351  27.472  -5.024  1.00  0.00      A2   O
ATOM   2812  CB  ILE A1366      -2.397  30.109  -6.880  1.00  0.00      A2   C
ATOM   2813  CG1 ILE A1366      -1.751  30.368  -8.241  1.00  0.00      A2   C
ATOM   2814  CG2 ILE A1366      -1.346  29.891  -5.808  1.00  0.00      A2   C
ATOM   2815  CD1 ILE A1366      -1.056  31.696  -8.323  1.00  0.00      A2   C
ATOM   2816  N   ILE A1367      -4.733  29.219  -4.977  1.00  0.00      A2   N
ATOM   2817  CA  ILE A1367      -5.118  28.978  -3.593  1.00  0.00      A2   C
ATOM   2818  C   ILE A1367      -6.196  27.900  -3.549  1.00  0.00      A2   C
ATOM   2819  O   ILE A1367      -7.108  27.865  -4.385  1.00  0.00      A2   O
ATOM   2820  CB  ILE A1367      -5.567  30.285  -2.918  1.00  0.00      A2   C
ATOM   2821  CG1 ILE A1367      -4.441  31.320  -3.013  1.00  0.00      A2   C
ATOM   2822  CG2 ILE A1367      -5.953  30.039  -1.465  1.00  0.00      A2   C
ATOM   2823  CD1 ILE A1367      -4.861  32.723  -2.644  1.00  0.00      A2   C
ATOM   2824  N   THR A1368      -6.099  27.031  -2.549  1.00  0.00      A2   N
ATOM   2825  CA  THR A1368      -7.047  25.958  -2.283  1.00  0.00      A2   C
ATOM   2826  C   THR A1368      -7.558  26.091  -0.851  1.00  0.00      A2   C
ATOM   2827  O   THR A1368      -7.146  26.980  -0.100  1.00  0.00      A2   O
ATOM   2828  CB  THR A1368      -6.405  24.588  -2.515  1.00  0.00      A2   C
ATOM   2829  OG1 THR A1368      -5.453  24.326  -1.478  1.00  0.00      A2   O
ATOM   2830  CG2 THR A1368      -5.694  24.553  -3.864  1.00  0.00      A2   C
ATOM   2831  N   ASN A1369      -8.493  25.214  -0.482  1.00  0.00      A2   N
ATOM   2832  CA  ASN A1369      -9.067  25.271   0.859  1.00  0.00      A2   C
ATOM   2833  C   ASN A1369      -8.035  25.044   1.963  1.00  0.00      A2   C
ATOM   2834  O   ASN A1369      -8.168  25.603   3.060  1.00  0.00      A2   O
ATOM   2835  CB  ASN A1369     -10.159  24.200   0.952  1.00  0.00      A2   C
ATOM   2836  CG  ASN A1369     -11.119  24.418   2.106  1.00  0.00      A2   C
ATOM   2837  OD1 ASN A1369     -11.085  25.446   2.778  1.00  0.00      A2   O
ATOM   2838  ND2 ASN A1369     -11.958  23.415   2.369  1.00  0.00      A2   N
ATOM   2839  N   GLU A1370      -6.997  24.262   1.689  1.00  0.00      A2   N
ATOM   2840  CA  GLU A1370      -5.940  23.928   2.638  1.00  0.00      A2   C
ATOM   2841  C   GLU A1370      -4.745  24.867   2.600  1.00  0.00      A2   C
ATOM   2842  O   GLU A1370      -3.822  24.688   3.400  1.00  0.00      A2   O
ATOM   2843  CB  GLU A1370      -5.472  22.478   2.457  1.00  0.00      A2   C
ATOM   2844  CG  GLU A1370      -6.586  21.427   2.461  1.00  0.00      A2   C
ATOM   2845  CD  GLU A1370      -7.442  21.425   1.206  1.00  0.00      A2   C
ATOM   2846  OE1 GLU A1370      -7.093  22.132   0.236  1.00  0.00      A2   O
ATOM   2847  OE2 GLU A1370      -8.474  20.717   1.197  1.00  0.00      A2   O
ATOM   2848  N   THR A1371      -4.716  25.842   1.684  1.00  0.00      A2   N
ATOM   2849  CA  THR A1371      -3.535  26.679   1.485  1.00  0.00      A2   C
ATOM   2850  C   THR A1371      -3.826  28.179   1.517  1.00  0.00      A2   C
ATOM   2851  O   THR A1371      -3.021  28.966   1.011  1.00  0.00      A2   O
ATOM   2852  CB  THR A1371      -2.837  26.317   0.171  1.00  0.00      A2   C
ATOM   2853  OG1 THR A1371      -3.765  26.443  -0.909  1.00  0.00      A2   O
ATOM   2854  CG2 THR A1371      -2.332  24.889   0.222  1.00  0.00      A2   C
ATOM   2855  N   GLY A1372      -4.953  28.598   2.075  1.00  0.00      A2   N
ATOM   2856  CA  GLY A1372      -5.236  30.016   2.153  1.00  0.00      A2   C
ATOM   2857  C   GLY A1372      -6.681  30.274   2.515  1.00  0.00      A2   C
ATOM   2858  O   GLY A1372      -7.471  29.351   2.748  1.00  0.00      A2   O
ATOM   2859  N   ILE A1373      -7.013  31.562   2.562  1.00  0.00      A2   N
ATOM   2860  CA  ILE A1373      -8.365  32.016   2.858  1.00  0.00      A2   C
ATOM   2861  C   ILE A1373      -8.826  32.835   1.667  1.00  0.00      A2   C
ATOM   2862  O   ILE A1373      -8.175  33.817   1.297  1.00  0.00      A2   O
ATOM   2863  CB  ILE A1373      -8.414  32.858   4.143  1.00  0.00      A2   C
ATOM   2864  CG1 ILE A1373      -7.853  32.076   5.332  1.00  0.00      A2   C
ATOM   2865  CG2 ILE A1373      -9.835  33.317   4.433  1.00  0.00      A2   C
ATOM   2866  CD1 ILE A1373      -7.478  32.963   6.515  1.00  0.00      A2   C
ATOM   2867  N   LEU A1374      -9.944  32.436   1.071  1.00  0.00      A2   N
ATOM   2868  CA  LEU A1374     -10.483  33.076  -0.119  1.00  0.00      A2   C
ATOM   2869  C   LEU A1374     -11.792  33.790   0.194  1.00  0.00      A2   C
ATOM   2870  O   LEU A1374     -12.580  33.336   1.031  1.00  0.00      A2   O
ATOM   2871  CB  LEU A1374     -10.700  32.037  -1.228  1.00  0.00      A2   C
ATOM   2872  CG  LEU A1374      -9.420  31.389  -1.766  1.00  0.00      A2   C
ATOM   2873  CD1 LEU A1374      -9.728  30.185  -2.643  1.00  0.00      A2   C
ATOM   2874  CD2 LEU A1374      -8.578  32.405  -2.526  1.00  0.00      A2   C
ATOM   2875  N   VAL A1375     -12.024  34.921  -0.486  1.00  0.00      A2   N
ATOM   2876  CA  VAL A1375     -13.231  35.714  -0.274  1.00  0.00      A2   C
ATOM   2877  C   VAL A1375     -13.721  36.252  -1.611  1.00  0.00      A2   C
ATOM   2878  O   VAL A1375     -12.985  36.281  -2.600  1.00  0.00      A2   O
ATOM   2879  CB  VAL A1375     -13.025  36.892   0.714  1.00  0.00      A2   C
ATOM   2880  CG1 VAL A1375     -12.690  36.383   2.099  1.00  0.00      A2   C
ATOM   2881  CG2 VAL A1375     -11.942  37.826   0.201  1.00  0.00      A2   C
ATOM   2882  N   LYS A1376     -14.985  36.681  -1.631  1.00  0.00      A2   N
ATOM   2883  CA  LYS A1376     -15.511  37.335  -2.821  1.00  0.00      A2   C
ATOM   2884  C   LYS A1376     -14.790  38.649  -3.063  1.00  0.00      A2   C
ATOM   2885  O   LYS A1376     -14.570  39.431  -2.133  1.00  0.00      A2   O
ATOM   2886  CB  LYS A1376     -17.001  37.652  -2.715  1.00  0.00      A2   C
ATOM   2887  CG  LYS A1376     -17.496  38.199  -4.063  1.00  0.00      A2   C
ATOM   2888  CD  LYS A1376     -18.948  38.661  -4.157  1.00  0.00      A2   C
ATOM   2889  CE  LYS A1376     -19.989  37.762  -3.539  1.00  0.00      A2   C
ATOM   2890  NZ  LYS A1376     -21.280  38.515  -3.452  1.00  0.00      A2   N
ATOM   2891  N   ALA A1377     -14.432  38.900  -4.317  1.00  0.00      A2   N
ATOM   2892  CA  ALA A1377     -13.787  40.159  -4.641  1.00  0.00      A2   C
ATOM   2893  C   ALA A1377     -14.789  41.286  -4.430  1.00  0.00      A2   C
ATOM   2894  O   ALA A1377     -15.981  41.140  -4.714  1.00  0.00      A2   O
ATOM   2895  CB  ALA A1377     -13.283  40.152  -6.084  1.00  0.00      A2   C
ATOM   2896  N   GLY A1378     -14.302  42.411  -3.922  1.00  0.00      A2   N
ATOM   2897  CA  GLY A1378     -15.115  43.605  -3.809  1.00  0.00      A2   C
ATOM   2898  C   GLY A1378     -16.115  43.653  -2.673  1.00  0.00      A2   C
ATOM   2899  O   GLY A1378     -17.029  44.482  -2.720  1.00  0.00      A2   O
ATOM   2900  N   ASP A1379     -16.000  42.786  -1.660  1.00  0.00      A2   N
ATOM   2901  CA  ASP A1379     -16.949  42.766  -0.544  1.00  0.00      A2   C
ATOM   2902  C   ASP A1379     -16.118  43.000   0.711  1.00  0.00      A2   C
ATOM   2903  O   ASP A1379     -15.571  42.049   1.291  1.00  0.00      A2   O
ATOM   2904  CB  ASP A1379     -17.738  41.458  -0.470  1.00  0.00      A2   C
ATOM   2905  CG  ASP A1379     -18.807  41.476   0.621  1.00  0.00      A2   C
ATOM   2906  OD1 ASP A1379     -19.030  42.547   1.227  1.00  0.00      A2   O
ATOM   2907  OD2 ASP A1379     -19.431  40.422   0.870  1.00  0.00      A2   O
ATOM   2908  N   PRO A1380     -15.989  44.255   1.158  1.00  0.00      A2   N
ATOM   2909  CA  PRO A1380     -15.134  44.541   2.324  1.00  0.00      A2   C
ATOM   2910  C   PRO A1380     -15.545  43.825   3.598  1.00  0.00      A2   C
ATOM   2911  O   PRO A1380     -14.679  43.493   4.415  1.00  0.00      A2   O
ATOM   2912  CB  PRO A1380     -15.241  46.070   2.470  1.00  0.00      A2   C
ATOM   2913  CG  PRO A1380     -15.741  46.552   1.157  1.00  0.00      A2   C
ATOM   2914  CD  PRO A1380     -16.617  45.469   0.622  1.00  0.00      A2   C
ATOM   2915  N   GLY A1381     -16.835  43.583   3.811  1.00  0.00      A2   N
ATOM   2916  CA  GLY A1381     -17.235  42.909   5.033  1.00  0.00      A2   C
ATOM   2917  C   GLY A1381     -16.808  41.456   5.046  1.00  0.00      A2   C
ATOM   2918  O   GLY A1381     -16.399  40.928   6.085  1.00  0.00      A2   O
ATOM   2919  N   GLU A1382     -16.865  40.801   3.885  1.00  0.00      A2   N
ATOM   2920  CA  GLU A1382     -16.352  39.441   3.785  1.00  0.00      A2   C
ATOM   2921  C   GLU A1382     -14.848  39.407   4.015  1.00  0.00      A2   C
ATOM   2922  O   GLU A1382     -14.324  38.453   4.607  1.00  0.00      A2   O
ATOM   2923  CB  GLU A1382     -16.692  38.880   2.404  1.00  0.00      A2   C
ATOM   2924  CG  GLU A1382     -17.812  37.851   2.370  1.00  0.00      A2   C
ATOM   2925  CD  GLU A1382     -17.615  36.818   1.267  1.00  0.00      A2   C
ATOM   2926  OE1 GLU A1382     -16.590  36.102   1.288  1.00  0.00      A2   O
ATOM   2927  OE2 GLU A1382     -18.484  36.731   0.368  1.00  0.00      A2   O
ATOM   2928  N   LEU A1383     -14.138  40.443   3.551  1.00  0.00      A2   N
ATOM   2929  CA  LEU A1383     -12.692  40.500   3.743  1.00  0.00      A2   C
ATOM   2930  C   LEU A1383     -12.327  40.741   5.204  1.00  0.00      A2   C
ATOM   2931  O   LEU A1383     -11.401  40.116   5.737  1.00  0.00      A2   O
ATOM   2932  CB  LEU A1383     -12.102  41.599   2.858  1.00  0.00      A2   C
ATOM   2933  CG  LEU A1383     -10.596  41.857   2.962  1.00  0.00      A2   C
ATOM   2934  CD1 LEU A1383      -9.778  40.578   2.784  1.00  0.00      A2   C
ATOM   2935  CD2 LEU A1383     -10.152  42.957   1.998  1.00  0.00      A2   C
ATOM   2936  N   ALA A1384     -13.058  41.635   5.873  1.00  0.00      A2   N
ATOM   2937  CA  ALA A1384     -12.840  41.861   7.295  1.00  0.00      A2   C
ATOM   2938  C   ALA A1384     -13.158  40.612   8.101  1.00  0.00      A2   C
ATOM   2939  O   ALA A1384     -12.460  40.293   9.072  1.00  0.00      A2   O
ATOM   2940  CB  ALA A1384     -13.675  43.047   7.771  1.00  0.00      A2   C
ATOM   2941  N   ASN A1385     -14.207  39.884   7.702  1.00  0.00      A2   N
ATOM   2942  CA  ASN A1385     -14.533  38.637   8.378  1.00  0.00      A2   C
ATOM   2943  C   ASN A1385     -13.426  37.615   8.184  1.00  0.00      A2   C
ATOM   2944  O   ASN A1385     -13.101  36.854   9.108  1.00  0.00      A2   O
ATOM   2945  CB  ASN A1385     -15.863  38.095   7.859  1.00  0.00      A2   C
ATOM   2946  CG  ASN A1385     -17.055  38.844   8.419  1.00  0.00      A2   C
ATOM   2947  OD1 ASN A1385     -16.966  39.484   9.466  1.00  0.00      A2   O
ATOM   2948  ND2 ASN A1385     -18.186  38.757   7.727  1.00  0.00      A2   N
ATOM   2949  N   ALA A1386     -12.828  37.588   6.990  1.00  0.00      A2   N
ATOM   2950  CA  ALA A1386     -11.724  36.666   6.766  1.00  0.00      A2   C
ATOM   2951  C   ALA A1386     -10.519  37.055   7.606  1.00  0.00      A2   C
ATOM   2952  O   ALA A1386      -9.777  36.186   8.082  1.00  0.00      A2   O
ATOM   2953  CB  ALA A1386     -11.352  36.640   5.288  1.00  0.00      A2   C
ATOM   2954  N   ILE A1387     -10.289  38.359   7.771  1.00  0.00      A2   N
ATOM   2955  CA  ILE A1387      -9.195  38.818   8.621  1.00  0.00      A2   C
ATOM   2956  C   ILE A1387      -9.444  38.441  10.082  1.00  0.00      A2   C
ATOM   2957  O   ILE A1387      -8.518  38.040  10.799  1.00  0.00      A2   O
ATOM   2958  CB  ILE A1387      -9.003  40.334   8.437  1.00  0.00      A2   C
ATOM   2959  CG1 ILE A1387      -8.471  40.627   7.028  1.00  0.00      A2   C
ATOM   2960  CG2 ILE A1387      -8.078  40.894   9.510  1.00  0.00      A2   C
ATOM   2961  CD1 ILE A1387      -8.401  42.098   6.692  1.00  0.00      A2   C
ATOM   2962  N   LEU A1388     -10.700  38.526  10.543  1.00  0.00      A2   N
ATOM   2963  CA  LEU A1388     -10.997  38.101  11.911  1.00  0.00      A2   C
ATOM   2964  C   LEU A1388     -10.798  36.600  12.078  1.00  0.00      A2   C
ATOM   2965  O   LEU A1388     -10.290  36.148  13.116  1.00  0.00      A2   O
ATOM   2966  CB  LEU A1388     -12.419  38.505  12.295  1.00  0.00      A2   C
ATOM   2967  CG  LEU A1388     -12.661  40.003  12.500  1.00  0.00      A2   C
ATOM   2968  CD1 LEU A1388     -14.142  40.350  12.419  1.00  0.00      A2   C
ATOM   2969  CD2 LEU A1388     -12.082  40.444  13.834  1.00  0.00      A2   C
ATOM   2970  N   LYS A1389     -11.163  35.819  11.049  1.00  0.00      A2   N
ATOM   2971  CA  LYS A1389     -10.912  34.382  11.073  1.00  0.00      A2   C
ATOM   2972  C   LYS A1389      -9.416  34.092  11.119  1.00  0.00      A2   C
ATOM   2973  O   LYS A1389      -8.971  33.187  11.833  1.00  0.00      A2   O
ATOM   2974  CB  LYS A1389     -11.547  33.715   9.862  1.00  0.00      A2   C
ATOM   2975  CG  LYS A1389     -11.169  32.239   9.768  1.00  0.00      A2   C
ATOM   2976  CD  LYS A1389     -11.855  31.316  10.747  1.00  0.00      A2   C
ATOM   2977  CE  LYS A1389     -11.476  29.865  10.417  1.00  0.00      A2   C
ATOM   2978  NZ  LYS A1389     -12.261  28.852  11.151  1.00  0.00      A2   N
ATOM   2979  N   ALA A1390      -8.619  34.870  10.381  1.00  0.00      A2   N
ATOM   2980  CA  ALA A1390      -7.176  34.680  10.424  1.00  0.00      A2   C
ATOM   2981  C   ALA A1390      -6.624  34.997  11.802  1.00  0.00      A2   C
ATOM   2982  O   ALA A1390      -5.718  34.306  12.287  1.00  0.00      A2   O
ATOM   2983  CB  ALA A1390      -6.506  35.535   9.359  1.00  0.00      A2   C
ATOM   2984  N   LEU A1391      -7.184  36.014  12.462  1.00  0.00      A2   N
ATOM   2985  CA  LEU A1391      -6.756  36.308  13.822  1.00  0.00      A2   C
ATOM   2986  C   LEU A1391      -7.096  35.171  14.775  1.00  0.00      A2   C
ATOM   2987  O   LEU A1391      -6.276  34.799  15.619  1.00  0.00      A2   O
ATOM   2988  CB  LEU A1391      -7.402  37.610  14.302  1.00  0.00      A2   C
ATOM   2989  CG  LEU A1391      -7.215  37.912  15.796  1.00  0.00      A2   C
ATOM   2990  CD1 LEU A1391      -5.767  38.114  16.161  1.00  0.00      A2   C
ATOM   2991  CD2 LEU A1391      -8.048  39.093  16.264  1.00  0.00      A2   C
ATOM   2992  N   GLU A1392      -8.279  34.574  14.626  1.00  0.00      A2   N
ATOM   2993  CA  GLU A1392      -8.636  33.450  15.475  1.00  0.00      A2   C
ATOM   2994  C   GLU A1392      -7.752  32.243  15.176  1.00  0.00      A2   C
ATOM   2995  O   GLU A1392      -7.385  31.493  16.085  1.00  0.00      A2   O
ATOM   2996  CB  GLU A1392     -10.113  33.182  15.270  1.00  0.00      A2   C
ATOM   2997  CG  GLU A1392     -10.897  34.455  15.684  1.00  0.00      A2   C
ATOM   2998  CD  GLU A1392     -10.807  34.863  17.137  1.00  0.00      A2   C
ATOM   2999  OE1 GLU A1392     -10.345  34.111  18.010  1.00  0.00      A2   O
ATOM   3000  OE2 GLU A1392     -11.046  36.051  17.348  1.00  0.00      A2   O
ATOM   3001  N   LEU A1393      -7.388  32.048  13.905  1.00  0.00      A2   N
ATOM   3002  CA  LEU A1393      -6.497  30.947  13.548  1.00  0.00      A2   C
ATOM   3003  C   LEU A1393      -5.088  31.134  14.094  1.00  0.00      A2   C
ATOM   3004  O   LEU A1393      -4.415  30.144  14.410  1.00  0.00      A2   O
ATOM   3005  CB  LEU A1393      -6.423  30.743  12.031  1.00  0.00      A2   C
ATOM   3006  CG  LEU A1393      -7.631  30.231  11.262  1.00  0.00      A2   C
ATOM   3007  CD1 LEU A1393      -7.408  30.397   9.769  1.00  0.00      A2   C
ATOM   3008  CD2 LEU A1393      -7.880  28.783  11.607  1.00  0.00      A2   C
ATOM   3009  N   SER A1394      -4.631  32.383  14.223  1.00  0.00      A2   N
ATOM   3010  CA  SER A1394      -3.290  32.625  14.736  1.00  0.00      A2   C
ATOM   3011  C   SER A1394      -3.143  32.133  16.168  1.00  0.00      A2   C
ATOM   3012  O   SER A1394      -2.018  31.883  16.614  1.00  0.00      A2   O
ATOM   3013  CB  SER A1394      -2.948  34.113  14.661  1.00  0.00      A2   C
ATOM   3014  OG  SER A1394      -3.602  34.817  15.703  1.00  0.00      A2   O
ATOM   3015  N   ARG A1395      -4.255  31.988  16.892  1.00  0.00      A2   N
ATOM   3016  CA  ARG A1395      -4.205  31.458  18.252  1.00  0.00      A2   C
ATOM   3017  C   ARG A1395      -3.552  30.080  18.287  1.00  0.00      A2   C
ATOM   3018  O   ARG A1395      -2.694  29.807  19.134  1.00  0.00      A2   O
ATOM   3019  CB  ARG A1395      -5.620  31.388  18.828  1.00  0.00      A2   C
ATOM   3020  CG  ARG A1395      -6.388  32.697  18.768  1.00  0.00      A2   C
ATOM   3021  CD  ARG A1395      -5.750  33.734  19.664  1.00  0.00      A2   C
ATOM   3022  NE  ARG A1395      -6.421  35.025  19.570  1.00  0.00      A2   N
ATOM   3023  CZ  ARG A1395      -7.544  35.331  20.209  1.00  0.00      A2   C
ATOM   3024  NH1 ARG A1395      -8.134  34.436  20.990  1.00  0.00      A2   N
ATOM   3025  NH2 ARG A1395      -8.079  36.534  20.064  1.00  0.00      A2   N
ATOM   3026  N   SER A1396      -3.938  29.203  17.369  1.00  0.00      A2   N
ATOM   3027  CA  SER A1396      -3.342  27.884  17.243  1.00  0.00      A2   C
ATOM   3028  C   SER A1396      -2.069  27.956  16.409  1.00  0.00      A2   C
ATOM   3029  O   SER A1396      -1.816  28.937  15.704  1.00  0.00      A2   O
ATOM   3030  CB  SER A1396      -4.329  26.912  16.605  1.00  0.00      A2   C
ATOM   3031  OG  SER A1396      -5.645  27.150  17.072  1.00  0.00      A2   O
ATOM   3032  N   ASP A1397      -1.254  26.908  16.506  1.00  0.00      A2   N
ATOM   3033  CA  ASP A1397      -0.066  26.838  15.666  1.00  0.00      A2   C
ATOM   3034  C   ASP A1397      -0.462  26.861  14.196  1.00  0.00      A2   C
ATOM   3035  O   ASP A1397      -1.415  26.197  13.783  1.00  0.00      A2   O
ATOM   3036  CB  ASP A1397       0.741  25.576  15.956  1.00  0.00      A2   C
ATOM   3037  CG  ASP A1397       1.934  25.432  15.031  1.00  0.00      A2   C
ATOM   3038  OD1 ASP A1397       2.776  26.358  15.000  1.00  0.00      A2   O
ATOM   3039  OD2 ASP A1397       2.020  24.405  14.324  1.00  0.00      A2   O
ATOM   3040  N   LEU A1398       0.290  27.626  13.405  1.00  0.00      A2   N
ATOM   3041  CA  LEU A1398       0.020  27.812  11.986  1.00  0.00      A2   C
ATOM   3042  C   LEU A1398       1.079  27.164  11.104  1.00  0.00      A2   C
ATOM   3043  O   LEU A1398       1.062  27.371   9.886  1.00  0.00      A2   O
ATOM   3044  CB  LEU A1398      -0.066  29.307  11.668  1.00  0.00      A2   C
ATOM   3045  CG  LEU A1398      -1.279  30.124  12.125  1.00  0.00      A2   C
ATOM   3046  CD1 LEU A1398      -1.016  31.609  11.893  1.00  0.00      A2   C
ATOM   3047  CD2 LEU A1398      -2.563  29.686  11.448  1.00  0.00      A2   C
ATOM   3048  N   SER A1399       1.995  26.377  11.687  1.00  0.00      A2   N
ATOM   3049  CA  SER A1399       3.134  25.877  10.919  1.00  0.00      A2   C
ATOM   3050  C   SER A1399       2.697  24.940   9.793  1.00  0.00      A2   C
ATOM   3051  O   SER A1399       3.236  25.027   8.681  1.00  0.00      A2   O
ATOM   3052  CB  SER A1399       4.125  25.195  11.865  1.00  0.00      A2   C
ATOM   3053  OG  SER A1399       4.649  26.136  12.798  1.00  0.00      A2   O
ATOM   3054  N   LYS A1400       1.750  24.017  10.044  1.00  0.00      A2   N
ATOM   3055  CA  LYS A1400       1.339  23.171   8.907  1.00  0.00      A2   C
ATOM   3056  C   LYS A1400       0.608  23.988   7.839  1.00  0.00      A2   C
ATOM   3057  O   LYS A1400       0.662  23.621   6.666  1.00  0.00      A2   O
ATOM   3058  CB  LYS A1400       0.635  21.842   9.202  1.00  0.00      A2   C
ATOM   3059  CG  LYS A1400       1.550  20.886   9.961  1.00  0.00      A2   C
ATOM   3060  CD  LYS A1400       0.905  19.542  10.240  1.00  0.00      A2   C
ATOM   3061  CE  LYS A1400       1.935  18.671  10.966  1.00  0.00      A2   C
ATOM   3062  NZ  LYS A1400       1.424  17.302  11.237  1.00  0.00      A2   N
ATOM   3063  N   PHE A1401      -0.127  25.035   8.207  1.00  0.00      A2   N
ATOM   3064  CA  PHE A1401      -0.790  25.810   7.169  1.00  0.00      A2   C
ATOM   3065  C   PHE A1401       0.253  26.436   6.246  1.00  0.00      A2   C
ATOM   3066  O   PHE A1401       0.148  26.341   5.015  1.00  0.00      A2   O
ATOM   3067  CB  PHE A1401      -1.642  26.904   7.816  1.00  0.00      A2   C
ATOM   3068  CG  PHE A1401      -2.835  27.316   7.013  1.00  0.00      A2   C
ATOM   3069  CD1 PHE A1401      -2.909  27.057   5.654  1.00  0.00      A2   C
ATOM   3070  CD2 PHE A1401      -3.868  28.007   7.613  1.00  0.00      A2   C
ATOM   3071  CE1 PHE A1401      -4.006  27.461   4.913  1.00  0.00      A2   C
ATOM   3072  CE2 PHE A1401      -4.965  28.409   6.878  1.00  0.00      A2   C
ATOM   3073  CZ  PHE A1401      -5.033  28.134   5.526  1.00  0.00      A2   C
ATOM   3074  N   ARG A1402       1.283  27.055   6.825  1.00  0.00      A2   N
ATOM   3075  CA  ARG A1402       2.356  27.624   6.014  1.00  0.00      A2   C
ATOM   3076  C   ARG A1402       3.102  26.551   5.226  1.00  0.00      A2   C
ATOM   3077  O   ARG A1402       3.576  26.816   4.116  1.00  0.00      A2   O
ATOM   3078  CB  ARG A1402       3.360  28.362   6.898  1.00  0.00      A2   C
ATOM   3079  CG  ARG A1402       2.765  29.316   7.915  1.00  0.00      A2   C
ATOM   3080  CD  ARG A1402       3.861  30.147   8.563  1.00  0.00      A2   C
ATOM   3081  NE  ARG A1402       3.348  30.980   9.647  1.00  0.00      A2   N
ATOM   3082  CZ  ARG A1402       2.764  32.162   9.489  1.00  0.00      A2   C
ATOM   3083  NH1 ARG A1402       2.607  32.673   8.276  1.00  0.00      A2   N
ATOM   3084  NH2 ARG A1402       2.331  32.836  10.550  1.00  0.00      A2   N
ATOM   3085  N   GLU A1403       3.262  25.353   5.802  1.00  0.00      A2   N
ATOM   3086  CA  GLU A1403       3.903  24.264   5.073  1.00  0.00      A2   C
ATOM   3087  C   GLU A1403       3.084  23.863   3.856  1.00  0.00      A2   C
ATOM   3088  O   GLU A1403       3.638  23.619   2.775  1.00  0.00      A2   O
ATOM   3089  CB  GLU A1403       4.122  23.074   6.004  1.00  0.00      A2   C
ATOM   3090  CG  GLU A1403       4.885  21.909   5.387  1.00  0.00      A2   C
ATOM   3091  CD  GLU A1403       4.964  20.700   6.307  1.00  0.00      A2   C
ATOM   3092  OE1 GLU A1403       4.075  20.548   7.174  1.00  0.00      A2   O
ATOM   3093  OE2 GLU A1403       5.936  19.916   6.171  1.00  0.00      A2   O
ATOM   3094  N   ASN A1404       1.756  23.832   4.003  1.00  0.00      A2   N
ATOM   3095  CA  ASN A1404       0.904  23.520   2.865  1.00  0.00      A2   C
ATOM   3096  C   ASN A1404       0.977  24.624   1.823  1.00  0.00      A2   C
ATOM   3097  O   ASN A1404       0.936  24.349   0.618  1.00  0.00      A2   O
ATOM   3098  CB  ASN A1404      -0.545  23.318   3.319  1.00  0.00      A2   C
ATOM   3099  CG  ASN A1404      -0.730  22.081   4.186  1.00  0.00      A2   C
ATOM   3100  OD1 ASN A1404       0.124  21.193   4.222  1.00  0.00      A2   O
ATOM   3101  ND2 ASN A1404      -1.865  22.010   4.875  1.00  0.00      A2   N
ATOM   3102  N   CYS A1405       1.103  25.879   2.271  1.00  0.00      A2   N
ATOM   3103  CA  CYS A1405       1.242  26.992   1.337  1.00  0.00      A2   C
ATOM   3104  C   CYS A1405       2.549  26.909   0.555  1.00  0.00      A2   C
ATOM   3105  O   CYS A1405       2.564  27.113  -0.664  1.00  0.00      A2   O
ATOM   3106  CB  CYS A1405       1.194  28.315   2.100  1.00  0.00      A2   C
ATOM   3107  SG  CYS A1405      -0.382  28.708   2.836  1.00  0.00      A2   S
ATOM   3108  N   LYS A1406       3.653  26.584   1.241  1.00  0.00      A2   N
ATOM   3109  CA  LYS A1406       4.954  26.487   0.584  1.00  0.00      A2   C
ATOM   3110  C   LYS A1406       4.969  25.344  -0.415  1.00  0.00      A2   C
ATOM   3111  O   LYS A1406       5.442  25.493  -1.551  1.00  0.00      A2   O
ATOM   3112  CB  LYS A1406       6.048  26.272   1.637  1.00  0.00      A2   C
ATOM   3113  CG  LYS A1406       7.454  26.718   1.240  1.00  0.00      A2   C
ATOM   3114  CD  LYS A1406       8.491  26.358   2.320  1.00  0.00      A2   C
ATOM   3115  CE  LYS A1406       8.219  26.979   3.685  1.00  0.00      A2   C
ATOM   3116  NZ  LYS A1406       8.379  28.452   3.693  1.00  0.00      A2   N
ATOM   3117  N   LYS A1407       4.401  24.208  -0.016  1.00  0.00      A2   N
ATOM   3118  CA  LYS A1407       4.355  23.042  -0.886  1.00  0.00      A2   C
ATOM   3119  C   LYS A1407       3.480  23.316  -2.105  1.00  0.00      A2   C
ATOM   3120  O   LYS A1407       3.806  22.897  -3.228  1.00  0.00      A2   O
ATOM   3121  CB  LYS A1407       3.864  21.877  -0.035  1.00  0.00      A2   C
ATOM   3122  CG  LYS A1407       5.014  21.020   0.503  1.00  0.00      A2   C
ATOM   3123  CD  LYS A1407       4.597  20.290   1.784  1.00  0.00      A2   C
ATOM   3124  CE  LYS A1407       3.795  19.035   1.590  1.00  0.00      A2   C
ATOM   3125  NZ  LYS A1407       3.560  18.418   2.922  1.00  0.00      A2   N
ATOM   3126  N   ARG A1408       2.368  24.031  -1.899  1.00  0.00      A2   N
ATOM   3127  CA  ARG A1408       1.477  24.376  -3.002  1.00  0.00      A2   C
ATOM   3128  C   ARG A1408       2.126  25.356  -3.978  1.00  0.00      A2   C
ATOM   3129  O   ARG A1408       2.012  25.191  -5.201  1.00  0.00      A2   O
ATOM   3130  CB  ARG A1408       0.179  24.951  -2.438  1.00  0.00      A2   C
ATOM   3131  CG  ARG A1408      -0.749  25.500  -3.483  1.00  0.00      A2   C
ATOM   3132  CD  ARG A1408      -1.056  24.505  -4.565  1.00  0.00      A2   C
ATOM   3133  NE  ARG A1408      -2.193  24.944  -5.360  1.00  0.00      A2   N
ATOM   3134  CZ  ARG A1408      -2.467  24.486  -6.575  1.00  0.00      A2   C
ATOM   3135  NH1 ARG A1408      -1.680  23.579  -7.136  1.00  0.00      A2   N
ATOM   3136  NH2 ARG A1408      -3.519  24.944  -7.238  1.00  0.00      A2   N
ATOM   3137  N   ALA A1409       2.801  26.387  -3.461  1.00  0.00      A2   N
ATOM   3138  CA  ALA A1409       3.450  27.355  -4.340  1.00  0.00      A2   C
ATOM   3139  C   ALA A1409       4.590  26.720  -5.123  1.00  0.00      A2   C
ATOM   3140  O   ALA A1409       4.803  27.050  -6.298  1.00  0.00      A2   O
ATOM   3141  CB  ALA A1409       3.955  28.545  -3.533  1.00  0.00      A2   C
ATOM   3142  N   MET A1410       5.326  25.796  -4.496  1.00  0.00      A2   N
ATOM   3143  CA  MET A1410       6.419  25.138  -5.203  1.00  0.00      A2   C
ATOM   3144  C   MET A1410       5.881  24.205  -6.280  1.00  0.00      A2   C
ATOM   3145  O   MET A1410       6.352  24.224  -7.423  1.00  0.00      A2   O
ATOM   3146  CB  MET A1410       7.321  24.387  -4.218  1.00  0.00      A2   C
ATOM   3147  CG  MET A1410       8.170  25.300  -3.349  1.00  0.00      A2   C
ATOM   3148  SD  MET A1410       8.996  24.501  -1.956  1.00  0.00      A2   S
ATOM   3149  CE  MET A1410       8.704  22.757  -2.273  1.00  0.00      A2   C
ATOM   3150  N   SER A1411       4.889  23.382  -5.935  1.00  0.00      A2   N
ATOM   3151  CA  SER A1411       4.354  22.430  -6.906  1.00  0.00      A2   C
ATOM   3152  C   SER A1411       3.630  23.114  -8.064  1.00  0.00      A2   C
ATOM   3153  O   SER A1411       3.635  22.593  -9.186  1.00  0.00      A2   O
ATOM   3154  CB  SER A1411       3.423  21.438  -6.211  1.00  0.00      A2   C
ATOM   3155  OG  SER A1411       2.143  22.005  -6.012  1.00  0.00      A2   O
ATOM   3156  N   PHE A1412       2.985  24.260  -7.819  1.00  0.00      A2   N
ATOM   3157  CA  PHE A1412       2.370  25.010  -8.915  1.00  0.00      A2   C
ATOM   3158  C   PHE A1412       3.403  25.550  -9.903  1.00  0.00      A2   C
ATOM   3159  O   PHE A1412       3.135  25.614 -11.109  1.00  0.00      A2   O
ATOM   3160  CB  PHE A1412       1.518  26.148  -8.355  1.00  0.00      A2   C
ATOM   3161  CG  PHE A1412       0.798  26.961  -9.407  1.00  0.00      A2   C
ATOM   3162  CD1 PHE A1412       1.432  28.002 -10.074  1.00  0.00      A2   C
ATOM   3163  CD2 PHE A1412      -0.530  26.694  -9.706  1.00  0.00      A2   C
ATOM   3164  CE1 PHE A1412       0.767  28.739 -11.028  1.00  0.00      A2   C
ATOM   3165  CE2 PHE A1412      -1.202  27.435 -10.653  1.00  0.00      A2   C
ATOM   3166  CZ  PHE A1412      -0.551  28.457 -11.316  1.00  0.00      A2   C
ATOM   3167  N   SER A1413       4.582  25.942  -9.428  1.00  0.00      A2   N
ATOM   3168  CA  SER A1413       5.598  26.507 -10.323  1.00  0.00      A2   C
ATOM   3169  C   SER A1413       6.256  25.468 -11.226  1.00  0.00      A2   C
ATOM   3170  O   SER A1413       6.645  25.774 -12.354  1.00  0.00      A2   O
ATOM   3171  CB  SER A1413       6.678  27.216  -9.508  1.00  0.00      A2   C
ATOM   3172  OG  SER A1413       6.157  28.372  -8.888  1.00  0.00      A2   O
ATOM   3173  N   GLU A 238       6.162  23.594 -10.027  1.00  0.00      A2   N
ATOM   3174  CA  GLU A 238       6.858  22.870 -11.076  1.00  0.00      A2   C
ATOM   3175  C   GLU A 238       5.981  22.685 -12.319  1.00  0.00      A2   C
ATOM   3176  O   GLU A 238       6.502  22.440 -13.406  1.00  0.00      A2   O
ATOM   3177  CB  GLU A 238       7.341  21.520 -10.537  1.00  0.00      A2   C
ATOM   3178  CG  GLU A 238       8.572  21.643  -9.639  1.00  0.00      A2   C
ATOM   3179  CD  GLU A 238       8.593  20.643  -8.487  1.00  0.00      A2   C
ATOM   3180  OE1 GLU A 238       7.556  19.997  -8.223  1.00  0.00      A2   O
ATOM   3181  OE2 GLU A 238       9.656  20.509  -7.841  1.00  0.00      A2   O
ATOM   3182  N   GLN A 239       4.659  22.834 -12.160  1.00  0.00      A2   N
ATOM   3183  CA  GLN A 239       3.734  22.647 -13.279  1.00  0.00      A2   C
ATOM   3184  C   GLN A 239       4.048  23.601 -14.423  1.00  0.00      A2   C
ATOM   3185  O   GLN A 239       4.245  23.181 -15.572  1.00  0.00      A2   O
ATOM   3186  CB  GLN A 239       2.291  22.880 -12.831  1.00  0.00      A2   C
ATOM   3187  CG  GLN A 239       1.725  21.943 -11.794  1.00  0.00      A2   C
ATOM   3188  CD  GLN A 239       0.309  22.342 -11.417  1.00  0.00      A2   C
ATOM   3189  OE1 GLN A 239      -0.398  22.967 -12.210  1.00  0.00      A2   O
ATOM   3190  NE2 GLN A 239      -0.104  22.005 -10.201  1.00  0.00      A2   N
ATOM   3191  N   VAL A 240       4.089  24.901 -14.117  1.00  0.00      A2   N
ATOM   3192  CA  VAL A 240       4.258  25.920 -15.148  1.00  0.00      A2   C
ATOM   3193  C   VAL A 240       5.585  25.737 -15.872  1.00  0.00      A2   C
ATOM   3194  O   VAL A 240       5.681  25.968 -17.086  1.00  0.00      A2   O
ATOM   3195  CB  VAL A 240       4.130  27.320 -14.510  1.00  0.00      A2   C
ATOM   3196  CG1 VAL A 240       4.735  28.397 -15.406  1.00  0.00      A2   C
ATOM   3197  CG2 VAL A 240       2.668  27.626 -14.193  1.00  0.00      A2   C
ATOM   3198  N   SER A 241       6.614  25.278 -15.157  1.00  0.00      A2   N
ATOM   3199  CA  SER A 241       7.885  24.989 -15.808  1.00  0.00      A2   C
ATOM   3200  C   SER A 241       7.753  23.837 -16.797  1.00  0.00      A2   C
ATOM   3201  O   SER A 241       8.263  23.916 -17.922  1.00  0.00      A2   O
ATOM   3202  CB  SER A 241       8.947  24.670 -14.760  1.00  0.00      A2   C
ATOM   3203  OG  SER A 241      10.139  24.226 -15.384  1.00  0.00      A2   O
ATOM   3204  N   ALA A 242       7.050  22.769 -16.408  1.00  0.00      A2   N
ATOM   3205  CA  ALA A 242       6.891  21.633 -17.309  1.00  0.00      A2   C
ATOM   3206  C   ALA A 242       6.132  22.037 -18.564  1.00  0.00      A2   C
ATOM   3207  O   ALA A 242       6.530  21.686 -19.690  1.00  0.00      A2   O
ATOM   3208  CB  ALA A 242       6.169  20.494 -16.589  1.00  0.00      A2   C
ATOM   3209  N   ALA A 243       5.060  22.819 -18.389  1.00  0.00      A2   N
ATOM   3210  CA  ALA A 243       4.301  23.287 -19.541  1.00  0.00      A2   C
ATOM   3211  C   ALA A 243       5.146  24.181 -20.440  1.00  0.00      A2   C
ATOM   3212  O   ALA A 243       5.057  24.088 -21.672  1.00  0.00      A2   O
ATOM   3213  CB  ALA A 243       3.049  24.025 -19.075  1.00  0.00      A2   C
ATOM   3214  N   ARG A 244       5.990  25.039 -19.851  1.00  0.00      A2   N
ATOM   3215  CA  ARG A 244       6.849  25.872 -20.688  1.00  0.00      A2   C
ATOM   3216  C   ARG A 244       7.871  25.053 -21.458  1.00  0.00      A2   C
ATOM   3217  O   ARG A 244       8.187  25.371 -22.612  1.00  0.00      A2   O
ATOM   3218  CB  ARG A 244       7.603  26.913 -19.865  1.00  0.00      A2   C
ATOM   3219  CG  ARG A 244       6.861  28.148 -19.447  1.00  0.00      A2   C
ATOM   3220  CD  ARG A 244       7.619  29.321 -20.068  1.00  0.00      A2   C
ATOM   3221  NE  ARG A 244       8.556  29.982 -19.162  1.00  0.00      A2   N
ATOM   3222  CZ  ARG A 244       9.474  30.859 -19.560  1.00  0.00      A2   C
ATOM   3223  NH1 ARG A 244       9.587  31.166 -20.847  1.00  0.00      A2   N
ATOM   3224  NH2 ARG A 244      10.292  31.415 -18.674  1.00  0.00      A2   N
ATOM   3225  N   LYS A 245       8.382  23.982 -20.855  1.00  0.00      A2   N
ATOM   3226  CA  LYS A 245       9.351  23.158 -21.565  1.00  0.00      A2   C
ATOM   3227  C   LYS A 245       8.708  22.457 -22.758  1.00  0.00      A2   C
ATOM   3228  O   LYS A 245       9.221  22.527 -23.891  1.00  0.00      A2   O
ATOM   3229  CB  LYS A 245       9.993  22.166 -20.589  1.00  0.00      A2   C
ATOM   3230  CG  LYS A 245      10.902  22.854 -19.562  1.00  0.00      A2   C
ATOM   3231  CD  LYS A 245      11.489  21.888 -18.539  1.00  0.00      A2   C
ATOM   3232  CE  LYS A 245      10.488  21.550 -17.440  1.00  0.00      A2   C
ATOM   3233  NZ  LYS A 245      11.114  20.830 -16.291  1.00  0.00      A2   N
ATOM   3234  N   VAL A 246       7.552  21.824 -22.539  1.00  0.00      A2   N
ATOM   3235  CA  VAL A 246       6.900  21.118 -23.640  1.00  0.00      A2   C
ATOM   3236  C   VAL A 246       6.490  22.097 -24.736  1.00  0.00      A2   C
ATOM   3237  O   VAL A 246       6.714  21.854 -25.933  1.00  0.00      A2   O
ATOM   3238  CB  VAL A 246       5.696  20.311 -23.126  1.00  0.00      A2   C
ATOM   3239  CG1 VAL A 246       4.866  19.817 -24.291  1.00  0.00      A2   C
ATOM   3240  CG2 VAL A 246       6.170  19.141 -22.278  1.00  0.00      A2   C
ATOM   3241  N   VAL A 247       5.909  23.234 -24.345  1.00  0.00      A2   N
ATOM   3242  CA  VAL A 247       5.431  24.178 -25.350  1.00  0.00      A2   C
ATOM   3243  C   VAL A 247       6.593  24.787 -26.130  1.00  0.00      A2   C
ATOM   3244  O   VAL A 247       6.472  25.039 -27.337  1.00  0.00      A2   O
ATOM   3245  CB  VAL A 247       4.538  25.245 -24.689  1.00  0.00      A2   C
ATOM   3246  CG1 VAL A 247       4.302  26.422 -25.627  1.00  0.00      A2   C
ATOM   3247  CG2 VAL A 247       3.204  24.622 -24.269  1.00  0.00      A2   C
ATOM   3248  N   LYS A 248       7.749  24.990 -25.488  1.00  0.00      A2   N
ATOM   3249  CA  LYS A 248       8.912  25.430 -26.254  1.00  0.00      A2   C
ATOM   3250  C   LYS A 248       9.315  24.380 -27.280  1.00  0.00      A2   C
ATOM   3251  O   LYS A 248       9.653  24.714 -28.427  1.00  0.00      A2   O
ATOM   3252  CB  LYS A 248      10.094  25.737 -25.334  1.00  0.00      A2   C
ATOM   3253  CG  LYS A 248      11.350  26.152 -26.112  1.00  0.00      A2   C
ATOM   3254  CD  LYS A 248      12.650  25.846 -25.370  1.00  0.00      A2   C
ATOM   3255  CE  LYS A 248      13.848  25.972 -26.312  1.00  0.00      A2   C
ATOM   3256  NZ  LYS A 248      15.118  26.279 -25.594  1.00  0.00      A2   N
ATOM   3257  N   MET A 249       9.247  23.098 -26.898  1.00  0.00      A2   N
ATOM   3258  CA  MET A 249       9.579  22.043 -27.853  1.00  0.00      A2   C
ATOM   3259  C   MET A 249       8.652  22.077 -29.061  1.00  0.00      A2   C
ATOM   3260  O   MET A 249       9.105  22.015 -30.216  1.00  0.00      A2   O
ATOM   3261  CB  MET A 249       9.491  20.675 -27.183  1.00  0.00      A2   C
ATOM   3262  CG  MET A 249       9.805  19.529 -28.125  1.00  0.00      A2   C
ATOM   3263  SD  MET A 249       9.675  17.916 -27.338  1.00  0.00      A2   S
ATOM   3264  CE  MET A 249       7.898  17.674 -27.313  1.00  0.00      A2   C
ATOM   3265  N   MET A 250       7.346  22.202 -28.817  1.00  0.00      A2   N
ATOM   3266  CA  MET A 250       6.415  22.243 -29.937  1.00  0.00      A2   C
ATOM   3267  C   MET A 250       6.621  23.476 -30.805  1.00  0.00      A2   C
ATOM   3268  O   MET A 250       6.446  23.409 -32.030  1.00  0.00      A2   O
ATOM   3269  CB  MET A 250       4.984  22.177 -29.419  1.00  0.00      A2   C
ATOM   3270  CG  MET A 250       4.702  20.918 -28.629  1.00  0.00      A2   C
ATOM   3271  SD  MET A 250       5.421  19.458 -29.410  1.00  0.00      A2   S
ATOM   3272  CE  MET A 250       4.520  19.413 -30.957  1.00  0.00      A2   C
ATOM   3273  N   ILE A 251       7.021  24.597 -30.202  1.00  0.00      A2   N
ATOM   3274  CA  ILE A 251       7.334  25.775 -31.001  1.00  0.00      A2   C
ATOM   3275  C   ILE A 251       8.524  25.501 -31.909  1.00  0.00      A2   C
ATOM   3276  O   ILE A 251       8.555  25.942 -33.065  1.00  0.00      A2   O
ATOM   3277  CB  ILE A 251       7.578  26.986 -30.084  1.00  0.00      A2   C
ATOM   3278  CG1 ILE A 251       6.263  27.414 -29.432  1.00  0.00      A2   C
ATOM   3279  CG2 ILE A 251       8.206  28.132 -30.864  1.00  0.00      A2   C
ATOM   3280  CD1 ILE A 251       6.434  28.285 -28.214  1.00  0.00      A2   C
ATOM   3281  N   VAL A 252       9.506  24.738 -31.420  1.00  0.00      A2   N
ATOM   3282  CA  VAL A 252      10.611  24.351 -32.296  1.00  0.00      A2   C
ATOM   3283  C   VAL A 252      10.127  23.441 -33.421  1.00  0.00      A2   C
ATOM   3284  O   VAL A 252      10.607  23.542 -34.561  1.00  0.00      A2   O
ATOM   3285  CB  VAL A 252      11.738  23.689 -31.483  1.00  0.00      A2   C
ATOM   3286  CG1 VAL A 252      12.843  23.195 -32.404  1.00  0.00      A2   C
ATOM   3287  CG2 VAL A 252      12.292  24.668 -30.467  1.00  0.00      A2   C
ATOM   3288  N   VAL A 253       9.143  22.579 -33.145  1.00  0.00      A2   N
ATOM   3289  CA  VAL A 253       8.613  21.713 -34.199  1.00  0.00      A2   C
ATOM   3290  C   VAL A 253       7.969  22.554 -35.297  1.00  0.00      A2   C
ATOM   3291  O   VAL A 253       8.277  22.404 -36.490  1.00  0.00      A2   O
ATOM   3292  CB  VAL A 253       7.615  20.699 -33.608  1.00  0.00      A2   C
ATOM   3293  CG1 VAL A 253       6.788  20.060 -34.715  1.00  0.00      A2   C
ATOM   3294  CG2 VAL A 253       8.343  19.646 -32.788  1.00  0.00      A2   C
ATOM   3295  N   VAL A 254       7.077  23.467 -34.905  1.00  0.00      A2   N
ATOM   3296  CA  VAL A 254       6.353  24.258 -35.894  1.00  0.00      A2   C
ATOM   3297  C   VAL A 254       7.321  25.155 -36.656  1.00  0.00      A2   C
ATOM   3298  O   VAL A 254       7.182  25.358 -37.869  1.00  0.00      A2   O
ATOM   3299  CB  VAL A 254       5.228  25.059 -35.213  1.00  0.00      A2   C
ATOM   3300  CG1 VAL A 254       4.415  25.818 -36.238  1.00  0.00      A2   C
ATOM   3301  CG2 VAL A 254       4.330  24.125 -34.417  1.00  0.00      A2   C
ATOM   3302  N   CYS A 255       8.327  25.693 -35.960  1.00  0.00      A2   N
ATOM   3303  CA  CYS A 255       9.313  26.536 -36.627  1.00  0.00      A2   C
ATOM   3304  C   CYS A 255      10.089  25.749 -37.674  1.00  0.00      A2   C
ATOM   3305  O   CYS A 255      10.301  26.230 -38.796  1.00  0.00      A2   O
ATOM   3306  CB  CYS A 255      10.274  27.132 -35.601  1.00  0.00      A2   C
ATOM   3307  SG  CYS A 255       9.859  28.792 -35.051  1.00  0.00      A2   S
ATOM   3308  N   THR A 256      10.484  24.516 -37.339  1.00  0.00      A2   N
ATOM   3309  CA  THR A 256      11.159  23.681 -38.325  1.00  0.00      A2   C
ATOM   3310  C   THR A 256      10.255  23.429 -39.521  1.00  0.00      A2   C
ATOM   3311  O   THR A 256      10.717  23.392 -40.671  1.00  0.00      A2   O
ATOM   3312  CB  THR A 256      11.574  22.351 -37.694  1.00  0.00      A2   C
ATOM   3313  OG1 THR A 256      12.403  22.597 -36.552  1.00  0.00      A2   O
ATOM   3314  CG2 THR A 256      12.332  21.507 -38.693  1.00  0.00      A2   C
ATOM   3315  N   PHE A 257       8.952  23.297 -39.270  1.00  0.00      A2   N
ATOM   3316  CA  PHE A 257       8.026  23.043 -40.365  1.00  0.00      A2   C
ATOM   3317  C   PHE A 257       7.963  24.245 -41.300  1.00  0.00      A2   C
ATOM   3318  O   PHE A 257       8.052  24.101 -42.527  1.00  0.00      A2   O
ATOM   3319  CB  PHE A 257       6.654  22.715 -39.776  1.00  0.00      A2   C
ATOM   3320  CG  PHE A 257       5.603  22.397 -40.790  1.00  0.00      A2   C
ATOM   3321  CD1 PHE A 257       4.823  23.397 -41.344  1.00  0.00      A2   C
ATOM   3322  CD2 PHE A 257       5.374  21.083 -41.165  1.00  0.00      A2   C
ATOM   3323  CE1 PHE A 257       3.846  23.093 -42.259  1.00  0.00      A2   C
ATOM   3324  CE2 PHE A 257       4.399  20.774 -42.082  1.00  0.00      A2   C
ATOM   3325  CZ  PHE A 257       3.633  21.779 -42.630  1.00  0.00      A2   C
ATOM   3326  N   ALA A 258       7.844  25.447 -40.729  1.00  0.00      A2   N
ATOM   3327  CA  ALA A 258       7.729  26.656 -41.540  1.00  0.00      A2   C
ATOM   3328  C   ALA A 258       8.998  26.916 -42.344  1.00  0.00      A2   C
ATOM   3329  O   ALA A 258       8.929  27.255 -43.536  1.00  0.00      A2   O
ATOM   3330  CB  ALA A 258       7.412  27.855 -40.649  1.00  0.00      A2   C
ATOM   3331  N   ILE A 259      10.164  26.729 -41.712  1.00  0.00      A2   N
ATOM   3332  CA  ILE A 259      11.440  26.917 -42.402  1.00  0.00      A2   C
ATOM   3333  C   ILE A 259      11.579  25.918 -43.538  1.00  0.00      A2   C
ATOM   3334  O   ILE A 259      11.965  26.271 -44.659  1.00  0.00      A2   O
ATOM   3335  CB  ILE A 259      12.613  26.778 -41.414  1.00  0.00      A2   C
ATOM   3336  CG1 ILE A 259      12.533  27.814 -40.289  1.00  0.00      A2   C
ATOM   3337  CG2 ILE A 259      13.943  26.861 -42.150  1.00  0.00      A2   C
ATOM   3338  CD1 ILE A 259      13.486  27.509 -39.128  1.00  0.00      A2   C
ATOM   3339  N   CYS A 260      11.276  24.648 -43.263  1.00  0.00      A2   N
ATOM   3340  CA  CYS A 260      11.457  23.625 -44.285  1.00  0.00      A2   C
ATOM   3341  C   CYS A 260      10.513  23.809 -45.465  1.00  0.00      A2   C
ATOM   3342  O   CYS A 260      10.879  23.487 -46.601  1.00  0.00      A2   O
ATOM   3343  CB  CYS A 260      11.269  22.236 -43.682  1.00  0.00      A2   C
ATOM   3344  SG  CYS A 260      12.648  21.687 -42.667  1.00  0.00      A2   S
ATOM   3345  N   TRP A 261       9.305  24.321 -45.235  1.00  0.00      A2   N
ATOM   3346  CA  TRP A 261       8.339  24.379 -46.322  1.00  0.00      A2   C
ATOM   3347  C   TRP A 261       8.246  25.723 -47.031  1.00  0.00      A2   C
ATOM   3348  O   TRP A 261       7.631  25.785 -48.101  1.00  0.00      A2   O
ATOM   3349  CB  TRP A 261       6.958  23.968 -45.810  1.00  0.00      A2   C
ATOM   3350  CG  TRP A 261       6.902  22.502 -45.591  1.00  0.00      A2   C
ATOM   3351  CD1 TRP A 261       6.774  21.849 -44.400  1.00  0.00      A2   C
ATOM   3352  CD2 TRP A 261       7.026  21.490 -46.595  1.00  0.00      A2   C
ATOM   3353  NE1 TRP A 261       6.788  20.490 -44.604  1.00  0.00      A2   N
ATOM   3354  CE2 TRP A 261       6.942  20.245 -45.945  1.00  0.00      A2   C
ATOM   3355  CE3 TRP A 261       7.189  21.517 -47.984  1.00  0.00      A2   C
ATOM   3356  CZ2 TRP A 261       7.018  19.037 -46.637  1.00  0.00      A2   C
ATOM   3357  CZ3 TRP A 261       7.258  20.317 -48.668  1.00  0.00      A2   C
ATOM   3358  CH2 TRP A 261       7.176  19.095 -47.995  1.00  0.00      A2   C
ATOM   3359  N   LEU A 262       8.805  26.799 -46.477  1.00  0.00      A2   N
ATOM   3360  CA  LEU A 262       8.723  28.077 -47.186  1.00  0.00      A2   C
ATOM   3361  C   LEU A 262       9.362  28.060 -48.576  1.00  0.00      A2   C
ATOM   3362  O   LEU A 262       8.667  28.409 -49.552  1.00  0.00      A2   O
ATOM   3363  CB  LEU A 262       9.337  29.181 -46.320  1.00  0.00      A2   C
ATOM   3364  CG  LEU A 262       9.407  30.567 -46.963  1.00  0.00      A2   C
ATOM   3365  CD1 LEU A 262       8.026  31.202 -47.031  1.00  0.00      A2   C
ATOM   3366  CD2 LEU A 262      10.391  31.459 -46.218  1.00  0.00      A2   C
ATOM   3367  N   PRO A 263      10.631  27.655 -48.754  1.00  0.00      A2   N
ATOM   3368  CA  PRO A 263      11.224  27.699 -50.105  1.00  0.00      A2   C
ATOM   3369  C   PRO A 263      10.474  26.862 -51.123  1.00  0.00      A2   C
ATOM   3370  O   PRO A 263      10.419  27.223 -52.307  1.00  0.00      A2   O
ATOM   3371  CB  PRO A 263      12.649  27.176 -49.886  1.00  0.00      A2   C
ATOM   3372  CG  PRO A 263      12.888  27.266 -48.422  1.00  0.00      A2   C
ATOM   3373  CD  PRO A 263      11.560  27.042 -47.789  1.00  0.00      A2   C
ATOM   3374  N   PHE A 264       9.897  25.743 -50.688  1.00  0.00      A2   N
ATOM   3375  CA  PHE A 264       9.173  24.859 -51.593  1.00  0.00      A2   C
ATOM   3376  C   PHE A 264       7.916  25.533 -52.130  1.00  0.00      A2   C
ATOM   3377  O   PHE A 264       7.726  25.659 -53.348  1.00  0.00      A2   O
ATOM   3378  CB  PHE A 264       8.831  23.567 -50.849  1.00  0.00      A2   C
ATOM   3379  CG  PHE A 264       7.948  22.632 -51.610  1.00  0.00      A2   C
ATOM   3380  CD1 PHE A 264       8.497  21.636 -52.395  1.00  0.00      A2   C
ATOM   3381  CD2 PHE A 264       6.568  22.727 -51.519  1.00  0.00      A2   C
ATOM   3382  CE1 PHE A 264       7.687  20.757 -53.084  1.00  0.00      A2   C
ATOM   3383  CE2 PHE A 264       5.752  21.856 -52.210  1.00  0.00      A2   C
ATOM   3384  CZ  PHE A 264       6.312  20.867 -52.993  1.00  0.00      A2   C
ATOM   3385  N   HIS A 265       7.062  26.011 -51.222  1.00  0.00      A2   N
ATOM   3386  CA  HIS A 265       5.812  26.631 -51.643  1.00  0.00      A2   C
ATOM   3387  C   HIS A 265       6.075  27.877 -52.473  1.00  0.00      A2   C
ATOM   3388  O   HIS A 265       5.376  28.133 -53.463  1.00  0.00      A2   O
ATOM   3389  CB  HIS A 265       4.962  26.975 -50.421  1.00  0.00      A2   C
ATOM   3390  CG  HIS A 265       4.288  25.793 -49.796  1.00  0.00      A2   C
ATOM   3391  ND1 HIS A 265       3.245  25.127 -50.403  1.00  0.00      A2   N
ATOM   3392  CD2 HIS A 265       4.493  25.171 -48.611  1.00  0.00      A2   C
ATOM   3393  CE1 HIS A 265       2.842  24.140 -49.623  1.00  0.00      A2   C
ATOM   3394  NE2 HIS A 265       3.582  24.145 -48.529  1.00  0.00      A2   N
ATOM   3395  N   ILE A 266       7.107  28.646 -52.111  1.00  0.00      A2   N
ATOM   3396  CA  ILE A 266       7.463  29.799 -52.931  1.00  0.00      A2   C
ATOM   3397  C   ILE A 266       7.940  29.357 -54.310  1.00  0.00      A2   C
ATOM   3398  O   ILE A 266       7.641  30.011 -55.319  1.00  0.00      A2   O
ATOM   3399  CB  ILE A 266       8.511  30.655 -52.195  1.00  0.00      A2   C
ATOM   3400  CG1 ILE A 266       7.815  31.553 -51.163  1.00  0.00      A2   C
ATOM   3401  CG2 ILE A 266       9.347  31.467 -53.171  1.00  0.00      A2   C
ATOM   3402  CD1 ILE A 266       8.721  32.570 -50.513  1.00  0.00      A2   C
ATOM   3403  N   PHE A 267       8.630  28.216 -54.390  1.00  0.00      A2   N
ATOM   3404  CA  PHE A 267       9.124  27.736 -55.679  1.00  0.00      A2   C
ATOM   3405  C   PHE A 267       7.976  27.347 -56.604  1.00  0.00      A2   C
ATOM   3406  O   PHE A 267       7.956  27.735 -57.777  1.00  0.00      A2   O
ATOM   3407  CB  PHE A 267      10.074  26.554 -55.467  1.00  0.00      A2   C
ATOM   3408  CG  PHE A 267      10.566  25.919 -56.745  1.00  0.00      A2   C
ATOM   3409  CD1 PHE A 267       9.852  24.889 -57.347  1.00  0.00      A2   C
ATOM   3410  CD2 PHE A 267      11.751  26.340 -57.336  1.00  0.00      A2   C
ATOM   3411  CE1 PHE A 267      10.303  24.302 -58.517  1.00  0.00      A2   C
ATOM   3412  CE2 PHE A 267      12.209  25.756 -58.506  1.00  0.00      A2   C
ATOM   3413  CZ  PHE A 267      11.484  24.736 -59.097  1.00  0.00      A2   C
ATOM   3414  N   PHE A 268       7.016  26.566 -56.106  1.00  0.00      A2   N
ATOM   3415  CA  PHE A 268       5.934  26.147 -56.992  1.00  0.00      A2   C
ATOM   3416  C   PHE A 268       4.926  27.256 -57.266  1.00  0.00      A2   C
ATOM   3417  O   PHE A 268       4.301  27.258 -58.332  1.00  0.00      A2   O
ATOM   3418  CB  PHE A 268       5.232  24.915 -56.428  1.00  0.00      A2   C
ATOM   3419  CG  PHE A 268       5.924  23.630 -56.763  1.00  0.00      A2   C
ATOM   3420  CD1 PHE A 268       7.105  23.282 -56.132  1.00  0.00      A2   C
ATOM   3421  CD2 PHE A 268       5.404  22.774 -57.715  1.00  0.00      A2   C
ATOM   3422  CE1 PHE A 268       7.751  22.103 -56.438  1.00  0.00      A2   C
ATOM   3423  CE2 PHE A 268       6.045  21.592 -58.025  1.00  0.00      A2   C
ATOM   3424  CZ  PHE A 268       7.220  21.254 -57.382  1.00  0.00      A2   C
ATOM   3425  N   LEU A 269       4.743  28.201 -56.346  1.00  0.00      A2   N
ATOM   3426  CA  LEU A 269       3.850  29.312 -56.653  1.00  0.00      A2   C
ATOM   3427  C   LEU A 269       4.552  30.435 -57.407  1.00  0.00      A2   C
ATOM   3428  O   LEU A 269       3.900  31.421 -57.768  1.00  0.00      A2   O
ATOM   3429  CB  LEU A 269       3.193  29.846 -55.376  1.00  0.00      A2   C
ATOM   3430  CG  LEU A 269       2.227  28.875 -54.682  1.00  0.00      A2   C
ATOM   3431  CD1 LEU A 269       1.325  29.602 -53.692  1.00  0.00      A2   C
ATOM   3432  CD2 LEU A 269       1.398  28.085 -55.693  1.00  0.00      A2   C
ATOM   3433  N   LEU A 270       5.861  30.311 -57.636  1.00  0.00      A2   N
ATOM   3434  CA  LEU A 270       6.585  31.290 -58.447  1.00  0.00      A2   C
ATOM   3435  C   LEU A 270       6.014  31.466 -59.852  1.00  0.00      A2   C
ATOM   3436  O   LEU A 270       5.889  32.621 -60.294  1.00  0.00      A2   O
ATOM   3437  CB  LEU A 270       8.071  30.911 -58.488  1.00  0.00      A2   C
ATOM   3438  CG  LEU A 270       9.082  31.805 -59.214  1.00  0.00      A2   C
ATOM   3439  CD1 LEU A 270      10.457  31.642 -58.586  1.00  0.00      A2   C
ATOM   3440  CD2 LEU A 270       9.157  31.502 -60.712  1.00  0.00      A2   C
ATOM   3441  N   PRO A 271       5.678  30.409 -60.611  1.00  0.00      A2   N
ATOM   3442  CA  PRO A 271       5.211  30.650 -61.989  1.00  0.00      A2   C
ATOM   3443  C   PRO A 271       3.995  31.555 -62.088  1.00  0.00      A2   C
ATOM   3444  O   PRO A 271       3.906  32.350 -63.032  1.00  0.00      A2   O
ATOM   3445  CB  PRO A 271       4.890  29.235 -62.484  1.00  0.00      A2   C
ATOM   3446  CG  PRO A 271       5.838  28.377 -61.762  1.00  0.00      A2   C
ATOM   3447  CD  PRO A 271       5.990  28.983 -60.396  1.00  0.00      A2   C
ATOM   3448  N   TYR A 272       3.076  31.489 -61.133  1.00  0.00      A2   N
ATOM   3449  CA  TYR A 272       1.867  32.308 -61.186  1.00  0.00      A2   C
ATOM   3450  C   TYR A 272       2.146  33.727 -60.701  1.00  0.00      A2   C
ATOM   3451  O   TYR A 272       1.860  34.701 -61.397  1.00  0.00      A2   O
ATOM   3452  CB  TYR A 272       0.754  31.670 -60.352  1.00  0.00      A2   C
ATOM   3453  CG  TYR A 272      -0.520  32.485 -60.263  1.00  0.00      A2   C
ATOM   3454  CD1 TYR A 272      -1.426  32.521 -61.320  1.00  0.00      A2   C
ATOM   3455  CD2 TYR A 272      -0.823  33.209 -59.116  1.00  0.00      A2   C
ATOM   3456  CE1 TYR A 272      -2.596  33.261 -61.238  1.00  0.00      A2   C
ATOM   3457  CE2 TYR A 272      -1.989  33.952 -59.023  1.00  0.00      A2   C
ATOM   3458  CZ  TYR A 272      -2.871  33.976 -60.086  1.00  0.00      A2   C
ATOM   3459  OH  TYR A 272      -4.028  34.715 -59.992  1.00  0.00      A2   O
ATOM   3460  N   ILE A 283      17.405  26.163 -63.584  1.00  0.00      A2   N
ATOM   3461  CA  ILE A 283      17.457  26.307 -62.137  1.00  0.00      A2   C
ATOM   3462  C   ILE A 283      17.121  24.977 -61.454  1.00  0.00      A2   C
ATOM   3463  O   ILE A 283      16.612  24.957 -60.333  1.00  0.00      A2   O
ATOM   3464  CB  ILE A 283      16.517  27.443 -61.655  1.00  0.00      A2   C
ATOM   3465  CG1 ILE A 283      15.044  27.029 -61.750  1.00  0.00      A2   C
ATOM   3466  CG2 ILE A 283      16.754  28.709 -62.471  1.00  0.00      A2   C
ATOM   3467  CD1 ILE A 283      14.109  27.911 -60.931  1.00  0.00      A2   C
ATOM   3468  N   GLN A 284      17.413  23.854 -62.123  1.00  0.00      A2   N
ATOM   3469  CA  GLN A 284      17.108  22.563 -61.512  1.00  0.00      A2   C
ATOM   3470  C   GLN A 284      17.990  22.255 -60.308  1.00  0.00      A2   C
ATOM   3471  O   GLN A 284      17.593  21.448 -59.460  1.00  0.00      A2   O
ATOM   3472  CB  GLN A 284      17.218  21.420 -62.521  1.00  0.00      A2   C
ATOM   3473  CG  GLN A 284      16.408  20.208 -62.066  1.00  0.00      A2   C
ATOM   3474  CD  GLN A 284      16.772  18.914 -62.763  1.00  0.00      A2   C
ATOM   3475  OE1 GLN A 284      15.926  18.294 -63.408  1.00  0.00      A2   O
ATOM   3476  NE2 GLN A 284      18.021  18.481 -62.613  1.00  0.00      A2   N
ATOM   3477  N   GLN A 285      19.179  22.856 -60.212  1.00  0.00      A2   N
ATOM   3478  CA  GLN A 285      19.961  22.705 -58.989  1.00  0.00      A2   C
ATOM   3479  C   GLN A 285      19.205  23.285 -57.798  1.00  0.00      A2   C
ATOM   3480  O   GLN A 285      19.190  22.697 -56.704  1.00  0.00      A2   O
ATOM   3481  CB  GLN A 285      21.324  23.388 -59.142  1.00  0.00      A2   C
ATOM   3482  CG  GLN A 285      21.880  23.426 -60.568  1.00  0.00      A2   C
ATOM   3483  CD  GLN A 285      21.438  24.660 -61.344  1.00  0.00      A2   C
ATOM   3484  OE1 GLN A 285      20.256  24.998 -61.373  1.00  0.00      A2   O
ATOM   3485  NE2 GLN A 285      22.394  25.343 -61.967  1.00  0.00      A2   N
ATOM   3486  N   VAL A 286      18.522  24.412 -58.017  1.00  0.00      A2   N
ATOM   3487  CA  VAL A 286      17.673  24.998 -56.985  1.00  0.00      A2   C
ATOM   3488  C   VAL A 286      16.537  24.048 -56.635  1.00  0.00      A2   C
ATOM   3489  O   VAL A 286      16.139  23.935 -55.468  1.00  0.00      A2   O
ATOM   3490  CB  VAL A 286      17.141  26.365 -57.457  1.00  0.00      A2   C
ATOM   3491  CG1 VAL A 286      16.124  26.919 -56.477  1.00  0.00      A2   C
ATOM   3492  CG2 VAL A 286      18.288  27.345 -57.658  1.00  0.00      A2   C
ATOM   3493  N   TYR A 287      16.016  23.330 -57.633  1.00  0.00      A2   N
ATOM   3494  CA  TYR A 287      14.956  22.366 -57.359  1.00  0.00      A2   C
ATOM   3495  C   TYR A 287      15.471  21.208 -56.516  1.00  0.00      A2   C
ATOM   3496  O   TYR A 287      14.775  20.738 -55.609  1.00  0.00      A2   O
ATOM   3497  CB  TYR A 287      14.355  21.851 -58.667  1.00  0.00      A2   C
ATOM   3498  CG  TYR A 287      13.357  20.727 -58.476  1.00  0.00      A2   C
ATOM   3499  CD1 TYR A 287      12.011  20.995 -58.250  1.00  0.00      A2   C
ATOM   3500  CD2 TYR A 287      13.763  19.395 -58.515  1.00  0.00      A2   C
ATOM   3501  CE1 TYR A 287      11.096  19.970 -58.070  1.00  0.00      A2   C
ATOM   3502  CE2 TYR A 287      12.859  18.365 -58.333  1.00  0.00      A2   C
ATOM   3503  CZ  TYR A 287      11.526  18.656 -58.110  1.00  0.00      A2   C
ATOM   3504  OH  TYR A 287      10.620  17.633 -57.929  1.00  0.00      A2   O
ATOM   3505  N   LEU A 288      16.693  20.744 -56.791  1.00  0.00      A2   N
ATOM   3506  CA  LEU A 288      17.262  19.662 -55.996  1.00  0.00      A2   C
ATOM   3507  C   LEU A 288      17.433  20.096 -54.548  1.00  0.00      A2   C
ATOM   3508  O   LEU A 288      17.054  19.371 -53.616  1.00  0.00      A2   O
ATOM   3509  CB  LEU A 288      18.604  19.226 -56.587  1.00  0.00      A2   C
ATOM   3510  CG  LEU A 288      18.577  18.263 -57.773  1.00  0.00      A2   C
ATOM   3511  CD1 LEU A 288      19.926  18.248 -58.473  1.00  0.00      A2   C
ATOM   3512  CD2 LEU A 288      18.193  16.864 -57.312  1.00  0.00      A2   C
ATOM   3513  N   ALA A 289      17.959  21.307 -54.341  1.00  0.00      A2   N
ATOM   3514  CA  ALA A 289      18.185  21.778 -52.979  1.00  0.00      A2   C
ATOM   3515  C   ALA A 289      16.867  21.982 -52.241  1.00  0.00      A2   C
ATOM   3516  O   ALA A 289      16.690  21.491 -51.119  1.00  0.00      A2   O
ATOM   3517  CB  ALA A 289      19.001  23.069 -53.001  1.00  0.00      A2   C
ATOM   3518  N   ILE A 290      15.918  22.683 -52.867  1.00  0.00      A2   N
ATOM   3519  CA  ILE A 290      14.641  22.958 -52.217  1.00  0.00      A2   C
ATOM   3520  C   ILE A 290      13.885  21.669 -51.935  1.00  0.00      A2   C
ATOM   3521  O   ILE A 290      13.213  21.545 -50.903  1.00  0.00      A2   O
ATOM   3522  CB  ILE A 290      13.811  23.923 -53.087  1.00  0.00      A2   C
ATOM   3523  CG1 ILE A 290      14.353  25.350 -52.985  1.00  0.00      A2   C
ATOM   3524  CG2 ILE A 290      12.350  23.881 -52.699  1.00  0.00      A2   C
ATOM   3525  CD1 ILE A 290      13.593  26.344 -53.841  1.00  0.00      A2   C
ATOM   3526  N   MET A 291      14.004  20.679 -52.821  1.00  0.00      A2   N
ATOM   3527  CA  MET A 291      13.329  19.411 -52.584  1.00  0.00      A2   C
ATOM   3528  C   MET A 291      13.957  18.669 -51.415  1.00  0.00      A2   C
ATOM   3529  O   MET A 291      13.245  18.096 -50.578  1.00  0.00      A2   O
ATOM   3530  CB  MET A 291      13.364  18.555 -53.850  1.00  0.00      A2   C
ATOM   3531  CG  MET A 291      12.345  17.429 -53.862  1.00  0.00      A2   C
ATOM   3532  SD  MET A 291      10.683  18.039 -53.519  1.00  0.00      A2   S
ATOM   3533  CE  MET A 291      10.535  19.355 -54.725  1.00  0.00      A2   C
ATOM   3534  N   TRP A 292      15.288  18.687 -51.327  1.00  0.00      A2   N
ATOM   3535  CA  TRP A 292      15.935  18.054 -50.186  1.00  0.00      A2   C
ATOM   3536  C   TRP A 292      15.556  18.737 -48.877  1.00  0.00      A2   C
ATOM   3537  O   TRP A 292      15.291  18.064 -47.872  1.00  0.00      A2   O
ATOM   3538  CB  TRP A 292      17.450  18.054 -50.388  1.00  0.00      A2   C
ATOM   3539  CG  TRP A 292      18.174  17.330 -49.319  1.00  0.00      A2   C
ATOM   3540  CD1 TRP A 292      18.623  16.044 -49.347  1.00  0.00      A2   C
ATOM   3541  CD2 TRP A 292      18.572  17.871 -48.056  1.00  0.00      A2   C
ATOM   3542  NE1 TRP A 292      19.250  15.740 -48.162  1.00  0.00      A2   N
ATOM   3543  CE2 TRP A 292      19.238  16.849 -47.356  1.00  0.00      A2   C
ATOM   3544  CE3 TRP A 292      18.421  19.121 -47.445  1.00  0.00      A2   C
ATOM   3545  CZ2 TRP A 292      19.752  17.037 -46.074  1.00  0.00      A2   C
ATOM   3546  CZ3 TRP A 292      18.930  19.306 -46.175  1.00  0.00      A2   C
ATOM   3547  CH2 TRP A 292      19.589  18.271 -45.503  1.00  0.00      A2   C
ATOM   3548  N   LEU A 293      15.516  20.072 -48.867  1.00  0.00      A2   N
ATOM   3549  CA  LEU A 293      15.161  20.775 -47.637  1.00  0.00      A2   C
ATOM   3550  C   LEU A 293      13.715  20.514 -47.247  1.00  0.00      A2   C
ATOM   3551  O   LEU A 293      13.407  20.315 -46.067  1.00  0.00      A2   O
ATOM   3552  CB  LEU A 293      15.397  22.277 -47.786  1.00  0.00      A2   C
ATOM   3553  CG  LEU A 293      14.931  23.101 -46.578  1.00  0.00      A2   C
ATOM   3554  CD1 LEU A 293      15.667  22.702 -45.307  1.00  0.00      A2   C
ATOM   3555  CD2 LEU A 293      15.058  24.598 -46.832  1.00  0.00      A2   C
ATOM   3556  N   ALA A 294      12.819  20.498 -48.231  1.00  0.00      A2   N
ATOM   3557  CA  ALA A 294      11.411  20.275 -47.942  1.00  0.00      A2   C
ATOM   3558  C   ALA A 294      11.166  18.869 -47.420  1.00  0.00      A2   C
ATOM   3559  O   ALA A 294      10.386  18.679 -46.479  1.00  0.00      A2   O
ATOM   3560  CB  ALA A 294      10.584  20.530 -49.199  1.00  0.00      A2   C
ATOM   3561  N   MET A 295      11.826  17.870 -48.005  1.00  0.00      A2   N
ATOM   3562  CA  MET A 295      11.592  16.501 -47.570  1.00  0.00      A2   C
ATOM   3563  C   MET A 295      12.444  16.107 -46.370  1.00  0.00      A2   C
ATOM   3564  O   MET A 295      12.232  15.025 -45.811  1.00  0.00      A2   O
ATOM   3565  CB  MET A 295      11.818  15.536 -48.734  1.00  0.00      A2   C
ATOM   3566  CG  MET A 295      10.985  15.895 -49.957  1.00  0.00      A2   C
ATOM   3567  SD  MET A 295      10.425  14.481 -50.920  1.00  0.00      A2   S
ATOM   3568  CE  MET A 295       9.342  13.675 -49.746  1.00  0.00      A2   C
ATOM   3569  N   SER A 296      13.389  16.954 -45.954  1.00  0.00      A2   N
ATOM   3570  CA  SER A 296      14.160  16.698 -44.745  1.00  0.00      A2   C
ATOM   3571  C   SER A 296      13.364  16.943 -43.468  1.00  0.00      A2   C
ATOM   3572  O   SER A 296      13.788  16.489 -42.401  1.00  0.00      A2   O
ATOM   3573  CB  SER A 296      15.423  17.564 -44.736  1.00  0.00      A2   C
ATOM   3574  OG  SER A 296      15.098  18.934 -44.593  1.00  0.00      A2   O
ATOM   3575  N   SER A 297      12.218  17.627 -43.549  1.00  0.00      A2   N
ATOM   3576  CA  SER A 297      11.433  17.915 -42.355  1.00  0.00      A2   C
ATOM   3577  C   SER A 297      10.931  16.647 -41.680  1.00  0.00      A2   C
ATOM   3578  O   SER A 297      10.659  16.661 -40.473  1.00  0.00      A2   O
ATOM   3579  CB  SER A 297      10.249  18.811 -42.717  1.00  0.00      A2   C
ATOM   3580  OG  SER A 297       9.347  18.124 -43.564  1.00  0.00      A2   O
ATOM   3581  N   THR A 298      10.790  15.558 -42.437  1.00  0.00      A2   N
ATOM   3582  CA  THR A 298      10.286  14.312 -41.876  1.00  0.00      A2   C
ATOM   3583  C   THR A 298      11.254  13.696 -40.868  1.00  0.00      A2   C
ATOM   3584  O   THR A 298      10.818  12.998 -39.947  1.00  0.00      A2   O
ATOM   3585  CB  THR A 298       9.968  13.337 -43.010  1.00  0.00      A2   C
ATOM   3586  OG1 THR A 298      11.060  13.298 -43.939  1.00  0.00      A2   O
ATOM   3587  CG2 THR A 298       8.718  13.776 -43.747  1.00  0.00      A2   C
ATOM   3588  N   MET A 299      12.562  13.933 -41.022  1.00  0.00      A2   N
ATOM   3589  CA  MET A 299      13.547  13.375 -40.099  1.00  0.00      A2   C
ATOM   3590  C   MET A 299      13.717  14.191 -38.818  1.00  0.00      A2   C
ATOM   3591  O   MET A 299      14.319  13.683 -37.863  1.00  0.00      A2   O
ATOM   3592  CB  MET A 299      14.908  13.240 -40.793  1.00  0.00      A2   C
ATOM   3593  CG  MET A 299      15.678  14.543 -40.861  1.00  0.00      A2   C
ATOM   3594  SD  MET A 299      17.074  14.534 -42.000  1.00  0.00      A2   S
ATOM   3595  CE  MET A 299      18.384  13.913 -40.952  1.00  0.00      A2   C
ATOM   3596  N   TYR A 300      13.191  15.423 -38.764  1.00  0.00      A2   N
ATOM   3597  CA  TYR A 300      13.551  16.357 -37.697  1.00  0.00      A2   C
ATOM   3598  C   TYR A 300      12.749  16.145 -36.416  1.00  0.00      A2   C
ATOM   3599  O   TYR A 300      13.296  16.285 -35.317  1.00  0.00      A2   O
ATOM   3600  CB  TYR A 300      13.379  17.795 -38.182  1.00  0.00      A2   C
ATOM   3601  CG  TYR A 300      14.402  18.227 -39.206  1.00  0.00      A2   C
ATOM   3602  CD1 TYR A 300      15.697  17.728 -39.180  1.00  0.00      A2   C
ATOM   3603  CD2 TYR A 300      14.070  19.131 -40.206  1.00  0.00      A2   C
ATOM   3604  CE1 TYR A 300      16.633  18.126 -40.123  1.00  0.00      A2   C
ATOM   3605  CE2 TYR A 300      14.995  19.537 -41.148  1.00  0.00      A2   C
ATOM   3606  CZ  TYR A 300      16.273  19.032 -41.103  1.00  0.00      A2   C
ATOM   3607  OH  TYR A 300      17.192  19.435 -42.043  1.00  0.00      A2   O
ATOM   3608  N   ASN A 301      11.455  15.833 -36.526  1.00  0.00      A2   N
ATOM   3609  CA  ASN A 301      10.631  15.693 -35.323  1.00  0.00      A2   C
ATOM   3610  C   ASN A 301      11.194  14.688 -34.328  1.00  0.00      A2   C
ATOM   3611  O   ASN A 301      11.251  15.014 -33.128  1.00  0.00      A2   O
ATOM   3612  CB  ASN A 301       9.184  15.366 -35.707  1.00  0.00      A2   C
ATOM   3613  CG  ASN A 301       8.475  16.541 -36.344  1.00  0.00      A2   C
ATOM   3614  OD1 ASN A 301       8.939  17.678 -36.262  1.00  0.00      A2   O
ATOM   3615  ND2 ASN A 301       7.336  16.277 -36.970  1.00  0.00      A2   N
ATOM   3616  N   PRO A 302      11.605  13.478 -34.717  1.00  0.00      A2   N
ATOM   3617  CA  PRO A 302      12.213  12.582 -33.722  1.00  0.00      A2   C
ATOM   3618  C   PRO A 302      13.451  13.168 -33.061  1.00  0.00      A2   C
ATOM   3619  O   PRO A 302      13.669  12.952 -31.859  1.00  0.00      A2   O
ATOM   3620  CB  PRO A 302      12.559  11.335 -34.547  1.00  0.00      A2   C
ATOM   3621  CG  PRO A 302      11.619  11.375 -35.698  1.00  0.00      A2   C
ATOM   3622  CD  PRO A 302      11.500  12.824 -36.035  1.00  0.00      A2   C
ATOM   3623  N   ILE A 303      14.246  13.949 -33.800  1.00  0.00      A2   N
ATOM   3624  CA  ILE A 303      15.409  14.602 -33.205  1.00  0.00      A2   C
ATOM   3625  C   ILE A 303      14.988  15.653 -32.189  1.00  0.00      A2   C
ATOM   3626  O   ILE A 303      15.558  15.742 -31.092  1.00  0.00      A2   O
ATOM   3627  CB  ILE A 303      16.277  15.234 -34.308  1.00  0.00      A2   C
ATOM   3628  CG1 ILE A 303      16.640  14.211 -35.385  1.00  0.00      A2   C
ATOM   3629  CG2 ILE A 303      17.530  15.856 -33.709  1.00  0.00      A2   C
ATOM   3630  CD1 ILE A 303      17.375  14.822 -36.558  1.00  0.00      A2   C
ATOM   3631  N   ILE A 304      13.975  16.455 -32.527  1.00  0.00      A2   N
ATOM   3632  CA  ILE A 304      13.501  17.479 -31.599  1.00  0.00      A2   C
ATOM   3633  C   ILE A 304      12.957  16.848 -30.324  1.00  0.00      A2   C
ATOM   3634  O   ILE A 304      13.252  17.307 -29.210  1.00  0.00      A2   O
ATOM   3635  CB  ILE A 304      12.457  18.373 -32.288  1.00  0.00      A2   C
ATOM   3636  CG1 ILE A 304      13.094  19.106 -33.466  1.00  0.00      A2   C
ATOM   3637  CG2 ILE A 304      11.880  19.373 -31.307  1.00  0.00      A2   C
ATOM   3638  CD1 ILE A 304      12.100  19.806 -34.349  1.00  0.00      A2   C
ATOM   3639  N   TYR A 305      12.175  15.772 -30.459  1.00  0.00      A2   N
ATOM   3640  CA  TYR A 305      11.658  15.109 -29.268  1.00  0.00      A2   C
ATOM   3641  C   TYR A 305      12.787  14.538 -28.424  1.00  0.00      A2   C
ATOM   3642  O   TYR A 305      12.756  14.629 -27.191  1.00  0.00      A2   O
ATOM   3643  CB  TYR A 305      10.695  13.980 -29.639  1.00  0.00      A2   C
ATOM   3644  CG  TYR A 305       9.539  14.332 -30.548  1.00  0.00      A2   C
ATOM   3645  CD1 TYR A 305       9.009  15.612 -30.591  1.00  0.00      A2   C
ATOM   3646  CD2 TYR A 305       8.941  13.350 -31.325  1.00  0.00      A2   C
ATOM   3647  CE1 TYR A 305       7.938  15.910 -31.415  1.00  0.00      A2   C
ATOM   3648  CE2 TYR A 305       7.874  13.636 -32.141  1.00  0.00      A2   C
ATOM   3649  CZ  TYR A 305       7.374  14.914 -32.185  1.00  0.00      A2   C
ATOM   3650  OH  TYR A 305       6.308  15.191 -33.010  1.00  0.00      A2   O
ATOM   3651  N   CYS A 306      13.802  13.952 -29.066  1.00  0.00      A2   N
ATOM   3652  CA  CYS A 306      14.901  13.372 -28.298  1.00  0.00      A2   C
ATOM   3653  C   CYS A 306      15.717  14.433 -27.566  1.00  0.00      A2   C
ATOM   3654  O   CYS A 306      16.173  14.200 -26.440  1.00  0.00      A2   O
ATOM   3655  CB  CYS A 306      15.800  12.539 -29.211  1.00  0.00      A2   C
ATOM   3656  SG  CYS A 306      17.236  11.851 -28.370  1.00  0.00      A2   S
ATOM   3657  N   CYS A 307      15.902  15.607 -28.171  1.00  0.00      A2   N
ATOM   3658  CA  CYS A 307      16.770  16.588 -27.531  1.00  0.00      A2   C
ATOM   3659  C   CYS A 307      16.051  17.428 -26.480  1.00  0.00      A2   C
ATOM   3660  O   CYS A 307      16.643  17.747 -25.441  1.00  0.00      A2   O
ATOM   3661  CB  CYS A 307      17.405  17.503 -28.582  1.00  0.00      A2   C
ATOM   3662  SG  CYS A 307      18.651  18.640 -27.920  1.00  0.00      A2   S
ATOM   3663  N   LEU A 308      14.785  17.781 -26.709  1.00  0.00      A2   N
ATOM   3664  CA  LEU A 308      14.091  18.723 -25.838  1.00  0.00      A2   C
ATOM   3665  C   LEU A 308      13.078  18.076 -24.900  1.00  0.00      A2   C
ATOM   3666  O   LEU A 308      12.317  18.799 -24.248  1.00  0.00      A2   O
ATOM   3667  CB  LEU A 308      13.422  19.826 -26.655  1.00  0.00      A2   C
ATOM   3668  CG  LEU A 308      14.380  20.666 -27.503  1.00  0.00      A2   C
ATOM   3669  CD1 LEU A 308      13.618  21.729 -28.285  1.00  0.00      A2   C
ATOM   3670  CD2 LEU A 308      15.465  21.296 -26.636  1.00  0.00      A2   C
ATOM   3671  N   ASN A 309      12.998  16.746 -24.851  1.00  0.00      A2   N
ATOM   3672  CA  ASN A 309      12.016  16.082 -23.996  1.00  0.00      A2   C
ATOM   3673  C   ASN A 309      12.667  14.883 -23.320  1.00  0.00      A2   C
ATOM   3674  O   ASN A 309      13.114  13.954 -24.000  1.00  0.00      A2   O
ATOM   3675  CB  ASN A 309      10.782  15.648 -24.785  1.00  0.00      A2   C
ATOM   3676  CG  ASN A 309       9.584  15.412 -23.896  1.00  0.00      A2   C
ATOM   3677  OD1 ASN A 309       9.361  14.300 -23.417  1.00  0.00      A2   O
ATOM   3678  ND2 ASN A 309       8.805  16.462 -23.664  1.00  0.00      A2   N
ATOM   3679  N   ASP A 310      12.709  14.908 -21.981  1.00  0.00      A2   N
ATOM   3680  CA  ASP A 310      13.398  13.866 -21.220  1.00  0.00      A2   C
ATOM   3681  C   ASP A 310      12.732  12.500 -21.361  1.00  0.00      A2   C
ATOM   3682  O   ASP A 310      13.421  11.472 -21.328  1.00  0.00      A2   O
ATOM   3683  CB  ASP A 310      13.471  14.264 -19.743  1.00  0.00      A2   C
ATOM   3684  CG  ASP A 310      14.358  15.476 -19.502  1.00  0.00      A2   C
ATOM   3685  OD1 ASP A 310      15.412  15.586 -20.165  1.00  0.00      A2   O
ATOM   3686  OD2 ASP A 310      13.999  16.319 -18.651  1.00  0.00      A2   O
ATOM   3687  N   ARG A 311      11.405  12.462 -21.514  1.00  0.00      A2   N
ATOM   3688  CA  ARG A 311      10.719  11.181 -21.660  1.00  0.00      A2   C
ATOM   3689  C   ARG A 311      11.079  10.522 -22.987  1.00  0.00      A2   C
ATOM   3690  O   ARG A 311      11.434   9.334 -23.032  1.00  0.00      A2   O
ATOM   3691  CB  ARG A 311       9.204  11.377 -21.537  1.00  0.00      A2   C
ATOM   3692  CG  ARG A 311       8.788  12.213 -20.330  1.00  0.00      A2   C
ATOM   3693  CD  ARG A 311       7.536  11.663 -19.661  1.00  0.00      A2   C
ATOM   3694  NE  ARG A 311       7.417  12.128 -18.281  1.00  0.00      A2   N
ATOM   3695  CZ  ARG A 311       6.816  11.447 -17.309  1.00  0.00      A2   C
ATOM   3696  NH1 ARG A 311       6.282  10.258 -17.562  1.00  0.00      A2   N
ATOM   3697  NH2 ARG A 311       6.758  11.949 -16.079  1.00  0.00      A2   N
ATOM   3698  N   PHE A 312      11.025  11.293 -24.077  1.00  0.00      A2   N
ATOM   3699  CA  PHE A 312      11.449  10.772 -25.371  1.00  0.00      A2   C
ATOM   3700  C   PHE A 312      12.927  10.408 -25.373  1.00  0.00      A2   C
ATOM   3701  O   PHE A 312      13.323   9.439 -26.028  1.00  0.00      A2   O
ATOM   3702  CB  PHE A 312      11.137  11.780 -26.478  1.00  0.00      A2   C
ATOM   3703  CG  PHE A 312       9.681  11.824 -26.855  1.00  0.00      A2   C
ATOM   3704  CD1 PHE A 312       9.144  10.854 -27.677  1.00  0.00      A2   C
ATOM   3705  CD2 PHE A 312       8.852  12.833 -26.397  1.00  0.00      A2   C
ATOM   3706  CE1 PHE A 312       7.814  10.881 -28.027  1.00  0.00      A2   C
ATOM   3707  CE2 PHE A 312       7.513  12.864 -26.750  1.00  0.00      A2   C
ATOM   3708  CZ  PHE A 312       6.998  11.885 -27.564  1.00  0.00      A2   C
ATOM   3709  N   ARG A 313      13.755  11.164 -24.650  1.00  0.00      A2   N
ATOM   3710  CA  ARG A 313      15.171  10.825 -24.566  1.00  0.00      A2   C
ATOM   3711  C   ARG A 313      15.374   9.479 -23.878  1.00  0.00      A2   C
ATOM   3712  O   ARG A 313      16.167   8.648 -24.345  1.00  0.00      A2   O
ATOM   3713  CB  ARG A 313      15.923  11.938 -23.830  1.00  0.00      A2   C
ATOM   3714  CG  ARG A 313      17.241  11.518 -23.194  1.00  0.00      A2   C
ATOM   3715  CD  ARG A 313      18.439  12.019 -23.992  1.00  0.00      A2   C
ATOM   3716  NE  ARG A 313      18.589  13.474 -23.950  1.00  0.00      A2   N
ATOM   3717  CZ  ARG A 313      19.630  14.128 -24.460  1.00  0.00      A2   C
ATOM   3718  NH1 ARG A 313      20.615  13.457 -25.046  1.00  0.00      A2   N
ATOM   3719  NH2 ARG A 313      19.694  15.452 -24.382  1.00  0.00      A2   N
ATOM   3720  N   LEU A 314      14.624   9.221 -22.797  1.00  0.00      A2   N
ATOM   3721  CA  LEU A 314      14.687   7.907 -22.161  1.00  0.00      A2   C
ATOM   3722  C   LEU A 314      14.189   6.803 -23.086  1.00  0.00      A2   C
ATOM   3723  O   LEU A 314      14.719   5.685 -23.057  1.00  0.00      A2   O
ATOM   3724  CB  LEU A 314      13.886   7.902 -20.856  1.00  0.00      A2   C
ATOM   3725  CG  LEU A 314      14.366   8.746 -19.673  1.00  0.00      A2   C
ATOM   3726  CD1 LEU A 314      13.656   8.304 -18.400  1.00  0.00      A2   C
ATOM   3727  CD2 LEU A 314      15.880   8.677 -19.504  1.00  0.00      A2   C
ATOM   3728  N   GLY A 315      13.186   7.092 -23.919  1.00  0.00      A2   N
ATOM   3729  CA  GLY A 315      12.702   6.065 -24.830  1.00  0.00      A2   C
ATOM   3730  C   GLY A 315      13.666   5.757 -25.964  1.00  0.00      A2   C
ATOM   3731  O   GLY A 315      13.834   4.592 -26.351  1.00  0.00      A2   O
ATOM   3732  N   PHE A 316      14.350   6.784 -26.480  1.00  0.00      A2   N
ATOM   3733  CA  PHE A 316      15.361   6.550 -27.506  1.00  0.00      A2   C
ATOM   3734  C   PHE A 316      16.574   5.820 -26.951  1.00  0.00      A2   C
ATOM   3735  O   PHE A 316      17.160   4.979 -27.643  1.00  0.00      A2   O
ATOM   3736  CB  PHE A 316      15.806   7.871 -28.139  1.00  0.00      A2   C
ATOM   3737  CG  PHE A 316      14.927   8.348 -29.256  1.00  0.00      A2   C
ATOM   3738  CD1 PHE A 316      15.134   7.895 -30.552  1.00  0.00      A2   C
ATOM   3739  CD2 PHE A 316      13.913   9.257 -29.022  1.00  0.00      A2   C
ATOM   3740  CE1 PHE A 316      14.340   8.335 -31.596  1.00  0.00      A2   C
ATOM   3741  CE2 PHE A 316      13.111   9.700 -30.057  1.00  0.00      A2   C
ATOM   3742  CZ  PHE A 316      13.325   9.236 -31.350  1.00  0.00      A2   C
ATOM   3743  N   LYS A 317      16.966   6.110 -25.708  1.00  0.00      A2   N
ATOM   3744  CA  LYS A 317      18.047   5.322 -25.126  1.00  0.00      A2   C
ATOM   3745  C   LYS A 317      17.596   3.900 -24.791  1.00  0.00      A2   C
ATOM   3746  O   LYS A 317      18.421   2.979 -24.793  1.00  0.00      A2   O
ATOM   3747  CB  LYS A 317      18.624   6.038 -23.905  1.00  0.00      A2   C
ATOM   3748  CG  LYS A 317      19.069   7.483 -24.178  1.00  0.00      A2   C
ATOM   3749  CD  LYS A 317      20.335   7.583 -25.032  1.00  0.00      A2   C
ATOM   3750  CE  LYS A 317      20.308   8.851 -25.894  1.00  0.00      A2   C
ATOM   3751  NZ  LYS A 317      21.646   9.481 -26.111  1.00  0.00      A2   N
ATOM   3752  N   HIS A 318      16.300   3.690 -24.522  1.00  0.00      A2   N
ATOM   3753  CA  HIS A 318      15.820   2.327 -24.292  1.00  0.00      A2   C
ATOM   3754  C   HIS A 318      15.851   1.506 -25.577  1.00  0.00      A2   C
ATOM   3755  O   HIS A 318      16.249   0.334 -25.556  1.00  0.00      A2   O
ATOM   3756  CB  HIS A 318      14.407   2.350 -23.698  1.00  0.00      A2   C
ATOM   3757  CG  HIS A 318      13.912   1.010 -23.227  1.00  0.00      A2   C
ATOM   3758  ND1 HIS A 318      14.221  -0.174 -23.863  1.00  0.00      A2   N
ATOM   3759  CD2 HIS A 318      13.119   0.673 -22.180  1.00  0.00      A2   C
ATOM   3760  CE1 HIS A 318      13.645  -1.180 -23.229  1.00  0.00      A2   C
ATOM   3761  NE2 HIS A 318      12.969  -0.693 -22.205  1.00  0.00      A2   N
ATOM   3762  N   ALA A 319      15.445   2.098 -26.705  1.00  0.00      A2   N
ATOM   3763  CA  ALA A 319      15.431   1.330 -27.949  1.00  0.00      A2   C
ATOM   3764  C   ALA A 319      16.842   0.982 -28.410  1.00  0.00      A2   C
ATOM   3765  O   ALA A 319      17.109  -0.158 -28.813  1.00  0.00      A2   O
ATOM   3766  CB  ALA A 319      14.699   2.105 -29.041  1.00  0.00      A2   C
ATOM   3767  N   PHE A 320      17.758   1.939 -28.328  1.00  0.00      A2   N
ATOM   3768  CA  PHE A 320      19.109   1.770 -28.845  1.00  0.00      A2   C
ATOM   3769  C   PHE A 320      20.005   1.131 -27.784  1.00  0.00      A2   C
ATOM   3770  O   PHE A 320      21.175   1.485 -27.640  1.00  0.00      A2   O
ATOM   3771  CB  PHE A 320      19.683   3.121 -29.299  1.00  0.00      A2   C
ATOM   3772  CG  PHE A 320      19.085   3.650 -30.586  1.00  0.00      A2   C
ATOM   3773  CD1 PHE A 320      17.721   3.563 -30.835  1.00  0.00      A2   C
ATOM   3774  CD2 PHE A 320      19.891   4.258 -31.538  1.00  0.00      A2   C
ATOM   3775  CE1 PHE A 320      17.178   4.053 -32.015  1.00  0.00      A2   C
ATOM   3776  CE2 PHE A 320      19.353   4.754 -32.721  1.00  0.00      A2   C
ATOM   3777  CZ  PHE A 320      17.996   4.649 -32.959  1.00  0.00      A2   C
TER    3778      PHE A 320
CONECT    1    3    4
CONECT    2    3    6   17
CONECT    3    1    2    7
CONECT    4    1    5
CONECT    5    4    6
CONECT    6    2    5
CONECT    7    3    8
CONECT    8    7    9
CONECT    9    8   10   14
CONECT   10    9   15   11
CONECT   11   10   12
CONECT   12   11   13
CONECT   13   12   14
CONECT   14    9   13
CONECT   15   10   16
CONECT   16   15
CONECT   17    2   18   22
CONECT   18   17   19
CONECT   19   18   20
CONECT   20   19   21
CONECT   21   20   22
CONECT   22   17   21
CONECT   24   25
CONECT   25   24   26   28
CONECT   26   25   27   33
CONECT   27   26
CONECT   28   25   29
CONECT   29   28   30
CONECT   30   29   31   32
CONECT   31   30
CONECT   32   30
CONECT   33   26   34   39
CONECT   34   33   35   37
CONECT   35   40   34   36
CONECT   36   35
CONECT   37   34   38
CONECT   38   37   39
CONECT   39   33   38
CONECT   40   41   35
CONECT   41   40   42   44
CONECT   42   41   45   43
CONECT   43   42
CONECT   44   41
CONECT   45   42   46
CONECT   46   45   47   49
CONECT   47   46   48   59
CONECT   48   47
CONECT   49   46   50
CONECT   50   51   49   52
CONECT   51   53   50
CONECT   52   54   50   55
CONECT   53   51   54
CONECT   54   53   56   52
CONECT   55   52   57
CONECT   56   54   58
CONECT   57   55   58
CONECT   58   56   57
CONECT   59   47   60
CONECT   60   61   59   63
CONECT   61   62   68   60
CONECT   62   61
CONECT   63   60   64
CONECT   64   65   63
CONECT   65   66   67   64
CONECT   66   65
CONECT   67   65
CONECT   68   69   61
CONECT   69   72   70   68
CONECT   70   69   71   76
CONECT   71   70
CONECT   72   73   74   69
CONECT   73   72   75
CONECT   74   72
CONECT   75   73
CONECT   76   70   77
CONECT   77   76   80   78
CONECT   78   77   79   83
CONECT   79   78
CONECT   80   77   82   81
CONECT   81   80
CONECT   82   80
CONECT   83   78   84
CONECT   84   83   85   87
CONECT   85   84   86   91
CONECT   86   85
CONECT   87   84   88
CONECT   88   87   89   90
CONECT   89   88
CONECT   90   88
CONECT   91   92   85
CONECT   92   95   93   91
CONECT   93   94  105   92
CONECT   94   93
CONECT   95   96   92
CONECT   96   95   97   98
CONECT   97   96   99
CONECT   98   96  100  101
CONECT   99   97  100
CONECT  100   99   98  102
CONECT  101   98  103
CONECT  102  100  104
CONECT  103  101  104
CONECT  104  102  103
CONECT  105   93  106
CONECT  106  105  107  109
CONECT  107  106  108  110
CONECT  108  107
CONECT  109  106
CONECT  110  107  111
CONECT  111  110  112  114
CONECT  112  113  115  111
CONECT  113  112
CONECT  114  111
CONECT  115  112  116
CONECT  116  115  117  119
CONECT  117  118  120  116
CONECT  118  117
CONECT  119  116
CONECT  120  121  117
CONECT  121  124  122  120
CONECT  122  121  123  132
CONECT  123  122
CONECT  124  125  121
CONECT  125  124  126  127
CONECT  126  125  128
CONECT  127  125  129
CONECT  128  126  130
CONECT  129  127  130
CONECT  130  128  129  131
CONECT  131  130
CONECT  132  133  122
CONECT  133  134  136  132
CONECT  134  133  139  135
CONECT  135  134
CONECT  136  133  137  138
CONECT  137  136
CONECT  138  136
CONECT  139  134  140
CONECT  140  139  141  143
CONECT  141  142  146  140
CONECT  142  141
CONECT  143  140  144  145
CONECT  144  143
CONECT  145  143
CONECT  146  147  141
CONECT  147  146  148  150
CONECT  148  147  149  154
CONECT  149  148
CONECT  150  152  147  151
CONECT  151  153  150
CONECT  152  150
CONECT  153  151
CONECT  154  155  148
CONECT  155  158  156  154
CONECT  156  157  155  161
CONECT  157  156
CONECT  158  159  160  155
CONECT  159  158
CONECT  160  158
CONECT  161  156  162
CONECT  162  161  165  163
CONECT  163  162  164  168
CONECT  164  163
CONECT  165  162  166  167
CONECT  166  165
CONECT  167  165
CONECT  168  163  169
CONECT  169  168  170  172
CONECT  170  175  169  171
CONECT  171  170
CONECT  172  169  174  173
CONECT  173  172
CONECT  174  172
CONECT  175  176  170
CONECT  176  177  175  179
CONECT  177  178  181  176
CONECT  178  177
CONECT  179  176  180
CONECT  180  179
CONECT  181  177  182
CONECT  182  181  183  185
CONECT  183  182  184  188
CONECT  184  183
CONECT  185  187  186  182
CONECT  186  185
CONECT  187  185
CONECT  188  183  189
CONECT  189  188  190  192
CONECT  190  189  191  195
CONECT  191  190
CONECT  192  194  193  189
CONECT  193  192
CONECT  194  192
CONECT  195  190  196
CONECT  196  195  197
CONECT  197  196  199  198
CONECT  198  197
CONECT  199  200  197
CONECT  200  201  203  199
CONECT  201  200  202  207
CONECT  202  201
CONECT  203  200  204
CONECT  204  206  203  205
CONECT  205  204
CONECT  206  204
CONECT  207  208  201
CONECT  208  211  207  209
CONECT  209  208  210  214
CONECT  210  209
CONECT  211  208  212  213
CONECT  212  211
CONECT  213  211
CONECT  214  209  215
CONECT  215  214  218  216
CONECT  216  217  221  215
CONECT  217  216
CONECT  218  215  220  219
CONECT  219  218
CONECT  220  218
CONECT  221  216  222
CONECT  222  221  223  225
CONECT  223  222  228  224
CONECT  224  223
CONECT  225  222  226  227
CONECT  226  225
CONECT  227  225
CONECT  228  229  223
CONECT  229  230  232  228
CONECT  230  231  236  229
CONECT  231  230
CONECT  232  233  229
CONECT  233  234  232
CONECT  234  235  233
CONECT  235  234
CONECT  236  230  237
CONECT  237  236  240  238
CONECT  238  239  237  250
CONECT  239  238
CONECT  240  237  241
CONECT  241  240  242  243
CONECT  242  241  244
CONECT  243  241  245  246
CONECT  244  242  245
CONECT  245  243  244  247
CONECT  246  243  248
CONECT  247  245  249
CONECT  248  249  246
CONECT  249  247  248
CONECT  250  238  251
CONECT  251  250  254  252
CONECT  252  258  251  253
CONECT  253  252
CONECT  254  251  255  256
CONECT  255  254  257
CONECT  256  254
CONECT  257  255
CONECT  258  252  259
CONECT  259  260  258  262
CONECT  260  266  259  261
CONECT  261  260
CONECT  262  264  259  263
CONECT  263  262  265
CONECT  264  262
CONECT  265  263
CONECT  266  267  260
CONECT  267  270  266  268
CONECT  268  267  274  269
CONECT  269  268
CONECT  270  267  271
CONECT  271  272  270  273
CONECT  272  271
CONECT  273  271
CONECT  274  268  275
CONECT  275  278  274  276
CONECT  276  275  277  279
CONECT  277  276
CONECT  278  275
CONECT  279  276  280
CONECT  280  279  283  281
CONECT  281  280  282  289
CONECT  282  281
CONECT  283  280  284
CONECT  284  283  285  286
CONECT  285  284  287
CONECT  286  284  288
CONECT  287  285  288
CONECT  288  287  286
CONECT  289  290  281
CONECT  290  291  293  289
CONECT  291  290  292  298
CONECT  292  291
CONECT  293  294  290
CONECT  294  295  293
CONECT  295  294  296
CONECT  296  295  297
CONECT  297  296
CONECT  298  291  299
CONECT  299  298  300  302
CONECT  300  299  301  309
CONECT  301  300
CONECT  302  299  303
CONECT  303  302  304
CONECT  304  303  305
CONECT  305  304  306
CONECT  306  308  305  307
CONECT  307  306
CONECT  308  306
CONECT  309  310  300
CONECT  310  311  313  309
CONECT  311  312  317  310
CONECT  312  311
CONECT  313  310  314
CONECT  314  313  315
CONECT  315  314  316
CONECT  316  315
CONECT  317  311  318
CONECT  318  319  321  317
CONECT  319  320  318  328
CONECT  320  319
CONECT  321  318  322
CONECT  322  323  321
CONECT  323  322  324
CONECT  324  323  325
CONECT  325  327  324  326
CONECT  326  325
CONECT  327  325
CONECT  328  319  329
CONECT  329  330  328  332
CONECT  330  329  331  335
CONECT  331  330
CONECT  332  329  333  334
CONECT  333  332
CONECT  334  332
CONECT  335  330  336
CONECT  336  337  335  339
CONECT  337  338  342  336
CONECT  338  337
CONECT  339  340  341  336
CONECT  340  339
CONECT  341  339
CONECT  342  337  343
CONECT  343  344  346  342
CONECT  344  349  343  345
CONECT  345  344
CONECT  346  343  348  347
CONECT  347  346
CONECT  348  346
CONECT  349  350  344
CONECT  350  349  351  353
CONECT  351  350  352  357
CONECT  352  351
CONECT  353  350  354
CONECT  354  353  355  356
CONECT  355  354
CONECT  356  354
CONECT  357  358  351
CONECT  358  359  361  357
CONECT  359  360  369  358
CONECT  360  359
CONECT  361  362  358
CONECT  362  363  364  361
CONECT  363  362  365
CONECT  364  362  366
CONECT  365  363  367
CONECT  366  364  367
CONECT  367  368  365  366
CONECT  368  367
CONECT  369  359  370
CONECT  370  369  373  371
CONECT  371  370  372  380
CONECT  372  371
CONECT  373  370  374
CONECT  374  373  375  376
CONECT  375  377  374
CONECT  376  378  374
CONECT  377  379  375
CONECT  378  379  376
CONECT  379  377  378
CONECT  380  381  371
CONECT  381  382  380  384
CONECT  382  381  388  383
CONECT  383  382
CONECT  384  381  385
CONECT  385  384  387  386
CONECT  386  385
CONECT  387  385
CONECT  388  382  389
CONECT  389  390  392  388
CONECT  390  391  395  389
CONECT  391  390
CONECT  392  393  394  389
CONECT  393  392
CONECT  394  392
CONECT  395  390  396
CONECT  396  399  395  397
CONECT  397  396  398  403
CONECT  398  397
CONECT  399  400  396
CONECT  400  399  401  402
CONECT  401  400
CONECT  402  400
CONECT  403  397  404
CONECT  404  403  405  407
CONECT  405  406  404  408
CONECT  406  405
CONECT  407  404
CONECT  408  405  409
CONECT  409  408  410  412
CONECT  410  411  413  409
CONECT  411  410
CONECT  412  409
CONECT  413  414  410
CONECT  414  415  413  417
CONECT  415  414  416  424
CONECT  416  415
CONECT  417  418  414
CONECT  418  419  420  417
CONECT  419  421  418
CONECT  420  418  422
CONECT  421  419  423
CONECT  422  420  423
CONECT  423  421  422
CONECT  424  425  415
CONECT  425  424  428  426
CONECT  426  427  425  429
CONECT  427  426
CONECT  428  425
CONECT  429  426  430
CONECT  430  429  431  433
CONECT  431  432  430  438
CONECT  432  431
CONECT  433  430  434
CONECT  434  435  433
CONECT  435  434  437  436
CONECT  436  435
CONECT  437  435
CONECT  438  439  431
CONECT  439  440  442  438
CONECT  440  443  441  439
CONECT  441  440
CONECT  442  439
CONECT  443  444  440
CONECT  444  443  445  447
CONECT  445  446  444  449
CONECT  446  445
CONECT  447  444  448
CONECT  448  447
CONECT  449  450  445
CONECT  450  453  451  449
CONECT  451  450  452  457
CONECT  452  451
CONECT  453  450  454
CONECT  454  453  455
CONECT  455  454  456
CONECT  456  455
CONECT  457  451  458
CONECT  458  459  457  461
CONECT  459  460  462  458
CONECT  460  459
CONECT  461  458
CONECT  462  459  463
CONECT  463  462  464  466
CONECT  464  463  465  467
CONECT  465  464
CONECT  466  463
CONECT  467  464  468
CONECT  468  469  471  467
CONECT  469  470  478  468
CONECT  470  469
CONECT  471  472  468
CONECT  472  473  474  471
CONECT  473  472  475
CONECT  474  472  476
CONECT  475  473  477
CONECT  476  474  477
CONECT  477  475  476
CONECT  478  469  479
CONECT  479  478  480  482
CONECT  480  479  481  486
CONECT  481  480
CONECT  482  483  479
CONECT  483  484  485  482
CONECT  484  483
CONECT  485  483
CONECT  486  480  487
CONECT  487  486  488  490
CONECT  488  493  487  489
CONECT  489  488
CONECT  490  487  491  492
CONECT  491  490
CONECT  492  490
CONECT  493  494  488
CONECT  494  493  495  497
CONECT  495  496  500  494
CONECT  496  495
CONECT  497  494  498  499
CONECT  498  497
CONECT  499  497
CONECT  500  501  495
CONECT  501  504  500  502
CONECT  502  501  503  507
CONECT  503  502
CONECT  504  505  506  501
CONECT  505  504
CONECT  506  504
CONECT  507  502  508
CONECT  508  507  509  511
CONECT  509  508  510  515
CONECT  510  509
CONECT  511  508  512
CONECT  512  513  511  514
CONECT  513  512
CONECT  514  512
CONECT  515  509  516
CONECT  516  515  517  519
CONECT  517  516  518  526
CONECT  518  517
CONECT  519  516  520
CONECT  520  519  521  522
CONECT  521  520  523
CONECT  522  520  524
CONECT  523  521  525
CONECT  524  522  525
CONECT  525  523  524
CONECT  526  527  517
CONECT  527  528  526  530
CONECT  528  533  527  529
CONECT  529  528
CONECT  530  527  531  532
CONECT  531  530
CONECT  532  530
CONECT  533  534  528
CONECT  534  533  535  537
CONECT  535  534  536  545
CONECT  536  535
CONECT  537  538  534
CONECT  538  539  540  537
CONECT  539  541  538
CONECT  540  542  538
CONECT  541  539  543
CONECT  542  543  540
CONECT  543  541  542  544
CONECT  544  543
CONECT  545  535  546
CONECT  546  545  549  547
CONECT  547  546  548  550
CONECT  548  547
CONECT  549  546
CONECT  550  547  551
CONECT  551  552  550  554
CONECT  552  553  557  551
CONECT  553  552
CONECT  554  555  556  551
CONECT  555  554
CONECT  556  554
CONECT  557  552  558
CONECT  558  557  559  561
CONECT  559  558  560  567
CONECT  560  559
CONECT  561  562  558
CONECT  562  563  564  561
CONECT  563  562  565
CONECT  564  562  566
CONECT  565  563  566
CONECT  566  564  565
CONECT  567  568  559
CONECT  568  571  569  567
CONECT  569  570  568  575
CONECT  570  569
CONECT  571  572  568
CONECT  572  571  574  573
CONECT  573  572
CONECT  574  572
CONECT  575  576  569
CONECT  576  579  577  575
CONECT  577  584  576  578
CONECT  578  577
CONECT  579  580  576
CONECT  580  579  581
CONECT  581  580  582  583
CONECT  582  581
CONECT  583  581
CONECT  584  585  577
CONECT  585  584  586  588
CONECT  586  585  587  598
CONECT  587  586
CONECT  588  585  589
CONECT  589  590  588  591
CONECT  590  592  589
CONECT  591  589  594  593
CONECT  592  590  593
CONECT  593  592  591  595
CONECT  594  591  596
CONECT  595  593  597
CONECT  596  597  594
CONECT  597  595  596
CONECT  598  599  586
CONECT  599  600  602  598
CONECT  600  599  601  610
CONECT  601  600
CONECT  602  599  603
CONECT  603  602  604  605
CONECT  604  603  606
CONECT  605  603  607
CONECT  606  604  608
CONECT  607  605  608
CONECT  608  609  606  607
CONECT  609  608
CONECT  610  600  611
CONECT  611  610  612  614
CONECT  612  622  613  611
CONECT  613  612
CONECT  614  611  615
CONECT  615  614  616  617
CONECT  616  615  618
CONECT  617  615  619
CONECT  618  616  620
CONECT  619  617  620
CONECT  620  618  621  619
CONECT  621  620
CONECT  622  623  612
CONECT  623  622  624
CONECT  624  626  623  625
CONECT  625  624
CONECT  626  627  624
CONECT  627  626  630  628
CONECT  628  627  634  629
CONECT  629  628
CONECT  630  627  631
CONECT  631  633  632  630
CONECT  632  631
CONECT  633  631
CONECT  634  628  635
CONECT  635  634  636  638
CONECT  636  635  645  637
CONECT  637  636
CONECT  638  635  639
CONECT  639  638  640  641
CONECT  640  639  642
CONECT  641  639  643
CONECT  642  640  644
CONECT  643  644  641
CONECT  644  642  643
CONECT  645  636  646
CONECT  646  645  647  649
CONECT  647  657  648  646
CONECT  648  647
CONECT  649  646  650
CONECT  650  649  651  652
CONECT  651  650  653
CONECT  652  650  654
CONECT  653  651  655
CONECT  654  652  655
CONECT  655  653  654  656
CONECT  656  655
CONECT  657  658  647
CONECT  658  657  659  661
CONECT  659  658  663  660
CONECT  660  659
CONECT  661  662  658
CONECT  662 1257  661
CONECT  663  659  664
CONECT  664  667  663  665
CONECT  665  664  672  666
CONECT  666  665
CONECT  667  668  664
CONECT  668  667  669
CONECT  669  668  670
CONECT  670  671  669
CONECT  671  670
CONECT  672  673  665
CONECT  673  672  674  676
CONECT  674  673  683  675
CONECT  675  674
CONECT  676  673  677
CONECT  677  676  678  679
CONECT  678  677  680
CONECT  679  677  681
CONECT  680  678  682
CONECT  681  679  682
CONECT  682  680  681
CONECT  683  674  684
CONECT  684  683  685  687
CONECT  685  693  684  686
CONECT  686  685
CONECT  687  684  688
CONECT  688  687  689  690
CONECT  689  688  691
CONECT  690  688  692
CONECT  691  689  692
CONECT  692  690  691
CONECT  693  694  685
CONECT  694  693  695  697
CONECT  695  694  701  696
CONECT  696  695
CONECT  697  698  694
CONECT  698  700  699  697
CONECT  699  698
CONECT  700  698
CONECT  701  695  702
CONECT  702  705  701  703
CONECT  703  702  712  704
CONECT  704  703
CONECT  705  706  702
CONECT  706  705  707  708
CONECT  707  706  709
CONECT  708  706  710
CONECT  709  707  711
CONECT  710  708  711
CONECT  711  709  710
CONECT  712  703  713
CONECT  713  712  716  714
CONECT  714  713  723  715
CONECT  715  714
CONECT  716  713  717
CONECT  717  716  718  719
CONECT  718  720  717
CONECT  719  721  717
CONECT  720  718  722
CONECT  721  719  722
CONECT  722  720  721
CONECT  723  729  714  724
CONECT  724  723  727  725
CONECT  725  724  726  730
CONECT  726  725
CONECT  727  728  724
CONECT  728  729  727
CONECT  729  723  728
CONECT  730  725  731
CONECT  731  734  730  732
CONECT  732  738  731  733
CONECT  733  732
CONECT  734  735  731  736
CONECT  735  734  737
CONECT  736  734
CONECT  737  735
CONECT  738  739  732
CONECT  739  742  738  740
CONECT  740  739  741  743
CONECT  741  740
CONECT  742  739
CONECT  743  740  744
CONECT  744  747  743  745
CONECT  745  744  746  748
CONECT  746  745
CONECT  747  744
CONECT  748  745  749
CONECT  749  748  750  752
CONECT  750  749  751  756
CONECT  751  750
CONECT  752  753  749  754
CONECT  753  755  752
CONECT  754  752
CONECT  755  753
CONECT  756  757  750
CONECT  757  758  760  756
CONECT  758  767  757  759
CONECT  759  758
CONECT  760  757  761
CONECT  761  762  760  763
CONECT  762  764  761
CONECT  763  765  761
CONECT  764  762  766
CONECT  765  766  763
CONECT  766  764  765
CONECT  767  758  768
CONECT  768  767  771  769
CONECT  769  768  770  772
CONECT  770  769
CONECT  771  768
CONECT  772  769  773
CONECT  773  772  776  774
CONECT  774  773  778  775
CONECT  775  774
CONECT  776  773  777
CONECT  777  776
CONECT  778  774  779
CONECT  779  778  780  782
CONECT  780  786  779  781
CONECT  781  780
CONECT  782  779  784  783
CONECT  783  782  785
CONECT  784  782
CONECT  785  783
CONECT  786  780  787
CONECT  787  786  790  788
CONECT  788  787  789  798
CONECT  789  788
CONECT  790  791  787
CONECT  791  790  793  792
CONECT  792  794  791
CONECT  793  791  795
CONECT  794  792  796
CONECT  795  793  796
CONECT  796  794  797  795
CONECT  797  796
CONECT  798  799  788
CONECT  799  802  798  800
CONECT  800  799  804  801
CONECT  801  800
CONECT  802  799  803
CONECT  803  802
CONECT  804  800  805
CONECT  805  804  808  806
CONECT  806  812  805  807
CONECT  807  806
CONECT  808  805  809
CONECT  809  808  810
CONECT  810  809  811
CONECT  811  810
CONECT  812  813  806
CONECT  813  812  816  814
CONECT  814  813  819  815
CONECT  815  814
CONECT  816  813  817  818
CONECT  817  816
CONECT  818  816
CONECT  819  820  814
CONECT  820  819  821  823
CONECT  821  820  824  822
CONECT  822  821
CONECT  823  820
CONECT  824  821  825
CONECT  825  824  826  828
CONECT  826  825  827  831
CONECT  827  826
CONECT  828  825  829  830
CONECT  829  828
CONECT  830  828
CONECT  831  826  832
CONECT  832  835  831  833
CONECT  833  832  834  836
CONECT  834  833
CONECT  835  832
CONECT  836  833  837
CONECT  837  838  840  836
CONECT  838  839  837  847
CONECT  839  838
CONECT  840  841  837
CONECT  841  843  840  842
CONECT  842  844  841
CONECT  843  845  841
CONECT  844  846  842
CONECT  845  843  846
CONECT  846  845  844
CONECT  847  838  848
CONECT  848  851  847  849
CONECT  849  848  850  855
CONECT  850  849
CONECT  851  848  852
CONECT  852  851  853  854
CONECT  853  852
CONECT  854  852
CONECT  855  849  856
CONECT  856  855  857  859
CONECT  857  856  858  866
CONECT  858  857
CONECT  859  856  860
CONECT  860  861  859
CONECT  861  862  860
CONECT  862  863  861
CONECT  863  862  865  864
CONECT  864  863
CONECT  865  863
CONECT  866  857  867
CONECT  867  866  868  870
CONECT  868  878  869  867
CONECT  869  868
CONECT  870  871  867
CONECT  871  872  870  873
CONECT  872  871  874
CONECT  873  871  875
CONECT  874  872  876
CONECT  875  876  873
CONECT  876  874  875  877
CONECT  877  876
CONECT  878  879  868
CONECT  879  878  882  880
CONECT  880  879  881  886
CONECT  881  880
CONECT  882  879  883
CONECT  883  884  882
CONECT  884  885  883
CONECT  885  884
CONECT  886  880  887
CONECT  887  886  888  890
CONECT  888  887  889  891
CONECT  889  888
CONECT  890  887
CONECT  891  888  892
CONECT  892  891  893  895
CONECT  893  899  892  894
CONECT  894  893
CONECT  895  892  896  897
CONECT  896  895  898
CONECT  897  895
CONECT  898  896
CONECT  899  900  893
CONECT  900  899  901  903
CONECT  901  900  907  902
CONECT  902  901
CONECT  903  904  900  905
CONECT  904  903  906
CONECT  905  903
CONECT  906  904
CONECT  907  908  901
CONECT  908  909  911  907
CONECT  909  910  908  917
CONECT  910  909
CONECT  911  908  912
CONECT  912  914  911  913
CONECT  913  912  915
CONECT  914  916  912
CONECT  915  916  913
CONECT  916  914  915
CONECT  917  909  918  923
CONECT  918  919  921  917
CONECT  919  920  924  918
CONECT  920  919
CONECT  921  918  922
CONECT  922  921  923
CONECT  923  917  922
CONECT  924  919  925
CONECT  925  924  926  928
CONECT  926  932  927  925
CONECT  927  926
CONECT  928  925  929
CONECT  929  928  931  930
CONECT  930  929
CONECT  931  929
CONECT  932  933  926
CONECT  933  936  932  934
CONECT  934  941  933  935
CONECT  935  934
CONECT  936  933  937
CONECT  937  936  938
CONECT  938  939  937  940
CONECT  939  938
CONECT  940  938
CONECT  941  942  947  934
CONECT  942  941  945  943
CONECT  943  944  942  948
CONECT  944  943
CONECT  945  942  946
CONECT  946  945  947
CONECT  947  941  946
CONECT  948  949  943
CONECT  949  950  952  948
CONECT  950  951  959  949
CONECT  951  950
CONECT  952  949  953
CONECT  953  952  954
CONECT  954  953  955
CONECT  955  954  956
CONECT  956  955  957  958
CONECT  957  956
CONECT  958  956
CONECT  959  950  960
CONECT  960  963  959  961
CONECT  961  967  960  962
CONECT  962  961
CONECT  963  964  960
CONECT  964  963  965  966
CONECT  965  964
CONECT  966  964
CONECT  967  968  961
CONECT  968  967  969  971
CONECT  969  970  968  973
CONECT  970  969
CONECT  971  968  972
CONECT  972  971
CONECT  973  969  974
CONECT  974  975  977  973
CONECT  975  981  976  974
CONECT  976  975
CONECT  977  974  978
CONECT  978  977  980  979
CONECT  979  978
CONECT  980  978
CONECT  981  982  975
CONECT  982  981  983  985
CONECT  983  984  982  988
CONECT  984  983
CONECT  985  987  982  986
CONECT  986  985
CONECT  987  985
CONECT  988  983  989
CONECT  989  988  990  992
CONECT  990  991  989  993
CONECT  991  990
CONECT  992  989
CONECT  993  990  994
CONECT  994  995  993  997
CONECT  995  996 1000  994
CONECT  996  995
CONECT  997  994  998  999
CONECT  998  997
CONECT  999  997
CONECT 1000 1001  995
CONECT 1001 1002 1004 1000
CONECT 1002 1003 1001 1009
CONECT 1003 1002
CONECT 1004 1001 1005
CONECT 1005 1004 1006
CONECT 1006 1005 1007
CONECT 1007 1006 1008
CONECT 1008 1007
CONECT 1009 1002 1010
CONECT 1010 1011 1013 1009
CONECT 1011 1012 1010 1016
CONECT 1012 1011
CONECT 1013 1014 1015 1010
CONECT 1014 1013
CONECT 1015 1013
CONECT 1016 1011 1017
CONECT 1017 1018 1020 1016
CONECT 1018 1023 1017 1019
CONECT 1019 1018
CONECT 1020 1017 1021 1022
CONECT 1021 1020
CONECT 1022 1020
CONECT 1023 1018 1024
CONECT 1024 1023 1025 1027
CONECT 1025 1026 1024 1031
CONECT 1026 1025
CONECT 1027 1024 1028 1029
CONECT 1028 1027 1030
CONECT 1029 1027
CONECT 1030 1028
CONECT 1031 1032 1025
CONECT 1032 1033 1031 1035
CONECT 1033 1032 1034 1037
CONECT 1034 1033
CONECT 1035 1032 1036
CONECT 1036 1035
CONECT 1037 1033 1038
CONECT 1038 1037 1039 1041
CONECT 1039 1038 1040 1044
CONECT 1040 1039
CONECT 1041 1038 1042 1043
CONECT 1042 1041
CONECT 1043 1041
CONECT 1044 1039 1045
CONECT 1045 1044 1046 1048
CONECT 1046 1052 1045 1047
CONECT 1047 1046
CONECT 1048 1045 1050 1049
CONECT 1049 1048 1051
CONECT 1050 1048
CONECT 1051 1049
CONECT 1052 1053 1046
CONECT 1053 1054 1052 1056
CONECT 1054 1066 1053 1055
CONECT 1055 1054
CONECT 1056 1053 1057
CONECT 1057 1059 1056 1058
CONECT 1058 1057 1060
CONECT 1059 1062 1061 1057
CONECT 1060 1058 1061
CONECT 1061 1059 1060 1063
CONECT 1062 1059 1064
CONECT 1063 1065 1061
CONECT 1064 1062 1065
CONECT 1065 1064 1063
CONECT 1066 1067 1054
CONECT 1067 1066 1070 1068
CONECT 1068 1067 1069 1073
CONECT 1069 1068
CONECT 1070 1067 1071 1072
CONECT 1071 1070
CONECT 1072 1070
CONECT 1073 1068 1074
CONECT 1074 1073 1077 1075
CONECT 1075 1076 1074 1081
CONECT 1076 1075
CONECT 1077 1074 1078
CONECT 1078 1077 1080 1079
CONECT 1079 1078
CONECT 1080 1078
CONECT 1081 1075 1082
CONECT 1082 1083 1081 1085
CONECT 1083 1084 1086 1082
CONECT 1084 1083
CONECT 1085 1082
CONECT 1086 1087 1083
CONECT 1087 1090 1086 1088
CONECT 1088 1089 1087 1094
CONECT 1089 1088
CONECT 1090 1087 1091
CONECT 1091 1092 1090 1093
CONECT 1092 1091
CONECT 1093 1091
CONECT 1094 1095 1088
CONECT 1095 1096 1098 1094
CONECT 1096 1097 1095 1102
CONECT 1097 1096
CONECT 1098 1095 1099
CONECT 1099 1101 1100 1098
CONECT 1100 1099
CONECT 1101 1099
CONECT 1102 1096 1103
CONECT 1103 1104 1102 1106
CONECT 1104 1110 1105 1103
CONECT 1105 1104
CONECT 1106 1103 1107
CONECT 1107 1106 1108 1109
CONECT 1108 1107
CONECT 1109 1107
CONECT 1110 1111 1104
CONECT 1111 1110 1112 1114
CONECT 1112 1115 1111 1113
CONECT 1113 1112
CONECT 1114 1111
CONECT 1115 1112 1116
CONECT 1116 1117 1115 1119
CONECT 1117 1118 1126 1116
CONECT 1118 1117
CONECT 1119 1120 1116
CONECT 1120 1121 1122 1119
CONECT 1121 1120 1123
CONECT 1122 1120 1124
CONECT 1123 1125 1121
CONECT 1124 1125 1122
CONECT 1125 1123 1124
CONECT 1126 1117 1127 1132
CONECT 1127 1126 1128 1130
CONECT 1128 1129 1127 1133
CONECT 1129 1128
CONECT 1130 1127 1131
CONECT 1131 1132 1130
CONECT 1132 1126 1131
CONECT 1133 1128 1134
CONECT 1134 1133 1135 1137
CONECT 1135 1136 1134 1142
CONECT 1136 1135
CONECT 1137 1134 1138
CONECT 1138 1137 1139
CONECT 1139 1138 1141 1140
CONECT 1140 1139
CONECT 1141 1139
CONECT 1142 1143 1135
CONECT 1143 1144 1142
CONECT 1144 1146 1145 1143
CONECT 1145 1144
CONECT 1146 1147 1144
CONECT 1147 1146 1148 1150
CONECT 1148 1147 1149 1158
CONECT 1149 1148
CONECT 1150 1147 1151
CONECT 1151 1152 1150 1153
CONECT 1152 1154 1151
CONECT 1153 1155 1151
CONECT 1154 1152 1156
CONECT 1155 1156 1153
CONECT 1156 1157 1154 1155
CONECT 1157 1156
CONECT 1158 1159 1148
CONECT 1159 1160 1162 1158
CONECT 1160 1159 1161 1170
CONECT 1161 1160
CONECT 1162 1163 1159
CONECT 1163 1164 1162 1165
CONECT 1164 1163 1166
CONECT 1165 1163 1167
CONECT 1166 1168 1164
CONECT 1167 1168 1165
CONECT 1168 1166 1169 1167
CONECT 1169 1168
CONECT 1170 1171 1160
CONECT 1171 1172 1170 1174
CONECT 1172 1171 1173 1176
CONECT 1173 1172
CONECT 1174 1171 1175
CONECT 1175 1174
CONECT 1176 1172 1177
CONECT 1177 1180 1176 1178
CONECT 1178 1183 1177 1179
CONECT 1179 1178
CONECT 1180 1181 1182 1177
CONECT 1181 1180
CONECT 1182 1180
CONECT 1183 1184 1178
CONECT 1184 1183 1185 1187
CONECT 1185 1184 1186 1190
CONECT 1186 1185
CONECT 1187 1184 1188 1189
CONECT 1188 1187
CONECT 1189 1187
CONECT 1190 1191 1185
CONECT 1191 1194 1190 1192
CONECT 1192 1199 1193 1191
CONECT 1193 1192
CONECT 1194 1191 1195
CONECT 1195 1194 1196
CONECT 1196 1195 1198 1197
CONECT 1197 1196
CONECT 1198 1196
CONECT 1199 1192 1200
CONECT 1200 1199 1201 1203
CONECT 1201 1202 1200 1206
CONECT 1202 1201
CONECT 1203 1204 1205 1200
CONECT 1204 1203
CONECT 1205 1203
CONECT 1206 1207 1201
CONECT 1207 1208 1206 1210
CONECT 1208 1207 1209 1214
CONECT 1209 1208
CONECT 1210 1207 1211
CONECT 1211 1210 1212
CONECT 1212 1211 1213
CONECT 1213 1212
CONECT 1214 1208 1215 1220
CONECT 1215 1214 1216 1218
CONECT 1216 1215 1217 1221
CONECT 1217 1216
CONECT 1218 1215 1219
CONECT 1219 1218 1220
CONECT 1220 1214 1219
CONECT 1221 1216 1222
CONECT 1222 1221 1225 1223
CONECT 1223 1222 1224 1227
CONECT 1224 1223
CONECT 1225 1222 1226
CONECT 1226 1225
CONECT 1227 1223 1228
CONECT 1228 1229 1227 1231
CONECT 1229 1230 1238 1228
CONECT 1230 1229
CONECT 1231 1228 1232
CONECT 1232 1231 1233
CONECT 1233 1232 1234
CONECT 1234 1233 1235
CONECT 1235 1234 1236 1237
CONECT 1236 1235
CONECT 1237 1235
CONECT 1238 1229 1239
CONECT 1239 1238 1240 1242
CONECT 1240 1239 1241 1245
CONECT 1241 1240
CONECT 1242 1244 1243 1239
CONECT 1243 1242
CONECT 1244 1242
CONECT 1245 1240 1246
CONECT 1246 1247 1245 1249
CONECT 1247 1248 1246 1252
CONECT 1248 1247
CONECT 1249 1251 1246 1250
CONECT 1250 1249
CONECT 1251 1249
CONECT 1252 1247 1253
CONECT 1253 1252 1254 1256
CONECT 1254 1253 1255 1258
CONECT 1255 1254
CONECT 1256 1253 1257
CONECT 1257  662 1256
CONECT 1258 1254 1259
CONECT 1259 1262 1260 1258
CONECT 1260 1261 1267 1259
CONECT 1261 1260
CONECT 1262 1263 1259
CONECT 1263 1262 1264
CONECT 1264 1265 1263
CONECT 1265 1264 1266
CONECT 1266 1265
CONECT 1267 1260 1268
CONECT 1268 1267 1269 1271
CONECT 1269 1275 1268 1270
CONECT 1270 1269
CONECT 1271 1268 1273 1272
CONECT 1272 1271 1274
CONECT 1273 1271
CONECT 1274 1272
CONECT 1275 1276 1269
CONECT 1276 1279 1277 1275
CONECT 1277 1276 1278 1284
CONECT 1278 1277
CONECT 1279 1280 1276
CONECT 1280 1279 1281
CONECT 1281 1280 1282 1283
CONECT 1282 1281
CONECT 1283 1281
CONECT 1284 1277 1285
CONECT 1285 1286 1284 1288
CONECT 1286 1287 1298 1285
CONECT 1287 1286
CONECT 1288 1285 1289
CONECT 1289 1288 1290 1291
CONECT 1290 1289 1292
CONECT 1291 1289 1293 1294
CONECT 1292 1290 1293
CONECT 1293 1291 1292 1295
CONECT 1294 1291 1296
CONECT 1295 1293 1297
CONECT 1296 1294 1297
CONECT 1297 1295 1296
CONECT 1298 1299 1286 1304
CONECT 1299 1300 1298 1302
CONECT 1300 1299 1301 1305
CONECT 1301 1300
CONECT 1302 1299 1303
CONECT 1303 1304 1302
CONECT 1304 1298 1303
CONECT 1305 1300 1306
CONECT 1306 1309 1305 1307
CONECT 1307 1308 1306 1314
CONECT 1308 1307
CONECT 1309 1310 1306
CONECT 1310 1311 1309
CONECT 1311 1310 1313 1312
CONECT 1312 1311
CONECT 1313 1311
CONECT 1314 1307 1315
CONECT 1315 1314 1316 1318
CONECT 1316 1324 1315 1317
CONECT 1317 1316
CONECT 1318 1319 1315
CONECT 1319 1321 1320 1318
CONECT 1320 1319 1322
CONECT 1321 1323 1319
CONECT 1322 1323 1320
CONECT 1323 1321 1322
CONECT 1324 1325 1330 1316
CONECT 1325 1324 1328 1326
CONECT 1326 1325 1331 1327
CONECT 1327 1326
CONECT 1328 1325 1329
CONECT 1329 1330 1328
CONECT 1330 1324 1329
CONECT 1331 1326 1332
CONECT 1332 1331 1335 1333
CONECT 1333 1339 1332 1334
CONECT 1334 1333
CONECT 1335 1332 1336
CONECT 1336 1335 1337 1338
CONECT 1337 1336
CONECT 1338 1336
CONECT 1339 1333 1340
CONECT 1340 1339 1341 1343
CONECT 1341 1348 1340 1342
CONECT 1342 1341
CONECT 1343 1344 1340
CONECT 1344 1345 1343
CONECT 1345 1344 1346
CONECT 1346 1345 1347
CONECT 1347 1346
CONECT 1348 1349 1341
CONECT 1349 1348 1350 1352
CONECT 1350 1349 1356 1351
CONECT 1351 1350
CONECT 1352 1349 1353 1354
CONECT 1353 1352 1355
CONECT 1354 1352
CONECT 1355 1353
CONECT 1356 1350 1357
CONECT 1357 1360 1356 1358
CONECT 1358 1359 1368 1357
CONECT 1359 1358
CONECT 1360 1361 1357
CONECT 1361 1360 1362 1363
CONECT 1362 1364 1361
CONECT 1363 1365 1361
CONECT 1364 1366 1362
CONECT 1365 1366 1363
CONECT 1366 1367 1365 1364
CONECT 1367 1366
CONECT 1368 1358 1369
CONECT 1369 1372 1368 1370
CONECT 1370 1369 1371 1377
CONECT 1371 1370
CONECT 1372 1369 1373
CONECT 1373 1372 1374
CONECT 1374 1375 1376 1373
CONECT 1375 1374
CONECT 1376 1374
CONECT 1377 1370 1378
CONECT 1378 1377 1379 1381
CONECT 1379 1386 1378 1380
CONECT 1380 1379
CONECT 1381 1378 1382
CONECT 1382 1381 1383
CONECT 1383 1384 1382
CONECT 1384 1383 1385
CONECT 1385 1384
CONECT 1386 1379 1387
CONECT 1387 1386 1388 1390
CONECT 1388 1387 1389 1393
CONECT 1389 1388
CONECT 1390 1392 1387 1391
CONECT 1391 1390
CONECT 1392 1390
CONECT 1393 1394 1388
CONECT 1394 1397 1395 1393
CONECT 1395 1394 1405 1396
CONECT 1396 1395
CONECT 1397 1394 1398
CONECT 1398 1399 1397 1400
CONECT 1399 1401 1398
CONECT 1400 1402 1398
CONECT 1401 1399 1403
CONECT 1402 1403 1400
CONECT 1403 1401 1402 1404
CONECT 1404 1403
CONECT 1405 1395 1406
CONECT 1406 1405 1409 1407
CONECT 1407 1406 1415 1408
CONECT 1408 1407
CONECT 1409 1410 1406
CONECT 1410 1411 1412 1409
CONECT 1411 1413 1410
CONECT 1412 1410 1414
CONECT 1413 1411 1414
CONECT 1414 1413 1412
CONECT 1415 1407 1416
CONECT 1416 1415 1417 1419
CONECT 1417 1416 1418 1423
CONECT 1418 1417
CONECT 1419 1420 1416 1421
CONECT 1420 1422 1419
CONECT 1421 1419
CONECT 1422 1420
CONECT 1423 1424 1417
CONECT 1424 1427 1423 1425
CONECT 1425 1429 1424 1426
CONECT 1426 1425
CONECT 1427 1424 1428
CONECT 1428 1427
CONECT 1429 1430 1425
CONECT 1430 1429 1433 1431
CONECT 1431 1430 1432 1436
CONECT 1432 1431
CONECT 1433 1430 1434 1435
CONECT 1434 1433
CONECT 1435 1433
CONECT 1436 1431 1437
CONECT 1437 1440 1436 1438
CONECT 1438 1443 1437 1439
CONECT 1439 1438
CONECT 1440 1441 1437 1442
CONECT 1441 1440
CONECT 1442 1440
CONECT 1443 1438 1444
CONECT 1444 1443 1445 1447
CONECT 1445 1444 1450 1446
CONECT 1446 1445
CONECT 1447 1448 1444 1449
CONECT 1448 1447
CONECT 1449 1447
CONECT 1450 1445 1451
CONECT 1451 1454 1450 1452
CONECT 1452 1451 1453 1458
CONECT 1453 1452
CONECT 1454 1455 1451
CONECT 1455 1454 1456 1457
CONECT 1456 1455
CONECT 1457 1455
CONECT 1458 1452 1459
CONECT 1459 1458 1460 1462
CONECT 1460 1459 1461 1466
CONECT 1461 1460
CONECT 1462 1463 1464 1459
CONECT 1463 1465 1462
CONECT 1464 1462
CONECT 1465 1463
CONECT 1466 1460 1467
CONECT 1467 1466 1468 1470
CONECT 1468 1467 1478 1469
CONECT 1469 1468
CONECT 1470 1467 1471
CONECT 1471 1470 1472 1473
CONECT 1472 1471 1474
CONECT 1473 1471 1475
CONECT 1474 1472 1476
CONECT 1475 1473 1476
CONECT 1476 1474 1475 1477
CONECT 1477 1476
CONECT 1478 1468 1479
CONECT 1479 1478 1480 1482
CONECT 1480 1489 1479 1481
CONECT 1481 1480
CONECT 1482 1479 1483
CONECT 1483 1485 1482 1484
CONECT 1484 1483 1486
CONECT 1485 1487 1483
CONECT 1486 1488 1484
CONECT 1487 1485 1488
CONECT 1488 1487 1486
CONECT 1489 1480 1490
CONECT 1490 1489 1493 1491
CONECT 1491 1490 1492 1497
CONECT 1492 1491
CONECT 1493 1490 1494
CONECT 1494 1493 1495 1496
CONECT 1495 1494
CONECT 1496 1494
CONECT 1497 1491 1498 1503
CONECT 1498 1501 1497 1499
CONECT 1499 1498 1504 1500
CONECT 1500 1499
CONECT 1501 1502 1498
CONECT 1502 1501 1503
CONECT 1503 1502 1497
CONECT 1504 1499 1505
CONECT 1505 1504 1508 1506
CONECT 1506 1505 1512 1507
CONECT 1507 1506
CONECT 1508 1505 1509
CONECT 1509 1508 1510 1511
CONECT 1510 1509
CONECT 1511 1509
CONECT 1512 1506 1513
CONECT 1513 1516 1512 1514
CONECT 1514 1513 1515 1520
CONECT 1515 1514
CONECT 1516 1517 1513
CONECT 1517 1516 1518 1519
CONECT 1518 1517
CONECT 1519 1517
CONECT 1520 1521 1514
CONECT 1521 1522 1524 1520
CONECT 1522 1521 1527 1523
CONECT 1523 1522
CONECT 1524 1526 1521 1525
CONECT 1525 1524
CONECT 1526 1524
CONECT 1527 1522 1528
CONECT 1528 1527 1531 1529
CONECT 1529 1528 1530 1535
CONECT 1530 1529
CONECT 1531 1532 1528 1533
CONECT 1532 1534 1531
CONECT 1533 1531
CONECT 1534 1532
CONECT 1535 1529 1536
CONECT 1536 1535 1537
CONECT 1537 1539 1536 1538
CONECT 1538 1537
CONECT 1539 1540 1537
CONECT 1540 1539 1541 1543
CONECT 1541 1540 1551 1542
CONECT 1542 1541
CONECT 1543 1540 1544
CONECT 1544 1546 1543 1545
CONECT 1545 1544 1547
CONECT 1546 1544 1548
CONECT 1547 1545 1549
CONECT 1548 1546 1549
CONECT 1549 1548 1547 1550
CONECT 1550 1549
CONECT 1551 1541 1552
CONECT 1552 1551 1555 1553
CONECT 1553 1559 1552 1554
CONECT 1554 1553
CONECT 1555 1556 1552
CONECT 1556 1557 1555 1558
CONECT 1557 1556
CONECT 1558 1556
CONECT 1559 1560 1553
CONECT 1560 1559 1563 1561
CONECT 1561 1560 1562 1571
CONECT 1562 1561
CONECT 1563 1560 1564
CONECT 1564 1563 1565 1566
CONECT 1565 1567 1564
CONECT 1566 1568 1564
CONECT 1567 1569 1565
CONECT 1568 1569 1566
CONECT 1569 1567 1568 1570
CONECT 1570 1569
CONECT 1571 1561 1572
CONECT 1572 1571 1573 1575
CONECT 1573 1572 1578 1574
CONECT 1574 1573
CONECT 1575 1576 1572 1577
CONECT 1576 1575
CONECT 1577 1575
CONECT 1578 1573 1579
CONECT 1579 1578 1582 1580
CONECT 1580 1579 1581 1585
CONECT 1581 1580
CONECT 1582 1584 1579 1583
CONECT 1583 1582
CONECT 1584 1582
CONECT 1585 1580 1586
CONECT 1586 1589 1585 1587
CONECT 1587 1586 1592 1588
CONECT 1588 1587
CONECT 1589 1591 1590 1586
CONECT 1590 1589
CONECT 1591 1589
CONECT 1592 1587 1593
CONECT 1593 1592 1594
CONECT 1594 1593 1595 1596
CONECT 1595 1594
CONECT 1596 1597 1594
CONECT 1597 1596 1600 1598
CONECT 1598 1597 1599 1604
CONECT 1599 1598
CONECT 1600 1597 1601 1602
CONECT 1601 1600 1603
CONECT 1602 1600
CONECT 1603 1601
CONECT 1604 1598 1605
CONECT 1605 1606 1608 1604
CONECT 1606 1611 1605 1607
CONECT 1607 1606
CONECT 1608 1609 1605 1610
CONECT 1609 1608
CONECT 1610 1608
CONECT 1611 1606 1612
CONECT 1612 1611 1615 1613
CONECT 1613 1612 1619 1614
CONECT 1614 1613
CONECT 1615 1616 1612
CONECT 1616 1617 1618 1615
CONECT 1617 1616
CONECT 1618 1616
CONECT 1619 1620 1613
CONECT 1620 1619 1623 1621
CONECT 1621 1620 1622 1630
CONECT 1622 1621
CONECT 1623 1620 1624
CONECT 1624 1623 1625
CONECT 1625 1624 1626
CONECT 1626 1627 1625
CONECT 1627 1628 1629 1626
CONECT 1628 1627
CONECT 1629 1627
CONECT 1630 1621 1631
CONECT 1631 1634 1630 1632
CONECT 1632 1631 1633 1635
CONECT 1633 1632
CONECT 1634 1631
CONECT 1635 1632 1636
CONECT 1636 1639 1635 1637
CONECT 1637 1638 1636
CONECT 1638 1637
CONECT 1639 1640 1636
CONECT 1640 1639
CONECT 1641 1642
CONECT 1642 1641 1643
CONECT 1643 1642 1645 1644
CONECT 1644 1643
CONECT 1645 1643 1646
CONECT 1646 1645 1647 1649
CONECT 1647 1648 1646 1653
CONECT 1648 1647
CONECT 1649 1651 1646 1650
CONECT 1650 1649 1652
CONECT 1651 1649
CONECT 1652 1650
CONECT 1653 1647 1654
CONECT 1654 1655 1657 1653
CONECT 1655 1654 1656 1661
CONECT 1656 1655
CONECT 1657 1654 1658
CONECT 1658 1659 1657 1660
CONECT 1659 1658
CONECT 1660 1658
CONECT 1661 1655 1662
CONECT 1662 1665 1661 1663
CONECT 1663 1662 1667 1664
CONECT 1664 1663
CONECT 1665 1666 1662
CONECT 1666 1665
CONECT 1667 1663 1668
CONECT 1668 1667 1671 1669
CONECT 1669 1668 1670 1673
CONECT 1670 1669
CONECT 1671 1672 1668
CONECT 1672 1671
CONECT 1673 1669 1674
CONECT 1674 1673 1675 1677
CONECT 1675 1676 1684 1674
CONECT 1676 1675
CONECT 1677 1674 1678
CONECT 1678 1677 1679 1680
CONECT 1679 1678 1681
CONECT 1680 1682 1678
CONECT 1681 1679 1683
CONECT 1682 1680 1683
CONECT 1683 1682 1681
CONECT 1684 1675 1685
CONECT 1685 1688 1684 1686
CONECT 1686 1687 1685 1698
CONECT 1687 1686
CONECT 1688 1689 1685
CONECT 1689 1688 1690 1691
CONECT 1690 1689 1692
CONECT 1691 1689 1693 1694
CONECT 1692 1690 1693
CONECT 1693 1691 1692 1695
CONECT 1694 1691 1696
CONECT 1695 1693 1697
CONECT 1696 1694 1697
CONECT 1697 1695 1696
CONECT 1698 1686 1699
CONECT 1699 1698 1700 1702
CONECT 1700 1699 1701 1706
CONECT 1701 1700
CONECT 1702 1699 1703
CONECT 1703 1704 1705 1702
CONECT 1704 1703
CONECT 1705 1703
CONECT 1706 1700 1707
CONECT 1707 1706 1708 1710
CONECT 1708 1707 1709 1715
CONECT 1709 1708
CONECT 1710 1707 1711
CONECT 1711 1710 1712
CONECT 1712 1711 1713 1714
CONECT 1713 1712
CONECT 1714 1712
CONECT 1715 1708 1716
CONECT 1716 1715 1717 1719
CONECT 1717 1716 1718 1721
CONECT 1718 1717
CONECT 1719 1720 1716
CONECT 1720 1719
CONECT 1721 1717 1722
CONECT 1722 1721 1723 1725
CONECT 1723 1722 1724 1733
CONECT 1724 1723
CONECT 1725 1726 1722
CONECT 1726 1728 1727 1725
CONECT 1727 1729 1726
CONECT 1728 1730 1726
CONECT 1729 1731 1727
CONECT 1730 1728 1731
CONECT 1731 1732 1730 1729
CONECT 1732 1731
CONECT 1733 1723 1734
CONECT 1734 1733 1737 1735
CONECT 1735 1734 1736 1741
CONECT 1736 1735
CONECT 1737 1738 1734
CONECT 1738 1739 1740 1737
CONECT 1739 1738
CONECT 1740 1738
CONECT 1741 1735 1742
CONECT 1742 1741 1743 1745
CONECT 1743 1742 1744 1748
CONECT 1744 1743
CONECT 1745 1742 1746 1747
CONECT 1746 1745
CONECT 1747 1745
CONECT 1748 1743 1749
CONECT 1749 1750 1748
CONECT 1750 1751 1749 1752
CONECT 1751 1750
CONECT 1752 1750 1753
CONECT 1753 1754 1752 1756
CONECT 1754 1758 1755 1753
CONECT 1755 1754
CONECT 1756 1753 1757
CONECT 1757 1756
CONECT 1758 1754 1759
CONECT 1759 1762 1760 1758
CONECT 1760 1759 1761 1769
CONECT 1761 1760
CONECT 1762 1759 1763
CONECT 1763 1764 1762
CONECT 1764 1765 1763
CONECT 1765 1766 1764
CONECT 1766 1765 1768 1767
CONECT 1767 1766
CONECT 1768 1766
CONECT 1769 1760 1770
CONECT 1770 1769 1771 1773
CONECT 1771 1770 1777 1772
CONECT 1772 1771
CONECT 1773 1770 1774
CONECT 1774 1775 1773 1776
CONECT 1775 1774
CONECT 1776 1774
CONECT 1777 1771 1778
CONECT 1778 1777 1781 1779
CONECT 1779 1778 1780 1786
CONECT 1780 1779
CONECT 1781 1778 1782
CONECT 1782 1781 1783
CONECT 1783 1782 1784 1785
CONECT 1784 1783
CONECT 1785 1783
CONECT 1786 1787 1779
CONECT 1787 1788 1790 1786
CONECT 1788 1789 1797 1787
CONECT 1789 1788
CONECT 1790 1791 1787
CONECT 1791 1792 1790
CONECT 1792 1793 1791
CONECT 1793 1794 1792
CONECT 1794 1793 1796 1795
CONECT 1795 1794
CONECT 1796 1794
CONECT 1797 1788 1798
CONECT 1798 1797 1799 1801
CONECT 1799 1798 1806 1800
CONECT 1800 1799
CONECT 1801 1798 1802
CONECT 1802 1803 1801
CONECT 1803 1802 1804
CONECT 1804 1803 1805
CONECT 1805 1804
CONECT 1806 1799 1807
CONECT 1807 1806 1808 1810
CONECT 1808 1807 1809 1815
CONECT 1809 1808
CONECT 1810 1807 1811
CONECT 1811 1810 1812
CONECT 1812 1811 1813
CONECT 1813 1812 1814
CONECT 1814 1813
CONECT 1815 1808 1816
CONECT 1816 1815 1817 1819
CONECT 1817 1821 1816 1818
CONECT 1818 1817
CONECT 1819 1816 1820
CONECT 1820 1819
CONECT 1821 1822 1817
CONECT 1822 1821 1823 1825
CONECT 1823 1822 1824 1829
CONECT 1824 1823
CONECT 1825 1822 1826
CONECT 1826 1827 1828 1825
CONECT 1827 1826
CONECT 1828 1826
CONECT 1829 1823 1830
CONECT 1830 1833 1829 1831
CONECT 1831 1830 1832 1837
CONECT 1832 1831
CONECT 1833 1834 1830
CONECT 1834 1836 1833 1835
CONECT 1835 1834
CONECT 1836 1834
CONECT 1837 1831 1838
CONECT 1838 1837 1839 1841
CONECT 1839 1838 1843 1840
CONECT 1840 1839
CONECT 1841 1838 1842
CONECT 1842 1841
CONECT 1843 1839 1844
CONECT 1844 1847 1845 1843
CONECT 1845 1846 1852 1844
CONECT 1846 1845
CONECT 1847 1848 1844
CONECT 1848 1847 1849
CONECT 1849 1848 1850
CONECT 1850 1849 1851
CONECT 1851 1850
CONECT 1852 1845 1853
CONECT 1853 1856 1852 1854
CONECT 1854 1853 1855 1863
CONECT 1855 1854
CONECT 1856 1853 1857
CONECT 1857 1859 1858 1856
CONECT 1858 1860 1857
CONECT 1859 1861 1857
CONECT 1860 1862 1858
CONECT 1861 1862 1859
CONECT 1862 1861 1860
CONECT 1863 1854 1864
CONECT 1864 1865 1863
CONECT 1865 1867 1864 1866
CONECT 1866 1865
CONECT 1867 1868 1865
CONECT 1868 1871 1867 1869
CONECT 1869 1868 1870 1875
CONECT 1870 1869
CONECT 1871 1868 1872
CONECT 1872 1873 1871
CONECT 1873 1874 1872
CONECT 1874 1873
CONECT 1875 1869 1876
CONECT 1876 1877 1875 1879
CONECT 1877 1878 1883 1876
CONECT 1878 1877
CONECT 1879 1876 1880
CONECT 1880 1881 1879 1882
CONECT 1881 1880
CONECT 1882 1880
CONECT 1883 1877 1884
CONECT 1884 1887 1885 1883
CONECT 1885 1886 1892 1884
CONECT 1886 1885
CONECT 1887 1888 1884
CONECT 1888 1887 1889
CONECT 1889 1888 1890 1891
CONECT 1890 1889
CONECT 1891 1889
CONECT 1892 1893 1885
CONECT 1893 1894 1892
CONECT 1894 1895 1896 1893
CONECT 1895 1894
CONECT 1896 1894 1897
CONECT 1897 1898 1900 1896
CONECT 1898 1903 1897 1899
CONECT 1899 1898
CONECT 1900 1901 1902 1897
CONECT 1901 1900
CONECT 1902 1900
CONECT 1903 1898 1904
CONECT 1904 1903 1905 1907
CONECT 1905 1906 1910 1904
CONECT 1906 1905
CONECT 1907 1904 1908 1909
CONECT 1908 1907
CONECT 1909 1907
CONECT 1910 1911 1905
CONECT 1911 1914 1910 1912
CONECT 1912 1911 1913 1921
CONECT 1913 1912
CONECT 1914 1915 1911
CONECT 1915 1917 1914 1916
CONECT 1916 1915 1918
CONECT 1917 1919 1915
CONECT 1918 1920 1916
CONECT 1919 1917 1920
CONECT 1920 1919 1918
CONECT 1921 1922 1912
CONECT 1922 1923 1925 1921
CONECT 1923 1922 1924 1929
CONECT 1924 1923
CONECT 1925 1922 1926
CONECT 1926 1925 1927
CONECT 1927 1928 1926
CONECT 1928 1927
CONECT 1929 1923 1930
CONECT 1930 1931 1929 1933
CONECT 1931 1940 1932 1930
CONECT 1932 1931
CONECT 1933 1934 1930
CONECT 1934 1935 1936 1933
CONECT 1935 1934 1937
CONECT 1936 1934 1938
CONECT 1937 1935 1939
CONECT 1938 1936 1939
CONECT 1939 1937 1938
CONECT 1940 1931 1941
CONECT 1941 1942 1940 1944
CONECT 1942 1943 1948 1941
CONECT 1943 1942
CONECT 1944 1941 1946 1945
CONECT 1945 1944 1947
CONECT 1946 1944
CONECT 1947 1945
CONECT 1948 1942 1949
CONECT 1949 1948 1950
CONECT 1950 1949 1951 1952
CONECT 1951 1950
CONECT 1952 1953 1950
CONECT 1953 1956 1954 1952
CONECT 1954 1953 1955 1963
CONECT 1955 1954
CONECT 1956 1953 1957
CONECT 1957 1958 1956
CONECT 1958 1959 1957
CONECT 1959 1960 1958
CONECT 1960 1959 1961 1962
CONECT 1961 1960
CONECT 1962 1960
CONECT 1963 1954 1964
CONECT 1964 1963 1965 1967
CONECT 1965 1966 1964 1974
CONECT 1966 1965
CONECT 1967 1964 1968
CONECT 1968 1967 1969 1970
CONECT 1969 1968 1971
CONECT 1970 1968 1972
CONECT 1971 1969 1973
CONECT 1972 1973 1970
CONECT 1973 1971 1972
CONECT 1974 1975 1965
CONECT 1975 1976 1978 1974
CONECT 1976 1975 1982 1977
CONECT 1977 1976
CONECT 1978 1975 1979
CONECT 1979 1978 1980 1981
CONECT 1980 1979
CONECT 1981 1979
CONECT 1982 1983 1976
CONECT 1983 1984 1986 1982
CONECT 1984 1983 1985 1993
CONECT 1985 1984
CONECT 1986 1983 1987
CONECT 1987 1986 1988
CONECT 1988 1987 1989
CONECT 1989 1988 1990
CONECT 1990 1989 1991 1992
CONECT 1991 1990
CONECT 1992 1990
CONECT 1993 1994 1984
CONECT 1994 1995 1993
CONECT 1995 1994 1996 1997
CONECT 1996 1995
CONECT 1997 1995 1998
CONECT 1998 1997 1999 2001
CONECT 1999 2000 1998 2006
CONECT 2000 1999
CONECT 2001 2002 1998
CONECT 2002 2003 2001
CONECT 2003 2002 2005 2004
CONECT 2004 2003
CONECT 2005 2003
CONECT 2006 1999 2007
CONECT 2007 2006 2010 2008
CONECT 2008 2007 2009 2015
CONECT 2009 2008
CONECT 2010 2007 2011
CONECT 2011 2012 2010
CONECT 2012 2013 2011
CONECT 2013 2012 2014
CONECT 2014 2013
CONECT 2015 2008 2016
CONECT 2016 2015 2017
CONECT 2017 2016 2019 2018
CONECT 2018 2017
CONECT 2019 2017 2020
CONECT 2020 2019 2021 2023
CONECT 2021 2020 2022 2026
CONECT 2022 2021
CONECT 2023 2020 2024 2025
CONECT 2024 2023
CONECT 2025 2023
CONECT 2026 2027 2021
CONECT 2027 2028 2030 2026
CONECT 2028 2034 2027 2029
CONECT 2029 2028
CONECT 2030 2031 2027
CONECT 2031 2032 2033 2030
CONECT 2032 2031
CONECT 2033 2031
CONECT 2034 2035 2028
CONECT 2035 2034 2036 2038
CONECT 2036 2035 2041 2037
CONECT 2037 2036
CONECT 2038 2039 2035 2040
CONECT 2039 2038
CONECT 2040 2038
CONECT 2041 2036 2042
CONECT 2042 2041 2043 2045
CONECT 2043 2042 2044 2049
CONECT 2044 2043
CONECT 2045 2042 2046
CONECT 2046 2045 2047 2048
CONECT 2047 2046
CONECT 2048 2046
CONECT 2049 2043 2050
CONECT 2050 2051 2049 2053
CONECT 2051 2057 2050 2052
CONECT 2052 2051
CONECT 2053 2050 2054
CONECT 2054 2053 2055 2056
CONECT 2055 2054
CONECT 2056 2054
CONECT 2057 2051 2058
CONECT 2058 2059 2061 2057
CONECT 2059 2066 2058 2060
CONECT 2060 2059
CONECT 2061 2062 2058
CONECT 2062 2063 2061
CONECT 2063 2064 2062
CONECT 2064 2063 2065
CONECT 2065 2064
CONECT 2066 2059 2067
CONECT 2067 2066 2070 2068
CONECT 2068 2067 2069 2071
CONECT 2069 2068
CONECT 2070 2067
CONECT 2071 2068 2072
CONECT 2072 2071 2075 2073
CONECT 2073 2072 2079 2074
CONECT 2074 2073
CONECT 2075 2072 2076 2077
CONECT 2076 2075 2078
CONECT 2077 2075
CONECT 2078 2076
CONECT 2079 2073 2080
CONECT 2080 2079 2083 2081
CONECT 2081 2088 2080 2082
CONECT 2082 2081
CONECT 2083 2080 2084
CONECT 2084 2083 2085
CONECT 2085 2084 2086 2087
CONECT 2086 2085
CONECT 2087 2085
CONECT 2088 2089 2081
CONECT 2089 2088 2092 2090
CONECT 2090 2089 2091 2096
CONECT 2091 2090
CONECT 2092 2093 2089 2094
CONECT 2093 2092 2095
CONECT 2094 2092
CONECT 2095 2093
CONECT 2096 2090 2097
CONECT 2097 2096 2098 2100
CONECT 2098 2097 2104 2099
CONECT 2099 2098
CONECT 2100 2101 2097
CONECT 2101 2102 2103 2100
CONECT 2102 2101
CONECT 2103 2101
CONECT 2104 2098 2105
CONECT 2105 2104 2108 2106
CONECT 2106 2110 2105 2107
CONECT 2107 2106
CONECT 2108 2109 2105
CONECT 2109 2108
CONECT 2110 2111 2106
CONECT 2111 2112 2110 2114
CONECT 2112 2116 2111 2113
CONECT 2113 2112
CONECT 2114 2111 2115
CONECT 2115 2114
CONECT 2116 2112 2117
CONECT 2117 2120 2116 2118
CONECT 2118 2117 2119 2125
CONECT 2119 2118
CONECT 2120 2117 2121
CONECT 2121 2120 2122
CONECT 2122 2123 2121
CONECT 2123 2124 2122
CONECT 2124 2123
CONECT 2125 2118 2126
CONECT 2126 2127 2125 2129
CONECT 2127 2128 2134 2126
CONECT 2128 2127
CONECT 2129 2126 2130
CONECT 2130 2131 2129
CONECT 2131 2132 2130
CONECT 2132 2131 2133
CONECT 2133 2132
CONECT 2134 2127 2135
CONECT 2135 2138 2134 2136
CONECT 2136 2143 2137 2135
CONECT 2137 2136
CONECT 2138 2135 2139
CONECT 2139 2138 2140
CONECT 2140 2141 2139 2142
CONECT 2141 2140
CONECT 2142 2140
CONECT 2143 2144 2136
CONECT 2144 2143 2145 2147
CONECT 2145 2144 2146 2154
CONECT 2146 2145
CONECT 2147 2144 2148
CONECT 2148 2147 2149 2150
CONECT 2149 2151 2148
CONECT 2150 2148 2152
CONECT 2151 2153 2149
CONECT 2152 2153 2150
CONECT 2153 2151 2152
CONECT 2154 2145 2155
CONECT 2155 2154 2158 2156
CONECT 2156 2163 2157 2155
CONECT 2157 2156
CONECT 2158 2155 2159
CONECT 2159 2158 2160
CONECT 2160 2159 2161 2162
CONECT 2161 2160
CONECT 2162 2160
CONECT 2163 2156 2164
CONECT 2164 2165 2163 2167
CONECT 2165 2166 2172 2164
CONECT 2166 2165
CONECT 2167 2168 2164
CONECT 2168 2169 2167
CONECT 2169 2170 2171 2168
CONECT 2170 2169
CONECT 2171 2169
CONECT 2172 2165 2173
CONECT 2173 2172 2174 2176
CONECT 2174 2180 2173 2175
CONECT 2175 2174
CONECT 2176 2177 2173
CONECT 2177 2178 2176
CONECT 2178 2177 2179
CONECT 2179 2178
CONECT 2180 2181 2174
CONECT 2181 2180 2182 2184
CONECT 2182 2183 2181 2191
CONECT 2183 2182
CONECT 2184 2181 2185
CONECT 2185 2184 2186
CONECT 2186 2185 2187
CONECT 2187 2186 2188
CONECT 2188 2189 2187 2190
CONECT 2189 2188
CONECT 2190 2188
CONECT 2191 2192 2182
CONECT 2192 2195 2193 2191
CONECT 2193 2192 2194 2202
CONECT 2194 2193
CONECT 2195 2196 2192
CONECT 2196 2195 2198 2197
CONECT 2197 2196 2199
CONECT 2198 2200 2196
CONECT 2199 2201 2197
CONECT 2200 2201 2198
CONECT 2201 2200 2199
CONECT 2202 2193 2203
CONECT 2203 2204 2202 2206
CONECT 2204 2205 2210 2203
CONECT 2205 2204
CONECT 2206 2203 2207 2208
CONECT 2207 2206 2209
CONECT 2208 2206
CONECT 2209 2207
CONECT 2210 2204 2211
CONECT 2211 2210 2212 2214
CONECT 2212 2211 2218 2213
CONECT 2213 2212
CONECT 2214 2215 2211 2216
CONECT 2215 2214 2217
CONECT 2216 2214
CONECT 2217 2215
CONECT 2218 2219 2212
CONECT 2219 2220 2222 2218
CONECT 2220 2221 2219 2226
CONECT 2221 2220
CONECT 2222 2219 2224 2223
CONECT 2223 2222 2225
CONECT 2224 2222
CONECT 2225 2223
CONECT 2226 2227 2220
CONECT 2227 2228 2226
CONECT 2228 2227 2230 2229
CONECT 2229 2228
CONECT 2230 2228 2231
CONECT 2231 2230 2232 2234
CONECT 2232 2233 2231 2239
CONECT 2233 2232
CONECT 2234 2231 2235
CONECT 2235 2234 2236
CONECT 2236 2235 2237
CONECT 2237 2236 2238
CONECT 2238 2237
CONECT 2239 2240 2232
CONECT 2240 2241 2239
CONECT 2241 2240 2243 2242
CONECT 2242 2241
CONECT 2243 2241 2244
CONECT 2244 2247 2243 2245
CONECT 2245 2244 2246 2251
CONECT 2246 2245
CONECT 2247 2244 2248
CONECT 2248 2250 2247 2249
CONECT 2249 2248
CONECT 2250 2248
CONECT 2251 2245 2252 2257
CONECT 2252 2251 2253 2255
CONECT 2253 2258 2252 2254
CONECT 2254 2253
CONECT 2255 2252 2256
CONECT 2256 2257 2255
CONECT 2257 2251 2256
CONECT 2258 2253 2259
CONECT 2259 2258 2262 2260
CONECT 2260 2259 2261 2267
CONECT 2261 2260
CONECT 2262 2263 2259
CONECT 2263 2262 2264
CONECT 2264 2265 2266 2263
CONECT 2265 2264
CONECT 2266 2264
CONECT 2267 2268 2260
CONECT 2268 2271 2269 2267
CONECT 2269 2268 2270 2275
CONECT 2270 2269
CONECT 2271 2272 2268
CONECT 2272 2273 2271 2274
CONECT 2273 2272
CONECT 2274 2272
CONECT 2275 2269 2276
CONECT 2276 2275 2277 2279
CONECT 2277 2276 2284 2278
CONECT 2278 2277
CONECT 2279 2276 2280
CONECT 2280 2281 2279
CONECT 2281 2283 2282 2280
CONECT 2282 2281
CONECT 2283 2281
CONECT 2284 2277 2285
CONECT 2285 2284 2286
CONECT 2286 2288 2285 2287
CONECT 2287 2286
CONECT 2288 2289 2286
CONECT 2289 2290 2292 2288
CONECT 2290 2291 2302 2289
CONECT 2291 2290
CONECT 2292 2293 2289
CONECT 2293 2295 2292 2294
CONECT 2294 2296 2293
CONECT 2295 2298 2297 2293
CONECT 2296 2297 2294
CONECT 2297 2295 2296 2299
CONECT 2298 2300 2295
CONECT 2299 2297 2301
CONECT 2300 2298 2301
CONECT 2301 2300 2299
CONECT 2302 2290 2303
CONECT 2303 2302 2304 2306
CONECT 2304 2303 2307 2305
CONECT 2305 2304
CONECT 2306 2303
CONECT 2307 2304 2308
CONECT 2308 2307 2311 2309
CONECT 2309 2308 2310 2318
CONECT 2310 2309
CONECT 2311 2312 2308
CONECT 2312 2311 2313
CONECT 2313 2312 2314
CONECT 2314 2313 2315
CONECT 2315 2316 2317 2314
CONECT 2316 2315
CONECT 2317 2315
CONECT 2318 2309 2319
CONECT 2319 2322 2318 2320
CONECT 2320 2324 2319 2321
CONECT 2321 2320
CONECT 2322 2323 2319
CONECT 2323 2322
CONECT 2324 2325 2320
CONECT 2325 2324 2328 2326
CONECT 2326 2325 2332 2327
CONECT 2327 2326
CONECT 2328 2325 2329
CONECT 2329 2330 2328 2331
CONECT 2330 2329
CONECT 2331 2329
CONECT 2332 2326 2333
CONECT 2333 2332 2336 2334
CONECT 2334 2333 2335 2341
CONECT 2335 2334
CONECT 2336 2337 2333
CONECT 2337 2336 2338
CONECT 2338 2337 2339 2340
CONECT 2339 2338
CONECT 2340 2338
CONECT 2341 2334 2342
CONECT 2342 2341 2343 2345
CONECT 2343 2342 2350 2344
CONECT 2344 2343
CONECT 2345 2342 2346
CONECT 2346 2345 2347
CONECT 2347 2346 2348 2349
CONECT 2348 2347
CONECT 2349 2347
CONECT 2350 2351 2343
CONECT 2351 2354 2350 2352
CONECT 2352 2351 2353 2359
CONECT 2353 2352
CONECT 2354 2355 2351
CONECT 2355 2354 2356
CONECT 2356 2355 2357
CONECT 2357 2358 2356
CONECT 2358 2357
CONECT 2359 2352 2360
CONECT 2360 2363 2359 2361
CONECT 2361 2360 2362 2369
CONECT 2362 2361
CONECT 2363 2360 2364
CONECT 2364 2365 2366 2363
CONECT 2365 2367 2364
CONECT 2366 2364 2368
CONECT 2367 2365 2368
CONECT 2368 2367 2366
CONECT 2369 2361 2370
CONECT 2370 2371 2369
CONECT 2371 2373 2370 2372
CONECT 2372 2371
CONECT 2373 2371 2374
CONECT 2374 2375 2377 2373
CONECT 2375 2376 2381 2374
CONECT 2376 2375
CONECT 2377 2378 2374
CONECT 2378 2377 2380 2379
CONECT 2379 2378
CONECT 2380 2378
CONECT 2381 2382 2375
CONECT 2382 2381 2385 2383
CONECT 2383 2382 2384 2388
CONECT 2384 2383
CONECT 2385 2386 2382 2387
CONECT 2386 2385
CONECT 2387 2385
CONECT 2388 2389 2383
CONECT 2389 2390 2392 2388
CONECT 2390 2389 2391 2397
CONECT 2391 2390
CONECT 2392 2389 2393
CONECT 2393 2392 2394
CONECT 2394 2393 2395
CONECT 2395 2394 2396
CONECT 2396 2395
CONECT 2397 2398 2390
CONECT 2398 2399 2401 2397
CONECT 2399 2398 2404 2400
CONECT 2400 2399
CONECT 2401 2398 2402 2403
CONECT 2402 2401
CONECT 2403 2401
CONECT 2404 2399 2405
CONECT 2405 2404 2406 2408
CONECT 2406 2407 2412 2405
CONECT 2407 2406
CONECT 2408 2405 2409 2410
CONECT 2409 2408 2411
CONECT 2410 2408
CONECT 2411 2409
CONECT 2412 2413 2406
CONECT 2413 2412 2414 2416
CONECT 2414 2413 2415 2419
CONECT 2415 2414
CONECT 2416 2418 2413 2417
CONECT 2417 2416
CONECT 2418 2416
CONECT 2419 2414 2420
CONECT 2420 2419 2421 2423
CONECT 2421 2428 2422 2420
CONECT 2422 2421
CONECT 2423 2420 2424
CONECT 2424 2423 2425
CONECT 2425 2424 2427 2426
CONECT 2426 2425
CONECT 2427 2425
CONECT 2428 2429 2421
CONECT 2429 2432 2428 2430
CONECT 2430 2429 2436 2431
CONECT 2431 2430
CONECT 2432 2429 2433
CONECT 2433 2434 2432
CONECT 2434 2435 2433
CONECT 2435 2434
CONECT 2436 2430 2437
CONECT 2437 2440 2438 2436
CONECT 2438 2439 2437 2444
CONECT 2439 2438
CONECT 2440 2441 2437
CONECT 2441 2440 2442 2443
CONECT 2442 2441
CONECT 2443 2441
CONECT 2444 2445 2438
CONECT 2445 2446 2444 2448
CONECT 2446 2450 2445 2447
CONECT 2447 2446
CONECT 2448 2445 2449
CONECT 2449 2448
CONECT 2450 2451 2446
CONECT 2451 2450 2454 2452
CONECT 2452 2451 2453 2461
CONECT 2453 2452
CONECT 2454 2451 2455
CONECT 2455 2456 2454
CONECT 2456 2455 2457
CONECT 2457 2458 2456
CONECT 2458 2459 2457 2460
CONECT 2459 2458
CONECT 2460 2458
CONECT 2461 2452 2462
CONECT 2462 2461 2463 2465
CONECT 2463 2464 2470 2462
CONECT 2464 2463
CONECT 2465 2462 2466
CONECT 2466 2467 2465
CONECT 2467 2468 2469 2466
CONECT 2468 2467
CONECT 2469 2467
CONECT 2470 2463 2471
CONECT 2471 2470 2472 2474
CONECT 2472 2481 2471 2473
CONECT 2473 2472
CONECT 2474 2471 2475
CONECT 2475 2474 2476 2477
CONECT 2476 2475 2478
CONECT 2477 2479 2475
CONECT 2478 2476 2480
CONECT 2479 2477 2480
CONECT 2480 2479 2478
CONECT 2481 2482 2472
CONECT 2482 2483 2485 2481
CONECT 2483 2484 2482 2488
CONECT 2484 2483
CONECT 2485 2482 2486 2487
CONECT 2486 2485
CONECT 2487 2485
CONECT 2488 2489 2483
CONECT 2489 2488 2492 2490
CONECT 2490 2489 2491 2499
CONECT 2491 2490
CONECT 2492 2493 2489
CONECT 2493 2494 2492
CONECT 2494 2493 2495
CONECT 2495 2494 2496
CONECT 2496 2497 2495 2498
CONECT 2497 2496
CONECT 2498 2496
CONECT 2499 2490 2500
CONECT 2500 2501 2499 2503
CONECT 2501 2508 2500 2502
CONECT 2502 2501
CONECT 2503 2500 2504
CONECT 2504 2503 2505
CONECT 2505 2506 2507 2504
CONECT 2506 2505
CONECT 2507 2505
CONECT 2508 2501 2509
CONECT 2509 2508 2510 2512
CONECT 2510 2516 2509 2511
CONECT 2511 2510
CONECT 2512 2509 2513
CONECT 2513 2512 2514 2515
CONECT 2514 2513
CONECT 2515 2513
CONECT 2516 2510 2517
CONECT 2517 2518 2516 2520
CONECT 2518 2519 2528 2517
CONECT 2519 2518
CONECT 2520 2521 2517
CONECT 2521 2522 2523 2520
CONECT 2522 2521 2524
CONECT 2523 2521 2525
CONECT 2524 2522 2526
CONECT 2525 2526 2523
CONECT 2526 2524 2525 2527
CONECT 2527 2526
CONECT 2528 2518 2529
CONECT 2529 2528 2530
CONECT 2530 2529 2531 2532
CONECT 2531 2530
CONECT 2532 2530 2533
CONECT 2533 2534 2532 2536
CONECT 2534 2538 2533 2535
CONECT 2535 2534
CONECT 2536 2533 2537
CONECT 2537 2536
CONECT 2538 2534 2539
CONECT 2539 2538 2540 2542
CONECT 2540 2541 2545 2539
CONECT 2541 2540
CONECT 2542 2539 2543 2544
CONECT 2543 2542
CONECT 2544 2542
CONECT 2545 2540 2546
CONECT 2546 2547 2545 2549
CONECT 2547 2548 2553 2546
CONECT 2548 2547
CONECT 2549 2546 2550
CONECT 2550 2549 2551 2552
CONECT 2551 2550
CONECT 2552 2550
CONECT 2553 2547 2554
CONECT 2554 2557 2553 2555
CONECT 2555 2564 2554 2556
CONECT 2556 2555
CONECT 2557 2558 2554
CONECT 2558 2557 2559 2560
CONECT 2559 2558 2561
CONECT 2560 2558 2562
CONECT 2561 2559 2563
CONECT 2562 2560 2563
CONECT 2563 2562 2561
CONECT 2564 2565 2555
CONECT 2565 2566 2564 2568
CONECT 2566 2567 2571 2565
CONECT 2567 2566
CONECT 2568 2569 2565 2570
CONECT 2569 2568
CONECT 2570 2568
CONECT 2571 2566 2572
CONECT 2572 2573 2571 2575
CONECT 2573 2579 2574 2572
CONECT 2574 2573
CONECT 2575 2572 2576 2577
CONECT 2576 2575 2578
CONECT 2577 2575
CONECT 2578 2576
CONECT 2579 2573 2580
CONECT 2580 2581 2579 2583
CONECT 2581 2582 2580 2587
CONECT 2582 2581
CONECT 2583 2585 2580 2584
CONECT 2584 2583 2586
CONECT 2585 2583
CONECT 2586 2584
CONECT 2587 2581 2588 2593
CONECT 2588 2589 2587 2591
CONECT 2589 2590 2594 2588
CONECT 2590 2589
CONECT 2591 2588 2592
CONECT 2592 2591 2593
CONECT 2593 2587 2592
CONECT 2594 2589 2595
CONECT 2595 2596 2598 2594
CONECT 2596 2600 2595 2597
CONECT 2597 2596
CONECT 2598 2595 2599
CONECT 2599 2598
CONECT 2600 2601 2596
CONECT 2601 2600 2602 2604
CONECT 2602 2601 2603 2612
CONECT 2603 2602
CONECT 2604 2601 2605
CONECT 2605 2607 2604 2606
CONECT 2606 2605 2608
CONECT 2607 2605 2609
CONECT 2608 2606 2610
CONECT 2609 2607 2610
CONECT 2610 2609 2611 2608
CONECT 2611 2610
CONECT 2612 2613 2602
CONECT 2613 2614 2616 2612
CONECT 2614 2623 2613 2615
CONECT 2615 2614
CONECT 2616 2613 2617
CONECT 2617 2618 2616 2619
CONECT 2618 2620 2617
CONECT 2619 2621 2617
CONECT 2620 2622 2618
CONECT 2621 2622 2619
CONECT 2622 2620 2621
CONECT 2623 2614 2624
CONECT 2624 2623 2625 2627
CONECT 2625 2626 2624 2632
CONECT 2626 2625
CONECT 2627 2624 2628
CONECT 2628 2627 2629
CONECT 2629 2628 2630 2631
CONECT 2630 2629
CONECT 2631 2629
CONECT 2632 2625 2633 2638
CONECT 2633 2636 2634 2632
CONECT 2634 2635 2639 2633
CONECT 2635 2634
CONECT 2636 2637 2633
CONECT 2637 2636 2638
CONECT 2638 2637 2632
CONECT 2639 2634 2640
CONECT 2640 2639 2641 2643
CONECT 2641 2640 2642 2650
CONECT 2642 2641
CONECT 2643 2640 2644
CONECT 2644 2645 2646 2643
CONECT 2645 2647 2644
CONECT 2646 2648 2644
CONECT 2647 2645 2649
CONECT 2648 2649 2646
CONECT 2649 2647 2648
CONECT 2650 2641 2651
CONECT 2651 2650 2652
CONECT 2652 2651 2653 2654
CONECT 2653 2652
CONECT 2654 2652 2655
CONECT 2655 2654 2656 2658
CONECT 2656 2655 2662 2657
CONECT 2657 2656
CONECT 2658 2655 2659
CONECT 2659 2661 2658 2660
CONECT 2660 2659
CONECT 2661 2659
CONECT 2662 2656 2663
CONECT 2663 2662 2664 2666
CONECT 2664 2665 2669 2663
CONECT 2665 2664
CONECT 2666 2663 2667 2668
CONECT 2667 2666
CONECT 2668 2666
CONECT 2669 2664 2670
CONECT 2670 2669 2671 2673
CONECT 2671 2670 2672 2674
CONECT 2672 2671
CONECT 2673 2670
CONECT 2674 2671 2675
CONECT 2675 2678 2676 2674
CONECT 2676 2675 2677 2682
CONECT 2677 2676
CONECT 2678 2679 2675
CONECT 2679 2681 2680 2678
CONECT 2680 2679
CONECT 2681 2679
CONECT 2682 2676 2683
CONECT 2683 2682 2686 2684
CONECT 2684 2683 2685 2691
CONECT 2685 2684
CONECT 2686 2683 2687
CONECT 2687 2686 2688
CONECT 2688 2690 2687 2689
CONECT 2689 2688
CONECT 2690 2688
CONECT 2691 2684 2692
CONECT 2692 2695 2691 2693
CONECT 2693 2696 2692 2694
CONECT 2694 2693
CONECT 2695 2692
CONECT 2696 2697 2693
CONECT 2697 2700 2696 2698
CONECT 2698 2697 2699 2704
CONECT 2699 2698
CONECT 2700 2701 2697
CONECT 2701 2700 2702
CONECT 2702 2703 2701
CONECT 2703 2702
CONECT 2704 2698 2705
CONECT 2705 2704 2706 2708
CONECT 2706 2705 2707 2710
CONECT 2707 2706
CONECT 2708 2709 2705
CONECT 2709 2708
CONECT 2710 2706 2711
CONECT 2711 2710 2712 2714
CONECT 2712 2718 2711 2713
CONECT 2713 2712
CONECT 2714 2715 2711
CONECT 2715 2717 2714 2716
CONECT 2716 2715
CONECT 2717 2715
CONECT 2718 2719 2712
CONECT 2719 2718 2720
CONECT 2720 2719 2722 2721
CONECT 2721 2720
CONECT 2722 2720 2723
CONECT 2723 2724 2722 2726
CONECT 2724 2725 2727 2723
CONECT 2725 2724
CONECT 2726 2723
CONECT 2727 2728 2724
CONECT 2728 2727 2731 2729
CONECT 2729 2730 2735 2728
CONECT 2730 2729
CONECT 2731 2728 2733 2732
CONECT 2732 2731 2734
CONECT 2733 2731
CONECT 2734 2732
CONECT 2735 2741 2729 2736
CONECT 2736 2739 2735 2737
CONECT 2737 2736 2738 2742
CONECT 2738 2737
CONECT 2739 2740 2736
CONECT 2740 2739 2741
CONECT 2741 2740 2735
CONECT 2742 2743 2737
CONECT 2743 2744 2746 2742
CONECT 2744 2750 2745 2743
CONECT 2745 2744
CONECT 2746 2743 2747 2748
CONECT 2747 2746 2749
CONECT 2748 2746
CONECT 2749 2747
CONECT 2750 2744 2751
CONECT 2751 2750 2752 2754
CONECT 2752 2755 2753 2751
CONECT 2753 2752
CONECT 2754 2751
CONECT 2755 2756 2752
CONECT 2756 2757 2759 2755
CONECT 2757 2761 2758 2756
CONECT 2758 2757
CONECT 2759 2756 2760
CONECT 2760 2759
CONECT 2761 2757 2762
CONECT 2762 2763 2761 2765
CONECT 2763 2764 2766 2762
CONECT 2764 2763
CONECT 2765 2762
CONECT 2766 2763 2767
CONECT 2767 2766 2768 2770
CONECT 2768 2773 2767 2769
CONECT 2769 2768
CONECT 2770 2767 2771 2772
CONECT 2771 2770
CONECT 2772 2770
CONECT 2773 2774 2768
CONECT 2774 2773 2775
CONECT 2775 2776 2774 2777
CONECT 2776 2775
CONECT 2777 2775 2778
CONECT 2778 2777 2779
CONECT 2779 2778 2780 2781
CONECT 2780 2779
CONECT 2781 2782 2779
CONECT 2782 2783 2781 2785
CONECT 2783 2789 2782 2784
CONECT 2784 2783
CONECT 2785 2782 2786
CONECT 2786 2785 2788 2787
CONECT 2787 2786
CONECT 2788 2786
CONECT 2789 2783 2790
CONECT 2790 2793 2789 2791
CONECT 2791 2792 2790 2800
CONECT 2792 2791
CONECT 2793 2794 2790
CONECT 2794 2793 2795
CONECT 2795 2796 2794
CONECT 2796 2797 2795
CONECT 2797 2796 2798 2799
CONECT 2798 2797
CONECT 2799 2797
CONECT 2800 2801 2791
CONECT 2801 2804 2802 2800
CONECT 2802 2801 2803 2808
CONECT 2803 2802
CONECT 2804 2805 2801
CONECT 2805 2806 2807 2804
CONECT 2806 2805
CONECT 2807 2805
CONECT 2808 2802 2809
CONECT 2809 2808 2812 2810
CONECT 2810 2809 2811 2816
CONECT 2811 2810
CONECT 2812 2809 2813 2814
CONECT 2813 2812 2815
CONECT 2814 2812
CONECT 2815 2813
CONECT 2816 2810 2817
CONECT 2817 2818 2816 2820
CONECT 2818 2819 2817 2824
CONECT 2819 2818
CONECT 2820 2821 2822 2817
CONECT 2821 2820 2823
CONECT 2822 2820
CONECT 2823 2821
CONECT 2824 2818 2825
CONECT 2825 2828 2824 2826
CONECT 2826 2825 2827 2831
CONECT 2827 2826
CONECT 2828 2830 2829 2825
CONECT 2829 2828
CONECT 2830 2828
CONECT 2831 2826 2832
CONECT 2832 2835 2831 2833
CONECT 2833 2832 2839 2834
CONECT 2834 2833
CONECT 2835 2836 2832
CONECT 2836 2835 2838 2837
CONECT 2837 2836
CONECT 2838 2836
CONECT 2839 2840 2833
CONECT 2840 2839 2843 2841
CONECT 2841 2840 2842 2848
CONECT 2842 2841
CONECT 2843 2840 2844
CONECT 2844 2843 2845
CONECT 2845 2847 2846 2844
CONECT 2846 2845
CONECT 2847 2845
CONECT 2848 2841 2849
CONECT 2849 2852 2848 2850
CONECT 2850 2851 2849 2855
CONECT 2851 2850
CONECT 2852 2854 2853 2849
CONECT 2853 2852
CONECT 2854 2852
CONECT 2855 2850 2856
CONECT 2856 2855 2857
CONECT 2857 2858 2859 2856
CONECT 2858 2857
CONECT 2859 2857 2860
CONECT 2860 2859 2861 2863
CONECT 2861 2867 2860 2862
CONECT 2862 2861
CONECT 2863 2860 2864 2865
CONECT 2864 2863 2866
CONECT 2865 2863
CONECT 2866 2864
CONECT 2867 2868 2861
CONECT 2868 2867 2871 2869
CONECT 2869 2868 2870 2875
CONECT 2870 2869
CONECT 2871 2872 2868
CONECT 2872 2871 2873 2874
CONECT 2873 2872
CONECT 2874 2872
CONECT 2875 2869 2876
CONECT 2876 2877 2875 2879
CONECT 2877 2882 2876 2878
CONECT 2878 2877
CONECT 2879 2876 2881 2880
CONECT 2880 2879
CONECT 2881 2879
CONECT 2882 2883 2877
CONECT 2883 2884 2886 2882
CONECT 2884 2883 2891 2885
CONECT 2885 2884
CONECT 2886 2887 2883
CONECT 2887 2888 2886
CONECT 2888 2887 2889
CONECT 2889 2888 2890
CONECT 2890 2889
CONECT 2891 2884 2892
CONECT 2892 2891 2895 2893
CONECT 2893 2892 2894 2896
CONECT 2894 2893
CONECT 2895 2892
CONECT 2896 2893 2897
CONECT 2897 2896 2898
CONECT 2898 2897 2899 2900
CONECT 2899 2898
CONECT 2900 2898 2901
CONECT 2901 2904 2900 2902
CONECT 2902 2901 2908 2903
CONECT 2903 2902
CONECT 2904 2905 2901
CONECT 2905 2907 2904 2906
CONECT 2906 2905
CONECT 2907 2905
CONECT 2908 2902 2914 2909
CONECT 2909 2908 2910 2912
CONECT 2910 2909 2911 2915
CONECT 2911 2910
CONECT 2912 2913 2909
CONECT 2913 2914 2912
CONECT 2914 2908 2913
CONECT 2915 2910 2916
CONECT 2916 2915 2917
CONECT 2917 2919 2916 2918
CONECT 2918 2917
CONECT 2919 2920 2917
CONECT 2920 2919 2921 2923
CONECT 2921 2920 2922 2928
CONECT 2922 2921
CONECT 2923 2924 2920
CONECT 2924 2925 2923
CONECT 2925 2927 2926 2924
CONECT 2926 2925
CONECT 2927 2925
CONECT 2928 2921 2929
CONECT 2929 2928 2932 2930
CONECT 2930 2929 2931 2936
CONECT 2931 2930
CONECT 2932 2929 2933
CONECT 2933 2934 2932 2935
CONECT 2934 2933
CONECT 2935 2933
CONECT 2936 2930 2937
CONECT 2937 2938 2940 2936
CONECT 2938 2941 2939 2937
CONECT 2939 2938
CONECT 2940 2937
CONECT 2941 2942 2938
CONECT 2942 2941 2943 2945
CONECT 2943 2942 2949 2944
CONECT 2944 2943
CONECT 2945 2942 2946
CONECT 2946 2948 2945 2947
CONECT 2947 2946
CONECT 2948 2946
CONECT 2949 2950 2943
CONECT 2950 2953 2949 2951
CONECT 2951 2950 2952 2954
CONECT 2952 2951
CONECT 2953 2950
CONECT 2954 2951 2955
CONECT 2955 2954 2958 2956
CONECT 2956 2955 2962 2957
CONECT 2957 2956
CONECT 2958 2955 2959 2960
CONECT 2959 2958 2961
CONECT 2960 2958
CONECT 2961 2959
CONECT 2962 2956 2963
CONECT 2963 2964 2962 2966
CONECT 2964 2965 2970 2963
CONECT 2965 2964
CONECT 2966 2963 2967
CONECT 2967 2968 2966 2969
CONECT 2968 2967
CONECT 2969 2967
CONECT 2970 2964 2971
CONECT 2971 2970 2972 2974
CONECT 2972 2971 2973 2979
CONECT 2973 2972
CONECT 2974 2975 2971
CONECT 2975 2976 2974
CONECT 2976 2975 2977
CONECT 2977 2978 2976
CONECT 2978 2977
CONECT 2979 2972 2980
CONECT 2980 2979 2981 2983
CONECT 2981 2980 2982 2984
CONECT 2982 2981
CONECT 2983 2980
CONECT 2984 2981 2985
CONECT 2985 2984 2986 2988
CONECT 2986 2985 2987 2992
CONECT 2987 2986
CONECT 2988 2985 2989
CONECT 2989 2988 2990 2991
CONECT 2990 2989
CONECT 2991 2989
CONECT 2992 2986 2993
CONECT 2993 2994 2996 2992
CONECT 2994 2995 3001 2993
CONECT 2995 2994
CONECT 2996 2997 2993
CONECT 2997 2996 2998
CONECT 2998 2997 2999 3000
CONECT 2999 2998
CONECT 3000 2998
CONECT 3001 2994 3002
CONECT 3002 3005 3001 3003
CONECT 3003 3002 3004 3009
CONECT 3004 3003
CONECT 3005 3006 3002
CONECT 3006 3008 3005 3007
CONECT 3007 3006
CONECT 3008 3006
CONECT 3009 3003 3010
CONECT 3010 3009 3011 3013
CONECT 3011 3010 3012 3015
CONECT 3012 3011
CONECT 3013 3010 3014
CONECT 3014 3013
CONECT 3015 3011 3016
CONECT 3016 3015 3019 3017
CONECT 3017 3016 3018 3026
CONECT 3018 3017
CONECT 3019 3020 3016
CONECT 3020 3019 3021
CONECT 3021 3020 3022
CONECT 3022 3021 3023
CONECT 3023 3022 3024 3025
CONECT 3024 3023
CONECT 3025 3023
CONECT 3026 3027 3017
CONECT 3027 3028 3030 3026
CONECT 3028 3029 3032 3027
CONECT 3029 3028
CONECT 3030 3031 3027
CONECT 3031 3030
CONECT 3032 3028 3033
CONECT 3033 3032 3034 3036
CONECT 3034 3035 3033 3040
CONECT 3035 3034
CONECT 3036 3033 3037
CONECT 3037 3039 3036 3038
CONECT 3038 3037
CONECT 3039 3037
CONECT 3040 3041 3034
CONECT 3041 3042 3044 3040
CONECT 3042 3041 3043 3048
CONECT 3043 3042
CONECT 3044 3041 3045
CONECT 3045 3047 3044 3046
CONECT 3046 3045
CONECT 3047 3045
CONECT 3048 3042 3049
CONECT 3049 3050 3048 3052
CONECT 3050 3051 3054 3049
CONECT 3051 3050
CONECT 3052 3049 3053
CONECT 3053 3052
CONECT 3054 3055 3050
CONECT 3055 3056 3054 3058
CONECT 3056 3055 3057 3063
CONECT 3057 3056
CONECT 3058 3055 3059
CONECT 3059 3060 3058
CONECT 3060 3059 3061
CONECT 3061 3060 3062
CONECT 3062 3061
CONECT 3063 3056 3064
CONECT 3064 3067 3063 3065
CONECT 3065 3066 3064 3074
CONECT 3066 3065
CONECT 3067 3068 3064
CONECT 3068 3067 3069 3070
CONECT 3069 3071 3068
CONECT 3070 3068 3072
CONECT 3071 3069 3073
CONECT 3072 3070 3073
CONECT 3073 3071 3072
CONECT 3074 3065 3075
CONECT 3075 3074 3076 3078
CONECT 3076 3077 3075 3085
CONECT 3077 3076
CONECT 3078 3075 3079
CONECT 3079 3078 3080
CONECT 3080 3079 3081
CONECT 3081 3080 3082
CONECT 3082 3083 3084 3081
CONECT 3083 3082
CONECT 3084 3082
CONECT 3085 3086 3076
CONECT 3086 3087 3089 3085
CONECT 3087 3094 3086 3088
CONECT 3088 3087
CONECT 3089 3086 3090
CONECT 3090 3091 3089
CONECT 3091 3092 3093 3090
CONECT 3092 3091
CONECT 3093 3091
CONECT 3094 3095 3087
CONECT 3095 3094 3096 3098
CONECT 3096 3097 3095 3102
CONECT 3097 3096
CONECT 3098 3095 3099
CONECT 3099 3101 3098 3100
CONECT 3100 3099
CONECT 3101 3099
CONECT 3102 3096 3103
CONECT 3103 3104 3102 3106
CONECT 3104 3105 3103 3108
CONECT 3105 3104
CONECT 3106 3103 3107
CONECT 3107 3106
CONECT 3108 3104 3109
CONECT 3109 3110 3108 3112
CONECT 3110 3117 3109 3111
CONECT 3111 3110
CONECT 3112 3109 3113
CONECT 3113 3112 3114
CONECT 3114 3113 3115
CONECT 3115 3114 3116
CONECT 3116 3115
CONECT 3117 3118 3110
CONECT 3118 3117 3119 3121
CONECT 3119 3120 3126 3118
CONECT 3120 3119
CONECT 3121 3118 3122
CONECT 3122 3121 3123
CONECT 3123 3122 3124
CONECT 3124 3123 3125
CONECT 3125 3124
CONECT 3126 3127 3119
CONECT 3127 3128 3126 3130
CONECT 3128 3127 3129 3137
CONECT 3129 3128
CONECT 3130 3127 3131
CONECT 3131 3132 3130
CONECT 3132 3133 3131
CONECT 3133 3134 3132
CONECT 3134 3135 3136 3133
CONECT 3135 3134
CONECT 3136 3134
CONECT 3137 3128 3138
CONECT 3138 3137 3139 3141
CONECT 3139 3138 3140 3142
CONECT 3140 3139
CONECT 3141 3138
CONECT 3142 3139 3143
CONECT 3143 3144 3142 3146
CONECT 3144 3145 3150 3143
CONECT 3145 3144
CONECT 3146 3147 3143
CONECT 3147 3146 3148
CONECT 3148 3147 3149
CONECT 3149 3148
CONECT 3150 3151 3144
CONECT 3151 3152 3150 3154
CONECT 3152 3151 3153 3156
CONECT 3153 3152
CONECT 3154 3151 3155
CONECT 3155 3154
CONECT 3156 3152 3157
CONECT 3157 3160 3158 3156
CONECT 3158 3159 3157 3167
CONECT 3159 3158
CONECT 3160 3157 3161
CONECT 3161 3160 3162 3163
CONECT 3162 3164 3161
CONECT 3163 3161 3165
CONECT 3164 3166 3162
CONECT 3165 3166 3163
CONECT 3166 3164 3165
CONECT 3167 3158 3168
CONECT 3168 3169 3167 3171
CONECT 3169 3170 3168
CONECT 3170 3169
CONECT 3171 3168 3172
CONECT 3172 3171
CONECT 3173 3174
CONECT 3174 3175 3177 3173
CONECT 3175 3176 3182 3174
CONECT 3176 3175
CONECT 3177 3174 3178
CONECT 3178 3179 3177
CONECT 3179 3180 3181 3178
CONECT 3180 3179
CONECT 3181 3179
CONECT 3182 3175 3183
CONECT 3183 3186 3182 3184
CONECT 3184 3185 3183 3191
CONECT 3185 3184
CONECT 3186 3187 3183
CONECT 3187 3186 3188
CONECT 3188 3187 3189 3190
CONECT 3189 3188
CONECT 3190 3188
CONECT 3191 3192 3184
CONECT 3192 3193 3195 3191
CONECT 3193 3192 3194 3198
CONECT 3194 3193
CONECT 3195 3192 3196 3197
CONECT 3196 3195
CONECT 3197 3195
CONECT 3198 3193 3199
CONECT 3199 3200 3202 3198
CONECT 3200 3199 3201 3204
CONECT 3201 3200
CONECT 3202 3199 3203
CONECT 3203 3202
CONECT 3204 3200 3205
CONECT 3205 3208 3206 3204
CONECT 3206 3207 3209 3205
CONECT 3207 3206
CONECT 3208 3205
CONECT 3209 3210 3206
CONECT 3210 3211 3213 3209
CONECT 3211 3210 3212 3214
CONECT 3212 3211
CONECT 3213 3210
CONECT 3214 3211 3215
CONECT 3215 3214 3216 3218
CONECT 3216 3225 3215 3217
CONECT 3217 3216
CONECT 3218 3215 3219
CONECT 3219 3218 3220
CONECT 3220 3219 3221
CONECT 3221 3220 3222
CONECT 3222 3221 3223 3224
CONECT 3223 3222
CONECT 3224 3222
CONECT 3225 3226 3216
CONECT 3226 3225 3227 3229
CONECT 3227 3228 3226 3234
CONECT 3228 3227
CONECT 3229 3226 3230
CONECT 3230 3229 3231
CONECT 3231 3230 3232
CONECT 3232 3231 3233
CONECT 3233 3232
CONECT 3234 3235 3227
CONECT 3235 3238 3236 3234
CONECT 3236 3237 3241 3235
CONECT 3237 3236
CONECT 3238 3239 3240 3235
CONECT 3239 3238
CONECT 3240 3238
CONECT 3241 3236 3242
CONECT 3242 3241 3243 3245
CONECT 3243 3244 3242 3248
CONECT 3244 3243
CONECT 3245 3242 3247 3246
CONECT 3246 3245
CONECT 3247 3245
CONECT 3248 3243 3249
CONECT 3249 3250 3248 3252
CONECT 3250 3251 3257 3249
CONECT 3251 3250
CONECT 3252 3249 3253
CONECT 3253 3252 3254
CONECT 3254 3253 3255
CONECT 3255 3254 3256
CONECT 3256 3255
CONECT 3257 3250 3258
CONECT 3258 3261 3257 3259
CONECT 3259 3258 3260 3265
CONECT 3260 3259
CONECT 3261 3262 3258
CONECT 3262 3261 3263
CONECT 3263 3262 3264
CONECT 3264 3263
CONECT 3265 3266 3259
CONECT 3266 3267 3269 3265
CONECT 3267 3268 3266 3273
CONECT 3268 3267
CONECT 3269 3270 3266
CONECT 3270 3271 3269
CONECT 3271 3272 3270
CONECT 3272 3271
CONECT 3273 3267 3274
CONECT 3274 3275 3277 3273
CONECT 3275 3281 3274 3276
CONECT 3276 3275
CONECT 3277 3274 3279 3278
CONECT 3278 3280 3277
CONECT 3279 3277
CONECT 3280 3278
CONECT 3281 3282 3275
CONECT 3282 3281 3283 3285
CONECT 3283 3282 3284 3288
CONECT 3284 3283
CONECT 3285 3282 3286 3287
CONECT 3286 3285
CONECT 3287 3285
CONECT 3288 3283 3289
CONECT 3289 3290 3292 3288
CONECT 3290 3291 3295 3289
CONECT 3291 3290
CONECT 3292 3293 3294 3289
CONECT 3293 3292
CONECT 3294 3292
CONECT 3295 3296 3290
CONECT 3296 3295 3299 3297
CONECT 3297 3296 3298 3302
CONECT 3298 3297
CONECT 3299 3296 3300 3301
CONECT 3300 3299
CONECT 3301 3299
CONECT 3302 3297 3303
CONECT 3303 3302 3304 3306
CONECT 3304 3308 3303 3305
CONECT 3305 3304
CONECT 3306 3303 3307
CONECT 3307 3306
CONECT 3308 3309 3304
CONECT 3309 3310 3308 3312
CONECT 3310 3311 3315 3309
CONECT 3311 3310
CONECT 3312 3309 3313 3314
CONECT 3313 3312
CONECT 3314 3312
CONECT 3315 3310 3316
CONECT 3316 3319 3315 3317
CONECT 3317 3316 3318 3326
CONECT 3318 3317
CONECT 3319 3320 3316
CONECT 3320 3319 3321 3322
CONECT 3321 3320 3323
CONECT 3322 3324 3320
CONECT 3323 3321 3325
CONECT 3324 3322 3325
CONECT 3325 3324 3323
CONECT 3326 3317 3327
CONECT 3327 3326 3328 3330
CONECT 3328 3329 3327 3331
CONECT 3329 3328
CONECT 3330 3327
CONECT 3331 3328 3332
CONECT 3332 3333 3331 3335
CONECT 3333 3339 3334 3332
CONECT 3334 3333
CONECT 3335 3332 3336 3337
CONECT 3336 3335 3338
CONECT 3337 3335
CONECT 3338 3336
CONECT 3339 3340 3333
CONECT 3340 3341 3339 3343
CONECT 3341 3345 3340 3342
CONECT 3342 3341
CONECT 3343 3340 3344
CONECT 3344 3343
CONECT 3345 3341 3346
CONECT 3346 3347 3345 3349
CONECT 3347 3348 3359 3346
CONECT 3348 3347
CONECT 3349 3346 3350
CONECT 3350 3349 3351 3352
CONECT 3351 3353 3350
CONECT 3352 3355 3354 3350
CONECT 3353 3354 3351
CONECT 3354 3353 3356 3352
CONECT 3355 3357 3352
CONECT 3356 3358 3354
CONECT 3357 3358 3355
CONECT 3358 3357 3356
CONECT 3359 3347 3360
CONECT 3360 3361 3359 3363
CONECT 3361 3360 3362 3367
CONECT 3362 3361
CONECT 3363 3360 3364
CONECT 3364 3365 3363 3366
CONECT 3365 3364
CONECT 3366 3364
CONECT 3367 3361 3368 3373
CONECT 3368 3369 3367 3371
CONECT 3369 3370 3374 3368
CONECT 3370 3369
CONECT 3371 3368 3372
CONECT 3372 3371 3373
CONECT 3373 3367 3372
CONECT 3374 3375 3369
CONECT 3375 3378 3376 3374
CONECT 3376 3375 3377 3385
CONECT 3377 3376
CONECT 3378 3375 3379
CONECT 3379 3381 3378 3380
CONECT 3380 3382 3379
CONECT 3381 3383 3379
CONECT 3382 3384 3380
CONECT 3383 3384 3381
CONECT 3384 3382 3383
CONECT 3385 3386 3376
CONECT 3386 3387 3385 3389
CONECT 3387 3386 3388 3395
CONECT 3388 3387
CONECT 3389 3386 3390
CONECT 3390 3389 3391 3392
CONECT 3391 3393 3390
CONECT 3392 3394 3390
CONECT 3393 3394 3391
CONECT 3394 3393 3392
CONECT 3395 3387 3396
CONECT 3396 3395 3397 3399
CONECT 3397 3398 3403 3396
CONECT 3398 3397
CONECT 3399 3396 3400 3401
CONECT 3400 3399 3402
CONECT 3401 3399
CONECT 3402 3400
CONECT 3403 3404 3397
CONECT 3404 3405 3407 3403
CONECT 3405 3404 3406 3414
CONECT 3406 3405
CONECT 3407 3404 3408
CONECT 3408 3409 3407 3410
CONECT 3409 3411 3408
CONECT 3410 3408 3412
CONECT 3411 3413 3409
CONECT 3412 3413 3410
CONECT 3413 3412 3411
CONECT 3414 3415 3405
CONECT 3415 3418 3416 3414
CONECT 3416 3415 3417 3425
CONECT 3417 3416
CONECT 3418 3419 3415
CONECT 3419 3418 3421 3420
CONECT 3420 3419 3422
CONECT 3421 3419 3423
CONECT 3422 3420 3424
CONECT 3423 3421 3424
CONECT 3424 3423 3422
CONECT 3425 3416 3426
CONECT 3426 3425 3427 3429
CONECT 3427 3426 3428 3433
CONECT 3428 3427
CONECT 3429 3426 3430
CONECT 3430 3432 3429 3431
CONECT 3431 3430
CONECT 3432 3430
CONECT 3433 3427 3434
CONECT 3434 3435 3433 3437
CONECT 3435 3436 3441 3434
CONECT 3436 3435
CONECT 3437 3438 3434
CONECT 3438 3440 3437 3439
CONECT 3439 3438
CONECT 3440 3438
CONECT 3441 3447 3435 3442
CONECT 3442 3441 3443 3445
CONECT 3443 3444 3442 3448
CONECT 3444 3443
CONECT 3445 3446 3442
CONECT 3446 3447 3445
CONECT 3447 3446 3441
CONECT 3448 3449 3443
CONECT 3449 3452 3448 3450
CONECT 3450 3449 3451
CONECT 3451 3450
CONECT 3452 3449 3453
CONECT 3453 3454 3452 3455
CONECT 3454 3453 3456
CONECT 3455 3453 3457
CONECT 3456 3454 3458
CONECT 3457 3458 3455
CONECT 3458 3456 3457 3459
CONECT 3459 3458
CONECT 3460 3461
CONECT 3461 3460 3462 3464
CONECT 3462 3463 3468 3461
CONECT 3463 3462
CONECT 3464 3461 3465 3466
CONECT 3465 3467 3464
CONECT 3466 3464
CONECT 3467 3465
CONECT 3468 3462 3469
CONECT 3469 3468 3470 3472
CONECT 3470 3469 3471 3477
CONECT 3471 3470
CONECT 3472 3473 3469
CONECT 3473 3474 3472
CONECT 3474 3475 3473 3476
CONECT 3475 3474
CONECT 3476 3474
CONECT 3477 3470 3478
CONECT 3478 3477 3481 3479
CONECT 3479 3478 3486 3480
CONECT 3480 3479
CONECT 3481 3478 3482
CONECT 3482 3481 3483
CONECT 3483 3482 3484 3485
CONECT 3484 3483
CONECT 3485 3483
CONECT 3486 3479 3487
CONECT 3487 3486 3488 3490
CONECT 3488 3489 3493 3487
CONECT 3489 3488
CONECT 3490 3487 3491 3492
CONECT 3491 3490
CONECT 3492 3490
CONECT 3493 3488 3494
CONECT 3494 3497 3493 3495
CONECT 3495 3496 3505 3494
CONECT 3496 3495
CONECT 3497 3498 3494
CONECT 3498 3499 3500 3497
CONECT 3499 3498 3501
CONECT 3500 3498 3502
CONECT 3501 3499 3503
CONECT 3502 3500 3503
CONECT 3503 3504 3501 3502
CONECT 3504 3503
CONECT 3505 3506 3495
CONECT 3506 3505 3509 3507
CONECT 3507 3506 3508 3513
CONECT 3508 3507
CONECT 3509 3506 3510
CONECT 3510 3512 3509 3511
CONECT 3511 3510
CONECT 3512 3510
CONECT 3513 3507 3514
CONECT 3514 3513 3515 3517
CONECT 3515 3514 3516 3518
CONECT 3516 3515
CONECT 3517 3514
CONECT 3518 3519 3515
CONECT 3519 3520 3522 3518
CONECT 3520 3526 3519 3521
CONECT 3521 3520
CONECT 3522 3519 3524 3523
CONECT 3523 3522 3525
CONECT 3524 3522
CONECT 3525 3523
CONECT 3526 3527 3520
CONECT 3527 3526 3528 3530
CONECT 3528 3527 3534 3529
CONECT 3529 3528
CONECT 3530 3527 3531
CONECT 3531 3532 3530
CONECT 3532 3533 3531
CONECT 3533 3532
CONECT 3534 3528 3535
CONECT 3535 3534 3536 3538
CONECT 3536 3535 3537 3548
CONECT 3537 3536
CONECT 3538 3535 3539
CONECT 3539 3540 3538 3541
CONECT 3540 3542 3539
CONECT 3541 3539 3544 3543
CONECT 3542 3540 3543
CONECT 3543 3542 3545 3541
CONECT 3544 3541 3546
CONECT 3545 3543 3547
CONECT 3546 3544 3547
CONECT 3547 3545 3546
CONECT 3548 3536 3549
CONECT 3549 3550 3548 3552
CONECT 3550 3556 3549 3551
CONECT 3551 3550
CONECT 3552 3549 3553
CONECT 3553 3552 3555 3554
CONECT 3554 3553
CONECT 3555 3553
CONECT 3556 3550 3557
CONECT 3557 3560 3556 3558
CONECT 3558 3557 3561 3559
CONECT 3559 3558
CONECT 3560 3557
CONECT 3561 3562 3558
CONECT 3562 3565 3561 3563
CONECT 3563 3562 3564 3569
CONECT 3564 3563
CONECT 3565 3562 3566
CONECT 3566 3567 3565
CONECT 3567 3568 3566
CONECT 3568 3567
CONECT 3569 3563 3570
CONECT 3570 3569 3571 3573
CONECT 3571 3570 3575 3572
CONECT 3572 3571
CONECT 3573 3570 3574
CONECT 3574 3573
CONECT 3575 3571 3576
CONECT 3576 3575 3577 3579
CONECT 3577 3578 3581 3576
CONECT 3578 3577
CONECT 3579 3580 3576
CONECT 3580 3579
CONECT 3581 3582 3577
CONECT 3582 3585 3581 3583
CONECT 3583 3582 3584 3588
CONECT 3584 3583
CONECT 3585 3587 3586 3582
CONECT 3586 3585
CONECT 3587 3585
CONECT 3588 3583 3589
CONECT 3589 3588 3590 3592
CONECT 3590 3589 3591 3596
CONECT 3591 3590
CONECT 3592 3589 3593
CONECT 3593 3592 3594
CONECT 3594 3593 3595
CONECT 3595 3594
CONECT 3596 3590 3597
CONECT 3597 3596 3598 3600
CONECT 3598 3597 3599 3608
CONECT 3599 3598
CONECT 3600 3601 3597
CONECT 3601 3603 3602 3600
CONECT 3602 3601 3604
CONECT 3603 3601 3605
CONECT 3604 3602 3606
CONECT 3605 3603 3606
CONECT 3606 3604 3605 3607
CONECT 3607 3606
CONECT 3608 3609 3598
CONECT 3609 3612 3608 3610
CONECT 3610 3609 3611 3616
CONECT 3611 3610
CONECT 3612 3609 3613
CONECT 3613 3612 3615 3614
CONECT 3614 3613
CONECT 3615 3613
CONECT 3616 3622 3617 3610
CONECT 3617 3620 3616 3618
CONECT 3618 3617 3619 3623
CONECT 3619 3618
CONECT 3620 3621 3617
CONECT 3621 3622 3620
CONECT 3622 3621 3616
CONECT 3623 3618 3624
CONECT 3624 3623 3625 3627
CONECT 3625 3631 3624 3626
CONECT 3626 3625
CONECT 3627 3628 3624 3629
CONECT 3628 3630 3627
CONECT 3629 3627
CONECT 3630 3628
CONECT 3631 3625 3632
CONECT 3632 3631 3635 3633
CONECT 3633 3632 3639 3634
CONECT 3634 3633
CONECT 3635 3632 3636 3637
CONECT 3636 3635 3638
CONECT 3637 3635
CONECT 3638 3636
CONECT 3639 3633 3640
CONECT 3640 3643 3639 3641
CONECT 3641 3640 3642 3651
CONECT 3642 3641
CONECT 3643 3644 3640
CONECT 3644 3646 3643 3645
CONECT 3645 3647 3644
CONECT 3646 3648 3644
CONECT 3647 3649 3645
CONECT 3648 3646 3649
CONECT 3649 3650 3647 3648
CONECT 3650 3649
CONECT 3651 3641 3652
CONECT 3652 3655 3651 3653
CONECT 3653 3652 3657 3654
CONECT 3654 3653
CONECT 3655 3656 3652
CONECT 3656 3655
CONECT 3657 3653 3658
CONECT 3658 3657 3661 3659
CONECT 3659 3658 3660 3663
CONECT 3660 3659
CONECT 3661 3658 3662
CONECT 3662 3661
CONECT 3663 3664 3659
CONECT 3664 3665 3667 3663
CONECT 3665 3671 3664 3666
CONECT 3666 3665
CONECT 3667 3668 3664
CONECT 3668 3669 3667 3670
CONECT 3669 3668
CONECT 3670 3668
CONECT 3671 3672 3665
CONECT 3672 3671 3673 3675
CONECT 3673 3672 3674 3679
CONECT 3674 3673
CONECT 3675 3676 3672
CONECT 3676 3677 3678 3675
CONECT 3677 3676
CONECT 3678 3676
CONECT 3679 3673 3680
CONECT 3680 3681 3679 3683
CONECT 3681 3682 3687 3680
CONECT 3682 3681
CONECT 3683 3680 3684
CONECT 3684 3683 3685 3686
CONECT 3685 3684
CONECT 3686 3684
CONECT 3687 3688 3681
CONECT 3688 3689 3691 3687
CONECT 3689 3690 3698 3688
CONECT 3690 3689
CONECT 3691 3688 3692
CONECT 3692 3691 3693
CONECT 3693 3692 3694
CONECT 3694 3693 3695
CONECT 3695 3696 3694 3697
CONECT 3696 3695
CONECT 3697 3695
CONECT 3698 3689 3699
CONECT 3699 3698 3700 3702
CONECT 3700 3699 3701 3709
CONECT 3701 3700
CONECT 3702 3703 3699
CONECT 3703 3704 3705 3702
CONECT 3704 3703 3706
CONECT 3705 3703 3707
CONECT 3706 3704 3708
CONECT 3707 3708 3705
CONECT 3708 3706 3707
CONECT 3709 3700 3710
CONECT 3710 3709 3711 3713
CONECT 3711 3712 3710 3720
CONECT 3712 3711
CONECT 3713 3710 3714
CONECT 3714 3713 3715
CONECT 3715 3714 3716
CONECT 3716 3715 3717
CONECT 3717 3716 3718 3719
CONECT 3718 3717
CONECT 3719 3717
CONECT 3720 3711 3721
CONECT 3721 3722 3724 3720
CONECT 3722 3723 3728 3721
CONECT 3723 3722
CONECT 3724 3721 3725
CONECT 3725 3724 3727 3726
CONECT 3726 3725
CONECT 3727 3725
CONECT 3728 3722 3729
CONECT 3729 3728 3730
CONECT 3730 3731 3729 3732
CONECT 3731 3730
CONECT 3732 3733 3730
CONECT 3733 3734 3736 3732
CONECT 3734 3735 3733 3743
CONECT 3735 3734
CONECT 3736 3733 3737
CONECT 3737 3736 3738 3739
CONECT 3738 3740 3737
CONECT 3739 3741 3737
CONECT 3740 3742 3738
CONECT 3741 3742 3739
CONECT 3742 3740 3741
CONECT 3743 3734 3744
CONECT 3744 3745 3743 3747
CONECT 3745 3746 3752 3744
CONECT 3746 3745
CONECT 3747 3744 3748
CONECT 3748 3747 3749
CONECT 3749 3748 3750
CONECT 3750 3749 3751
CONECT 3751 3750
CONECT 3752 3745 3753
CONECT 3753 3756 3752 3754
CONECT 3754 3755 3753 3762
CONECT 3755 3754
CONECT 3756 3757 3753
CONECT 3757 3758 3756 3759
CONECT 3758 3760 3757
CONECT 3759 3757 3761
CONECT 3760 3758 3761
CONECT 3761 3760 3759
CONECT 3762 3763 3754
CONECT 3763 3764 3766 3762
CONECT 3764 3765 3763 3767
CONECT 3765 3764
CONECT 3766 3763
CONECT 3767 3764 3768
CONECT 3768 3767 3769 3771
CONECT 3769 3768 3770
CONECT 3770 3769
CONECT 3771 3768 3772
CONECT 3772 3773 3774 3771
CONECT 3773 3775 3772
CONECT 3774 3776 3772
CONECT 3775 3773 3777
CONECT 3776 3777 3774
CONECT 3777 3775 3776
MASTER        3    0    0    0    0    0    0    0 3776    2 3776    0
END
