# Supplementary material for: Carbohydrate-Based NK1R Antagonists with Broad-Spectrum Anticancer Activity
Source: J Med Chem. 2021 Jul 8;64(14):10350–70. doi: 10.1021/acs.jmedchem.1c00793 (PMC8529873; doi:10.1021/acs.jmedchem.1c00793)
Supplement: Supplementary file 5 — jm1c00793_si_005.pdb [file jm1c00793_si_005.pdb]

REMARK   4
REMARK   4 File created by VEGA ZZ 3.2.1
REMARK   4
ATOM      1  N   GLN A  27     -16.871  23.767  38.098  1.00  0.00      A1   N
ATOM      2  CA  GLN A  27     -17.369  22.698  38.954  1.00  0.00      A1   C
ATOM      3  C   GLN A  27     -18.429  23.221  39.926  1.00  0.00      A1   C
ATOM      4  O   GLN A  27     -18.194  24.199  40.637  1.00  0.00      A1   O
ATOM      5  CB  GLN A  27     -16.220  22.049  39.713  1.00  0.00      A1   C
ATOM      6  N   PRO A  28     -19.588  22.562  39.957  1.00  0.00      A1   N
ATOM      7  CA  PRO A  28     -20.693  23.045  40.796  1.00  0.00      A1   C
ATOM      8  C   PRO A  28     -20.358  23.001  42.280  1.00  0.00      A1   C
ATOM      9  O   PRO A  28     -19.613  22.139  42.748  1.00  0.00      A1   O
ATOM     10  CB  PRO A  28     -21.842  22.090  40.450  1.00  0.00      A1   C
ATOM     11  CG  PRO A  28     -21.167  20.849  39.981  1.00  0.00      A1   C
ATOM     12  CD  PRO A  28     -19.916  21.297  39.280  1.00  0.00      A1   C
ATOM     13  N   ALA A  29     -20.927  23.959  43.019  1.00  0.00      A1   N
ATOM     14  CA  ALA A  29     -20.610  24.106  44.436  1.00  0.00      A1   C
ATOM     15  C   ALA A  29     -21.040  22.899  45.267  1.00  0.00      A1   C
ATOM     16  O   ALA A  29     -20.425  22.625  46.305  1.00  0.00      A1   O
ATOM     17  CB  ALA A  29     -21.255  25.377  44.991  1.00  0.00      A1   C
ATOM     18  N   TRP A  30     -22.096  22.184  44.863  1.00  0.00      A1   N
ATOM     19  CA  TRP A  30     -22.521  21.030  45.655  1.00  0.00      A1   C
ATOM     20  C   TRP A  30     -21.458  19.936  45.654  1.00  0.00      A1   C
ATOM     21  O   TRP A  30     -21.241  19.271  46.675  1.00  0.00      A1   O
ATOM     22  CB  TRP A  30     -23.866  20.492  45.155  1.00  0.00      A1   C
ATOM     23  CG  TRP A  30     -23.905  20.056  43.714  1.00  0.00      A1   C
ATOM     24  CD1 TRP A  30     -24.140  20.846  42.628  1.00  0.00      A1   C
ATOM     25  CD2 TRP A  30     -23.738  18.722  43.210  1.00  0.00      A1   C
ATOM     26  NE1 TRP A  30     -24.116  20.091  41.478  1.00  0.00      A1   N
ATOM     27  CE2 TRP A  30     -23.870  18.785  41.809  1.00  0.00      A1   C
ATOM     28  CE3 TRP A  30     -23.482  17.483  43.808  1.00  0.00      A1   C
ATOM     29  CZ2 TRP A  30     -23.755  17.658  40.994  1.00  0.00      A1   C
ATOM     30  CZ3 TRP A  30     -23.367  16.365  42.997  1.00  0.00      A1   C
ATOM     31  CH2 TRP A  30     -23.504  16.461  41.606  1.00  0.00      A1   C
ATOM     32  N   GLN A  31     -20.760  19.761  44.528  1.00  0.00      A1   N
ATOM     33  CA  GLN A  31     -19.634  18.836  44.504  1.00  0.00      A1   C
ATOM     34  C   GLN A  31     -18.507  19.307  45.412  1.00  0.00      A1   C
ATOM     35  O   GLN A  31     -17.826  18.481  46.033  1.00  0.00      A1   O
ATOM     36  CB  GLN A  31     -19.132  18.660  43.072  1.00  0.00      A1   C
ATOM     37  CG  GLN A  31     -20.162  18.063  42.132  1.00  0.00      A1   C
ATOM     38  CD  GLN A  31     -19.633  17.880  40.725  1.00  0.00      A1   C
ATOM     39  OE1 GLN A  31     -18.504  18.262  40.418  1.00  0.00      A1   O
ATOM     40  NE2 GLN A  31     -20.451  17.292  39.858  1.00  0.00      A1   N
ATOM     41  N   ILE A  32     -18.313  20.623  45.525  1.00  0.00      A1   N
ATOM     42  CA  ILE A  32     -17.301  21.139  46.439  1.00  0.00      A1   C
ATOM     43  C   ILE A  32     -17.683  20.834  47.882  1.00  0.00      A1   C
ATOM     44  O   ILE A  32     -16.830  20.465  48.697  1.00  0.00      A1   O
ATOM     45  CB  ILE A  32     -17.099  22.649  46.217  1.00  0.00      A1   C
ATOM     46  CG1 ILE A  32     -16.719  22.933  44.763  1.00  0.00      A1   C
ATOM     47  CG2 ILE A  32     -16.039  23.194  47.165  1.00  0.00      A1   C
ATOM     48  CD1 ILE A  32     -15.428  22.271  44.335  1.00  0.00      A1   C
ATOM     49  N   VAL A  33     -18.970  20.966  48.216  1.00  0.00      A1   N
ATOM     50  CA  VAL A  33     -19.413  20.674  49.578  1.00  0.00      A1   C
ATOM     51  C   VAL A  33     -19.269  19.186  49.886  1.00  0.00      A1   C
ATOM     52  O   VAL A  33     -18.875  18.801  50.995  1.00  0.00      A1   O
ATOM     53  CB  VAL A  33     -20.858  21.164  49.783  1.00  0.00      A1   C
ATOM     54  CG1 VAL A  33     -21.364  20.776  51.163  1.00  0.00      A1   C
ATOM     55  CG2 VAL A  33     -20.934  22.671  49.597  1.00  0.00      A1   C
ATOM     56  N   LEU A  34     -19.550  18.328  48.901  1.00  0.00      A1   N
ATOM     57  CA  LEU A  34     -19.370  16.894  49.108  1.00  0.00      A1   C
ATOM     58  C   LEU A  34     -17.898  16.540  49.300  1.00  0.00      A1   C
ATOM     59  O   LEU A  34     -17.552  15.744  50.187  1.00  0.00      A1   O
ATOM     60  CB  LEU A  34     -19.959  16.115  47.933  1.00  0.00      A1   C
ATOM     61  CG  LEU A  34     -21.474  16.188  47.732  1.00  0.00      A1   C
ATOM     62  CD1 LEU A  34     -21.894  15.310  46.562  1.00  0.00      A1   C
ATOM     63  CD2 LEU A  34     -22.210  15.781  49.001  1.00  0.00      A1   C
ATOM     64  N   TRP A  35     -17.013  17.132  48.490  1.00  0.00      A1   N
ATOM     65  CA  TRP A  35     -15.590  16.859  48.661  1.00  0.00      A1   C
ATOM     66  C   TRP A  35     -15.088  17.377  50.001  1.00  0.00      A1   C
ATOM     67  O   TRP A  35     -14.252  16.731  50.650  1.00  0.00      A1   O
ATOM     68  CB  TRP A  35     -14.785  17.483  47.518  1.00  0.00      A1   C
ATOM     69  CG  TRP A  35     -14.731  16.647  46.276  1.00  0.00      A1   C
ATOM     70  CD1 TRP A  35     -15.183  16.995  45.034  1.00  0.00      A1   C
ATOM     71  CD2 TRP A  35     -14.197  15.322  46.153  1.00  0.00      A1   C
ATOM     72  NE1 TRP A  35     -14.960  15.968  44.147  1.00  0.00      A1   N
ATOM     73  CE2 TRP A  35     -14.358  14.930  44.808  1.00  0.00      A1   C
ATOM     74  CE3 TRP A  35     -13.599  14.429  47.050  1.00  0.00      A1   C
ATOM     75  CZ2 TRP A  35     -13.943  13.686  44.340  1.00  0.00      A1   C
ATOM     76  CZ3 TRP A  35     -13.189  13.195  46.581  1.00  0.00      A1   C
ATOM     77  CH2 TRP A  35     -13.362  12.834  45.239  1.00  0.00      A1   C
ATOM     78  N   ALA A  36     -15.598  18.531  50.440  1.00  0.00      A1   N
ATOM     79  CA  ALA A  36     -15.173  19.073  51.722  1.00  0.00      A1   C
ATOM     80  C   ALA A  36     -15.627  18.177  52.865  1.00  0.00      A1   C
ATOM     81  O   ALA A  36     -14.876  17.960  53.823  1.00  0.00      A1   O
ATOM     82  CB  ALA A  36     -15.711  20.491  51.900  1.00  0.00      A1   C
ATOM     83  N   ALA A  37     -16.834  17.610  52.758  1.00  0.00      A1   N
ATOM     84  CA  ALA A  37     -17.285  16.666  53.774  1.00  0.00      A1   C
ATOM     85  C   ALA A  37     -16.425  15.408  53.780  1.00  0.00      A1   C
ATOM     86  O   ALA A  37     -16.103  14.875  54.850  1.00  0.00      A1   O
ATOM     87  CB  ALA A  37     -18.754  16.308  53.548  1.00  0.00      A1   C
ATOM     88  N   ALA A  38     -16.019  14.931  52.599  1.00  0.00      A1   N
ATOM     89  CA  ALA A  38     -15.213  13.710  52.556  1.00  0.00      A1   C
ATOM     90  C   ALA A  38     -13.835  13.930  53.177  1.00  0.00      A1   C
ATOM     91  O   ALA A  38     -13.356  13.105  53.974  1.00  0.00      A1   O
ATOM     92  CB  ALA A  38     -15.087  13.219  51.114  1.00  0.00      A1   C
ATOM     93  N   TYR A  39     -13.194  15.055  52.846  1.00  0.00      A1   N
ATOM     94  CA  TYR A  39     -11.913  15.365  53.472  1.00  0.00      A1   C
ATOM     95  C   TYR A  39     -12.061  15.604  54.972  1.00  0.00      A1   C
ATOM     96  O   TYR A  39     -11.164  15.238  55.750  1.00  0.00      A1   O
ATOM     97  CB  TYR A  39     -11.275  16.574  52.783  1.00  0.00      A1   C
ATOM     98  CG  TYR A  39     -10.590  16.239  51.468  1.00  0.00      A1   C
ATOM     99  CD1 TYR A  39     -11.326  16.034  50.305  1.00  0.00      A1   C
ATOM    100  CD2 TYR A  39      -9.205  16.128  51.392  1.00  0.00      A1   C
ATOM    101  CE1 TYR A  39     -10.701  15.728  49.103  1.00  0.00      A1   C
ATOM    102  CE2 TYR A  39      -8.573  15.826  50.197  1.00  0.00      A1   C
ATOM    103  CZ  TYR A  39      -9.326  15.630  49.056  1.00  0.00      A1   C
ATOM    104  OH  TYR A  39      -8.701  15.327  47.870  1.00  0.00      A1   O
ATOM    105  N   THR A  40     -13.188  16.181  55.408  1.00  0.00      A1   N
ATOM    106  CA  THR A  40     -13.421  16.338  56.841  1.00  0.00      A1   C
ATOM    107  C   THR A  40     -13.553  14.983  57.524  1.00  0.00      A1   C
ATOM    108  O   THR A  40     -13.103  14.802  58.666  1.00  0.00      A1   O
ATOM    109  CB  THR A  40     -14.680  17.173  57.080  1.00  0.00      A1   C
ATOM    110  OG1 THR A  40     -14.548  18.449  56.442  1.00  0.00      A1   O
ATOM    111  CG2 THR A  40     -14.918  17.384  58.570  1.00  0.00      A1   C
ATOM    112  N   VAL A  41     -14.160  14.014  56.832  1.00  0.00      A1   N
ATOM    113  CA  VAL A  41     -14.258  12.669  57.389  1.00  0.00      A1   C
ATOM    114  C   VAL A  41     -12.868  12.084  57.575  1.00  0.00      A1   C
ATOM    115  O   VAL A  41     -12.564  11.484  58.615  1.00  0.00      A1   O
ATOM    116  CB  VAL A  41     -15.131  11.769  56.495  1.00  0.00      A1   C
ATOM    117  CG1 VAL A  41     -14.965  10.306  56.898  1.00  0.00      A1   C
ATOM    118  CG2 VAL A  41     -16.591  12.178  56.587  1.00  0.00      A1   C
ATOM    119  N   ILE A  42     -11.985  12.302  56.597  1.00  0.00      A1   N
ATOM    120  CA  ILE A  42     -10.602  11.859  56.767  1.00  0.00      A1   C
ATOM    121  C   ILE A  42     -10.004  12.471  58.025  1.00  0.00      A1   C
ATOM    122  O   ILE A  42      -9.435  11.769  58.872  1.00  0.00      A1   O
ATOM    123  CB  ILE A  42      -9.744  12.217  55.543  1.00  0.00      A1   C
ATOM    124  CG1 ILE A  42     -10.127  11.385  54.323  1.00  0.00      A1   C
ATOM    125  CG2 ILE A  42      -8.267  12.027  55.892  1.00  0.00      A1   C
ATOM    126  CD1 ILE A  42      -9.279  11.723  53.099  1.00  0.00      A1   C
ATOM    127  N   VAL A  43     -10.136  13.793  58.171  1.00  0.00      A1   N
ATOM    128  CA  VAL A  43      -9.462  14.476  59.275  1.00  0.00      A1   C
ATOM    129  C   VAL A  43      -9.942  13.932  60.616  1.00  0.00      A1   C
ATOM    130  O   VAL A  43      -9.138  13.557  61.483  1.00  0.00      A1   O
ATOM    131  CB  VAL A  43      -9.681  15.997  59.190  1.00  0.00      A1   C
ATOM    132  CG1 VAL A  43      -9.018  16.689  60.373  1.00  0.00      A1   C
ATOM    133  CG2 VAL A  43      -9.146  16.538  57.880  1.00  0.00      A1   C
ATOM    134  N   VAL A  44     -11.260  13.876  60.807  1.00  0.00      A1   N
ATOM    135  CA  VAL A  44     -11.764  13.509  62.123  1.00  0.00      A1   C
ATOM    136  C   VAL A  44     -11.480  12.041  62.414  1.00  0.00      A1   C
ATOM    137  O   VAL A  44     -11.055  11.687  63.524  1.00  0.00      A1   O
ATOM    138  CB  VAL A  44     -13.260  13.859  62.252  1.00  0.00      A1   C
ATOM    139  CG1 VAL A  44     -13.481  15.330  61.911  1.00  0.00      A1   C
ATOM    140  CG2 VAL A  44     -14.122  12.978  61.365  1.00  0.00      A1   C
ATOM    141  N   THR A  45     -11.648  11.166  61.413  1.00  0.00      A1   N
ATOM    142  CA  THR A  45     -11.411   9.750  61.647  1.00  0.00      A1   C
ATOM    143  C   THR A  45      -9.950   9.494  61.984  1.00  0.00      A1   C
ATOM    144  O   THR A  45      -9.647   8.785  62.954  1.00  0.00      A1   O
ATOM    145  CB  THR A  45     -11.833   8.946  60.419  1.00  0.00      A1   C
ATOM    146  OG1 THR A  45     -13.160   9.329  60.034  1.00  0.00      A1   O
ATOM    147  CG2 THR A  45     -11.800   7.448  60.730  1.00  0.00      A1   C
ATOM    148  N   SER A  46      -9.031  10.118  61.239  1.00  0.00      A1   N
ATOM    149  CA  SER A  46      -7.615   9.908  61.507  1.00  0.00      A1   C
ATOM    150  C   SER A  46      -7.230  10.435  62.881  1.00  0.00      A1   C
ATOM    151  O   SER A  46      -6.541   9.746  63.641  1.00  0.00      A1   O
ATOM    152  CB  SER A  46      -6.770  10.579  60.427  1.00  0.00      A1   C
ATOM    153  OG  SER A  46      -5.395  10.512  60.768  1.00  0.00      A1   O
ATOM    154  N   VAL A  47      -7.698  11.635  63.240  1.00  0.00      A1   N
ATOM    155  CA  VAL A  47      -7.268  12.224  64.504  1.00  0.00      A1   C
ATOM    156  C   VAL A  47      -7.803  11.414  65.678  1.00  0.00      A1   C
ATOM    157  O   VAL A  47      -7.048  11.025  66.578  1.00  0.00      A1   O
ATOM    158  CB  VAL A  47      -7.693  13.702  64.591  1.00  0.00      A1   C
ATOM    159  CG1 VAL A  47      -7.457  14.236  65.993  1.00  0.00      A1   C
ATOM    160  CG2 VAL A  47      -6.923  14.531  63.569  1.00  0.00      A1   C
ATOM    161  N   VAL A  48      -9.102  11.104  65.664  1.00  0.00      A1   N
ATOM    162  CA  VAL A  48      -9.689  10.364  66.779  1.00  0.00      A1   C
ATOM    163  C   VAL A  48      -9.080   8.968  66.884  1.00  0.00      A1   C
ATOM    164  O   VAL A  48      -8.655   8.538  67.967  1.00  0.00      A1   O
ATOM    165  CB  VAL A  48     -11.220  10.305  66.633  1.00  0.00      A1   C
ATOM    166  CG1 VAL A  48     -11.815   9.320  67.630  1.00  0.00      A1   C
ATOM    167  CG2 VAL A  48     -11.822  11.700  66.822  1.00  0.00      A1   C
ATOM    168  N   GLY A  49      -8.997   8.244  65.762  1.00  0.00      A1   N
ATOM    169  CA  GLY A  49      -8.519   6.875  65.835  1.00  0.00      A1   C
ATOM    170  C   GLY A  49      -7.056   6.776  66.219  1.00  0.00      A1   C
ATOM    171  O   GLY A  49      -6.676   5.923  67.028  1.00  0.00      A1   O
ATOM    172  N   ASN A  50      -6.213   7.671  65.689  1.00  0.00      A1   N
ATOM    173  CA  ASN A  50      -4.800   7.596  66.032  1.00  0.00      A1   C
ATOM    174  C   ASN A  50      -4.528   8.093  67.445  1.00  0.00      A1   C
ATOM    175  O   ASN A  50      -3.633   7.564  68.116  1.00  0.00      A1   O
ATOM    176  CB  ASN A  50      -3.971   8.366  65.010  1.00  0.00      A1   C
ATOM    177  CG  ASN A  50      -3.758   7.577  63.725  1.00  0.00      A1   C
ATOM    178  OD1 ASN A  50      -3.143   6.509  63.744  1.00  0.00      A1   O
ATOM    179  ND2 ASN A  50      -4.252   8.102  62.606  1.00  0.00      A1   N
ATOM    180  N   VAL A  51      -5.290   9.082  67.930  1.00  0.00      A1   N
ATOM    181  CA  VAL A  51      -5.121   9.503  69.317  1.00  0.00      A1   C
ATOM    182  C   VAL A  51      -5.533   8.383  70.265  1.00  0.00      A1   C
ATOM    183  O   VAL A  51      -4.857   8.117  71.268  1.00  0.00      A1   O
ATOM    184  CB  VAL A  51      -5.913  10.798  69.582  1.00  0.00      A1   C
ATOM    185  CG1 VAL A  51      -6.082  11.033  71.074  1.00  0.00      A1   C
ATOM    186  CG2 VAL A  51      -5.205  11.976  68.944  1.00  0.00      A1   C
ATOM    187  N   VAL A  52      -6.622   7.679  69.942  1.00  0.00      A1   N
ATOM    188  CA  VAL A  52      -7.027   6.545  70.770  1.00  0.00      A1   C
ATOM    189  C   VAL A  52      -6.010   5.411  70.683  1.00  0.00      A1   C
ATOM    190  O   VAL A  52      -5.764   4.722  71.676  1.00  0.00      A1   O
ATOM    191  CB  VAL A  52      -8.442   6.080  70.378  1.00  0.00      A1   C
ATOM    192  CG1 VAL A  52      -8.766   4.742  71.015  1.00  0.00      A1   C
ATOM    193  CG2 VAL A  52      -9.475   7.124  70.797  1.00  0.00      A1   C
ATOM    194  N   VAL A  53      -5.371   5.217  69.525  1.00  0.00      A1   N
ATOM    195  CA  VAL A  53      -4.336   4.186  69.421  1.00  0.00      A1   C
ATOM    196  C   VAL A  53      -3.147   4.534  70.310  1.00  0.00      A1   C
ATOM    197  O   VAL A  53      -2.599   3.672  71.019  1.00  0.00      A1   O
ATOM    198  CB  VAL A  53      -3.906   4.007  67.949  1.00  0.00      A1   C
ATOM    199  CG1 VAL A  53      -2.522   3.361  67.851  1.00  0.00      A1   C
ATOM    200  CG2 VAL A  53      -4.927   3.181  67.194  1.00  0.00      A1   C
ATOM    201  N   MET A  54      -2.734   5.804  70.293  1.00  0.00      A1   N
ATOM    202  CA  MET A  54      -1.627   6.220  71.146  1.00  0.00      A1   C
ATOM    203  C   MET A  54      -1.988   6.102  72.618  1.00  0.00      A1   C
ATOM    204  O   MET A  54      -1.133   5.750  73.436  1.00  0.00      A1   O
ATOM    205  CB  MET A  54      -1.207   7.652  70.806  1.00  0.00      A1   C
ATOM    206  CG  MET A  54      -0.674   7.799  69.388  1.00  0.00      A1   C
ATOM    207  SD  MET A  54      -0.076   9.454  68.970  1.00  0.00      A1   S
ATOM    208  CE  MET A  54      -1.511  10.454  69.356  1.00  0.00      A1   C
ATOM    209  N   TRP A  55      -3.250   6.361  72.974  1.00  0.00      A1   N
ATOM    210  CA  TRP A  55      -3.657   6.167  74.362  1.00  0.00      A1   C
ATOM    211  C   TRP A  55      -3.657   4.689  74.736  1.00  0.00      A1   C
ATOM    212  O   TRP A  55      -3.221   4.322  75.831  1.00  0.00      A1   O
ATOM    213  CB  TRP A  55      -5.037   6.777  74.603  1.00  0.00      A1   C
ATOM    214  CG  TRP A  55      -5.618   6.394  75.935  1.00  0.00      A1   C
ATOM    215  CD1 TRP A  55      -5.362   6.984  77.141  1.00  0.00      A1   C
ATOM    216  CD2 TRP A  55      -6.545   5.331  76.198  1.00  0.00      A1   C
ATOM    217  NE1 TRP A  55      -6.073   6.356  78.137  1.00  0.00      A1   N
ATOM    218  CE2 TRP A  55      -6.810   5.341  77.585  1.00  0.00      A1   C
ATOM    219  CE3 TRP A  55      -7.179   4.376  75.398  1.00  0.00      A1   C
ATOM    220  CZ2 TRP A  55      -7.678   4.428  78.190  1.00  0.00      A1   C
ATOM    221  CZ3 TRP A  55      -8.042   3.468  76.000  1.00  0.00      A1   C
ATOM    222  CH2 TRP A  55      -8.282   3.500  77.382  1.00  0.00      A1   C
ATOM    223  N   ILE A  56      -4.123   3.825  73.829  1.00  0.00      A1   N
ATOM    224  CA  ILE A  56      -4.191   2.396  74.128  1.00  0.00      A1   C
ATOM    225  C   ILE A  56      -2.799   1.846  74.385  1.00  0.00      A1   C
ATOM    226  O   ILE A  56      -2.587   1.049  75.305  1.00  0.00      A1   O
ATOM    227  CB  ILE A  56      -4.884   1.643  72.976  1.00  0.00      A1   C
ATOM    228  CG1 ILE A  56      -6.380   1.962  72.932  1.00  0.00      A1   C
ATOM    229  CG2 ILE A  56      -4.635   0.129  73.082  1.00  0.00      A1   C
ATOM    230  CD1 ILE A  56      -7.033   1.574  71.618  1.00  0.00      A1   C
ATOM    231  N   ILE A  57      -1.817   2.302  73.611  1.00  0.00      A1   N
ATOM    232  CA  ILE A  57      -0.463   1.791  73.789  1.00  0.00      A1   C
ATOM    233  C   ILE A  57       0.225   2.451  74.984  1.00  0.00      A1   C
ATOM    234  O   ILE A  57       0.727   1.766  75.881  1.00  0.00      A1   O
ATOM    235  CB  ILE A  57       0.344   1.977  72.491  1.00  0.00      A1   C
ATOM    236  CG1 ILE A  57      -0.250   1.111  71.376  1.00  0.00      A1   C
ATOM    237  CG2 ILE A  57       1.811   1.653  72.727  1.00  0.00      A1   C
ATOM    238  CD1 ILE A  57       0.400   1.304  70.011  1.00  0.00      A1   C
ATOM    239  N   LEU A  58       0.257   3.788  75.019  1.00  0.00      A1   N
ATOM    240  CA  LEU A  58       1.075   4.493  76.006  1.00  0.00      A1   C
ATOM    241  C   LEU A  58       0.517   4.397  77.423  1.00  0.00      A1   C
ATOM    242  O   LEU A  58       1.291   4.408  78.387  1.00  0.00      A1   O
ATOM    243  CB  LEU A  58       1.230   5.963  75.600  1.00  0.00      A1   C
ATOM    244  CG  LEU A  58       1.976   6.218  74.286  1.00  0.00      A1   C
ATOM    245  CD1 LEU A  58       1.965   7.696  73.923  1.00  0.00      A1   C
ATOM    246  CD2 LEU A  58       3.404   5.692  74.363  1.00  0.00      A1   C
ATOM    247  N   ALA A  59      -0.805   4.317  77.584  1.00  0.00      A1   N
ATOM    248  CA  ALA A  59      -1.405   4.329  78.913  1.00  0.00      A1   C
ATOM    249  C   ALA A  59      -1.549   2.948  79.542  1.00  0.00      A1   C
ATOM    250  O   ALA A  59      -1.957   2.857  80.704  1.00  0.00      A1   O
ATOM    251  CB  ALA A  59      -2.781   5.003  78.874  1.00  0.00      A1   C
ATOM    252  N   HIS A  60      -1.235   1.873  78.823  1.00  0.00      A1   N
ATOM    253  CA  HIS A  60      -1.381   0.517  79.351  1.00  0.00      A1   C
ATOM    254  C   HIS A  60      -0.027  -0.178  79.284  1.00  0.00      A1   C
ATOM    255  O   HIS A  60       0.488  -0.442  78.193  1.00  0.00      A1   O
ATOM    256  CB  HIS A  60      -2.451  -0.256  78.582  1.00  0.00      A1   C
ATOM    257  CG  HIS A  60      -3.806   0.380  78.642  1.00  0.00      A1   C
ATOM    258  ND1 HIS A  60      -4.243   1.290  77.704  1.00  0.00      A1   N
ATOM    259  CD2 HIS A  60      -4.810   0.255  79.541  1.00  0.00      A1   C
ATOM    260  CE1 HIS A  60      -5.461   1.691  78.018  1.00  0.00      A1   C
ATOM    261  NE2 HIS A  60      -5.830   1.077  79.128  1.00  0.00      A1   N
ATOM    262  N   LYS A  61       0.524  -0.498  80.458  1.00  0.00      A1   N
ATOM    263  CA  LYS A  61       1.908  -0.955  80.551  1.00  0.00      A1   C
ATOM    264  C   LYS A  61       2.151  -2.242  79.771  1.00  0.00      A1   C
ATOM    265  O   LYS A  61       3.257  -2.457  79.263  1.00  0.00      A1   O
ATOM    266  CB  LYS A  61       2.291  -1.149  82.019  1.00  0.00      A1   C
ATOM    267  CG  LYS A  61       1.881   0.009  82.930  1.00  0.00      A1   C
ATOM    268  CD  LYS A  61       2.350  -0.212  84.365  1.00  0.00      A1   C
ATOM    269  CE  LYS A  61       2.095   1.019  85.225  1.00  0.00      A1   C
ATOM    270  NZ  LYS A  61       2.758   2.230  84.659  1.00  0.00      A1   N
ATOM    271  N   ARG A  62       1.141  -3.110  79.661  1.00  0.00      A1   N
ATOM    272  CA  ARG A  62       1.319  -4.338  78.892  1.00  0.00      A1   C
ATOM    273  C   ARG A  62       1.514  -4.058  77.407  1.00  0.00      A1   C
ATOM    274  O   ARG A  62       2.114  -4.874  76.698  1.00  0.00      A1   O
ATOM    275  CB  ARG A  62       0.125  -5.271  79.095  1.00  0.00      A1   C
ATOM    276  CG  ARG A  62       0.010  -5.830  80.500  1.00  0.00      A1   C
ATOM    277  CD  ARG A  62      -1.143  -6.810  80.605  1.00  0.00      A1   C
ATOM    278  NE  ARG A  62      -1.257  -7.371  81.946  1.00  0.00      A1   N
ATOM    279  CZ  ARG A  62      -2.138  -8.304  82.289  1.00  0.00      A1   C
ATOM    280  NH1 ARG A  62      -2.985  -8.779  81.386  1.00  0.00      A1   N
ATOM    281  NH2 ARG A  62      -2.174  -8.761  83.534  1.00  0.00      A1   N
ATOM    282  N   MET A  63       1.006  -2.927  76.917  1.00  0.00      A1   N
ATOM    283  CA  MET A  63       1.091  -2.586  75.501  1.00  0.00      A1   C
ATOM    284  C   MET A  63       2.419  -1.948  75.114  1.00  0.00      A1   C
ATOM    285  O   MET A  63       2.619  -1.661  73.927  1.00  0.00      A1   O
ATOM    286  CB  MET A  63      -0.055  -1.647  75.112  1.00  0.00      A1   C
ATOM    287  CG  MET A  63      -1.436  -2.224  75.367  1.00  0.00      A1   C
ATOM    288  SD  MET A  63      -1.779  -3.655  74.325  1.00  0.00      A1   S
ATOM    289  CE  MET A  63      -2.002  -2.871  72.732  1.00  0.00      A1   C
ATOM    290  N   ARG A  64       3.313  -1.687  76.069  1.00  0.00      A1   N
ATOM    291  CA  ARG A  64       4.552  -0.964  75.778  1.00  0.00      A1   C
ATOM    292  C   ARG A  64       5.614  -1.956  75.315  1.00  0.00      A1   C
ATOM    293  O   ARG A  64       6.511  -2.361  76.056  1.00  0.00      A1   O
ATOM    294  CB  ARG A  64       5.010  -0.167  76.991  1.00  0.00      A1   C
ATOM    295  CG  ARG A  64       4.022   0.903  77.421  1.00  0.00      A1   C
ATOM    296  CD  ARG A  64       4.632   1.841  78.444  1.00  0.00      A1   C
ATOM    297  NE  ARG A  64       3.598   2.596  79.140  1.00  0.00      A1   N
ATOM    298  CZ  ARG A  64       3.324   2.470  80.433  1.00  0.00      A1   C
ATOM    299  NH1 ARG A  64       4.028   1.633  81.182  1.00  0.00      A1   N
ATOM    300  NH2 ARG A  64       2.356   3.191  80.979  1.00  0.00      A1   N
ATOM    301  N   THR A  65       5.497  -2.348  74.052  1.00  0.00      A1   N
ATOM    302  CA  THR A  65       6.434  -3.241  73.395  1.00  0.00      A1   C
ATOM    303  C   THR A  65       7.164  -2.498  72.283  1.00  0.00      A1   C
ATOM    304  O   THR A  65       6.836  -1.360  71.935  1.00  0.00      A1   O
ATOM    305  CB  THR A  65       5.712  -4.466  72.819  1.00  0.00      A1   C
ATOM    306  OG1 THR A  65       4.774  -4.040  71.821  1.00  0.00      A1   O
ATOM    307  CG2 THR A  65       4.971  -5.217  73.915  1.00  0.00      A1   C
ATOM    308  N   VAL A  66       8.176  -3.167  71.731  1.00  0.00      A1   N
ATOM    309  CA  VAL A  66       8.922  -2.622  70.601  1.00  0.00      A1   C
ATOM    310  C   VAL A  66       7.984  -2.333  69.434  1.00  0.00      A1   C
ATOM    311  O   VAL A  66       7.950  -1.217  68.880  1.00  0.00      A1   O
ATOM    312  CB  VAL A  66      10.028  -3.615  70.202  1.00  0.00      A1   C
ATOM    313  CG1 VAL A  66      10.595  -3.288  68.825  1.00  0.00      A1   C
ATOM    314  CG2 VAL A  66      11.107  -3.663  71.282  1.00  0.00      A1   C
ATOM    315  N   THR A  67       7.180  -3.333  69.073  1.00  0.00      A1   N
ATOM    316  CA  THR A  67       6.282  -3.200  67.935  1.00  0.00      A1   C
ATOM    317  C   THR A  67       5.279  -2.079  68.157  1.00  0.00      A1   C
ATOM    318  O   THR A  67       5.044  -1.253  67.264  1.00  0.00      A1   O
ATOM    319  CB  THR A  67       5.566  -4.530  67.701  1.00  0.00      A1   C
ATOM    320  OG1 THR A  67       6.454  -5.436  67.034  1.00  0.00      A1   O
ATOM    321  CG2 THR A  67       4.300  -4.336  66.866  1.00  0.00      A1   C
ATOM    322  N   ASN A  68       4.699  -2.016  69.357  1.00  0.00      A1   N
ATOM    323  CA  ASN A  68       3.732  -0.966  69.635  1.00  0.00      A1   C
ATOM    324  C   ASN A  68       4.384   0.409  69.707  1.00  0.00      A1   C
ATOM    325  O   ASN A  68       3.718   1.405  69.421  1.00  0.00      A1   O
ATOM    326  CB  ASN A  68       2.968  -1.273  70.917  1.00  0.00      A1   C
ATOM    327  CG  ASN A  68       2.015  -2.450  70.759  1.00  0.00      A1   C
ATOM    328  OD1 ASN A  68       1.684  -2.847  69.642  1.00  0.00      A1   O
ATOM    329  ND2 ASN A  68       1.569  -3.004  71.877  1.00  0.00      A1   N
ATOM    330  N   TYR A  69       5.669   0.502  70.070  1.00  0.00      A1   N
ATOM    331  CA  TYR A  69       6.310   1.816  70.017  1.00  0.00      A1   C
ATOM    332  C   TYR A  69       6.433   2.300  68.581  1.00  0.00      A1   C
ATOM    333  O   TYR A  69       6.150   3.473  68.284  1.00  0.00      A1   O
ATOM    334  CB  TYR A  69       7.686   1.793  70.681  1.00  0.00      A1   C
ATOM    335  CG  TYR A  69       7.653   1.962  72.184  1.00  0.00      A1   C
ATOM    336  CD1 TYR A  69       6.453   1.917  72.883  1.00  0.00      A1   C
ATOM    337  CD2 TYR A  69       8.820   2.168  72.904  1.00  0.00      A1   C
ATOM    338  CE1 TYR A  69       6.420   2.067  74.261  1.00  0.00      A1   C
ATOM    339  CE2 TYR A  69       8.796   2.320  74.282  1.00  0.00      A1   C
ATOM    340  CZ  TYR A  69       7.594   2.271  74.954  1.00  0.00      A1   C
ATOM    341  OH  TYR A  69       7.566   2.428  76.322  1.00  0.00      A1   O
ATOM    342  N   PHE A  70       6.820   1.406  67.662  1.00  0.00      A1   N
ATOM    343  CA  PHE A  70       6.853   1.843  66.269  1.00  0.00      A1   C
ATOM    344  C   PHE A  70       5.451   2.186  65.765  1.00  0.00      A1   C
ATOM    345  O   PHE A  70       5.275   3.151  65.004  1.00  0.00      A1   O
ATOM    346  CB  PHE A  70       7.510   0.779  65.395  1.00  0.00      A1   C
ATOM    347  CG  PHE A  70       8.998   0.679  65.583  1.00  0.00      A1   C
ATOM    348  CD1 PHE A  70       9.825   1.731  65.223  1.00  0.00      A1   C
ATOM    349  CD2 PHE A  70       9.574  -0.471  66.110  1.00  0.00      A1   C
ATOM    350  CE1 PHE A  70      11.198   1.647  65.393  1.00  0.00      A1   C
ATOM    351  CE2 PHE A  70      10.944  -0.564  66.276  1.00  0.00      A1   C
ATOM    352  CZ  PHE A  70      11.758   0.496  65.920  1.00  0.00      A1   C
ATOM    353  N   LEU A  71       4.437   1.438  66.214  1.00  0.00      A1   N
ATOM    354  CA  LEU A  71       3.068   1.738  65.799  1.00  0.00      A1   C
ATOM    355  C   LEU A  71       2.596   3.078  66.359  1.00  0.00      A1   C
ATOM    356  O   LEU A  71       1.843   3.804  65.697  1.00  0.00      A1   O
ATOM    357  CB  LEU A  71       2.127   0.614  66.232  1.00  0.00      A1   C
ATOM    358  CG  LEU A  71       2.378  -0.764  65.616  1.00  0.00      A1   C
ATOM    359  CD1 LEU A  71       1.312  -1.753  66.054  1.00  0.00      A1   C
ATOM    360  CD2 LEU A  71       2.430  -0.666  64.094  1.00  0.00      A1   C
ATOM    361  N   VAL A  72       3.033   3.430  67.569  1.00  0.00      A1   N
ATOM    362  CA  VAL A  72       2.683   4.727  68.133  1.00  0.00      A1   C
ATOM    363  C   VAL A  72       3.337   5.839  67.331  1.00  0.00      A1   C
ATOM    364  O   VAL A  72       2.719   6.880  67.063  1.00  0.00      A1   O
ATOM    365  CB  VAL A  72       3.083   4.793  69.622  1.00  0.00      A1   C
ATOM    366  CG1 VAL A  72       2.833   6.181  70.184  1.00  0.00      A1   C
ATOM    367  CG2 VAL A  72       2.294   3.787  70.422  1.00  0.00      A1   C
ATOM    368  N   ASN A  73       4.582   5.623  66.902  1.00  0.00      A1   N
ATOM    369  CA  ASN A  73       5.249   6.635  66.093  1.00  0.00      A1   C
ATOM    370  C   ASN A  73       4.527   6.840  64.763  1.00  0.00      A1   C
ATOM    371  O   ASN A  73       4.331   7.982  64.313  1.00  0.00      A1   O
ATOM    372  CB  ASN A  73       6.704   6.236  65.853  1.00  0.00      A1   C
ATOM    373  CG  ASN A  73       7.501   7.341  65.203  1.00  0.00      A1   C
ATOM    374  OD1 ASN A  73       7.490   8.473  65.673  1.00  0.00      A1   O
ATOM    375  ND2 ASN A  73       8.179   7.027  64.106  1.00  0.00      A1   N
ATOM    376  N   ALA A  74       4.109   5.741  64.130  1.00  0.00      A1   N
ATOM    377  CA  ALA A  74       3.369   5.857  62.878  1.00  0.00      A1   C
ATOM    378  C   ALA A  74       2.023   6.538  63.093  1.00  0.00      A1   C
ATOM    379  O   ALA A  74       1.585   7.340  62.256  1.00  0.00      A1   O
ATOM    380  CB  ALA A  74       3.179   4.478  62.249  1.00  0.00      A1   C
ATOM    381  N   ALA A  75       1.358   6.245  64.216  1.00  0.00      A1   N
ATOM    382  CA  ALA A  75       0.086   6.896  64.511  1.00  0.00      A1   C
ATOM    383  C   ALA A  75       0.272   8.392  64.727  1.00  0.00      A1   C
ATOM    384  O   ALA A  75      -0.574   9.195  64.318  1.00  0.00      A1   O
ATOM    385  CB  ALA A  75      -0.561   6.257  65.743  1.00  0.00      A1   C
ATOM    386  N   PHE A  76       1.386   8.782  65.349  1.00  0.00      A1   N
ATOM    387  CA  PHE A  76       1.640  10.196  65.585  1.00  0.00      A1   C
ATOM    388  C   PHE A  76       1.881  10.924  64.273  1.00  0.00      A1   C
ATOM    389  O   PHE A  76       1.311  12.000  64.034  1.00  0.00      A1   O
ATOM    390  CB  PHE A  76       2.835  10.362  66.527  1.00  0.00      A1   C
ATOM    391  CG  PHE A  76       3.407  11.749  66.535  1.00  0.00      A1   C
ATOM    392  CD1 PHE A  76       2.821  12.747  67.299  1.00  0.00      A1   C
ATOM    393  CD2 PHE A  76       4.528  12.058  65.779  1.00  0.00      A1   C
ATOM    394  CE1 PHE A  76       3.339  14.033  67.304  1.00  0.00      A1   C
ATOM    395  CE2 PHE A  76       5.051  13.343  65.779  1.00  0.00      A1   C
ATOM    396  CZ  PHE A  76       4.456  14.331  66.543  1.00  0.00      A1   C
ATOM    397  N   ALA A  77       2.681  10.316  63.391  1.00  0.00      A1   N
ATOM    398  CA  ALA A  77       2.944  10.922  62.088  1.00  0.00      A1   C
ATOM    399  C   ALA A  77       1.671  11.044  61.261  1.00  0.00      A1   C
ATOM    400  O   ALA A  77       1.426  12.082  60.626  1.00  0.00      A1   O
ATOM    401  CB  ALA A  77       3.985  10.095  61.336  1.00  0.00      A1   C
ATOM    402  N   GLU A  78       0.828  10.008  61.274  1.00  0.00      A1   N
ATOM    403  CA  GLU A  78      -0.359  10.042  60.427  1.00  0.00      A1   C
ATOM    404  C   GLU A  78      -1.402  11.010  60.970  1.00  0.00      A1   C
ATOM    405  O   GLU A  78      -2.025  11.760  60.202  1.00  0.00      A1   O
ATOM    406  CB  GLU A  78      -0.932   8.632  60.279  1.00  0.00      A1   C
ATOM    407  CG  GLU A  78      -0.041   7.717  59.450  1.00  0.00      A1   C
ATOM    408  CD  GLU A  78      -0.366   6.243  59.623  1.00  0.00      A1   C
ATOM    409  OE1 GLU A  78      -1.398   5.916  60.250  1.00  0.00      A1   O
ATOM    410  OE2 GLU A  78       0.423   5.407  59.135  1.00  0.00      A1   O
ATOM    411  N   ALA A  79      -1.593  11.032  62.294  1.00  0.00      A1   N
ATOM    412  CA  ALA A  79      -2.518  11.994  62.876  1.00  0.00      A1   C
ATOM    413  C   ALA A  79      -2.048  13.420  62.639  1.00  0.00      A1   C
ATOM    414  O   ALA A  79      -2.865  14.312  62.388  1.00  0.00      A1   O
ATOM    415  CB  ALA A  79      -2.680  11.735  64.374  1.00  0.00      A1   C
ATOM    416  N   SER A  80      -0.729  13.650  62.676  1.00  0.00      A1   N
ATOM    417  CA  SER A  80      -0.222  15.000  62.456  1.00  0.00      A1   C
ATOM    418  C   SER A  80      -0.437  15.446  61.017  1.00  0.00      A1   C
ATOM    419  O   SER A  80      -0.883  16.576  60.776  1.00  0.00      A1   O
ATOM    420  CB  SER A  80       1.261  15.070  62.820  1.00  0.00      A1   C
ATOM    421  OG  SER A  80       1.438  14.871  64.212  1.00  0.00      A1   O
ATOM    422  N   MET A  81      -0.146  14.571  60.048  1.00  0.00      A1   N
ATOM    423  CA  MET A  81      -0.368  14.958  58.660  1.00  0.00      A1   C
ATOM    424  C   MET A  81      -1.843  15.217  58.399  1.00  0.00      A1   C
ATOM    425  O   MET A  81      -2.198  16.197  57.732  1.00  0.00      A1   O
ATOM    426  CB  MET A  81       0.161  13.891  57.702  1.00  0.00      A1   C
ATOM    427  CG  MET A  81       0.260  14.399  56.270  1.00  0.00      A1   C
ATOM    428  SD  MET A  81       0.850  13.193  55.069  1.00  0.00      A1   S
ATOM    429  CE  MET A  81      -0.658  12.298  54.723  1.00  0.00      A1   C
ATOM    430  N   ALA A  82      -2.723  14.396  58.977  1.00  0.00      A1   N
ATOM    431  CA  ALA A  82      -4.147  14.623  58.765  1.00  0.00      A1   C
ATOM    432  C   ALA A  82      -4.602  15.930  59.407  1.00  0.00      A1   C
ATOM    433  O   ALA A  82      -5.346  16.702  58.794  1.00  0.00      A1   O
ATOM    434  CB  ALA A  82      -4.956  13.447  59.311  1.00  0.00      A1   C
ATOM    435  N   ALA A  83      -4.159  16.197  60.640  1.00  0.00      A1   N
ATOM    436  CA  ALA A  83      -4.597  17.392  61.349  1.00  0.00      A1   C
ATOM    437  C   ALA A  83      -4.043  18.673  60.736  1.00  0.00      A1   C
ATOM    438  O   ALA A  83      -4.696  19.720  60.814  1.00  0.00      A1   O
ATOM    439  CB  ALA A  83      -4.196  17.306  62.823  1.00  0.00      A1   C
ATOM    440  N   PHE A  84      -2.849  18.629  60.140  1.00  0.00      A1   N
ATOM    441  CA  PHE A  84      -2.170  19.858  59.756  1.00  0.00      A1   C
ATOM    442  C   PHE A  84      -1.990  20.053  58.256  1.00  0.00      A1   C
ATOM    443  O   PHE A  84      -1.487  21.111  57.855  1.00  0.00      A1   O
ATOM    444  CB  PHE A  84      -0.803  19.938  60.454  1.00  0.00      A1   C
ATOM    445  CG  PHE A  84      -0.898  19.896  61.954  1.00  0.00      A1   C
ATOM    446  CD1 PHE A  84      -1.761  20.746  62.624  1.00  0.00      A1   C
ATOM    447  CD2 PHE A  84      -0.159  18.980  62.689  1.00  0.00      A1   C
ATOM    448  CE1 PHE A  84      -1.866  20.706  63.998  1.00  0.00      A1   C
ATOM    449  CE2 PHE A  84      -0.260  18.929  64.066  1.00  0.00      A1   C
ATOM    450  CZ  PHE A  84      -1.116  19.791  64.721  1.00  0.00      A1   C
ATOM    451  N   ASN A  85      -2.404  19.102  57.408  1.00  0.00      A1   N
ATOM    452  CA  ASN A  85      -2.190  19.294  55.979  1.00  0.00      A1   C
ATOM    453  C   ASN A  85      -3.467  19.173  55.154  1.00  0.00      A1   C
ATOM    454  O   ASN A  85      -3.586  19.828  54.108  1.00  0.00      A1   O
ATOM    455  CB  ASN A  85      -1.156  18.288  55.460  1.00  0.00      A1   C
ATOM    456  CG  ASN A  85       0.241  18.572  55.969  1.00  0.00      A1   C
ATOM    457  OD1 ASN A  85       0.726  17.913  56.888  1.00  0.00      A1   O
ATOM    458  ND2 ASN A  85       0.897  19.562  55.375  1.00  0.00      A1   N
ATOM    459  N   THR A  86      -4.412  18.341  55.615  1.00  0.00      A1   N
ATOM    460  CA  THR A  86      -5.518  17.909  54.763  1.00  0.00      A1   C
ATOM    461  C   THR A  86      -6.400  19.074  54.340  1.00  0.00      A1   C
ATOM    462  O   THR A  86      -6.787  19.178  53.167  1.00  0.00      A1   O
ATOM    463  CB  THR A  86      -6.379  16.869  55.491  1.00  0.00      A1   C
ATOM    464  OG1 THR A  86      -5.554  15.827  56.013  1.00  0.00      A1   O
ATOM    465  CG2 THR A  86      -7.403  16.264  54.540  1.00  0.00      A1   C
ATOM    466  N   VAL A  87      -6.725  19.964  55.281  1.00  0.00      A1   N
ATOM    467  CA  VAL A  87      -7.684  21.027  54.990  1.00  0.00      A1   C
ATOM    468  C   VAL A  87      -7.127  21.963  53.924  1.00  0.00      A1   C
ATOM    469  O   VAL A  87      -7.796  22.267  52.929  1.00  0.00      A1   O
ATOM    470  CB  VAL A  87      -8.051  21.787  56.278  1.00  0.00      A1   C
ATOM    471  CG1 VAL A  87      -8.829  23.061  55.947  1.00  0.00      A1   C
ATOM    472  CG2 VAL A  87      -8.857  20.890  57.219  1.00  0.00      A1   C
ATOM    473  N   VAL A  88      -5.886  22.417  54.106  1.00  0.00      A1   N
ATOM    474  CA  VAL A  88      -5.315  23.345  53.135  1.00  0.00      A1   C
ATOM    475  C   VAL A  88      -5.001  22.646  51.819  1.00  0.00      A1   C
ATOM    476  O   VAL A  88      -5.133  23.254  50.753  1.00  0.00      A1   O
ATOM    477  CB  VAL A  88      -4.081  24.043  53.728  1.00  0.00      A1   C
ATOM    478  CG1 VAL A  88      -3.468  25.007  52.715  1.00  0.00      A1   C
ATOM    479  CG2 VAL A  88      -4.487  24.799  54.970  1.00  0.00      A1   C
ATOM    480  N   ASN A  89      -4.627  21.360  51.845  1.00  0.00      A1   N
ATOM    481  CA  ASN A  89      -4.424  20.661  50.581  1.00  0.00      A1   C
ATOM    482  C   ASN A  89      -5.713  20.643  49.781  1.00  0.00      A1   C
ATOM    483  O   ASN A  89      -5.714  20.937  48.577  1.00  0.00      A1   O
ATOM    484  CB  ASN A  89      -3.936  19.228  50.823  1.00  0.00      A1   C
ATOM    485  CG  ASN A  89      -2.509  19.166  51.330  1.00  0.00      A1   C
ATOM    486  OD1 ASN A  89      -1.790  20.165  51.334  1.00  0.00      A1   O
ATOM    487  ND2 ASN A  89      -2.088  17.980  51.753  1.00  0.00      A1   N
ATOM    488  N   PHE A  90      -6.838  20.414  50.460  1.00  0.00      A1   N
ATOM    489  CA  PHE A  90      -8.124  20.437  49.775  1.00  0.00      A1   C
ATOM    490  C   PHE A  90      -8.449  21.828  49.239  1.00  0.00      A1   C
ATOM    491  O   PHE A  90      -8.770  21.995  48.051  1.00  0.00      A1   O
ATOM    492  CB  PHE A  90      -9.224  19.963  50.721  1.00  0.00      A1   C
ATOM    493  CG  PHE A  90     -10.596  20.201  50.196  1.00  0.00      A1   C
ATOM    494  CD1 PHE A  90     -11.085  19.439  49.151  1.00  0.00      A1   C
ATOM    495  CD2 PHE A  90     -11.390  21.199  50.722  1.00  0.00      A1   C
ATOM    496  CE1 PHE A  90     -12.348  19.664  48.644  1.00  0.00      A1   C
ATOM    497  CE2 PHE A  90     -12.658  21.430  50.220  1.00  0.00      A1   C
ATOM    498  CZ  PHE A  90     -13.137  20.656  49.181  1.00  0.00      A1   C
ATOM    499  N   THR A  91      -8.377  22.845  50.106  1.00  0.00      A1   N
ATOM    500  CA  THR A  91      -8.839  24.169  49.694  1.00  0.00      A1   C
ATOM    501  C   THR A  91      -7.949  24.747  48.600  1.00  0.00      A1   C
ATOM    502  O   THR A  91      -8.443  25.390  47.667  1.00  0.00      A1   O
ATOM    503  CB  THR A  91      -8.899  25.122  50.893  1.00  0.00      A1   C
ATOM    504  OG1 THR A  91      -7.574  25.398  51.359  1.00  0.00      A1   O
ATOM    505  CG2 THR A  91      -9.715  24.514  52.027  1.00  0.00      A1   C
ATOM    506  N   TYR A  92      -6.636  24.522  48.693  1.00  0.00      A1   N
ATOM    507  CA  TYR A  92      -5.728  24.957  47.644  1.00  0.00      A1   C
ATOM    508  C   TYR A  92      -5.947  24.182  46.353  1.00  0.00      A1   C
ATOM    509  O   TYR A  92      -5.789  24.748  45.264  1.00  0.00      A1   O
ATOM    510  CB  TYR A  92      -4.285  24.818  48.125  1.00  0.00      A1   C
ATOM    511  CG  TYR A  92      -3.253  25.516  47.268  1.00  0.00      A1   C
ATOM    512  CD1 TYR A  92      -3.455  26.816  46.808  1.00  0.00      A1   C
ATOM    513  CD2 TYR A  92      -2.062  24.882  46.940  1.00  0.00      A1   C
ATOM    514  CE1 TYR A  92      -2.502  27.460  46.032  1.00  0.00      A1   C
ATOM    515  CE2 TYR A  92      -1.106  25.513  46.170  1.00  0.00      A1   C
ATOM    516  CZ  TYR A  92      -1.327  26.802  45.717  1.00  0.00      A1   C
ATOM    517  OH  TYR A  92      -0.366  27.423  44.950  1.00  0.00      A1   O
ATOM    518  N   ALA A  93      -6.316  22.900  46.436  1.00  0.00      A1   N
ATOM    519  CA  ALA A  93      -6.651  22.190  45.206  1.00  0.00      A1   C
ATOM    520  C   ALA A  93      -7.920  22.744  44.569  1.00  0.00      A1   C
ATOM    521  O   ALA A  93      -8.037  22.763  43.340  1.00  0.00      A1   O
ATOM    522  CB  ALA A  93      -6.795  20.693  45.483  1.00  0.00      A1   C
ATOM    523  N   VAL A  94      -8.865  23.218  45.384  1.00  0.00      A1   N
ATOM    524  CA  VAL A  94     -10.133  23.718  44.856  1.00  0.00      A1   C
ATOM    525  C   VAL A  94     -10.009  25.170  44.399  1.00  0.00      A1   C
ATOM    526  O   VAL A  94     -10.590  25.563  43.381  1.00  0.00      A1   O
ATOM    527  CB  VAL A  94     -11.242  23.545  45.912  1.00  0.00      A1   C
ATOM    528  CG1 VAL A  94     -12.415  24.460  45.616  1.00  0.00      A1   C
ATOM    529  CG2 VAL A  94     -11.706  22.100  45.950  1.00  0.00      A1   C
ATOM    530  N   HIS A  95      -9.256  25.985  45.134  1.00  0.00      A1   N
ATOM    531  CA  HIS A  95      -9.104  27.413  44.846  1.00  0.00      A1   C
ATOM    532  C   HIS A  95      -7.608  27.689  44.788  1.00  0.00      A1   C
ATOM    533  O   HIS A  95      -6.949  27.793  45.827  1.00  0.00      A1   O
ATOM    534  CB  HIS A  95      -9.794  28.268  45.902  1.00  0.00      A1   C
ATOM    535  CG  HIS A  95      -9.733  29.738  45.630  1.00  0.00      A1   C
ATOM    536  ND1 HIS A  95     -10.525  30.353  44.684  1.00  0.00      A1   N
ATOM    537  CD2 HIS A  95      -8.980  30.718  46.185  1.00  0.00      A1   C
ATOM    538  CE1 HIS A  95     -10.260  31.647  44.666  1.00  0.00      A1   C
ATOM    539  NE2 HIS A  95      -9.326  31.895  45.567  1.00  0.00      A1   N
ATOM    540  N   ASN A  96      -7.081  27.815  43.573  1.00  0.00      A1   N
ATOM    541  CA  ASN A  96      -5.646  27.750  43.330  1.00  0.00      A1   C
ATOM    542  C   ASN A  96      -4.932  29.062  43.625  1.00  0.00      A1   C
ATOM    543  O   ASN A  96      -4.118  29.521  42.815  1.00  0.00      A1   O
ATOM    544  CB  ASN A  96      -5.388  27.340  41.880  1.00  0.00      A1   C
ATOM    545  CG  ASN A  96      -6.145  26.091  41.487  1.00  0.00      A1   C
ATOM    546  OD1 ASN A  96      -6.204  25.122  42.239  1.00  0.00      A1   O
ATOM    547  ND2 ASN A  96      -6.742  26.114  40.298  1.00  0.00      A1   N
ATOM    548  N   GLU A  97      -5.229  29.679  44.770  1.00  0.00      A1   N
ATOM    549  CA  GLU A  97      -4.505  30.852  45.241  1.00  0.00      A1   C
ATOM    550  C   GLU A  97      -4.110  30.627  46.690  1.00  0.00      A1   C
ATOM    551  O   GLU A  97      -4.904  30.115  47.484  1.00  0.00      A1   O
ATOM    552  CB  GLU A  97      -5.339  32.135  45.108  1.00  0.00      A1   C
ATOM    553  CG  GLU A  97      -5.436  32.653  43.689  1.00  0.00      A1   C
ATOM    554  CD  GLU A  97      -6.287  33.904  43.570  1.00  0.00      A1   C
ATOM    555  OE1 GLU A  97      -5.903  34.955  44.132  1.00  0.00      A1   O
ATOM    556  OE2 GLU A  97      -7.344  33.834  42.909  1.00  0.00      A1   O
ATOM    557  N   TRP A  98      -2.884  31.016  47.028  1.00  0.00      A1   N
ATOM    558  CA  TRP A  98      -2.299  30.727  48.331  1.00  0.00      A1   C
ATOM    559  C   TRP A  98      -2.495  31.930  49.254  1.00  0.00      A1   C
ATOM    560  O   TRP A  98      -1.906  32.991  49.035  1.00  0.00      A1   O
ATOM    561  CB  TRP A  98      -0.819  30.381  48.195  1.00  0.00      A1   C
ATOM    562  CG  TRP A  98      -0.259  29.890  49.483  1.00  0.00      A1   C
ATOM    563  CD1 TRP A  98       0.407  30.623  50.427  1.00  0.00      A1   C
ATOM    564  CD2 TRP A  98      -0.358  28.561  50.000  1.00  0.00      A1   C
ATOM    565  NE1 TRP A  98       0.743  29.822  51.493  1.00  0.00      A1   N
ATOM    566  CE2 TRP A  98       0.289  28.550  51.253  1.00  0.00      A1   C
ATOM    567  CE3 TRP A  98      -0.916  27.370  49.516  1.00  0.00      A1   C
ATOM    568  CZ2 TRP A  98       0.386  27.391  52.036  1.00  0.00      A1   C
ATOM    569  CZ3 TRP A  98      -0.812  26.220  50.290  1.00  0.00      A1   C
ATOM    570  CH2 TRP A  98      -0.169  26.242  51.536  1.00  0.00      A1   C
ATOM    571  N   TYR A  99      -3.315  31.760  50.291  1.00  0.00      A1   N
ATOM    572  CA  TYR A  99      -3.620  32.840  51.222  1.00  0.00      A1   C
ATOM    573  C   TYR A  99      -3.025  32.616  52.611  1.00  0.00      A1   C
ATOM    574  O   TYR A  99      -3.300  33.400  53.524  1.00  0.00      A1   O
ATOM    575  CB  TYR A  99      -5.134  33.020  51.346  1.00  0.00      A1   C
ATOM    576  CG  TYR A  99      -5.879  33.268  50.050  1.00  0.00      A1   C
ATOM    577  CD1 TYR A  99      -5.424  34.199  49.119  1.00  0.00      A1   C
ATOM    578  CD2 TYR A  99      -7.051  32.575  49.767  1.00  0.00      A1   C
ATOM    579  CE1 TYR A  99      -6.120  34.433  47.945  1.00  0.00      A1   C
ATOM    580  CE2 TYR A  99      -7.747  32.798  48.597  1.00  0.00      A1   C
ATOM    581  CZ  TYR A  99      -7.281  33.726  47.688  1.00  0.00      A1   C
ATOM    582  OH  TYR A  99      -7.986  33.939  46.526  1.00  0.00      A1   O
ATOM    583  N   TYR A 100      -2.214  31.576  52.794  1.00  0.00      A1   N
ATOM    584  CA  TYR A 100      -1.965  31.025  54.123  1.00  0.00      A1   C
ATOM    585  C   TYR A 100      -0.585  31.351  54.697  1.00  0.00      A1   C
ATOM    586  O   TYR A 100      -0.251  30.863  55.783  1.00  0.00      A1   O
ATOM    587  CB  TYR A 100      -2.210  29.517  54.072  1.00  0.00      A1   C
ATOM    588  CG  TYR A 100      -3.468  29.223  53.285  1.00  0.00      A1   C
ATOM    589  CD1 TYR A 100      -4.719  29.453  53.837  1.00  0.00      A1   C
ATOM    590  CD2 TYR A 100      -3.405  28.777  51.967  1.00  0.00      A1   C
ATOM    591  CE1 TYR A 100      -5.874  29.219  53.115  1.00  0.00      A1   C
ATOM    592  CE2 TYR A 100      -4.555  28.539  51.233  1.00  0.00      A1   C
ATOM    593  CZ  TYR A 100      -5.788  28.760  51.813  1.00  0.00      A1   C
ATOM    594  OH  TYR A 100      -6.940  28.526  51.099  1.00  0.00      A1   O
ATOM    595  N   GLY A 101       0.213  32.168  54.020  1.00  0.00      A1   N
ATOM    596  CA  GLY A 101       1.479  32.612  54.567  1.00  0.00      A1   C
ATOM    597  C   GLY A 101       2.656  31.752  54.134  1.00  0.00      A1   C
ATOM    598  O   GLY A 101       2.509  30.643  53.625  1.00  0.00      A1   O
ATOM    599  N   LEU A 102       3.856  32.302  54.341  1.00  0.00      A1   N
ATOM    600  CA  LEU A 102       5.073  31.668  53.842  1.00  0.00      A1   C
ATOM    601  C   LEU A 102       5.481  30.466  54.691  1.00  0.00      A1   C
ATOM    602  O   LEU A 102       5.840  29.409  54.150  1.00  0.00      A1   O
ATOM    603  CB  LEU A 102       6.207  32.694  53.782  1.00  0.00      A1   C
ATOM    604  CG  LEU A 102       7.606  32.173  53.440  1.00  0.00      A1   C
ATOM    605  CD1 LEU A 102       7.631  31.557  52.048  1.00  0.00      A1   C
ATOM    606  CD2 LEU A 102       8.648  33.287  53.558  1.00  0.00      A1   C
ATOM    607  N   PHE A 103       5.431  30.596  56.020  1.00  0.00      A1   N
ATOM    608  CA  PHE A 103       5.806  29.449  56.844  1.00  0.00      A1   C
ATOM    609  C   PHE A 103       4.899  28.268  56.559  1.00  0.00      A1   C
ATOM    610  O   PHE A 103       5.368  27.128  56.455  1.00  0.00      A1   O
ATOM    611  CB  PHE A 103       5.758  29.784  58.337  1.00  0.00      A1   C
ATOM    612  CG  PHE A 103       5.791  28.561  59.224  1.00  0.00      A1   C
ATOM    613  CD1 PHE A 103       6.993  27.940  59.526  1.00  0.00      A1   C
ATOM    614  CD2 PHE A 103       4.617  28.021  59.734  1.00  0.00      A1   C
ATOM    615  CE1 PHE A 103       7.027  26.806  60.329  1.00  0.00      A1   C
ATOM    616  CE2 PHE A 103       4.643  26.885  60.538  1.00  0.00      A1   C
ATOM    617  CZ  PHE A 103       5.850  26.280  60.835  1.00  0.00      A1   C
ATOM    618  N   TYR A 104       3.597  28.518  56.408  1.00  0.00      A1   N
ATOM    619  CA  TYR A 104       2.706  27.403  56.130  1.00  0.00      A1   C
ATOM    620  C   TYR A 104       2.906  26.857  54.720  1.00  0.00      A1   C
ATOM    621  O   TYR A 104       2.666  25.672  54.489  1.00  0.00      A1   O
ATOM    622  CB  TYR A 104       1.246  27.786  56.357  1.00  0.00      A1   C
ATOM    623  CG  TYR A 104       0.393  26.546  56.398  1.00  0.00      A1   C
ATOM    624  CD1 TYR A 104       0.427  25.699  57.498  1.00  0.00      A1   C
ATOM    625  CD2 TYR A 104      -0.392  26.186  55.318  1.00  0.00      A1   C
ATOM    626  CE1 TYR A 104      -0.327  24.543  57.537  1.00  0.00      A1   C
ATOM    627  CE2 TYR A 104      -1.142  25.032  55.343  1.00  0.00      A1   C
ATOM    628  CZ  TYR A 104      -1.109  24.213  56.458  1.00  0.00      A1   C
ATOM    629  OH  TYR A 104      -1.864  23.063  56.487  1.00  0.00      A1   O
ATOM    630  N   CYS A 105       3.371  27.684  53.778  1.00  0.00      A1   N
ATOM    631  CA  CYS A 105       3.715  27.170  52.451  1.00  0.00      A1   C
ATOM    632  C   CYS A 105       4.891  26.199  52.532  1.00  0.00      A1   C
ATOM    633  O   CYS A 105       4.860  25.100  51.944  1.00  0.00      A1   O
ATOM    634  CB  CYS A 105       4.023  28.351  51.520  1.00  0.00      A1   C
ATOM    635  SG  CYS A 105       4.891  27.996  49.981  1.00  0.00      A1   S
ATOM    636  N   LYS A 106       5.913  26.564  53.311  1.00  0.00      A1   N
ATOM    637  CA  LYS A 106       7.030  25.651  53.529  1.00  0.00      A1   C
ATOM    638  C   LYS A 106       6.578  24.381  54.240  1.00  0.00      A1   C
ATOM    639  O   LYS A 106       6.957  23.276  53.840  1.00  0.00      A1   O
ATOM    640  CB  LYS A 106       8.136  26.348  54.327  1.00  0.00      A1   C
ATOM    641  CG  LYS A 106       8.734  27.567  53.610  1.00  0.00      A1   C
ATOM    642  CD  LYS A 106       9.909  28.163  54.382  1.00  0.00      A1   C
ATOM    643  CE  LYS A 106      10.578  29.303  53.606  1.00  0.00      A1   C
ATOM    644  NZ  LYS A 106      11.297  28.826  52.384  1.00  0.00      A1   N
ATOM    645  N   PHE A 107       5.747  24.517  55.281  1.00  0.00      A1   N
ATOM    646  CA  PHE A 107       5.272  23.345  56.016  1.00  0.00      A1   C
ATOM    647  C   PHE A 107       4.424  22.447  55.124  1.00  0.00      A1   C
ATOM    648  O   PHE A 107       4.537  21.216  55.174  1.00  0.00      A1   O
ATOM    649  CB  PHE A 107       4.472  23.793  57.244  1.00  0.00      A1   C
ATOM    650  CG  PHE A 107       3.934  22.655  58.083  1.00  0.00      A1   C
ATOM    651  CD1 PHE A 107       4.674  22.147  59.142  1.00  0.00      A1   C
ATOM    652  CD2 PHE A 107       2.683  22.104  57.821  1.00  0.00      A1   C
ATOM    653  CE1 PHE A 107       4.187  21.102  59.924  1.00  0.00      A1   C
ATOM    654  CE2 PHE A 107       2.186  21.060  58.602  1.00  0.00      A1   C
ATOM    655  CZ  PHE A 107       2.939  20.559  59.655  1.00  0.00      A1   C
ATOM    656  N   HIS A 108       3.614  23.057  54.261  1.00  0.00      A1   N
ATOM    657  CA  HIS A 108       2.748  22.340  53.341  1.00  0.00      A1   C
ATOM    658  C   HIS A 108       3.554  21.506  52.359  1.00  0.00      A1   C
ATOM    659  O   HIS A 108       3.144  20.394  52.008  1.00  0.00      A1   O
ATOM    660  CB  HIS A 108       1.860  23.382  52.641  1.00  0.00      A1   C
ATOM    661  CG  HIS A 108       1.363  22.991  51.285  1.00  0.00      A1   C
ATOM    662  ND1 HIS A 108       0.134  22.398  51.086  1.00  0.00      A1   N
ATOM    663  CD2 HIS A 108       1.899  23.168  50.054  1.00  0.00      A1   C
ATOM    664  CE1 HIS A 108      -0.052  22.196  49.794  1.00  0.00      A1   C
ATOM    665  NE2 HIS A 108       1.006  22.650  49.145  1.00  0.00      A1   N
ATOM    666  N   ASN A 109       4.719  21.997  51.934  1.00  0.00      A1   N
ATOM    667  CA  ASN A 109       5.543  21.167  51.057  1.00  0.00      A1   C
ATOM    668  C   ASN A 109       6.562  20.301  51.796  1.00  0.00      A1   C
ATOM    669  O   ASN A 109       7.150  19.405  51.183  1.00  0.00      A1   O
ATOM    670  CB  ASN A 109       6.257  22.038  50.028  1.00  0.00      A1   C
ATOM    671  CG  ASN A 109       5.306  22.575  48.984  1.00  0.00      A1   C
ATOM    672  OD1 ASN A 109       4.455  21.847  48.478  1.00  0.00      A1   O
ATOM    673  ND2 ASN A 109       5.420  23.857  48.683  1.00  0.00      A1   N
ATOM    674  N   PHE A 110       6.772  20.524  53.087  1.00  0.00      A1   N
ATOM    675  CA  PHE A 110       7.791  19.815  53.849  1.00  0.00      A1   C
ATOM    676  C   PHE A 110       7.220  18.634  54.623  1.00  0.00      A1   C
ATOM    677  O   PHE A 110       7.705  17.506  54.483  1.00  0.00      A1   O
ATOM    678  CB  PHE A 110       8.470  20.816  54.799  1.00  0.00      A1   C
ATOM    679  CG  PHE A 110       9.397  20.199  55.817  1.00  0.00      A1   C
ATOM    680  CD1 PHE A 110       8.917  19.770  57.047  1.00  0.00      A1   C
ATOM    681  CD2 PHE A 110      10.760  20.114  55.572  1.00  0.00      A1   C
ATOM    682  CE1 PHE A 110       9.771  19.228  57.997  1.00  0.00      A1   C
ATOM    683  CE2 PHE A 110      11.622  19.575  56.518  1.00  0.00      A1   C
ATOM    684  CZ  PHE A 110      11.126  19.130  57.732  1.00  0.00      A1   C
ATOM    685  N   PHE A 111       6.194  18.873  55.434  1.00  0.00      A1   N
ATOM    686  CA  PHE A 111       5.751  17.858  56.381  1.00  0.00      A1   C
ATOM    687  C   PHE A 111       5.279  16.556  55.749  1.00  0.00      A1   C
ATOM    688  O   PHE A 111       5.596  15.498  56.313  1.00  0.00      A1   O
ATOM    689  CB  PHE A 111       4.671  18.408  57.314  1.00  0.00      A1   C
ATOM    690  CG  PHE A 111       4.476  17.559  58.537  1.00  0.00      A1   C
ATOM    691  CD1 PHE A 111       5.504  17.417  59.459  1.00  0.00      A1   C
ATOM    692  CD2 PHE A 111       3.298  16.871  58.748  1.00  0.00      A1   C
ATOM    693  CE1 PHE A 111       5.346  16.618  60.583  1.00  0.00      A1   C
ATOM    694  CE2 PHE A 111       3.134  16.073  59.876  1.00  0.00      A1   C
ATOM    695  CZ  PHE A 111       4.160  15.950  60.791  1.00  0.00      A1   C
ATOM    696  N   PRO A 112       4.473  16.541  54.678  1.00  0.00      A1   N
ATOM    697  CA  PRO A 112       3.961  15.242  54.208  1.00  0.00      A1   C
ATOM    698  C   PRO A 112       5.056  14.247  53.876  1.00  0.00      A1   C
ATOM    699  O   PRO A 112       4.908  13.053  54.166  1.00  0.00      A1   O
ATOM    700  CB  PRO A 112       3.146  15.621  52.960  1.00  0.00      A1   C
ATOM    701  CG  PRO A 112       2.747  17.033  53.191  1.00  0.00      A1   C
ATOM    702  CD  PRO A 112       3.914  17.659  53.892  1.00  0.00      A1   C
ATOM    703  N   ILE A 113       6.187  14.712  53.345  1.00  0.00      A1   N
ATOM    704  CA  ILE A 113       7.276  13.798  53.023  1.00  0.00      A1   C
ATOM    705  C   ILE A 113       7.870  13.212  54.300  1.00  0.00      A1   C
ATOM    706  O   ILE A 113       8.060  11.992  54.413  1.00  0.00      A1   O
ATOM    707  CB  ILE A 113       8.339  14.518  52.174  1.00  0.00      A1   C
ATOM    708  CG1 ILE A 113       7.768  14.866  50.795  1.00  0.00      A1   C
ATOM    709  CG2 ILE A 113       9.593  13.674  52.046  1.00  0.00      A1   C
ATOM    710  CD1 ILE A 113       8.686  15.713  49.949  1.00  0.00      A1   C
ATOM    711  N   ALA A 114       8.143  14.070  55.288  1.00  0.00      A1   N
ATOM    712  CA  ALA A 114       8.723  13.598  56.543  1.00  0.00      A1   C
ATOM    713  C   ALA A 114       7.770  12.668  57.277  1.00  0.00      A1   C
ATOM    714  O   ALA A 114       8.192  11.655  57.847  1.00  0.00      A1   O
ATOM    715  CB  ALA A 114       9.092  14.788  57.430  1.00  0.00      A1   C
ATOM    716  N   ALA A 115       6.471  12.964  57.224  1.00  0.00      A1   N
ATOM    717  CA  ALA A 115       5.494  12.166  57.948  1.00  0.00      A1   C
ATOM    718  C   ALA A 115       5.323  10.798  57.302  1.00  0.00      A1   C
ATOM    719  O   ALA A 115       5.301   9.775  57.999  1.00  0.00      A1   O
ATOM    720  CB  ALA A 115       4.157  12.905  58.021  1.00  0.00      A1   C
ATOM    721  N   ILE A 116       5.197  10.753  55.971  1.00  0.00      A1   N
ATOM    722  CA  ILE A 116       5.062   9.462  55.307  1.00  0.00      A1   C
ATOM    723  C   ILE A 116       6.335   8.643  55.467  1.00  0.00      A1   C
ATOM    724  O   ILE A 116       6.277   7.422  55.670  1.00  0.00      A1   O
ATOM    725  CB  ILE A 116       4.685   9.648  53.827  1.00  0.00      A1   C
ATOM    726  CG1 ILE A 116       3.337  10.362  53.717  1.00  0.00      A1   C
ATOM    727  CG2 ILE A 116       4.609   8.296  53.121  1.00  0.00      A1   C
ATOM    728  CD1 ILE A 116       2.248   9.716  54.553  1.00  0.00      A1   C
ATOM    729  N   PHE A 117       7.501   9.296  55.428  1.00  0.00      A1   N
ATOM    730  CA  PHE A 117       8.750   8.579  55.653  1.00  0.00      A1   C
ATOM    731  C   PHE A 117       8.774   7.960  57.047  1.00  0.00      A1   C
ATOM    732  O   PHE A 117       9.034   6.759  57.199  1.00  0.00      A1   O
ATOM    733  CB  PHE A 117       9.940   9.526  55.451  1.00  0.00      A1   C
ATOM    734  CG  PHE A 117      11.291   8.860  55.570  1.00  0.00      A1   C
ATOM    735  CD1 PHE A 117      11.829   8.557  56.811  1.00  0.00      A1   C
ATOM    736  CD2 PHE A 117      12.033   8.558  54.437  1.00  0.00      A1   C
ATOM    737  CE1 PHE A 117      13.071   7.954  56.923  1.00  0.00      A1   C
ATOM    738  CE2 PHE A 117      13.276   7.956  54.544  1.00  0.00      A1   C
ATOM    739  CZ  PHE A 117      13.794   7.656  55.789  1.00  0.00      A1   C
ATOM    740  N   ALA A 118       8.480   8.762  58.078  1.00  0.00      A1   N
ATOM    741  CA  ALA A 118       8.533   8.242  59.441  1.00  0.00      A1   C
ATOM    742  C   ALA A 118       7.533   7.114  59.640  1.00  0.00      A1   C
ATOM    743  O   ALA A 118       7.842   6.103  60.286  1.00  0.00      A1   O
ATOM    744  CB  ALA A 118       8.270   9.367  60.439  1.00  0.00      A1   C
ATOM    745  N   SER A 119       6.357   7.230  59.019  1.00  0.00      A1   N
ATOM    746  CA  SER A 119       5.330   6.208  59.176  1.00  0.00      A1   C
ATOM    747  C   SER A 119       5.733   4.895  58.504  1.00  0.00      A1   C
ATOM    748  O   SER A 119       5.697   3.819  59.127  1.00  0.00      A1   O
ATOM    749  CB  SER A 119       4.012   6.731  58.601  1.00  0.00      A1   C
ATOM    750  OG  SER A 119       3.020   5.725  58.615  1.00  0.00      A1   O
ATOM    751  N   ILE A 120       6.112   4.962  57.225  1.00  0.00      A1   N
ATOM    752  CA  ILE A 120       6.401   3.734  56.499  1.00  0.00      A1   C
ATOM    753  C   ILE A 120       7.669   3.080  57.029  1.00  0.00      A1   C
ATOM    754  O   ILE A 120       7.761   1.847  57.066  1.00  0.00      A1   O
ATOM    755  CB  ILE A 120       6.474   3.983  54.978  1.00  0.00      A1   C
ATOM    756  CG1 ILE A 120       6.446   2.649  54.222  1.00  0.00      A1   C
ATOM    757  CG2 ILE A 120       7.729   4.777  54.600  1.00  0.00      A1   C
ATOM    758  CD1 ILE A 120       5.222   1.796  54.509  1.00  0.00      A1   C
ATOM    759  N   TYR A 121       8.653   3.863  57.489  1.00  0.00      A1   N
ATOM    760  CA  TYR A 121       9.823   3.202  58.051  1.00  0.00      A1   C
ATOM    761  C   TYR A 121       9.581   2.671  59.457  1.00  0.00      A1   C
ATOM    762  O   TYR A 121      10.254   1.713  59.858  1.00  0.00      A1   O
ATOM    763  CB  TYR A 121      11.044   4.118  57.997  1.00  0.00      A1   C
ATOM    764  CG  TYR A 121      11.650   4.063  56.619  1.00  0.00      A1   C
ATOM    765  CD1 TYR A 121      12.541   3.055  56.265  1.00  0.00      A1   C
ATOM    766  CD2 TYR A 121      11.268   4.969  55.644  1.00  0.00      A1   C
ATOM    767  CE1 TYR A 121      13.069   2.984  54.981  1.00  0.00      A1   C
ATOM    768  CE2 TYR A 121      11.786   4.907  54.371  1.00  0.00      A1   C
ATOM    769  CZ  TYR A 121      12.682   3.918  54.040  1.00  0.00      A1   C
ATOM    770  OH  TYR A 121      13.182   3.880  52.756  1.00  0.00      A1   O
ATOM    771  N   SER A 122       8.598   3.211  60.191  1.00  0.00      A1   N
ATOM    772  CA  SER A 122       8.190   2.539  61.421  1.00  0.00      A1   C
ATOM    773  C   SER A 122       7.564   1.179  61.121  1.00  0.00      A1   C
ATOM    774  O   SER A 122       7.842   0.184  61.813  1.00  0.00      A1   O
ATOM    775  CB  SER A 122       7.220   3.427  62.194  1.00  0.00      A1   C
ATOM    776  OG  SER A 122       7.870   4.601  62.634  1.00  0.00      A1   O
ATOM    777  N   MET A 123       6.733   1.113  60.074  1.00  0.00      A1   N
ATOM    778  CA  MET A 123       6.165  -0.181  59.694  1.00  0.00      A1   C
ATOM    779  C   MET A 123       7.255  -1.141  59.221  1.00  0.00      A1   C
ATOM    780  O   MET A 123       7.184  -2.358  59.464  1.00  0.00      A1   O
ATOM    781  CB  MET A 123       5.102   0.000  58.607  1.00  0.00      A1   C
ATOM    782  CG  MET A 123       3.904   0.834  59.036  1.00  0.00      A1   C
ATOM    783  SD  MET A 123       3.199   0.298  60.604  1.00  0.00      A1   S
ATOM    784  CE  MET A 123       1.749   1.336  60.727  1.00  0.00      A1   C
ATOM    785  N   THR A 124       8.279  -0.608  58.551  1.00  0.00      A1   N
ATOM    786  CA  THR A 124       9.390  -1.446  58.114  1.00  0.00      A1   C
ATOM    787  C   THR A 124      10.172  -1.992  59.305  1.00  0.00      A1   C
ATOM    788  O   THR A 124      10.596  -3.157  59.298  1.00  0.00      A1   O
ATOM    789  CB  THR A 124      10.305  -0.649  57.184  1.00  0.00      A1   C
ATOM    790  OG1 THR A 124       9.550  -0.188  56.058  1.00  0.00      A1   O
ATOM    791  CG2 THR A 124      11.445  -1.516  56.681  1.00  0.00      A1   C
ATOM    792  N   ALA A 125      10.351  -1.174  60.349  1.00  0.00      A1   N
ATOM    793  CA  ALA A 125      11.014  -1.668  61.553  1.00  0.00      A1   C
ATOM    794  C   ALA A 125      10.191  -2.756  62.231  1.00  0.00      A1   C
ATOM    795  O   ALA A 125      10.751  -3.723  62.766  1.00  0.00      A1   O
ATOM    796  CB  ALA A 125      11.277  -0.520  62.524  1.00  0.00      A1   C
ATOM    797  N   VAL A 126       8.860  -2.628  62.207  1.00  0.00      A1   N
ATOM    798  CA  VAL A 126       8.023  -3.674  62.794  1.00  0.00      A1   C
ATOM    799  C   VAL A 126       8.185  -4.977  62.019  1.00  0.00      A1   C
ATOM    800  O   VAL A 126       8.318  -6.062  62.609  1.00  0.00      A1   O
ATOM    801  CB  VAL A 126       6.549  -3.233  62.833  1.00  0.00      A1   C
ATOM    802  CG1 VAL A 126       5.643  -4.427  63.124  1.00  0.00      A1   C
ATOM    803  CG2 VAL A 126       6.348  -2.147  63.865  1.00  0.00      A1   C
ATOM    804  N   ALA A 127       8.187  -4.888  60.687  1.00  0.00      A1   N
ATOM    805  CA  ALA A 127       8.344  -6.092  59.879  1.00  0.00      A1   C
ATOM    806  C   ALA A 127       9.699  -6.741  60.122  1.00  0.00      A1   C
ATOM    807  O   ALA A 127       9.800  -7.970  60.203  1.00  0.00      A1   O
ATOM    808  CB  ALA A 127       8.175  -5.760  58.396  1.00  0.00      A1   C
ATOM    809  N   PHE A 128      10.746  -5.926  60.274  1.00  0.00      A1   N
ATOM    810  CA  PHE A 128      12.071  -6.475  60.538  1.00  0.00      A1   C
ATOM    811  C   PHE A 128      12.135  -7.136  61.910  1.00  0.00      A1   C
ATOM    812  O   PHE A 128      12.779  -8.178  62.075  1.00  0.00      A1   O
ATOM    813  CB  PHE A 128      13.119  -5.371  60.425  1.00  0.00      A1   C
ATOM    814  CG  PHE A 128      14.522  -5.879  60.326  1.00  0.00      A1   C
ATOM    815  CD1 PHE A 128      15.082  -6.160  59.092  1.00  0.00      A1   C
ATOM    816  CD2 PHE A 128      15.287  -6.070  61.468  1.00  0.00      A1   C
ATOM    817  CE1 PHE A 128      16.379  -6.629  58.996  1.00  0.00      A1   C
ATOM    818  CE2 PHE A 128      16.587  -6.538  61.381  1.00  0.00      A1   C
ATOM    819  CZ  PHE A 128      17.134  -6.820  60.142  1.00  0.00      A1   C
ATOM    820  N   ASP A 129      11.464  -6.552  62.905  1.00  0.00      A1   N
ATOM    821  CA  ASP A 129      11.466  -7.151  64.233  1.00  0.00      A1   C
ATOM    822  C   ASP A 129      10.763  -8.503  64.221  1.00  0.00      A1   C
ATOM    823  O   ASP A 129      11.235  -9.466  64.847  1.00  0.00      A1   O
ATOM    824  CB  ASP A 129      10.801  -6.198  65.225  1.00  0.00      A1   C
ATOM    825  CG  ASP A 129      10.834  -6.718  66.653  1.00  0.00      A1   C
ATOM    826  OD1 ASP A 129      11.924  -6.720  67.268  1.00  0.00      A1   O
ATOM    827  OD2 ASP A 129       9.763  -7.112  67.166  1.00  0.00      A1   O
ATOM    828  N   ARG A 130       9.656  -8.609  63.480  1.00  0.00      A1   N
ATOM    829  CA  ARG A 130       8.984  -9.904  63.385  1.00  0.00      A1   C
ATOM    830  C   ARG A 130       9.835 -10.912  62.622  1.00  0.00      A1   C
ATOM    831  O   ARG A 130       9.927 -12.086  63.013  1.00  0.00      A1   O
ATOM    832  CB  ARG A 130       7.617  -9.739  62.723  1.00  0.00      A1   C
ATOM    833  CG  ARG A 130       6.656  -8.831  63.489  1.00  0.00      A1   C
ATOM    834  CD  ARG A 130       6.272  -9.433  64.838  1.00  0.00      A1   C
ATOM    835  NE  ARG A 130       7.267  -9.153  65.870  1.00  0.00      A1   N
ATOM    836  CZ  ARG A 130       7.445  -9.888  66.962  1.00  0.00      A1   C
ATOM    837  NH1 ARG A 130       6.696 -10.961  67.175  1.00  0.00      A1   N
ATOM    838  NH2 ARG A 130       8.379  -9.552  67.840  1.00  0.00      A1   N
ATOM    839  N   TYR A 131      10.485 -10.463  61.547  1.00  0.00      A1   N
ATOM    840  CA  TYR A 131      11.355 -11.350  60.789  1.00  0.00      A1   C
ATOM    841  C   TYR A 131      12.492 -11.869  61.653  1.00  0.00      A1   C
ATOM    842  O   TYR A 131      12.874 -13.037  61.551  1.00  0.00      A1   O
ATOM    843  CB  TYR A 131      11.905 -10.608  59.574  1.00  0.00      A1   C
ATOM    844  CG  TYR A 131      12.836 -11.397  58.687  1.00  0.00      A1   C
ATOM    845  CD1 TYR A 131      14.199 -11.477  58.963  1.00  0.00      A1   C
ATOM    846  CD2 TYR A 131      12.364 -12.022  57.543  1.00  0.00      A1   C
ATOM    847  CE1 TYR A 131      15.059 -12.183  58.139  1.00  0.00      A1   C
ATOM    848  CE2 TYR A 131      13.215 -12.724  56.709  1.00  0.00      A1   C
ATOM    849  CZ  TYR A 131      14.560 -12.802  57.014  1.00  0.00      A1   C
ATOM    850  OH  TYR A 131      15.404 -13.500  56.186  1.00  0.00      A1   O
ATOM    851  N   MET A 132      13.036 -11.020  62.525  1.00  0.00      A1   N
ATOM    852  CA  MET A 132      14.110 -11.485  63.393  1.00  0.00      A1   C
ATOM    853  C   MET A 132      13.581 -12.466  64.426  1.00  0.00      A1   C
ATOM    854  O   MET A 132      14.210 -13.500  64.680  1.00  0.00      A1   O
ATOM    855  CB  MET A 132      14.801 -10.307  64.073  1.00  0.00      A1   C
ATOM    856  CG  MET A 132      15.549  -9.396  63.113  1.00  0.00      A1   C
ATOM    857  SD  MET A 132      16.841 -10.245  62.180  1.00  0.00      A1   S
ATOM    858  CE  MET A 132      18.009 -10.623  63.489  1.00  0.00      A1   C
ATOM    859  N   ALA A 133      12.414 -12.181  65.010  1.00  0.00      A1   N
ATOM    860  CA  ALA A 133      11.896 -13.072  66.040  1.00  0.00      A1   C
ATOM    861  C   ALA A 133      11.558 -14.449  65.484  1.00  0.00      A1   C
ATOM    862  O   ALA A 133      11.711 -15.454  66.185  1.00  0.00      A1   O
ATOM    863  CB  ALA A 133      10.666 -12.456  66.701  1.00  0.00      A1   C
ATOM    864  N   ILE A 134      11.114 -14.529  64.236  1.00  0.00      A1   N
ATOM    865  CA  ILE A 134      10.650 -15.791  63.682  1.00  0.00      A1   C
ATOM    866  C   ILE A 134      11.743 -16.518  62.904  1.00  0.00      A1   C
ATOM    867  O   ILE A 134      11.850 -17.742  62.983  1.00  0.00      A1   O
ATOM    868  CB  ILE A 134       9.396 -15.547  62.816  1.00  0.00      A1   C
ATOM    869  CG1 ILE A 134       8.203 -15.236  63.719  1.00  0.00      A1   C
ATOM    870  CG2 ILE A 134       9.087 -16.741  61.926  1.00  0.00      A1   C
ATOM    871  CD1 ILE A 134       6.984 -14.763  62.967  1.00  0.00      A1   C
ATOM    872  N   ILE A 135      12.576 -15.789  62.164  1.00  0.00      A1   N
ATOM    873  CA  ILE A 135      13.580 -16.411  61.309  1.00  0.00      A1   C
ATOM    874  C   ILE A 135      14.929 -16.580  62.011  1.00  0.00      A1   C
ATOM    875  O   ILE A 135      15.667 -17.522  61.704  1.00  0.00      A1   O
ATOM    876  CB  ILE A 135      13.729 -15.597  60.008  1.00  0.00      A1   C
ATOM    877  CG1 ILE A 135      12.378 -15.474  59.306  1.00  0.00      A1   C
ATOM    878  CG2 ILE A 135      14.729 -16.247  59.064  1.00  0.00      A1   C
ATOM    879  CD1 ILE A 135      11.751 -16.817  58.975  1.00  0.00      A1   C
ATOM    880  N   HIS A 136      15.286 -15.686  62.935  1.00  0.00      A1   N
ATOM    881  CA  HIS A 136      16.523 -15.803  63.712  1.00  0.00      A1   C
ATOM    882  C   HIS A 136      16.237 -15.538  65.182  1.00  0.00      A1   C
ATOM    883  O   HIS A 136      16.684 -14.529  65.739  1.00  0.00      A1   O
ATOM    884  CB  HIS A 136      17.589 -14.834  63.201  1.00  0.00      A1   C
ATOM    885  CG  HIS A 136      17.747 -14.835  61.716  1.00  0.00      A1   C
ATOM    886  ND1 HIS A 136      17.165 -13.884  60.907  1.00  0.00      A1   N
ATOM    887  CD2 HIS A 136      18.416 -15.673  60.891  1.00  0.00      A1   C
ATOM    888  CE1 HIS A 136      17.476 -14.132  59.647  1.00  0.00      A1   C
ATOM    889  NE2 HIS A 136      18.232 -15.214  59.609  1.00  0.00      A1   N
ATOM    890  N   PRO A 137      15.520 -16.444  65.851  1.00  0.00      A1   N
ATOM    891  CA  PRO A 137      15.168 -16.200  67.263  1.00  0.00      A1   C
ATOM    892  C   PRO A 137      16.368 -16.013  68.180  1.00  0.00      A1   C
ATOM    893  O   PRO A 137      16.263 -15.283  69.174  1.00  0.00      A1   O
ATOM    894  CB  PRO A 137      14.352 -17.447  67.640  1.00  0.00      A1   C
ATOM    895  CG  PRO A 137      14.703 -18.481  66.614  1.00  0.00      A1   C
ATOM    896  CD  PRO A 137      14.984 -17.722  65.354  1.00  0.00      A1   C
ATOM    897  N   LEU A 138      17.495 -16.671  67.899  1.00  0.00      A1   N
ATOM    898  CA  LEU A 138      18.661 -16.559  68.773  1.00  0.00      A1   C
ATOM    899  C   LEU A 138      19.297 -15.173  68.726  1.00  0.00      A1   C
ATOM    900  O   LEU A 138      19.947 -14.761  69.694  1.00  0.00      A1   O
ATOM    901  CB  LEU A 138      19.695 -17.623  68.407  1.00  0.00      A1   C
ATOM    902  CG  LEU A 138      19.719 -18.881  69.280  1.00  0.00      A1   C
ATOM    903  CD1 LEU A 138      18.345 -19.531  69.338  1.00  0.00      A1   C
ATOM    904  CD2 LEU A 138      20.770 -19.867  68.780  1.00  0.00      A1   C
ATOM    905  N   GLN A 139      19.149 -14.455  67.616  1.00  0.00      A1   N
ATOM    906  CA  GLN A 139      19.850 -13.186  67.464  1.00  0.00      A1   C
ATOM    907  C   GLN A 139      19.163 -12.085  68.275  1.00  0.00      A1   C
ATOM    908  O   GLN A 139      17.934 -12.030  68.331  1.00  0.00      A1   O
ATOM    909  CB  GLN A 139      19.930 -12.795  65.989  1.00  0.00      A1   C
ATOM    910  CG  GLN A 139      20.768 -13.770  65.172  1.00  0.00      A1   C
ATOM    911  CD  GLN A 139      20.910 -13.372  63.716  1.00  0.00      A1   C
ATOM    912  OE1 GLN A 139      20.813 -12.192  63.364  1.00  0.00      A1   O
ATOM    913  NE2 GLN A 139      21.148 -14.359  62.858  1.00  0.00      A1   N
ATOM    914  N   PRO A 140      19.937 -11.212  68.919  1.00  0.00      A1   N
ATOM    915  CA  PRO A 140      19.332 -10.156  69.738  1.00  0.00      A1   C
ATOM    916  C   PRO A 140      18.489  -9.200  68.903  1.00  0.00      A1   C
ATOM    917  O   PRO A 140      18.805  -8.894  67.750  1.00  0.00      A1   O
ATOM    918  CB  PRO A 140      20.547  -9.444  70.346  1.00  0.00      A1   C
ATOM    919  CG  PRO A 140      21.645  -9.686  69.360  1.00  0.00      A1   C
ATOM    920  CD  PRO A 140      21.402 -11.074  68.832  1.00  0.00      A1   C
ATOM    921  N   ARG A 141      17.406  -8.722  69.505  1.00  0.00      A1   N
ATOM    922  CA  ARG A 141      16.545  -7.716  68.903  1.00  0.00      A1   C
ATOM    923  C   ARG A 141      16.647  -6.422  69.704  1.00  0.00      A1   C
ATOM    924  O   ARG A 141      17.376  -6.326  70.695  1.00  0.00      A1   O
ATOM    925  CB  ARG A 141      15.103  -8.224  68.812  1.00  0.00      A1   C
ATOM    926  CG  ARG A 141      14.924  -9.321  67.773  1.00  0.00      A1   C
ATOM    927  CD  ARG A 141      13.488  -9.817  67.677  1.00  0.00      A1   C
ATOM    928  NE  ARG A 141      13.102 -10.640  68.820  1.00  0.00      A1   N
ATOM    929  CZ  ARG A 141      12.074 -10.376  69.620  1.00  0.00      A1   C
ATOM    930  NH1 ARG A 141      11.796 -11.183  70.635  1.00  0.00      A1   N
ATOM    931  NH2 ARG A 141      11.316  -9.311  69.394  1.00  0.00      A1   N
ATOM    932  N   LEU A 142      15.926  -5.403  69.249  1.00  0.00      A1   N
ATOM    933  CA  LEU A 142      16.008  -4.101  69.892  1.00  0.00      A1   C
ATOM    934  C   LEU A 142      15.443  -4.136  71.308  1.00  0.00      A1   C
ATOM    935  O   LEU A 142      14.372  -4.695  71.555  1.00  0.00      A1   O
ATOM    936  CB  LEU A 142      15.261  -3.058  69.068  1.00  0.00      A1   C
ATOM    937  CG  LEU A 142      15.817  -2.711  67.690  1.00  0.00      A1   C
ATOM    938  CD1 LEU A 142      14.920  -1.690  67.025  1.00  0.00      A1   C
ATOM    939  CD2 LEU A 142      17.242  -2.189  67.808  1.00  0.00      A1   C
ATOM    940  N   SER A 143      16.174  -3.520  72.234  1.00  0.00      A1   N
ATOM    941  CA  SER A 143      15.629  -3.092  73.514  1.00  0.00      A1   C
ATOM    942  C   SER A 143      14.730  -1.874  73.312  1.00  0.00      A1   C
ATOM    943  O   SER A 143      14.794  -1.192  72.287  1.00  0.00      A1   O
ATOM    944  CB  SER A 143      16.754  -2.752  74.486  1.00  0.00      A1   C
ATOM    945  OG  SER A 143      17.546  -1.695  73.971  1.00  0.00      A1   O
ATOM    946  N   LEU A 144      13.864  -1.614  74.298  1.00  0.00      A1   N
ATOM    947  CA  LEU A 144      12.929  -0.497  74.179  1.00  0.00      A1   C
ATOM    948  C   LEU A 144      13.654   0.836  73.999  1.00  0.00      A1   C
ATOM    949  O   LEU A 144      13.234   1.678  73.190  1.00  0.00      A1   O
ATOM    950  CB  LEU A 144      12.023  -0.434  75.410  1.00  0.00      A1   C
ATOM    951  CG  LEU A 144      11.095  -1.606  75.718  1.00  0.00      A1   C
ATOM    952  CD1 LEU A 144      11.790  -2.630  76.610  1.00  0.00      A1   C
ATOM    953  CD2 LEU A 144       9.820  -1.097  76.372  1.00  0.00      A1   C
ATOM    954  N   THR A 145      14.750   1.049  74.737  1.00  0.00      A1   N
ATOM    955  CA  THR A 145      15.526   2.271  74.554  1.00  0.00      A1   C
ATOM    956  C   THR A 145      16.160   2.315  73.170  1.00  0.00      A1   C
ATOM    957  O   THR A 145      16.251   3.385  72.549  1.00  0.00      A1   O
ATOM    958  CB  THR A 145      16.605   2.382  75.630  1.00  0.00      A1   C
ATOM    959  OG1 THR A 145      17.598   1.373  75.413  1.00  0.00      A1   O
ATOM    960  CG2 THR A 145      16.001   2.202  77.013  1.00  0.00      A1   C
ATOM    961  N   ALA A 146      16.577   1.155  72.657  1.00  0.00      A1   N
ATOM    962  CA  ALA A 146      17.091   1.104  71.297  1.00  0.00      A1   C
ATOM    963  C   ALA A 146      16.008   1.446  70.285  1.00  0.00      A1   C
ATOM    964  O   ALA A 146      16.292   2.082  69.266  1.00  0.00      A1   O
ATOM    965  CB  ALA A 146      17.677  -0.276  71.007  1.00  0.00      A1   C
ATOM    966  N   THR A 147      14.760   1.054  70.553  1.00  0.00      A1   N
ATOM    967  CA  THR A 147      13.682   1.430  69.646  1.00  0.00      A1   C
ATOM    968  C   THR A 147      13.404   2.925  69.703  1.00  0.00      A1   C
ATOM    969  O   THR A 147      13.101   3.538  68.677  1.00  0.00      A1   O
ATOM    970  CB  THR A 147      12.414   0.645  69.963  1.00  0.00      A1   C
ATOM    971  OG1 THR A 147      11.898   1.064  71.228  1.00  0.00      A1   O
ATOM    972  CG2 THR A 147      12.724  -0.813  70.023  1.00  0.00      A1   C
ATOM    973  N   LYS A 148      13.507   3.538  70.885  1.00  0.00      A1   N
ATOM    974  CA  LYS A 148      13.345   4.990  70.939  1.00  0.00      A1   C
ATOM    975  C   LYS A 148      14.463   5.693  70.173  1.00  0.00      A1   C
ATOM    976  O   LYS A 148      14.225   6.690  69.473  1.00  0.00      A1   O
ATOM    977  CB  LYS A 148      13.294   5.463  72.391  1.00  0.00      A1   C
ATOM    978  CG  LYS A 148      11.989   5.130  73.102  1.00  0.00      A1   C
ATOM    979  CD  LYS A 148      11.936   5.758  74.488  1.00  0.00      A1   C
ATOM    980  CE  LYS A 148      10.638   5.413  75.210  1.00  0.00      A1   C
ATOM    981  NZ  LYS A 148      10.637   5.876  76.631  1.00  0.00      A1   N
ATOM    982  N   VAL A 149      15.681   5.150  70.244  1.00  0.00      A1   N
ATOM    983  CA  VAL A 149      16.781   5.704  69.456  1.00  0.00      A1   C
ATOM    984  C   VAL A 149      16.500   5.551  67.965  1.00  0.00      A1   C
ATOM    985  O   VAL A 149      16.723   6.478  67.174  1.00  0.00      A1   O
ATOM    986  CB  VAL A 149      18.110   5.034  69.851  1.00  0.00      A1   C
ATOM    987  CG1 VAL A 149      19.217   5.442  68.890  1.00  0.00      A1   C
ATOM    988  CG2 VAL A 149      18.481   5.396  71.279  1.00  0.00      A1   C
ATOM    989  N   VAL A 150      15.988   4.388  67.559  1.00  0.00      A1   N
ATOM    990  CA  VAL A 150      15.689   4.164  66.149  1.00  0.00      A1   C
ATOM    991  C   VAL A 150      14.582   5.099  65.680  1.00  0.00      A1   C
ATOM    992  O   VAL A 150      14.599   5.588  64.546  1.00  0.00      A1   O
ATOM    993  CB  VAL A 150      15.327   2.686  65.914  1.00  0.00      A1   C
ATOM    994  CG1 VAL A 150      14.739   2.488  64.520  1.00  0.00      A1   C
ATOM    995  CG2 VAL A 150      16.558   1.820  66.098  1.00  0.00      A1   C
ATOM    996  N   ILE A 151      13.622   5.391  66.556  1.00  0.00      A1   N
ATOM    997  CA  ILE A 151      12.547   6.306  66.192  1.00  0.00      A1   C
ATOM    998  C   ILE A 151      13.094   7.713  65.981  1.00  0.00      A1   C
ATOM    999  O   ILE A 151      12.738   8.401  65.009  1.00  0.00      A1   O
ATOM   1000  CB  ILE A 151      11.447   6.264  67.268  1.00  0.00      A1   C
ATOM   1001  CG1 ILE A 151      10.677   4.941  67.164  1.00  0.00      A1   C
ATOM   1002  CG2 ILE A 151      10.515   7.467  67.144  1.00  0.00      A1   C
ATOM   1003  CD1 ILE A 151       9.782   4.645  68.341  1.00  0.00      A1   C
ATOM   1004  N   CYS A 152      13.998   8.149  66.865  1.00  0.00      A1   N
ATOM   1005  CA  CYS A 152      14.619   9.456  66.675  1.00  0.00      A1   C
ATOM   1006  C   CYS A 152      15.440   9.501  65.392  1.00  0.00      A1   C
ATOM   1007  O   CYS A 152      15.434  10.510  64.676  1.00  0.00      A1   O
ATOM   1008  CB  CYS A 152      15.493   9.806  67.877  1.00  0.00      A1   C
ATOM   1009  SG  CYS A 152      14.556  10.147  69.374  1.00  0.00      A1   S
ATOM   1010  N   VAL A 153      16.136   8.409  65.071  1.00  0.00      A1   N
ATOM   1011  CA  VAL A 153      16.931   8.383  63.847  1.00  0.00      A1   C
ATOM   1012  C   VAL A 153      16.026   8.447  62.625  1.00  0.00      A1   C
ATOM   1013  O   VAL A 153      16.331   9.133  61.638  1.00  0.00      A1   O
ATOM   1014  CB  VAL A 153      17.823   7.129  63.821  1.00  0.00      A1   C
ATOM   1015  CG1 VAL A 153      18.388   6.907  62.421  1.00  0.00      A1   C
ATOM   1016  CG2 VAL A 153      18.941   7.247  64.851  1.00  0.00      A1   C
ATOM   1017  N   ILE A 154      14.889   7.748  62.680  1.00  0.00      A1   N
ATOM   1018  CA  ILE A 154      13.945   7.773  61.571  1.00  0.00      A1   C
ATOM   1019  C   ILE A 154      13.440   9.187  61.350  1.00  0.00      A1   C
ATOM   1020  O   ILE A 154      13.354   9.660  60.211  1.00  0.00      A1   O
ATOM   1021  CB  ILE A 154      12.779   6.803  61.835  1.00  0.00      A1   C
ATOM   1022  CG1 ILE A 154      13.226   5.350  61.671  1.00  0.00      A1   C
ATOM   1023  CG2 ILE A 154      11.607   7.117  60.922  1.00  0.00      A1   C
ATOM   1024  CD1 ILE A 154      12.145   4.359  62.022  1.00  0.00      A1   C
ATOM   1025  N   TRP A 155      13.113   9.890  62.437  1.00  0.00      A1   N
ATOM   1026  CA  TRP A 155      12.640  11.258  62.270  1.00  0.00      A1   C
ATOM   1027  C   TRP A 155      13.741  12.186  61.772  1.00  0.00      A1   C
ATOM   1028  O   TRP A 155      13.472  13.085  60.968  1.00  0.00      A1   O
ATOM   1029  CB  TRP A 155      12.035  11.771  63.576  1.00  0.00      A1   C
ATOM   1030  CG  TRP A 155      10.576  11.458  63.669  1.00  0.00      A1   C
ATOM   1031  CD1 TRP A 155       9.984  10.514  64.455  1.00  0.00      A1   C
ATOM   1032  CD2 TRP A 155       9.524  12.077  62.920  1.00  0.00      A1   C
ATOM   1033  NE1 TRP A 155       8.624  10.514  64.252  1.00  0.00      A1   N
ATOM   1034  CE2 TRP A 155       8.316  11.466  63.316  1.00  0.00      A1   C
ATOM   1035  CE3 TRP A 155       9.484  13.096  61.961  1.00  0.00      A1   C
ATOM   1036  CZ2 TRP A 155       7.081  11.839  62.785  1.00  0.00      A1   C
ATOM   1037  CZ3 TRP A 155       8.258  13.461  61.429  1.00  0.00      A1   C
ATOM   1038  CH2 TRP A 155       7.073  12.833  61.843  1.00  0.00      A1   C
ATOM   1039  N   VAL A 156      14.988  11.968  62.192  1.00  0.00      A1   N
ATOM   1040  CA  VAL A 156      16.072  12.806  61.687  1.00  0.00      A1   C
ATOM   1041  C   VAL A 156      16.218  12.621  60.184  1.00  0.00      A1   C
ATOM   1042  O   VAL A 156      16.323  13.594  59.424  1.00  0.00      A1   O
ATOM   1043  CB  VAL A 156      17.390  12.501  62.421  1.00  0.00      A1   C
ATOM   1044  CG1 VAL A 156      18.540  13.225  61.737  1.00  0.00      A1   C
ATOM   1045  CG2 VAL A 156      17.303  12.911  63.884  1.00  0.00      A1   C
ATOM   1046  N   LEU A 157      16.202  11.366  59.729  1.00  0.00      A1   N
ATOM   1047  CA  LEU A 157      16.317  11.106  58.298  1.00  0.00      A1   C
ATOM   1048  C   LEU A 157      15.117  11.653  57.534  1.00  0.00      A1   C
ATOM   1049  O   LEU A 157      15.270  12.177  56.424  1.00  0.00      A1   O
ATOM   1050  CB  LEU A 157      16.475   9.607  58.046  1.00  0.00      A1   C
ATOM   1051  CG  LEU A 157      17.716   8.969  58.674  1.00  0.00      A1   C
ATOM   1052  CD1 LEU A 157      17.847   7.517  58.268  1.00  0.00      A1   C
ATOM   1053  CD2 LEU A 157      18.960   9.752  58.287  1.00  0.00      A1   C
ATOM   1054  N   ALA A 158      13.921  11.577  58.125  1.00  0.00      A1   N
ATOM   1055  CA  ALA A 158      12.730  12.076  57.447  1.00  0.00      A1   C
ATOM   1056  C   ALA A 158      12.784  13.589  57.286  1.00  0.00      A1   C
ATOM   1057  O   ALA A 158      12.468  14.122  56.211  1.00  0.00      A1   O
ATOM   1058  CB  ALA A 158      11.478  11.669  58.224  1.00  0.00      A1   C
ATOM   1059  N   LEU A 159      13.199  14.295  58.340  1.00  0.00      A1   N
ATOM   1060  CA  LEU A 159      13.299  15.745  58.254  1.00  0.00      A1   C
ATOM   1061  C   LEU A 159      14.395  16.165  57.284  1.00  0.00      A1   C
ATOM   1062  O   LEU A 159      14.216  17.116  56.512  1.00  0.00      A1   O
ATOM   1063  CB  LEU A 159      13.535  16.330  59.645  1.00  0.00      A1   C
ATOM   1064  CG  LEU A 159      12.438  15.956  60.650  1.00  0.00      A1   C
ATOM   1065  CD1 LEU A 159      12.797  16.388  62.074  1.00  0.00      A1   C
ATOM   1066  CD2 LEU A 159      11.089  16.525  60.233  1.00  0.00      A1   C
ATOM   1067  N   LEU A 160      15.516  15.438  57.263  1.00  0.00      A1   N
ATOM   1068  CA  LEU A 160      16.558  15.773  56.299  1.00  0.00      A1   C
ATOM   1069  C   LEU A 160      16.090  15.532  54.869  1.00  0.00      A1   C
ATOM   1070  O   LEU A 160      16.398  16.326  53.972  1.00  0.00      A1   O
ATOM   1071  CB  LEU A 160      17.829  14.973  56.588  1.00  0.00      A1   C
ATOM   1072  CG  LEU A 160      18.681  15.476  57.754  1.00  0.00      A1   C
ATOM   1073  CD1 LEU A 160      19.791  14.485  58.080  1.00  0.00      A1   C
ATOM   1074  CD2 LEU A 160      19.255  16.846  57.434  1.00  0.00      A1   C
ATOM   1075  N   LEU A 161      15.334  14.455  54.634  1.00  0.00      A1   N
ATOM   1076  CA  LEU A 161      14.851  14.188  53.282  1.00  0.00      A1   C
ATOM   1077  C   LEU A 161      13.848  15.244  52.834  1.00  0.00      A1   C
ATOM   1078  O   LEU A 161      13.862  15.671  51.673  1.00  0.00      A1   O
ATOM   1079  CB  LEU A 161      14.224  12.794  53.207  1.00  0.00      A1   C
ATOM   1080  CG  LEU A 161      13.746  12.354  51.817  1.00  0.00      A1   C
ATOM   1081  CD1 LEU A 161      14.905  12.348  50.828  1.00  0.00      A1   C
ATOM   1082  CD2 LEU A 161      13.067  10.987  51.857  1.00  0.00      A1   C
ATOM   1083  N   ALA A 162      12.976  15.685  53.743  1.00  0.00      A1   N
ATOM   1084  CA  ALA A 162      11.974  16.672  53.373  1.00  0.00      A1   C
ATOM   1085  C   ALA A 162      12.536  18.085  53.316  1.00  0.00      A1   C
ATOM   1086  O   ALA A 162      11.900  18.965  52.721  1.00  0.00      A1   O
ATOM   1087  CB  ALA A 162      10.801  16.624  54.354  1.00  0.00      A1   C
ATOM   1088  N   PHE A 163      13.723  18.312  53.882  1.00  0.00      A1   N
ATOM   1089  CA  PHE A 163      14.248  19.669  54.016  1.00  0.00      A1   C
ATOM   1090  C   PHE A 163      14.304  20.462  52.714  1.00  0.00      A1   C
ATOM   1091  O   PHE A 163      13.884  21.629  52.723  1.00  0.00      A1   O
ATOM   1092  CB  PHE A 163      15.631  19.627  54.678  1.00  0.00      A1   C
ATOM   1093  CG  PHE A 163      16.240  20.989  54.878  1.00  0.00      A1   C
ATOM   1094  CD1 PHE A 163      17.202  21.467  54.005  1.00  0.00      A1   C
ATOM   1095  CD2 PHE A 163      15.832  21.798  55.926  1.00  0.00      A1   C
ATOM   1096  CE1 PHE A 163      17.753  22.722  54.182  1.00  0.00      A1   C
ATOM   1097  CE2 PHE A 163      16.378  23.054  56.105  1.00  0.00      A1   C
ATOM   1098  CZ  PHE A 163      17.338  23.515  55.233  1.00  0.00      A1   C
ATOM   1099  N   PRO A 164      14.777  19.933  51.583  1.00  0.00      A1   N
ATOM   1100  CA  PRO A 164      14.897  20.743  50.396  1.00  0.00      A1   C
ATOM   1101  C   PRO A 164      13.562  21.348  49.962  1.00  0.00      A1   C
ATOM   1102  O   PRO A 164      13.557  22.435  49.543  1.00  0.00      A1   O
ATOM   1103  CB  PRO A 164      15.370  19.761  49.332  1.00  0.00      A1   C
ATOM   1104  CG  PRO A 164      15.996  18.650  50.100  1.00  0.00      A1   C
ATOM   1105  CD  PRO A 164      15.264  18.592  51.413  1.00  0.00      A1   C
ATOM   1106  N   GLN A 165      12.480  20.593  50.064  1.00  0.00      A1   N
ATOM   1107  CA  GLN A 165      11.155  21.110  49.663  1.00  0.00      A1   C
ATOM   1108  C   GLN A 165      10.756  22.270  50.572  1.00  0.00      A1   C
ATOM   1109  O   GLN A 165      10.128  23.178  50.111  1.00  0.00      A1   O
ATOM   1110  CB  GLN A 165      10.153  19.975  49.504  1.00  0.00      A1   C
ATOM   1111  CG  GLN A 165      10.424  19.139  48.271  1.00  0.00      A1   C
ATOM   1112  CD  GLN A 165       9.151  18.862  47.528  1.00  0.00      A1   C
ATOM   1113  OE1 GLN A 165       8.080  18.891  48.096  1.00  0.00      A1   O
ATOM   1114  NE2 GLN A 165       9.266  18.599  46.250  1.00  0.00      A1   N
ATOM   1115  N   GLY A 166      11.048  22.162  51.849  1.00  0.00      A1   N
ATOM   1116  CA  GLY A 166      10.752  23.265  52.763  1.00  0.00      A1   C
ATOM   1117  C   GLY A 166      11.605  24.477  52.455  1.00  0.00      A1   C
ATOM   1118  O   GLY A 166      11.081  25.567  52.457  1.00  0.00      A1   O
ATOM   1119  N   TYR A 167      12.866  24.248  52.116  1.00  0.00      A1   N
ATOM   1120  CA  TYR A 167      13.833  25.324  51.936  1.00  0.00      A1   C
ATOM   1121  C   TYR A 167      13.547  26.130  50.671  1.00  0.00      A1   C
ATOM   1122  O   TYR A 167      13.657  27.361  50.676  1.00  0.00      A1   O
ATOM   1123  CB  TYR A 167      15.240  24.730  51.907  1.00  0.00      A1   C
ATOM   1124  CG  TYR A 167      16.356  25.745  51.845  1.00  0.00      A1   C
ATOM   1125  CD1 TYR A 167      16.962  26.066  50.637  1.00  0.00      A1   C
ATOM   1126  CD2 TYR A 167      16.811  26.373  52.995  1.00  0.00      A1   C
ATOM   1127  CE1 TYR A 167      17.988  26.996  50.573  1.00  0.00      A1   C
ATOM   1128  CE2 TYR A 167      17.836  27.303  52.942  1.00  0.00      A1   C
ATOM   1129  CZ  TYR A 167      18.422  27.609  51.730  1.00  0.00      A1   C
ATOM   1130  OH  TYR A 167      19.443  28.531  51.678  1.00  0.00      A1   O
ATOM   1131  N   TYR A 168      13.181  25.458  49.579  1.00  0.00      A1   N
ATOM   1132  CA  TYR A 168      12.945  26.133  48.309  1.00  0.00      A1   C
ATOM   1133  C   TYR A 168      11.500  26.574  48.102  1.00  0.00      A1   C
ATOM   1134  O   TYR A 168      11.206  27.194  47.077  1.00  0.00      A1   O
ATOM   1135  CB  TYR A 168      13.384  25.236  47.147  1.00  0.00      A1   C
ATOM   1136  CG  TYR A 168      14.878  24.991  47.101  1.00  0.00      A1   C
ATOM   1137  CD1 TYR A 168      15.771  26.041  46.916  1.00  0.00      A1   C
ATOM   1138  CD2 TYR A 168      15.392  23.713  47.223  1.00  0.00      A1   C
ATOM   1139  CE1 TYR A 168      17.139  25.815  46.869  1.00  0.00      A1   C
ATOM   1140  CE2 TYR A 168      16.752  23.481  47.178  1.00  0.00      A1   C
ATOM   1141  CZ  TYR A 168      17.619  24.531  47.001  1.00  0.00      A1   C
ATOM   1142  OH  TYR A 168      18.970  24.284  46.957  1.00  0.00      A1   O
ATOM   1143  N   SER A 169      10.587  26.241  49.010  1.00  0.00      A1   N
ATOM   1144  CA  SER A 169       9.219  26.718  48.882  1.00  0.00      A1   C
ATOM   1145  C   SER A 169       9.143  28.210  49.177  1.00  0.00      A1   C
ATOM   1146  O   SER A 169       9.832  28.720  50.066  1.00  0.00      A1   O
ATOM   1147  CB  SER A 169       8.289  25.950  49.821  1.00  0.00      A1   C
ATOM   1148  OG  SER A 169       8.066  24.634  49.347  1.00  0.00      A1   O
ATOM   1149  N   THR A 170       8.287  28.909  48.433  1.00  0.00      A1   N
ATOM   1150  CA  THR A 170       8.113  30.343  48.611  1.00  0.00      A1   C
ATOM   1151  C   THR A 170       6.740  30.728  48.081  1.00  0.00      A1   C
ATOM   1152  O   THR A 170       6.141  30.008  47.276  1.00  0.00      A1   O
ATOM   1153  CB  THR A 170       9.221  31.146  47.903  1.00  0.00      A1   C
ATOM   1154  OG1 THR A 170       9.171  32.511  48.325  1.00  0.00      A1   O
ATOM   1155  CG2 THR A 170       9.058  31.105  46.386  1.00  0.00      A1   C
ATOM   1156  N   THR A 171       6.235  31.860  48.562  1.00  0.00      A1   N
ATOM   1157  CA  THR A 171       5.022  32.458  48.022  1.00  0.00      A1   C
ATOM   1158  C   THR A 171       5.389  33.558  47.033  1.00  0.00      A1   C
ATOM   1159  O   THR A 171       6.330  34.323  47.264  1.00  0.00      A1   O
ATOM   1160  CB  THR A 171       4.141  33.033  49.133  1.00  0.00      A1   C
ATOM   1161  OG1 THR A 171       4.855  34.063  49.829  1.00  0.00      A1   O
ATOM   1162  CG2 THR A 171       3.739  31.943  50.109  1.00  0.00      A1   C
ATOM   1163  N   GLU A 172       4.646  33.632  45.930  1.00  0.00      A1   N
ATOM   1164  CA  GLU A 172       4.953  34.630  44.908  1.00  0.00      A1   C
ATOM   1165  C   GLU A 172       3.772  34.754  43.957  1.00  0.00      A1   C
ATOM   1166  O   GLU A 172       3.037  33.787  43.747  1.00  0.00      A1   O
ATOM   1167  CB  GLU A 172       6.223  34.254  44.129  1.00  0.00      A1   C
ATOM   1168  CG  GLU A 172       6.056  33.013  43.256  1.00  0.00      A1   C
ATOM   1169  CD  GLU A 172       7.371  32.340  42.904  1.00  0.00      A1   C
ATOM   1170  OE1 GLU A 172       7.353  31.128  42.625  1.00  0.00      A1   O
ATOM   1171  OE2 GLU A 172       8.420  33.012  42.904  1.00  0.00      A1   O
ATOM   1172  N   THR A 173       3.576  35.958  43.415  1.00  0.00      A1   N
ATOM   1173  CA  THR A 173       2.632  36.134  42.314  1.00  0.00      A1   C
ATOM   1174  C   THR A 173       3.210  35.545  41.031  1.00  0.00      A1   C
ATOM   1175  O   THR A 173       4.406  35.679  40.755  1.00  0.00      A1   O
ATOM   1176  CB  THR A 173       2.296  37.611  42.118  1.00  0.00      A1   C
ATOM   1177  OG1 THR A 173       3.485  38.337  41.787  1.00  0.00      A1   O
ATOM   1178  CG2 THR A 173       1.687  38.193  43.386  1.00  0.00      A1   C
ATOM   1179  N   MET A 174       2.361  34.894  40.237  1.00  0.00      A1   N
ATOM   1180  CA  MET A 174       2.823  34.122  39.079  1.00  0.00      A1   C
ATOM   1181  C   MET A 174       1.955  34.381  37.852  1.00  0.00      A1   C
ATOM   1182  O   MET A 174       1.305  33.468  37.332  1.00  0.00      A1   O
ATOM   1183  CB  MET A 174       2.831  32.629  39.420  1.00  0.00      A1   C
ATOM   1184  CG  MET A 174       3.932  31.825  38.752  1.00  0.00      A1   C
ATOM   1185  SD  MET A 174       5.566  32.247  39.387  1.00  0.00      A1   S
ATOM   1186  CE  MET A 174       6.553  30.948  38.644  1.00  0.00      A1   C
ATOM   1187  N   PRO A 175       1.988  35.607  37.300  1.00  0.00      A1   N
ATOM   1188  CA  PRO A 175       2.669  36.836  37.717  1.00  0.00      A1   C
ATOM   1189  C   PRO A 175       1.824  37.767  38.590  1.00  0.00      A1   C
ATOM   1190  O   PRO A 175       2.384  38.675  39.204  1.00  0.00      A1   O
ATOM   1191  CB  PRO A 175       2.986  37.513  36.383  1.00  0.00      A1   C
ATOM   1192  CG  PRO A 175       1.837  37.125  35.518  1.00  0.00      A1   C
ATOM   1193  CD  PRO A 175       1.390  35.753  35.961  1.00  0.00      A1   C
ATOM   1194  N   SER A 176       0.506  37.565  38.641  1.00  0.00      A1   N
ATOM   1195  CA  SER A 176      -0.366  38.494  39.351  1.00  0.00      A1   C
ATOM   1196  C   SER A 176      -1.027  37.923  40.601  1.00  0.00      A1   C
ATOM   1197  O   SER A 176      -1.345  38.693  41.509  1.00  0.00      A1   O
ATOM   1198  CB  SER A 176      -1.459  39.028  38.410  1.00  0.00      A1   C
ATOM   1199  OG  SER A 176      -2.292  37.987  37.935  1.00  0.00      A1   O
ATOM   1200  N   ARG A 177      -1.248  36.614  40.685  1.00  0.00      A1   N
ATOM   1201  CA  ARG A 177      -1.920  36.020  41.836  1.00  0.00      A1   C
ATOM   1202  C   ARG A 177      -0.960  35.136  42.625  1.00  0.00      A1   C
ATOM   1203  O   ARG A 177      -0.077  34.495  42.050  1.00  0.00      A1   O
ATOM   1204  CB  ARG A 177      -3.158  35.231  41.396  1.00  0.00      A1   C
ATOM   1205  CG  ARG A 177      -4.272  36.146  40.910  1.00  0.00      A1   C
ATOM   1206  CD  ARG A 177      -5.406  35.391  40.242  1.00  0.00      A1   C
ATOM   1207  NE  ARG A 177      -6.332  36.314  39.592  1.00  0.00      A1   N
ATOM   1208  CZ  ARG A 177      -7.436  36.797  40.155  1.00  0.00      A1   C
ATOM   1209  NH1 ARG A 177      -8.211  37.641  39.479  1.00  0.00      A1   N
ATOM   1210  NH2 ARG A 177      -7.762  36.447  41.393  1.00  0.00      A1   N
ATOM   1211  N   VAL A 178      -1.119  35.147  43.953  1.00  0.00      A1   N
ATOM   1212  CA  VAL A 178      -0.195  34.446  44.842  1.00  0.00      A1   C
ATOM   1213  C   VAL A 178      -0.332  32.935  44.691  1.00  0.00      A1   C
ATOM   1214  O   VAL A 178      -1.438  32.380  44.712  1.00  0.00      A1   O
ATOM   1215  CB  VAL A 178      -0.434  34.866  46.304  1.00  0.00      A1   C
ATOM   1216  CG1 VAL A 178       0.570  34.169  47.239  1.00  0.00      A1   C
ATOM   1217  CG2 VAL A 178      -0.363  36.386  46.450  1.00  0.00      A1   C
ATOM   1218  N   VAL A 179       0.809  32.255  44.623  1.00  0.00      A1   N
ATOM   1219  CA  VAL A 179       0.884  30.805  44.680  1.00  0.00      A1   C
ATOM   1220  C   VAL A 179       1.994  30.438  45.654  1.00  0.00      A1   C
ATOM   1221  O   VAL A 179       2.897  31.230  45.945  1.00  0.00      A1   O
ATOM   1222  CB  VAL A 179       1.159  30.144  43.305  1.00  0.00      A1   C
ATOM   1223  CG1 VAL A 179       0.089  30.513  42.281  1.00  0.00      A1   C
ATOM   1224  CG2 VAL A 179       2.553  30.511  42.813  1.00  0.00      A1   C
ATOM   1225  N   CYS A 180       1.893  29.223  46.179  1.00  0.00      A1   N
ATOM   1226  CA  CYS A 180       2.981  28.578  46.895  1.00  0.00      A1   C
ATOM   1227  C   CYS A 180       3.682  27.656  45.907  1.00  0.00      A1   C
ATOM   1228  O   CYS A 180       3.063  26.723  45.384  1.00  0.00      A1   O
ATOM   1229  CB  CYS A 180       2.450  27.805  48.104  1.00  0.00      A1   C
ATOM   1230  SG  CYS A 180       3.646  26.720  48.950  1.00  0.00      A1   S
ATOM   1231  N   LYS A 181       4.960  27.919  45.643  1.00  0.00      A1   N
ATOM   1232  CA  LYS A 181       5.703  27.168  44.642  1.00  0.00      A1   C
ATOM   1233  C   LYS A 181       7.089  26.831  45.171  1.00  0.00      A1   C
ATOM   1234  O   LYS A 181       7.716  27.642  45.862  1.00  0.00      A1   O
ATOM   1235  CB  LYS A 181       5.815  27.957  43.326  1.00  0.00      A1   C
ATOM   1236  CG  LYS A 181       6.535  27.217  42.205  1.00  0.00      A1   C
ATOM   1237  CD  LYS A 181       6.440  27.983  40.892  1.00  0.00      A1   C
ATOM   1238  CE  LYS A 181       7.233  27.293  39.784  1.00  0.00      A1   C
ATOM   1239  NZ  LYS A 181       6.865  25.853  39.658  1.00  0.00      A1   N
ATOM   1240  N   ILE A 182       7.556  25.627  44.847  1.00  0.00      A1   N
ATOM   1241  CA  ILE A 182       8.916  25.207  45.171  1.00  0.00      A1   C
ATOM   1242  C   ILE A 182       9.835  25.748  44.081  1.00  0.00      A1   C
ATOM   1243  O   ILE A 182       9.766  25.317  42.928  1.00  0.00      A1   O
ATOM   1244  CB  ILE A 182       9.022  23.683  45.278  1.00  0.00      A1   C
ATOM   1245  CG1 ILE A 182       7.924  23.143  46.191  1.00  0.00      A1   C
ATOM   1246  CG2 ILE A 182      10.401  23.269  45.797  1.00  0.00      A1   C
ATOM   1247  CD1 ILE A 182       7.817  21.656  46.166  1.00  0.00      A1   C
ATOM   1248  N   GLU A 183      10.644  26.734  44.452  1.00  0.00      A1   N
ATOM   1249  CA  GLU A 183      11.587  27.366  43.502  1.00  0.00      A1   C
ATOM   1250  C   GLU A 183      12.937  26.657  43.583  1.00  0.00      A1   C
ATOM   1251  O   GLU A 183      13.811  27.137  44.289  1.00  0.00      A1   O
ATOM   1252  CB  GLU A 183      11.730  28.852  43.811  1.00  0.00      A1   C
ATOM   1253  CG  GLU A 183      10.572  29.690  43.321  1.00  0.00      A1   C
ATOM   1254  CD  GLU A 183      10.436  29.821  41.817  1.00  0.00      A1   C
ATOM   1255  OE1 GLU A 183       9.522  30.501  41.372  1.00  0.00      A1   O
ATOM   1256  OE2 GLU A 183      11.249  29.242  41.105  1.00  0.00      A1   O
ATOM   1257  N   TRP A 184      13.095  25.588  42.813  1.00  0.00      A1   N
ATOM   1258  CA  TRP A 184      14.367  24.835  42.747  1.00  0.00      A1   C
ATOM   1259  C   TRP A 184      15.383  25.691  42.000  1.00  0.00      A1   C
ATOM   1260  O   TRP A 184      14.967  26.420  41.105  1.00  0.00      A1   O
ATOM   1261  CB  TRP A 184      14.142  23.527  41.997  1.00  0.00      A1   C
ATOM   1262  CG  TRP A 184      13.225  22.575  42.694  1.00  0.00      A1   C
ATOM   1263  CD1 TRP A 184      11.897  22.390  42.460  1.00  0.00      A1   C
ATOM   1264  CD2 TRP A 184      13.577  21.673  43.748  1.00  0.00      A1   C
ATOM   1265  NE1 TRP A 184      11.409  21.418  43.282  1.00  0.00      A1   N
ATOM   1266  CE2 TRP A 184      12.411  20.972  44.091  1.00  0.00      A1   C
ATOM   1267  CE3 TRP A 184      14.761  21.389  44.421  1.00  0.00      A1   C
ATOM   1268  CZ2 TRP A 184      12.395  20.004  45.084  1.00  0.00      A1   C
ATOM   1269  CZ3 TRP A 184      14.747  20.432  45.404  1.00  0.00      A1   C
ATOM   1270  CH2 TRP A 184      13.578  19.752  45.727  1.00  0.00      A1   C
ATOM   1271  N   PRO A 185      16.692  25.573  42.278  1.00  0.00      A1   N
ATOM   1272  CA  PRO A 185      17.679  26.376  41.585  1.00  0.00      A1   C
ATOM   1273  C   PRO A 185      17.497  26.026  40.109  1.00  0.00      A1   C
ATOM   1274  O   PRO A 185      17.384  24.877  39.801  1.00  0.00      A1   O
ATOM   1275  CB  PRO A 185      19.003  25.828  42.113  1.00  0.00      A1   C
ATOM   1276  CG  PRO A 185      18.648  25.299  43.468  1.00  0.00      A1   C
ATOM   1277  CD  PRO A 185      17.282  24.684  43.266  1.00  0.00      A1   C
ATOM   1278  N   GLU A 186      17.471  27.044  39.253  1.00  0.00      A1   N
ATOM   1279  CA  GLU A 186      17.258  26.806  37.805  1.00  0.00      A1   C
ATOM   1280  C   GLU A 186      18.449  25.986  37.326  1.00  0.00      A1   C
ATOM   1281  O   GLU A 186      19.578  26.339  37.682  1.00  0.00      A1   O
ATOM   1282  CB  GLU A 186      17.136  28.149  37.088  1.00  0.00      A1   C
ATOM   1283  CG  GLU A 186      15.892  28.939  37.455  1.00  0.00      A1   C
ATOM   1284  CD  GLU A 186      15.733  30.319  36.834  1.00  0.00      A1   C
ATOM   1285  OE1 GLU A 186      16.705  30.802  36.220  1.00  0.00      A1   O
ATOM   1286  OE2 GLU A 186      14.645  30.914  36.977  1.00  0.00      A1   O
ATOM   1287  N   HIS A 187      18.199  24.944  36.539  1.00  0.00      A1   N
ATOM   1288  CA  HIS A 187      19.316  24.071  36.101  1.00  0.00      A1   C
ATOM   1289  C   HIS A 187      18.995  23.373  34.786  1.00  0.00      A1   C
ATOM   1290  O   HIS A 187      18.081  23.814  34.076  1.00  0.00      A1   O
ATOM   1291  CB  HIS A 187      19.772  23.079  37.177  1.00  0.00      A1   C
ATOM   1292  CG  HIS A 187      20.257  23.736  38.429  1.00  0.00      A1   C
ATOM   1293  ND1 HIS A 187      21.426  24.459  38.471  1.00  0.00      A1   N
ATOM   1294  CD2 HIS A 187      19.743  23.778  39.677  1.00  0.00      A1   C
ATOM   1295  CE1 HIS A 187      21.611  24.927  39.689  1.00  0.00      A1   C
ATOM   1296  NE2 HIS A 187      20.592  24.524  40.446  1.00  0.00      A1   N
ATOM   1297  N   PRO A 188      19.705  22.268  34.492  1.00  0.00      A1   N
ATOM   1298  CA  PRO A 188      19.594  21.601  33.208  1.00  0.00      A1   C
ATOM   1299  C   PRO A 188      18.228  20.938  33.045  1.00  0.00      A1   C
ATOM   1300  O   PRO A 188      18.118  19.755  33.178  1.00  0.00      A1   O
ATOM   1301  CB  PRO A 188      20.673  20.517  33.296  1.00  0.00      A1   C
ATOM   1302  CG  PRO A 188      20.773  20.209  34.762  1.00  0.00      A1   C
ATOM   1303  CD  PRO A 188      20.484  21.512  35.471  1.00  0.00      A1   C
ATOM   1304  N   ASN A 189      17.248  21.756  32.677  1.00  0.00      A1   N
ATOM   1305  CA  ASN A 189      15.865  21.265  32.484  1.00  0.00      A1   C
ATOM   1306  C   ASN A 189      15.358  20.563  33.742  1.00  0.00      A1   C
ATOM   1307  O   ASN A 189      14.925  19.404  33.644  1.00  0.00      A1   O
ATOM   1308  CB  ASN A 189      15.658  20.599  31.128  1.00  0.00      A1   C
ATOM   1309  CG  ASN A 189      15.126  21.627  30.158  1.00  0.00      A1   C
ATOM   1310  OD1 ASN A 189      15.170  22.821  30.449  1.00  0.00      A1   O
ATOM   1311  ND2 ASN A 189      14.587  21.179  29.036  1.00  0.00      A1   N
ATOM   1312  N   LYS A 190      15.511  21.256  34.873  1.00  0.00      A1   N
ATOM   1313  CA  LYS A 190      14.963  20.840  36.185  1.00  0.00      A1   C
ATOM   1314  C   LYS A 190      15.456  19.461  36.602  1.00  0.00      A1   C
ATOM   1315  O   LYS A 190      14.642  18.695  37.098  1.00  0.00      A1   O
ATOM   1316  CB  LYS A 190      13.440  20.879  36.085  1.00  0.00      A1   C
ATOM   1317  CG  LYS A 190      12.905  22.194  35.543  1.00  0.00      A1   C
ATOM   1318  CD  LYS A 190      11.467  22.480  35.882  1.00  0.00      A1   C
ATOM   1319  CE  LYS A 190      11.081  23.909  35.574  1.00  0.00      A1   C
ATOM   1320  NZ  LYS A 190       9.627  24.137  35.724  1.00  0.00      A1   N
ATOM   1321  N   ILE A 191      16.735  19.166  36.398  1.00  0.00      A1   N
ATOM   1322  CA  ILE A 191      17.261  17.832  36.802  1.00  0.00      A1   C
ATOM   1323  C   ILE A 191      17.176  17.662  38.322  1.00  0.00      A1   C
ATOM   1324  O   ILE A 191      16.892  16.555  38.759  1.00  0.00      A1   O
ATOM   1325  CB  ILE A 191      18.646  17.510  36.202  1.00  0.00      A1   C
ATOM   1326  CG1 ILE A 191      18.753  16.028  35.851  1.00  0.00      A1   C
ATOM   1327  CG2 ILE A 191      19.800  17.940  37.088  1.00  0.00      A1   C
ATOM   1328  CD1 ILE A 191      17.750  15.570  34.823  1.00  0.00      A1   C
ATOM   1329  N   TYR A 192      17.406  18.722  39.092  1.00  0.00      A1   N
ATOM   1330  CA  TYR A 192      17.418  18.574  40.563  1.00  0.00      A1   C
ATOM   1331  C   TYR A 192      16.044  18.181  41.101  1.00  0.00      A1   C
ATOM   1332  O   TYR A 192      15.976  17.265  41.906  1.00  0.00      A1   O
ATOM   1333  CB  TYR A 192      18.108  19.777  41.196  1.00  0.00      A1   C
ATOM   1334  CG  TYR A 192      19.607  19.627  41.151  1.00  0.00      A1   C
ATOM   1335  CD1 TYR A 192      20.181  18.375  41.265  1.00  0.00      A1   C
ATOM   1336  CD2 TYR A 192      20.451  20.710  40.976  1.00  0.00      A1   C
ATOM   1337  CE1 TYR A 192      21.551  18.195  41.224  1.00  0.00      A1   C
ATOM   1338  CE2 TYR A 192      21.825  20.549  40.931  1.00  0.00      A1   C
ATOM   1339  CZ  TYR A 192      22.376  19.287  41.054  1.00  0.00      A1   C
ATOM   1340  OH  TYR A 192      23.727  19.111  41.009  1.00  0.00      A1   O
ATOM   1341  N   GLU A 193      14.985  18.823  40.630  1.00  0.00      A1   N
ATOM   1342  CA  GLU A 193      13.649  18.440  41.132  1.00  0.00      A1   C
ATOM   1343  C   GLU A 193      13.296  17.029  40.663  1.00  0.00      A1   C
ATOM   1344  O   GLU A 193      12.607  16.350  41.399  1.00  0.00      A1   O
ATOM   1345  CB  GLU A 193      12.583  19.490  40.850  1.00  0.00      A1   C
ATOM   1346  CG  GLU A 193      12.371  19.764  39.392  1.00  0.00      A1   C
ATOM   1347  CD  GLU A 193      11.955  21.193  39.118  1.00  0.00      A1   C
ATOM   1348  OE1 GLU A 193      12.849  22.058  39.021  1.00  0.00      A1   O
ATOM   1349  OE2 GLU A 193      10.745  21.429  38.987  1.00  0.00      A1   O
ATOM   1350  N   LYS A 194      13.662  16.667  39.434  1.00  0.00      A1   N
ATOM   1351  CA  LYS A 194      13.344  15.309  38.930  1.00  0.00      A1   C
ATOM   1352  C   LYS A 194      14.092  14.254  39.748  1.00  0.00      A1   C
ATOM   1353  O   LYS A 194      13.468  13.298  40.159  1.00  0.00      A1   O
ATOM   1354  CB  LYS A 194      13.691  15.184  37.448  1.00  0.00      A1   C
ATOM   1355  CG  LYS A 194      12.838  16.022  36.515  1.00  0.00      A1   C
ATOM   1356  CD  LYS A 194      13.278  15.940  35.075  1.00  0.00      A1   C
ATOM   1357  CE  LYS A 194      12.389  16.730  34.139  1.00  0.00      A1   C
ATOM   1358  NZ  LYS A 194      11.920  17.978  34.778  1.00  0.00      A1   N
ATOM   1359  N   VAL A 195      15.370  14.465  40.028  1.00  0.00      A1   N
ATOM   1360  CA  VAL A 195      16.103  13.462  40.794  1.00  0.00      A1   C
ATOM   1361  C   VAL A 195      15.557  13.378  42.211  1.00  0.00      A1   C
ATOM   1362  O   VAL A 195      15.387  12.284  42.764  1.00  0.00      A1   O
ATOM   1363  CB  VAL A 195      17.610  13.783  40.785  1.00  0.00      A1   C
ATOM   1364  CG1 VAL A 195      18.350  12.912  41.788  1.00  0.00      A1   C
ATOM   1365  CG2 VAL A 195      18.183  13.605  39.386  1.00  0.00      A1   C
ATOM   1366  N   TYR A 196      15.222  14.527  42.801  1.00  0.00      A1   N
ATOM   1367  CA  TYR A 196      14.674  14.532  44.148  1.00  0.00      A1   C
ATOM   1368  C   TYR A 196      13.313  13.855  44.192  1.00  0.00      A1   C
ATOM   1369  O   TYR A 196      13.044  13.057  45.097  1.00  0.00      A1   O
ATOM   1370  CB  TYR A 196      14.573  15.967  44.666  1.00  0.00      A1   C
ATOM   1371  CG  TYR A 196      13.916  16.071  46.020  1.00  0.00      A1   C
ATOM   1372  CD1 TYR A 196      12.555  16.333  46.137  1.00  0.00      A1   C
ATOM   1373  CD2 TYR A 196      14.654  15.900  47.184  1.00  0.00      A1   C
ATOM   1374  CE1 TYR A 196      11.953  16.418  47.372  1.00  0.00      A1   C
ATOM   1375  CE2 TYR A 196      14.062  15.994  48.424  1.00  0.00      A1   C
ATOM   1376  CZ  TYR A 196      12.713  16.254  48.516  1.00  0.00      A1   C
ATOM   1377  OH  TYR A 196      12.124  16.337  49.759  1.00  0.00      A1   O
ATOM   1378  N   HIS A 197      12.445  14.144  43.218  1.00  0.00      A1   N
ATOM   1379  CA  HIS A 197      11.129  13.520  43.205  1.00  0.00      A1   C
ATOM   1380  C   HIS A 197      11.249  12.008  43.060  1.00  0.00      A1   C
ATOM   1381  O   HIS A 197      10.568  11.253  43.769  1.00  0.00      A1   O
ATOM   1382  CB  HIS A 197      10.289  14.120  42.073  1.00  0.00      A1   C
ATOM   1383  CG  HIS A 197       8.978  13.430  41.853  1.00  0.00      A1   C
ATOM   1384  ND1 HIS A 197       8.363  13.385  40.621  1.00  0.00      A1   N
ATOM   1385  CD2 HIS A 197       8.163  12.765  42.705  1.00  0.00      A1   C
ATOM   1386  CE1 HIS A 197       7.227  12.717  40.722  1.00  0.00      A1   C
ATOM   1387  NE2 HIS A 197       7.084  12.328  41.976  1.00  0.00      A1   N
ATOM   1388  N   ILE A 198      12.159  11.548  42.198  1.00  0.00      A1   N
ATOM   1389  CA  ILE A 198      12.322  10.110  41.999  1.00  0.00      A1   C
ATOM   1390  C   ILE A 198      12.853   9.451  43.266  1.00  0.00      A1   C
ATOM   1391  O   ILE A 198      12.350   8.405  43.703  1.00  0.00      A1   O
ATOM   1392  CB  ILE A 198      13.243   9.832  40.796  1.00  0.00      A1   C
ATOM   1393  CG1 ILE A 198      12.610  10.333  39.497  1.00  0.00      A1   C
ATOM   1394  CG2 ILE A 198      13.557   8.348  40.700  1.00  0.00      A1   C
ATOM   1395  CD1 ILE A 198      11.272   9.701  39.198  1.00  0.00      A1   C
ATOM   1396  N   CYS A 199      13.876  10.055  43.880  1.00  0.00      A1   N
ATOM   1397  CA  CYS A 199      14.457   9.465  45.082  1.00  0.00      A1   C
ATOM   1398  C   CYS A 199      13.456   9.435  46.224  1.00  0.00      A1   C
ATOM   1399  O   CYS A 199      13.402   8.459  46.980  1.00  0.00      A1   O
ATOM   1400  CB  CYS A 199      15.709  10.233  45.499  1.00  0.00      A1   C
ATOM   1401  SG  CYS A 199      17.090  10.053  44.361  1.00  0.00      A1   S
ATOM   1402  N   VAL A 200      12.635  10.478  46.356  1.00  0.00      A1   N
ATOM   1403  CA  VAL A 200      11.638  10.464  47.419  1.00  0.00      A1   C
ATOM   1404  C   VAL A 200      10.598   9.385  47.155  1.00  0.00      A1   C
ATOM   1405  O   VAL A 200      10.196   8.661  48.073  1.00  0.00      A1   O
ATOM   1406  CB  VAL A 200      10.983  11.848  47.580  1.00  0.00      A1   C
ATOM   1407  CG1 VAL A 200       9.816  11.756  48.559  1.00  0.00      A1   C
ATOM   1408  CG2 VAL A 200      12.004  12.861  48.071  1.00  0.00      A1   C
ATOM   1409  N   THR A 201      10.160   9.239  45.898  1.00  0.00      A1   N
ATOM   1410  CA  THR A 201       9.167   8.212  45.603  1.00  0.00      A1   C
ATOM   1411  C   THR A 201       9.724   6.819  45.859  1.00  0.00      A1   C
ATOM   1412  O   THR A 201       8.985   5.924  46.283  1.00  0.00      A1   O
ATOM   1413  CB  THR A 201       8.680   8.331  44.158  1.00  0.00      A1   C
ATOM   1414  OG1 THR A 201       8.178   9.653  43.926  1.00  0.00      A1   O
ATOM   1415  CG2 THR A 201       7.559   7.333  43.897  1.00  0.00      A1   C
ATOM   1416  N   VAL A 202      11.023   6.621  45.635  1.00  0.00      A1   N
ATOM   1417  CA  VAL A 202      11.635   5.331  45.946  1.00  0.00      A1   C
ATOM   1418  C   VAL A 202      11.706   5.122  47.455  1.00  0.00      A1   C
ATOM   1419  O   VAL A 202      11.348   4.054  47.968  1.00  0.00      A1   O
ATOM   1420  CB  VAL A 202      13.026   5.224  45.295  1.00  0.00      A1   C
ATOM   1421  CG1 VAL A 202      13.740   3.972  45.773  1.00  0.00      A1   C
ATOM   1422  CG2 VAL A 202      12.910   5.229  43.765  1.00  0.00      A1   C
ATOM   1423  N   LEU A 203      12.166   6.141  48.193  1.00  0.00      A1   N
ATOM   1424  CA  LEU A 203      12.384   5.980  49.629  1.00  0.00      A1   C
ATOM   1425  C   LEU A 203      11.087   5.821  50.412  1.00  0.00      A1   C
ATOM   1426  O   LEU A 203      11.068   5.119  51.430  1.00  0.00      A1   O
ATOM   1427  CB  LEU A 203      13.183   7.162  50.177  1.00  0.00      A1   C
ATOM   1428  CG  LEU A 203      14.651   7.167  49.752  1.00  0.00      A1   C
ATOM   1429  CD1 LEU A 203      15.338   8.465  50.138  1.00  0.00      A1   C
ATOM   1430  CD2 LEU A 203      15.361   5.974  50.370  1.00  0.00      A1   C
ATOM   1431  N   ILE A 204      10.027   6.479  49.984  1.00  0.00      A1   N
ATOM   1432  CA  ILE A 204       8.769   6.400  50.766  1.00  0.00      A1   C
ATOM   1433  C   ILE A 204       7.766   5.446  50.127  1.00  0.00      A1   C
ATOM   1434  O   ILE A 204       6.703   5.329  50.657  1.00  0.00      A1   O
ATOM   1435  CB  ILE A 204       8.185   7.798  50.993  1.00  0.00      A1   C
ATOM   1436  CG1 ILE A 204       7.587   8.368  49.714  1.00  0.00      A1   C
ATOM   1437  CG2 ILE A 204       9.212   8.728  51.601  1.00  0.00      A1   C
ATOM   1438  CD1 ILE A 204       6.640   9.488  49.954  1.00  0.00      A1   C
ATOM   1439  N   TYR A 205       8.088   4.816  49.012  1.00  0.00      A1   N
ATOM   1440  CA  TYR A 205       7.087   3.887  48.445  1.00  0.00      A1   C
ATOM   1441  C   TYR A 205       7.706   2.580  47.947  1.00  0.00      A1   C
ATOM   1442  O   TYR A 205       7.535   1.582  48.599  1.00  0.00      A1   O
ATOM   1443  CB  TYR A 205       6.235   4.555  47.369  1.00  0.00      A1   C
ATOM   1444  CG  TYR A 205       5.060   3.745  46.902  1.00  0.00      A1   C
ATOM   1445  CD1 TYR A 205       3.911   3.672  47.649  1.00  0.00      A1   C
ATOM   1446  CD2 TYR A 205       5.097   3.046  45.715  1.00  0.00      A1   C
ATOM   1447  CE1 TYR A 205       2.825   2.932  47.239  1.00  0.00      A1   C
ATOM   1448  CE2 TYR A 205       4.027   2.286  45.293  1.00  0.00      A1   C
ATOM   1449  CZ  TYR A 205       2.882   2.228  46.058  1.00  0.00      A1   C
ATOM   1450  OH  TYR A 205       1.820   1.503  45.658  1.00  0.00      A1   O
ATOM   1451  N   PHE A 206       8.434   2.613  46.839  1.00  0.00      A1   N
ATOM   1452  CA  PHE A 206       8.930   1.361  46.224  1.00  0.00      A1   C
ATOM   1453  C   PHE A 206       9.905   0.574  47.090  1.00  0.00      A1   C
ATOM   1454  O   PHE A 206       9.663  -0.585  47.311  1.00  0.00      A1   O
ATOM   1455  CB  PHE A 206       9.538   1.680  44.868  1.00  0.00      A1   C
ATOM   1456  CG  PHE A 206       8.519   2.224  43.918  1.00  0.00      A1   C
ATOM   1457  CD1 PHE A 206       7.534   1.408  43.411  1.00  0.00      A1   C
ATOM   1458  CD2 PHE A 206       8.523   3.554  43.569  1.00  0.00      A1   C
ATOM   1459  CE1 PHE A 206       6.579   1.903  42.553  1.00  0.00      A1   C
ATOM   1460  CE2 PHE A 206       7.561   4.048  42.715  1.00  0.00      A1   C
ATOM   1461  CZ  PHE A 206       6.593   3.223  42.208  1.00  0.00      A1   C
ATOM   1462  N   LEU A 207      10.916   1.219  47.629  1.00  0.00      A1   N
ATOM   1463  CA  LEU A 207      11.881   0.481  48.443  1.00  0.00      A1   C
ATOM   1464  C   LEU A 207      11.285  -0.096  49.724  1.00  0.00      A1   C
ATOM   1465  O   LEU A 207      11.469  -1.303  49.975  1.00  0.00      A1   O
ATOM   1466  CB  LEU A 207      13.092   1.370  48.751  1.00  0.00      A1   C
ATOM   1467  CG  LEU A 207      14.051   0.765  49.785  1.00  0.00      A1   C
ATOM   1468  CD1 LEU A 207      14.708  -0.500  49.237  1.00  0.00      A1   C
ATOM   1469  CD2 LEU A 207      15.098   1.778  50.223  1.00  0.00      A1   C
ATOM   1470  N   PRO A 208      10.610   0.681  50.585  1.00  0.00      A1   N
ATOM   1471  CA  PRO A 208      10.023   0.056  51.786  1.00  0.00      A1   C
ATOM   1472  C   PRO A 208       9.019  -1.033  51.462  1.00  0.00      A1   C
ATOM   1473  O   PRO A 208       8.958  -2.041  52.173  1.00  0.00      A1   O
ATOM   1474  CB  PRO A 208       9.381   1.241  52.525  1.00  0.00      A1   C
ATOM   1475  CG  PRO A 208       9.171   2.289  51.481  1.00  0.00      A1   C
ATOM   1476  CD  PRO A 208      10.316   2.128  50.525  1.00  0.00      A1   C
ATOM   1477  N   LEU A 209       8.248  -0.879  50.384  1.00  0.00      A1   N
ATOM   1478  CA  LEU A 209       7.295  -1.922  50.035  1.00  0.00      A1   C
ATOM   1479  C   LEU A 209       8.003  -3.196  49.602  1.00  0.00      A1   C
ATOM   1480  O   LEU A 209       7.579  -4.294  49.966  1.00  0.00      A1   O
ATOM   1481  CB  LEU A 209       6.342  -1.440  48.944  1.00  0.00      A1   C
ATOM   1482  CG  LEU A 209       5.292  -0.436  49.423  1.00  0.00      A1   C
ATOM   1483  CD1 LEU A 209       4.287  -0.165  48.333  1.00  0.00      A1   C
ATOM   1484  CD2 LEU A 209       4.604  -0.942  50.679  1.00  0.00      A1   C
ATOM   1485  N   LEU A 210       9.102  -3.075  48.854  1.00  0.00      A1   N
ATOM   1486  CA  LEU A 210       9.829  -4.278  48.460  1.00  0.00      A1   C
ATOM   1487  C   LEU A 210      10.449  -4.960  49.670  1.00  0.00      A1   C
ATOM   1488  O   LEU A 210      10.409  -6.193  49.786  1.00  0.00      A1   O
ATOM   1489  CB  LEU A 210      10.905  -3.936  47.429  1.00  0.00      A1   C
ATOM   1490  CG  LEU A 210      10.374  -3.376  46.110  1.00  0.00      A1   C
ATOM   1491  CD1 LEU A 210      11.513  -2.945  45.196  1.00  0.00      A1   C
ATOM   1492  CD2 LEU A 210       9.482  -4.399  45.424  1.00  0.00      A1   C
ATOM   1493  N   VAL A 211      10.970  -4.169  50.610  1.00  0.00      A1   N
ATOM   1494  CA  VAL A 211      11.602  -4.744  51.794  1.00  0.00      A1   C
ATOM   1495  C   VAL A 211      10.563  -5.437  52.670  1.00  0.00      A1   C
ATOM   1496  O   VAL A 211      10.748  -6.587  53.099  1.00  0.00      A1   O
ATOM   1497  CB  VAL A 211      12.363  -3.654  52.567  1.00  0.00      A1   C
ATOM   1498  CG1 VAL A 211      12.837  -4.183  53.916  1.00  0.00      A1   C
ATOM   1499  CG2 VAL A 211      13.531  -3.149  51.745  1.00  0.00      A1   C
ATOM   1500  N   ILE A 212       9.450  -4.752  52.942  1.00  0.00      A1   N
ATOM   1501  CA  ILE A 212       8.389  -5.335  53.752  1.00  0.00      A1   C
ATOM   1502  C   ILE A 212       7.765  -6.532  53.047  1.00  0.00      A1   C
ATOM   1503  O   ILE A 212       7.386  -7.513  53.699  1.00  0.00      A1   O
ATOM   1504  CB  ILE A 212       7.336  -4.259  54.091  1.00  0.00      A1   C
ATOM   1505  CG1 ILE A 212       7.939  -3.169  54.978  1.00  0.00      A1   C
ATOM   1506  CG2 ILE A 212       6.144  -4.867  54.795  1.00  0.00      A1   C
ATOM   1507  CD1 ILE A 212       7.015  -1.968  55.159  1.00  0.00      A1   C
ATOM   1508  N   GLY A 213       7.683  -6.498  51.717  1.00  0.00      A1   N
ATOM   1509  CA  GLY A 213       7.124  -7.629  51.005  1.00  0.00      A1   C
ATOM   1510  C   GLY A 213       8.014  -8.849  51.093  1.00  0.00      A1   C
ATOM   1511  O   GLY A 213       7.528  -9.956  51.328  1.00  0.00      A1   O
ATOM   1512  N   TYR A 214       9.334  -8.655  50.993  1.00  0.00      A1   N
ATOM   1513  CA  TYR A 214      10.245  -9.772  51.219  1.00  0.00      A1   C
ATOM   1514  C   TYR A 214      10.097 -10.315  52.636  1.00  0.00      A1   C
ATOM   1515  O   TYR A 214       9.953 -11.532  52.840  1.00  0.00      A1   O
ATOM   1516  CB  TYR A 214      11.698  -9.353  50.973  1.00  0.00      A1   C
ATOM   1517  CG  TYR A 214      12.670 -10.353  51.573  1.00  0.00      A1   C
ATOM   1518  CD1 TYR A 214      13.021 -11.506  50.882  1.00  0.00      A1   C
ATOM   1519  CD2 TYR A 214      13.204 -10.164  52.845  1.00  0.00      A1   C
ATOM   1520  CE1 TYR A 214      13.884 -12.437  51.434  1.00  0.00      A1   C
ATOM   1521  CE2 TYR A 214      14.066 -11.087  53.406  1.00  0.00      A1   C
ATOM   1522  CZ  TYR A 214      14.405 -12.223  52.697  1.00  0.00      A1   C
ATOM   1523  OH  TYR A 214      15.265 -13.149  53.248  1.00  0.00      A1   O
ATOM   1524  N   LEU A 215      10.123  -9.418  53.628  1.00  0.00      A1   N
ATOM   1525  CA  LEU A 215      10.116  -9.854  55.020  1.00  0.00      A1   C
ATOM   1526  C   LEU A 215       8.850 -10.636  55.343  1.00  0.00      A1   C
ATOM   1527  O   LEU A 215       8.908 -11.732  55.915  1.00  0.00      A1   O
ATOM   1528  CB  LEU A 215      10.260  -8.648  55.953  1.00  0.00      A1   C
ATOM   1529  CG  LEU A 215      11.569  -7.849  55.875  1.00  0.00      A1   C
ATOM   1530  CD1 LEU A 215      11.494  -6.545  56.690  1.00  0.00      A1   C
ATOM   1531  CD2 LEU A 215      12.765  -8.698  56.306  1.00  0.00      A1   C
ATOM   1532  N   TYR A 216       7.691 -10.099  54.964  1.00  0.00      A1   N
ATOM   1533  CA  TYR A 216       6.444 -10.783  55.267  1.00  0.00      A1   C
ATOM   1534  C   TYR A 216       6.167 -11.968  54.349  1.00  0.00      A1   C
ATOM   1535  O   TYR A 216       5.436 -12.867  54.755  1.00  0.00      A1   O
ATOM   1536  CB  TYR A 216       5.276  -9.794  55.237  1.00  0.00      A1   C
ATOM   1537  CG  TYR A 216       5.193  -8.965  56.508  1.00  0.00      A1   C
ATOM   1538  CD1 TYR A 216       5.575  -9.501  57.739  1.00  0.00      A1   C
ATOM   1539  CD2 TYR A 216       4.749  -7.650  56.477  1.00  0.00      A1   C
ATOM   1540  CE1 TYR A 216       5.508  -8.743  58.904  1.00  0.00      A1   C
ATOM   1541  CE2 TYR A 216       4.680  -6.887  57.626  1.00  0.00      A1   C
ATOM   1542  CZ  TYR A 216       5.059  -7.434  58.835  1.00  0.00      A1   C
ATOM   1543  OH  TYR A 216       4.987  -6.656  59.965  1.00  0.00      A1   O
ATOM   1544  N   THR A 217       6.768 -12.037  53.160  1.00  0.00      A1   N
ATOM   1545  CA  THR A 217       6.640 -13.254  52.372  1.00  0.00      A1   C
ATOM   1546  C   THR A 217       7.369 -14.399  53.056  1.00  0.00      A1   C
ATOM   1547  O   THR A 217       6.812 -15.493  53.232  1.00  0.00      A1   O
ATOM   1548  CB  THR A 217       7.187 -13.034  50.958  1.00  0.00      A1   C
ATOM   1549  OG1 THR A 217       6.328 -12.145  50.236  1.00  0.00      A1   O
ATOM   1550  CG2 THR A 217       7.272 -14.358  50.205  1.00  0.00      A1   C
ATOM   1551  N   VAL A 218       8.600 -14.143  53.506  1.00  0.00      A1   N
ATOM   1552  CA  VAL A 218       9.363 -15.189  54.177  1.00  0.00      A1   C
ATOM   1553  C   VAL A 218       8.675 -15.591  55.477  1.00  0.00      A1   C
ATOM   1554  O   VAL A 218       8.468 -16.784  55.749  1.00  0.00      A1   O
ATOM   1555  CB  VAL A 218      10.811 -14.724  54.412  1.00  0.00      A1   C
ATOM   1556  CG1 VAL A 218      11.542 -15.685  55.321  1.00  0.00      A1   C
ATOM   1557  CG2 VAL A 218      11.536 -14.585  53.078  1.00  0.00      A1   C
ATOM   1558  N   VAL A 219       8.258 -14.602  56.276  1.00  0.00      A1   N
ATOM   1559  CA  VAL A 219       7.632 -14.919  57.556  1.00  0.00      A1   C
ATOM   1560  C   VAL A 219       6.292 -15.619  57.355  1.00  0.00      A1   C
ATOM   1561  O   VAL A 219       5.979 -16.590  58.057  1.00  0.00      A1   O
ATOM   1562  CB  VAL A 219       7.484 -13.644  58.409  1.00  0.00      A1   C
ATOM   1563  CG1 VAL A 219       6.459 -13.860  59.513  1.00  0.00      A1   C
ATOM   1564  CG2 VAL A 219       8.830 -13.244  59.002  1.00  0.00      A1   C
ATOM   1565  N   GLY A 220       5.481 -15.163  56.395  1.00  0.00      A1   N
ATOM   1566  CA  GLY A 220       4.161 -15.740  56.239  1.00  0.00      A1   C
ATOM   1567  C   GLY A 220       4.214 -17.149  55.693  1.00  0.00      A1   C
ATOM   1568  O   GLY A 220       3.457 -18.021  56.132  1.00  0.00      A1   O
ATOM   1569  N   ILE A 221       5.152 -17.412  54.778  1.00  0.00      A1   N
ATOM   1570  CA  ILE A 221       5.328 -18.781  54.313  1.00  0.00      A1   C
ATOM   1571  C   ILE A 221       5.826 -19.667  55.446  1.00  0.00      A1   C
ATOM   1572  O   ILE A 221       5.328 -20.785  55.636  1.00  0.00      A1   O
ATOM   1573  CB  ILE A 221       6.269 -18.813  53.096  1.00  0.00      A1   C
ATOM   1574  CG1 ILE A 221       5.589 -18.134  51.897  1.00  0.00      A1   C
ATOM   1575  CG2 ILE A 221       6.678 -20.250  52.782  1.00  0.00      A1   C
ATOM   1576  CD1 ILE A 221       6.477 -17.938  50.674  1.00  0.00      A1   C
ATOM   1577  N   THR A 222       6.782 -19.176  56.247  1.00  0.00      A1   N
ATOM   1578  CA  THR A 222       7.301 -19.998  57.336  1.00  0.00      A1   C
ATOM   1579  C   THR A 222       6.214 -20.319  58.355  1.00  0.00      A1   C
ATOM   1580  O   THR A 222       6.113 -21.457  58.830  1.00  0.00      A1   O
ATOM   1581  CB  THR A 222       8.476 -19.296  58.019  1.00  0.00      A1   C
ATOM   1582  OG1 THR A 222       9.540 -19.121  57.075  1.00  0.00      A1   O
ATOM   1583  CG2 THR A 222       8.985 -20.119  59.206  1.00  0.00      A1   C
ATOM   1584  N   LEU A 223       5.358 -19.349  58.662  1.00  0.00      A1   N
ATOM   1585  CA  LEU A 223       4.318 -19.595  59.652  1.00  0.00      A1   C
ATOM   1586  C   LEU A 223       3.237 -20.519  59.106  1.00  0.00      A1   C
ATOM   1587  O   LEU A 223       2.790 -21.437  59.807  1.00  0.00      A1   O
ATOM   1588  CB  LEU A 223       3.718 -18.271  60.122  1.00  0.00      A1   C
ATOM   1589  CG  LEU A 223       4.648 -17.388  60.958  1.00  0.00      A1   C
ATOM   1590  CD1 LEU A 223       3.985 -16.061  61.272  1.00  0.00      A1   C
ATOM   1591  CD2 LEU A 223       5.060 -18.114  62.252  1.00  0.00      A1   C
ATOM   1592  N   ARG A 224       2.808 -20.311  57.856  1.00  0.00      A1   N
ATOM   1593  CA  ARG A 224       1.785 -21.189  57.299  1.00  0.00      A1   C
ATOM   1594  C   ARG A 224       2.297 -22.621  57.157  1.00  0.00      A1   C
ATOM   1595  O   ARG A 224       1.557 -23.577  57.415  1.00  0.00      A1   O
ATOM   1596  CB  ARG A 224       1.305 -20.647  55.948  1.00  0.00      A1   C
ATOM   1597  CG  ARG A 224       0.129 -21.421  55.330  1.00  0.00      A1   C
ATOM   1598  CD  ARG A 224      -0.463 -20.666  54.130  1.00  0.00      A1   C
ATOM   1599  NE  ARG A 224       0.610 -20.051  53.362  1.00  0.00      A1   N
ATOM   1600  CZ  ARG A 224       0.757 -18.750  53.140  1.00  0.00      A1   C
ATOM   1601  NH1 ARG A 224      -0.128 -17.865  53.582  1.00  0.00      A1   N
ATOM   1602  NH2 ARG A 224       1.803 -18.340  52.448  1.00  0.00      A1   N
ATOM   1603  N   ALA A 225       3.565 -22.793  56.777  1.00  0.00      A1   N
ATOM   1604  CA  ALA A 225       4.108 -24.137  56.630  1.00  0.00      A1   C
ATOM   1605  C   ALA A 225       4.351 -24.807  57.978  1.00  0.00      A1   C
ATOM   1606  O   ALA A 225       4.488 -26.032  58.029  1.00  0.00      A1   O
ATOM   1607  CB  ALA A 225       5.401 -24.103  55.817  1.00  0.00      A1   C
ATOM   1608  N   SER A 226       4.410 -24.032  59.058  1.00  0.00      A1   N
ATOM   1609  CA  SER A 226       4.546 -24.566  60.409  1.00  0.00      A1   C
ATOM   1610  C   SER A 226       3.168 -24.707  61.045  1.00  0.00      A1   C
ATOM   1611  O   SER A 226       3.025 -25.225  62.152  1.00  0.00      A1   O
ATOM   1612  CB  SER A 226       5.433 -23.658  61.266  1.00  0.00      A1   C
ATOM   1613  OG  SER A 226       6.669 -23.389  60.627  1.00  0.00      A1   O
ATOM   1614  N   GLY A1218       2.031 -24.603  60.403  1.00  0.00      A1   N
ATOM   1615  CA  GLY A1218       0.660 -24.730  60.853  1.00  0.00      A1   C
ATOM   1616  C   GLY A1218       0.147 -26.151  60.745  1.00  0.00      A1   C
ATOM   1617  O   GLY A1218       0.507 -26.888  59.829  1.00  0.00      A1   O
ATOM   1618  N   ILE A1219      -0.703 -26.544  61.686  1.00  0.00      A1   N
ATOM   1619  CA  ILE A1219      -1.320 -27.865  61.671  1.00  0.00      A1   C
ATOM   1620  C   ILE A1219      -2.783 -27.691  62.048  1.00  0.00      A1   C
ATOM   1621  O   ILE A1219      -3.124 -26.825  62.859  1.00  0.00      A1   O
ATOM   1622  CB  ILE A1219      -0.580 -28.843  62.617  1.00  0.00      A1   C
ATOM   1623  CG1 ILE A1219      -1.140 -30.265  62.512  1.00  0.00      A1   C
ATOM   1624  CG2 ILE A1219      -0.631 -28.368  64.063  1.00  0.00      A1   C
ATOM   1625  CD1 ILE A1219      -0.367 -31.277  63.346  1.00  0.00      A1   C
ATOM   1626  N   ASP A1220      -3.650 -28.482  61.426  1.00  0.00      A1   N
ATOM   1627  CA  ASP A1220      -5.060 -28.504  61.802  1.00  0.00      A1   C
ATOM   1628  C   ASP A1220      -5.265 -29.358  63.064  1.00  0.00      A1   C
ATOM   1629  O   ASP A1220      -5.327 -30.589  62.993  1.00  0.00      A1   O
ATOM   1630  CB  ASP A1220      -5.903 -29.033  60.640  1.00  0.00      A1   C
ATOM   1631  CG  ASP A1220      -7.393 -28.965  60.916  1.00  0.00      A1   C
ATOM   1632  OD1 ASP A1220      -7.790 -28.490  62.001  1.00  0.00      A1   O
ATOM   1633  OD2 ASP A1220      -8.173 -29.391  60.037  1.00  0.00      A1   O
HETATM 1634  N   YCM A1221      -5.381 -28.692  64.212  1.00  0.00      A1   N
HETATM 1635  CA  YCM A1221      -5.568 -29.387  65.527  1.00  0.00      A1   C
HETATM 1636  CB  YCM A1221      -5.291 -28.435  66.687  1.00  0.00      A1   C
HETATM 1637  SG  YCM A1221      -3.568 -28.073  66.777  1.00  0.00      A1   S
HETATM 1638  CD  YCM A1221      -3.064 -29.754  66.961  1.00  0.00      A1   C
HETATM 1639  CE  YCM A1221      -3.340 -30.246  68.363  1.00  0.00      A1   C
HETATM 1640  OZ1 YCM A1221      -3.126 -29.523  69.320  1.00  0.00      A1   O
HETATM 1641  NZ2 YCM A1221      -3.830 -31.483  68.485  1.00  0.00      A1   N
HETATM 1642  C   YCM A1221      -6.949 -29.950  65.687  1.00  0.00      A1   C
HETATM 1643  O   YCM A1221      -7.195 -30.749  66.593  1.00  0.00      A1   O
ATOM   1644  N   SER A1222      -7.871 -29.542  64.823  1.00  0.00      A1   N
ATOM   1645  CA  SER A1222      -9.223 -30.089  64.881  1.00  0.00      A1   C
ATOM   1646  C   SER A1222      -9.275 -31.455  64.203  1.00  0.00      A1   C
ATOM   1647  O   SER A1222     -10.274 -32.167  64.308  1.00  0.00      A1   O
ATOM   1648  CB  SER A1222     -10.232 -29.131  64.240  1.00  0.00      A1   C
ATOM   1649  OG  SER A1222     -10.235 -29.248  62.828  1.00  0.00      A1   O
ATOM   1650  N   PHE A1223      -8.198 -31.827  63.507  1.00  0.00      A1   N
ATOM   1651  CA  PHE A1223      -8.088 -33.157  62.921  1.00  0.00      A1   C
ATOM   1652  C   PHE A1223      -6.981 -33.985  63.565  1.00  0.00      A1   C
ATOM   1653  O   PHE A1223      -7.240 -35.098  64.027  1.00  0.00      A1   O
ATOM   1654  CB  PHE A1223      -7.863 -33.081  61.405  1.00  0.00      A1   C
ATOM   1655  CG  PHE A1223      -7.676 -34.424  60.777  1.00  0.00      A1   C
ATOM   1656  CD1 PHE A1223      -8.771 -35.189  60.418  1.00  0.00      A1   C
ATOM   1657  CD2 PHE A1223      -6.408 -34.944  60.583  1.00  0.00      A1   C
ATOM   1658  CE1 PHE A1223      -8.604 -36.445  59.862  1.00  0.00      A1   C
ATOM   1659  CE2 PHE A1223      -6.236 -36.197  60.031  1.00  0.00      A1   C
ATOM   1660  CZ  PHE A1223      -7.335 -36.948  59.669  1.00  0.00      A1   C
ATOM   1661  N   TRP A1224      -5.746 -33.480  63.591  1.00  0.00      A1   N
ATOM   1662  CA  TRP A1224      -4.608 -34.223  64.137  1.00  0.00      A1   C
ATOM   1663  C   TRP A1224      -4.669 -34.111  65.658  1.00  0.00      A1   C
ATOM   1664  O   TRP A1224      -4.001 -33.291  66.294  1.00  0.00      A1   O
ATOM   1665  CB  TRP A1224      -3.292 -33.695  63.573  1.00  0.00      A1   C
ATOM   1666  CG  TRP A1224      -3.185 -33.799  62.073  1.00  0.00      A1   C
ATOM   1667  CD1 TRP A1224      -3.321 -32.777  61.162  1.00  0.00      A1   C
ATOM   1668  CD2 TRP A1224      -2.928 -34.985  61.306  1.00  0.00      A1   C
ATOM   1669  NE1 TRP A1224      -3.160 -33.259  59.888  1.00  0.00      A1   N
ATOM   1670  CE2 TRP A1224      -2.917 -34.609  59.946  1.00  0.00      A1   C
ATOM   1671  CE3 TRP A1224      -2.701 -36.329  61.638  1.00  0.00      A1   C
ATOM   1672  CZ2 TRP A1224      -2.690 -35.525  58.920  1.00  0.00      A1   C
ATOM   1673  CZ3 TRP A1224      -2.477 -37.239  60.615  1.00  0.00      A1   C
ATOM   1674  CH2 TRP A1224      -2.475 -36.831  59.271  1.00  0.00      A1   C
ATOM   1675  N   ASN A1225      -5.505 -34.959  66.248  1.00  0.00      A1   N
ATOM   1676  CA  ASN A1225      -5.871 -34.829  67.650  1.00  0.00      A1   C
ATOM   1677  C   ASN A1225      -6.217 -36.212  68.172  1.00  0.00      A1   C
ATOM   1678  O   ASN A1225      -7.034 -36.914  67.572  1.00  0.00      A1   O
ATOM   1679  CB  ASN A1225      -7.055 -33.861  67.807  1.00  0.00      A1   C
ATOM   1680  CG  ASN A1225      -7.306 -33.463  69.251  1.00  0.00      A1   C
ATOM   1681  OD1 ASN A1225      -7.208 -34.279  70.160  1.00  0.00      A1   O
ATOM   1682  ND2 ASN A1225      -7.633 -32.195  69.463  1.00  0.00      A1   N
ATOM   1683  N   GLU A1226      -5.595 -36.597  69.289  1.00  0.00      A1   N
ATOM   1684  CA  GLU A1226      -5.788 -37.936  69.828  1.00  0.00      A1   C
ATOM   1685  C   GLU A1226      -7.212 -38.158  70.322  1.00  0.00      A1   C
ATOM   1686  O   GLU A1226      -7.639 -39.310  70.450  1.00  0.00      A1   O
ATOM   1687  CB  GLU A1226      -4.785 -38.201  70.953  1.00  0.00      A1   C
ATOM   1688  CG  GLU A1226      -4.624 -39.679  71.287  1.00  0.00      A1   C
ATOM   1689  CD  GLU A1226      -3.532 -39.946  72.307  1.00  0.00      A1   C
ATOM   1690  OE1 GLU A1226      -2.801 -38.999  72.666  1.00  0.00      A1   O
ATOM   1691  OE2 GLU A1226      -3.408 -41.108  72.750  1.00  0.00      A1   O
ATOM   1692  N   SER A1227      -7.963 -37.084  70.575  1.00  0.00      A1   N
ATOM   1693  CA  SER A1227      -9.315 -37.225  71.099  1.00  0.00      A1   C
ATOM   1694  C   SER A1227     -10.231 -37.995  70.159  1.00  0.00      A1   C
ATOM   1695  O   SER A1227     -11.261 -38.507  70.605  1.00  0.00      A1   O
ATOM   1696  CB  SER A1227      -9.916 -35.850  71.385  1.00  0.00      A1   C
ATOM   1697  OG  SER A1227      -9.122 -35.141  72.318  1.00  0.00      A1   O
ATOM   1698  N   TYR A1228      -9.906 -38.066  68.870  1.00  0.00      A1   N
ATOM   1699  CA  TYR A1228     -10.736 -38.800  67.927  1.00  0.00      A1   C
ATOM   1700  C   TYR A1228     -10.393 -40.281  67.834  1.00  0.00      A1   C
ATOM   1701  O   TYR A1228     -11.099 -41.015  67.136  1.00  0.00      A1   O
ATOM   1702  CB  TYR A1228     -10.662 -38.129  66.552  1.00  0.00      A1   C
ATOM   1703  CG  TYR A1228     -11.245 -36.745  66.627  1.00  0.00      A1   C
ATOM   1704  CD1 TYR A1228     -12.610 -36.572  66.782  1.00  0.00      A1   C
ATOM   1705  CD2 TYR A1228     -10.436 -35.620  66.622  1.00  0.00      A1   C
ATOM   1706  CE1 TYR A1228     -13.162 -35.323  66.890  1.00  0.00      A1   C
ATOM   1707  CE2 TYR A1228     -10.985 -34.353  66.729  1.00  0.00      A1   C
ATOM   1708  CZ  TYR A1228     -12.354 -34.220  66.863  1.00  0.00      A1   C
ATOM   1709  OH  TYR A1228     -12.940 -32.991  66.977  1.00  0.00      A1   O
ATOM   1710  N   LEU A1229      -9.333 -40.736  68.496  1.00  0.00      A1   N
ATOM   1711  CA  LEU A1229      -9.060 -42.163  68.605  1.00  0.00      A1   C
ATOM   1712  C   LEU A1229      -9.857 -42.779  69.752  1.00  0.00      A1   C
ATOM   1713  O   LEU A1229     -10.216 -42.101  70.718  1.00  0.00      A1   O
ATOM   1714  CB  LEU A1229      -7.568 -42.410  68.815  1.00  0.00      A1   C
ATOM   1715  CG  LEU A1229      -6.633 -41.717  67.821  1.00  0.00      A1   C
ATOM   1716  CD1 LEU A1229      -5.210 -41.801  68.321  1.00  0.00      A1   C
ATOM   1717  CD2 LEU A1229      -6.754 -42.326  66.432  1.00  0.00      A1   C
ATOM   1718  N   THR A1230     -10.129 -44.076  69.645  1.00  0.00      A1   N
ATOM   1719  CA  THR A1230     -10.882 -44.789  70.667  1.00  0.00      A1   C
ATOM   1720  C   THR A1230     -10.043 -45.913  71.258  1.00  0.00      A1   C
ATOM   1721  O   THR A1230      -9.156 -46.467  70.599  1.00  0.00      A1   O
ATOM   1722  CB  THR A1230     -12.188 -45.373  70.112  1.00  0.00      A1   C
ATOM   1723  OG1 THR A1230     -11.888 -46.375  69.134  1.00  0.00      A1   O
ATOM   1724  CG2 THR A1230     -13.041 -44.278  69.483  1.00  0.00      A1   C
ATOM   1725  N   GLY A1231     -10.328 -46.240  72.518  1.00  0.00      A1   N
ATOM   1726  CA  GLY A1231      -9.626 -47.305  73.201  1.00  0.00      A1   C
ATOM   1727  C   GLY A1231      -8.284 -46.840  73.734  1.00  0.00      A1   C
ATOM   1728  O   GLY A1231      -7.870 -45.690  73.576  1.00  0.00      A1   O
ATOM   1729  N   SER A1232      -7.599 -47.766  74.392  1.00  0.00      A1   N
ATOM   1730  CA  SER A1232      -6.251 -47.529  74.877  1.00  0.00      A1   C
ATOM   1731  C   SER A1232      -5.249 -47.617  73.730  1.00  0.00      A1   C
ATOM   1732  O   SER A1232      -5.506 -48.234  72.691  1.00  0.00      A1   O
ATOM   1733  CB  SER A1232      -5.879 -48.537  75.962  1.00  0.00      A1   C
ATOM   1734  OG  SER A1232      -5.552 -49.780  75.373  1.00  0.00      A1   O
ATOM   1735  N   ARG A1233      -4.095 -46.974  73.923  1.00  0.00      A1   N
ATOM   1736  CA  ARG A1233      -3.064 -47.020  72.893  1.00  0.00      A1   C
ATOM   1737  C   ARG A1233      -2.539 -48.437  72.678  1.00  0.00      A1   C
ATOM   1738  O   ARG A1233      -2.192 -48.799  71.547  1.00  0.00      A1   O
ATOM   1739  CB  ARG A1233      -1.914 -46.072  73.248  1.00  0.00      A1   C
ATOM   1740  CG  ARG A1233      -0.977 -45.805  72.080  1.00  0.00      A1   C
ATOM   1741  CD  ARG A1233       0.201 -44.918  72.439  1.00  0.00      A1   C
ATOM   1742  NE  ARG A1233       0.895 -44.508  71.223  1.00  0.00      A1   N
ATOM   1743  CZ  ARG A1233       0.599 -43.411  70.534  1.00  0.00      A1   C
ATOM   1744  NH1 ARG A1233      -0.364 -42.605  70.957  1.00  0.00      A1   N
ATOM   1745  NH2 ARG A1233       1.264 -43.120  69.422  1.00  0.00      A1   N
ATOM   1746  N   ASP A1234      -2.493 -49.255  73.740  1.00  0.00      A1   N
ATOM   1747  CA  ASP A1234      -2.004 -50.628  73.609  1.00  0.00      A1   C
ATOM   1748  C   ASP A1234      -2.954 -51.488  72.786  1.00  0.00      A1   C
ATOM   1749  O   ASP A1234      -2.513 -52.280  71.942  1.00  0.00      A1   O
ATOM   1750  CB  ASP A1234      -1.799 -51.251  74.991  1.00  0.00      A1   C
ATOM   1751  CG  ASP A1234      -0.423 -50.972  75.561  1.00  0.00      A1   C
ATOM   1752  OD1 ASP A1234       0.388 -50.317  74.875  1.00  0.00      A1   O
ATOM   1753  OD2 ASP A1234      -0.150 -51.412  76.697  1.00  0.00      A1   O
ATOM   1754  N   GLU A1235      -4.263 -51.351  73.010  1.00  0.00      A1   N
ATOM   1755  CA  GLU A1235      -5.217 -52.083  72.186  1.00  0.00      A1   C
ATOM   1756  C   GLU A1235      -5.140 -51.632  70.733  1.00  0.00      A1   C
ATOM   1757  O   GLU A1235      -5.203 -52.460  69.816  1.00  0.00      A1   O
ATOM   1758  CB  GLU A1235      -6.633 -51.900  72.731  1.00  0.00      A1   C
ATOM   1759  CG  GLU A1235      -6.841 -52.485  74.119  1.00  0.00      A1   C
ATOM   1760  CD  GLU A1235      -8.184 -52.109  74.716  1.00  0.00      A1   C
ATOM   1761  OE1 GLU A1235      -8.631 -50.956  74.507  1.00  0.00      A1   O
ATOM   1762  OE2 GLU A1235      -8.793 -52.966  75.391  1.00  0.00      A1   O
ATOM   1763  N   ARG A1236      -4.948 -50.329  70.505  1.00  0.00      A1   N
ATOM   1764  CA  ARG A1236      -4.827 -49.849  69.133  1.00  0.00      A1   C
ATOM   1765  C   ARG A1236      -3.570 -50.398  68.467  1.00  0.00      A1   C
ATOM   1766  O   ARG A1236      -3.628 -50.868  67.325  1.00  0.00      A1   O
ATOM   1767  CB  ARG A1236      -4.837 -48.317  69.095  1.00  0.00      A1   C
ATOM   1768  CG  ARG A1236      -6.162 -47.682  69.503  1.00  0.00      A1   C
ATOM   1769  CD  ARG A1236      -6.268 -46.231  69.020  1.00  0.00      A1   C
ATOM   1770  NE  ARG A1236      -5.167 -45.406  69.508  1.00  0.00      A1   N
ATOM   1771  CZ  ARG A1236      -5.180 -44.748  70.661  1.00  0.00      A1   C
ATOM   1772  NH1 ARG A1236      -6.243 -44.811  71.452  1.00  0.00      A1   N
ATOM   1773  NH2 ARG A1236      -4.131 -44.023  71.022  1.00  0.00      A1   N
ATOM   1774  N   LYS A1237      -2.432 -50.381  69.169  1.00  0.00      A1   N
ATOM   1775  CA  LYS A1237      -1.205 -50.899  68.570  1.00  0.00      A1   C
ATOM   1776  C   LYS A1237      -1.307 -52.393  68.298  1.00  0.00      A1   C
ATOM   1777  O   LYS A1237      -0.856 -52.869  67.250  1.00  0.00      A1   O
ATOM   1778  CB  LYS A1237       0.000 -50.619  69.470  1.00  0.00      A1   C
ATOM   1779  CG  LYS A1237       1.317 -51.078  68.852  1.00  0.00      A1   C
ATOM   1780  CD  LYS A1237       2.521 -50.660  69.671  1.00  0.00      A1   C
ATOM   1781  CE  LYS A1237       2.766 -51.603  70.831  1.00  0.00      A1   C
ATOM   1782  NZ  LYS A1237       4.008 -51.231  71.555  1.00  0.00      A1   N
ATOM   1783  N   LYS A1238      -1.918 -53.148  69.215  1.00  0.00      A1   N
ATOM   1784  CA  LYS A1238      -2.040 -54.585  69.003  1.00  0.00      A1   C
ATOM   1785  C   LYS A1238      -2.971 -54.887  67.835  1.00  0.00      A1   C
ATOM   1786  O   LYS A1238      -2.672 -55.753  67.005  1.00  0.00      A1   O
ATOM   1787  CB  LYS A1238      -2.529 -55.258  70.285  1.00  0.00      A1   C
ATOM   1788  CG  LYS A1238      -2.751 -56.755  70.157  1.00  0.00      A1   C
ATOM   1789  CD  LYS A1238      -3.299 -57.329  71.449  1.00  0.00      A1   C
ATOM   1790  CE  LYS A1238      -3.607 -58.813  71.322  1.00  0.00      A1   C
ATOM   1791  NZ  LYS A1238      -4.161 -59.354  72.596  1.00  0.00      A1   N
ATOM   1792  N   SER A1239      -4.079 -54.149  67.727  1.00  0.00      A1   N
ATOM   1793  CA  SER A1239      -4.981 -54.347  66.599  1.00  0.00      A1   C
ATOM   1794  C   SER A1239      -4.313 -53.973  65.280  1.00  0.00      A1   C
ATOM   1795  O   SER A1239      -4.491 -54.662  64.269  1.00  0.00      A1   O
ATOM   1796  CB  SER A1239      -6.257 -53.533  66.815  1.00  0.00      A1   C
ATOM   1797  OG  SER A1239      -7.092 -53.581  65.673  1.00  0.00      A1   O
ATOM   1798  N   LEU A1240      -3.498 -52.916  65.283  1.00  0.00      A1   N
ATOM   1799  CA  LEU A1240      -2.804 -52.510  64.064  1.00  0.00      A1   C
ATOM   1800  C   LEU A1240      -1.791 -53.565  63.628  1.00  0.00      A1   C
ATOM   1801  O   LEU A1240      -1.739 -53.955  62.450  1.00  0.00      A1   O
ATOM   1802  CB  LEU A1240      -2.115 -51.166  64.295  1.00  0.00      A1   C
ATOM   1803  CG  LEU A1240      -0.980 -50.854  63.327  1.00  0.00      A1   C
ATOM   1804  CD1 LEU A1240      -1.569 -50.476  61.983  1.00  0.00      A1   C
ATOM   1805  CD2 LEU A1240      -0.071 -49.763  63.874  1.00  0.00      A1   C
ATOM   1806  N   LEU A1241      -0.975 -54.040  64.571  1.00  0.00      A1   N
ATOM   1807  CA  LEU A1241       0.014 -55.052  64.230  1.00  0.00      A1   C
ATOM   1808  C   LEU A1241      -0.654 -56.345  63.777  1.00  0.00      A1   C
ATOM   1809  O   LEU A1241      -0.152 -57.021  62.874  1.00  0.00      A1   O
ATOM   1810  CB  LEU A1241       0.934 -55.310  65.422  1.00  0.00      A1   C
ATOM   1811  CG  LEU A1241       1.874 -54.168  65.806  1.00  0.00      A1   C
ATOM   1812  CD1 LEU A1241       2.727 -54.578  66.993  1.00  0.00      A1   C
ATOM   1813  CD2 LEU A1241       2.747 -53.752  64.619  1.00  0.00      A1   C
ATOM   1814  N   SER A1242      -1.798 -56.694  64.377  1.00  0.00      A1   N
ATOM   1815  CA  SER A1242      -2.530 -57.872  63.920  1.00  0.00      A1   C
ATOM   1816  C   SER A1242      -3.089 -57.667  62.516  1.00  0.00      A1   C
ATOM   1817  O   SER A1242      -3.126 -58.609  61.715  1.00  0.00      A1   O
ATOM   1818  CB  SER A1242      -3.653 -58.203  64.901  1.00  0.00      A1   C
ATOM   1819  OG  SER A1242      -4.530 -59.169  64.353  1.00  0.00      A1   O
ATOM   1820  N   LYS A1243      -3.514 -56.439  62.196  1.00  0.00      A1   N
ATOM   1821  CA  LYS A1243      -3.958 -56.139  60.839  1.00  0.00      A1   C
ATOM   1822  C   LYS A1243      -2.824 -56.312  59.847  1.00  0.00      A1   C
ATOM   1823  O   LYS A1243      -3.047 -56.755  58.716  1.00  0.00      A1   O
ATOM   1824  CB  LYS A1243      -4.499 -54.710  60.754  1.00  0.00      A1   C
ATOM   1825  CG  LYS A1243      -6.010 -54.588  60.636  1.00  0.00      A1   C
ATOM   1826  CD  LYS A1243      -6.706 -54.930  61.943  1.00  0.00      A1   C
ATOM   1827  CE  LYS A1243      -8.148 -54.444  61.944  1.00  0.00      A1   C
ATOM   1828  NZ  LYS A1243      -8.230 -52.961  61.812  1.00  0.00      A1   N
ATOM   1829  N   PHE A1244      -1.602 -55.986  60.257  1.00  0.00      A1   N
ATOM   1830  CA  PHE A1244      -0.438 -56.249  59.422  1.00  0.00      A1   C
ATOM   1831  C   PHE A1244       0.094 -57.667  59.587  1.00  0.00      A1   C
ATOM   1832  O   PHE A1244       1.072 -58.025  58.923  1.00  0.00      A1   O
ATOM   1833  CB  PHE A1244       0.665 -55.232  59.714  1.00  0.00      A1   C
ATOM   1834  CG  PHE A1244       0.320 -53.839  59.287  1.00  0.00      A1   C
ATOM   1835  CD1 PHE A1244      -0.589 -53.622  58.264  1.00  0.00      A1   C
ATOM   1836  CD2 PHE A1244       0.896 -52.746  59.907  1.00  0.00      A1   C
ATOM   1837  CE1 PHE A1244      -0.916 -52.341  57.866  1.00  0.00      A1   C
ATOM   1838  CE2 PHE A1244       0.576 -51.463  59.510  1.00  0.00      A1   C
ATOM   1839  CZ  PHE A1244      -0.334 -51.261  58.490  1.00  0.00      A1   C
ATOM   1840  N   GLY A1245      -0.519 -58.474  60.453  1.00  0.00      A1   N
ATOM   1841  CA  GLY A1245      -0.086 -59.841  60.647  1.00  0.00      A1   C
ATOM   1842  C   GLY A1245       1.100 -60.025  61.560  1.00  0.00      A1   C
ATOM   1843  O   GLY A1245       1.748 -61.074  61.506  1.00  0.00      A1   O
ATOM   1844  N   MET A1246       1.419 -59.040  62.394  1.00  0.00      A1   N
ATOM   1845  CA  MET A1246       2.599 -59.099  63.240  1.00  0.00      A1   C
ATOM   1846  C   MET A1246       2.241 -59.356  64.699  1.00  0.00      A1   C
ATOM   1847  O   MET A1246       1.136 -59.054  65.158  1.00  0.00      A1   O
ATOM   1848  CB  MET A1246       3.410 -57.807  63.132  1.00  0.00      A1   C
ATOM   1849  CG  MET A1246       4.025 -57.605  61.768  1.00  0.00      A1   C
ATOM   1850  SD  MET A1246       5.090 -56.158  61.684  1.00  0.00      A1   S
ATOM   1851  CE  MET A1246       5.595 -56.252  59.978  1.00  0.00      A1   C
ATOM   1852  N   ASP A1247       3.199 -59.941  65.411  1.00  0.00      A1   N
ATOM   1853  CA  ASP A1247       3.148 -60.076  66.856  1.00  0.00      A1   C
ATOM   1854  C   ASP A1247       3.449 -58.732  67.524  1.00  0.00      A1   C
ATOM   1855  O   ASP A1247       4.063 -57.840  66.931  1.00  0.00      A1   O
ATOM   1856  CB  ASP A1247       4.140 -61.146  67.314  1.00  0.00      A1   C
ATOM   1857  CG  ASP A1247       3.680 -61.868  68.560  1.00  0.00      A1   C
ATOM   1858  OD1 ASP A1247       2.672 -61.438  69.159  1.00  0.00      A1   O
ATOM   1859  OD2 ASP A1247       4.327 -62.870  68.935  1.00  0.00      A1   O
ATOM   1860  N   GLU A1248       2.986 -58.583  68.765  1.00  0.00      A1   N
ATOM   1861  CA  GLU A1248       3.167 -57.327  69.489  1.00  0.00      A1   C
ATOM   1862  C   GLU A1248       4.646 -57.001  69.677  1.00  0.00      A1   C
ATOM   1863  O   GLU A1248       5.466 -57.881  69.951  1.00  0.00      A1   O
ATOM   1864  CB  GLU A1248       2.488 -57.395  70.858  1.00  0.00      A1   C
ATOM   1865  CG  GLU A1248       1.181 -58.161  70.889  1.00  0.00      A1   C
ATOM   1866  CD  GLU A1248       0.443 -57.985  72.204  1.00  0.00      A1   C
ATOM   1867  OE1 GLU A1248       0.208 -56.823  72.602  1.00  0.00      A1   O
ATOM   1868  OE2 GLU A1248       0.106 -59.008  72.841  1.00  0.00      A1   O
ATOM   1869  N   GLY A1249       4.978 -55.719  69.547  1.00  0.00      A1   N
ATOM   1870  CA  GLY A1249       6.340 -55.268  69.768  1.00  0.00      A1   C
ATOM   1871  C   GLY A1249       6.415 -53.760  69.689  1.00  0.00      A1   C
ATOM   1872  O   GLY A1249       5.423 -53.076  69.427  1.00  0.00      A1   O
ATOM   1873  N   VAL A1250       7.619 -53.241  69.926  1.00  0.00      A1   N
ATOM   1874  CA  VAL A1250       7.841 -51.799  69.844  1.00  0.00      A1   C
ATOM   1875  C   VAL A1250       7.829 -51.386  68.377  1.00  0.00      A1   C
ATOM   1876  O   VAL A1250       8.635 -51.869  67.576  1.00  0.00      A1   O
ATOM   1877  CB  VAL A1250       9.156 -51.413  70.530  1.00  0.00      A1   C
ATOM   1878  CG1 VAL A1250       9.279 -49.903  70.628  1.00  0.00      A1   C
ATOM   1879  CG2 VAL A1250       9.210 -52.066  71.911  1.00  0.00      A1   C
ATOM   1880  N   THR A1251       6.923 -50.482  68.018  1.00  0.00      A1   N
ATOM   1881  CA  THR A1251       6.585 -50.238  66.622  1.00  0.00      A1   C
ATOM   1882  C   THR A1251       7.109 -48.879  66.169  1.00  0.00      A1   C
ATOM   1883  O   THR A1251       6.757 -47.841  66.744  1.00  0.00      A1   O
ATOM   1884  CB  THR A1251       5.076 -50.348  66.414  1.00  0.00      A1   C
ATOM   1885  OG1 THR A1251       4.659 -51.663  66.796  1.00  0.00      A1   O
ATOM   1886  CG2 THR A1251       4.713 -50.120  64.956  1.00  0.00      A1   C
ATOM   1887  N   PHE A1252       7.953 -48.898  65.143  1.00  0.00      A1   N
ATOM   1888  CA  PHE A1252       8.484 -47.711  64.496  1.00  0.00      A1   C
ATOM   1889  C   PHE A1252       7.799 -47.537  63.152  1.00  0.00      A1   C
ATOM   1890  O   PHE A1252       7.519 -48.516  62.451  1.00  0.00      A1   O
ATOM   1891  CB  PHE A1252       9.999 -47.821  64.305  1.00  0.00      A1   C
ATOM   1892  CG  PHE A1252      10.743 -48.072  65.581  1.00  0.00      A1   C
ATOM   1893  CD1 PHE A1252      10.852 -49.360  66.094  1.00  0.00      A1   C
ATOM   1894  CD2 PHE A1252      11.320 -47.024  66.281  1.00  0.00      A1   C
ATOM   1895  CE1 PHE A1252      11.524 -49.599  67.275  1.00  0.00      A1   C
ATOM   1896  CE2 PHE A1252      11.997 -47.255  67.466  1.00  0.00      A1   C
ATOM   1897  CZ  PHE A1252      12.099 -48.544  67.966  1.00  0.00      A1   C
ATOM   1898  N   MET A1253       7.537 -46.288  62.798  1.00  0.00      A1   N
ATOM   1899  CA  MET A1253       6.836 -45.960  61.569  1.00  0.00      A1   C
ATOM   1900  C   MET A1253       7.618 -44.898  60.813  1.00  0.00      A1   C
ATOM   1901  O   MET A1253       8.183 -43.983  61.417  1.00  0.00      A1   O
ATOM   1902  CB  MET A1253       5.415 -45.474  61.887  1.00  0.00      A1   C
ATOM   1903  CG  MET A1253       4.647 -44.868  60.727  1.00  0.00      A1   C
ATOM   1904  SD  MET A1253       3.235 -43.954  61.373  1.00  0.00      A1   S
ATOM   1905  CE  MET A1253       2.636 -43.115  59.909  1.00  0.00      A1   C
ATOM   1906  N   PHE A1254       7.666 -45.042  59.491  1.00  0.00      A1   N
ATOM   1907  CA  PHE A1254       8.186 -44.021  58.590  1.00  0.00      A1   C
ATOM   1908  C   PHE A1254       7.132 -43.742  57.534  1.00  0.00      A1   C
ATOM   1909  O   PHE A1254       6.490 -44.669  57.042  1.00  0.00      A1   O
ATOM   1910  CB  PHE A1254       9.495 -44.474  57.911  1.00  0.00      A1   C
ATOM   1911  CG  PHE A1254       9.901 -43.628  56.722  1.00  0.00      A1   C
ATOM   1912  CD1 PHE A1254       9.457 -43.936  55.441  1.00  0.00      A1   C
ATOM   1913  CD2 PHE A1254      10.740 -42.539  56.884  1.00  0.00      A1   C
ATOM   1914  CE1 PHE A1254       9.829 -43.165  54.352  1.00  0.00      A1   C
ATOM   1915  CE2 PHE A1254      11.115 -41.763  55.797  1.00  0.00      A1   C
ATOM   1916  CZ  PHE A1254      10.660 -42.078  54.531  1.00  0.00      A1   C
ATOM   1917  N   ILE A1255       6.965 -42.471  57.173  1.00  0.00      A1   N
ATOM   1918  CA  ILE A1255       6.097 -42.101  56.062  1.00  0.00      A1   C
ATOM   1919  C   ILE A1255       6.741 -40.946  55.307  1.00  0.00      A1   C
ATOM   1920  O   ILE A1255       7.096 -39.921  55.899  1.00  0.00      A1   O
ATOM   1921  CB  ILE A1255       4.668 -41.737  56.518  1.00  0.00      A1   C
ATOM   1922  CG1 ILE A1255       3.848 -41.277  55.307  1.00  0.00      A1   C
ATOM   1923  CG2 ILE A1255       4.690 -40.674  57.623  1.00  0.00      A1   C
ATOM   1924  CD1 ILE A1255       2.372 -41.144  55.569  1.00  0.00      A1   C
ATOM   1925  N   GLY A1256       6.898 -41.116  54.005  1.00  0.00      A1   N
ATOM   1926  CA  GLY A1256       7.535 -40.106  53.184  1.00  0.00      A1   C
ATOM   1927  C   GLY A1256       8.003 -40.701  51.878  1.00  0.00      A1   C
ATOM   1928  O   GLY A1256       8.005 -41.918  51.681  1.00  0.00      A1   O
ATOM   1929  N   ARG A1257       8.409 -39.810  50.979  1.00  0.00      A1   N
ATOM   1930  CA  ARG A1257       8.846 -40.223  49.653  1.00  0.00      A1   C
ATOM   1931  C   ARG A1257      10.140 -41.024  49.733  1.00  0.00      A1   C
ATOM   1932  O   ARG A1257      11.009 -40.755  50.569  1.00  0.00      A1   O
ATOM   1933  CB  ARG A1257       9.036 -39.003  48.751  1.00  0.00      A1   C
ATOM   1934  CG  ARG A1257       9.302 -39.358  47.294  1.00  0.00      A1   C
ATOM   1935  CD  ARG A1257       9.013 -38.194  46.374  1.00  0.00      A1   C
ATOM   1936  NE  ARG A1257      10.064 -37.182  46.404  1.00  0.00      A1   N
ATOM   1937  CZ  ARG A1257      10.951 -37.004  45.431  1.00  0.00      A1   C
ATOM   1938  NH1 ARG A1257      10.908 -37.767  44.347  1.00  0.00      A1   N
ATOM   1939  NH2 ARG A1257      11.878 -36.060  45.536  1.00  0.00      A1   N
ATOM   1940  N   PHE A1258      10.261 -42.015  48.850  1.00  0.00      A1   N
ATOM   1941  CA  PHE A1258      11.471 -42.823  48.734  1.00  0.00      A1   C
ATOM   1942  C   PHE A1258      12.414 -42.127  47.758  1.00  0.00      A1   C
ATOM   1943  O   PHE A1258      12.171 -42.116  46.545  1.00  0.00      A1   O
ATOM   1944  CB  PHE A1258      11.144 -44.240  48.261  1.00  0.00      A1   C
ATOM   1945  CG  PHE A1258      10.401 -45.080  49.276  1.00  0.00      A1   C
ATOM   1946  CD1 PHE A1258       9.960 -44.542  50.476  1.00  0.00      A1   C
ATOM   1947  CD2 PHE A1258      10.155 -46.423  49.023  1.00  0.00      A1   C
ATOM   1948  CE1 PHE A1258       9.281 -45.323  51.397  1.00  0.00      A1   C
ATOM   1949  CE2 PHE A1258       9.479 -47.206  49.937  1.00  0.00      A1   C
ATOM   1950  CZ  PHE A1258       9.043 -46.655  51.126  1.00  0.00      A1   C
ATOM   1951  N   ASP A1259      13.490 -41.545  48.286  1.00  0.00      A1   N
ATOM   1952  CA  ASP A1259      14.437 -40.790  47.480  1.00  0.00      A1   C
ATOM   1953  C   ASP A1259      15.790 -40.798  48.177  1.00  0.00      A1   C
ATOM   1954  O   ASP A1259      15.923 -41.251  49.317  1.00  0.00      A1   O
ATOM   1955  CB  ASP A1259      13.946 -39.357  47.225  1.00  0.00      A1   C
ATOM   1956  CG  ASP A1259      13.599 -38.604  48.508  1.00  0.00      A1   C
ATOM   1957  OD1 ASP A1259      14.176 -38.894  49.577  1.00  0.00      A1   O
ATOM   1958  OD2 ASP A1259      12.736 -37.704  48.441  1.00  0.00      A1   O
ATOM   1959  N   ARG A1260      16.804 -40.306  47.471  1.00  0.00      A1   N
ATOM   1960  CA  ARG A1260      18.155 -40.222  48.005  1.00  0.00      A1   C
ATOM   1961  C   ARG A1260      18.497 -38.770  48.303  1.00  0.00      A1   C
ATOM   1962  O   ARG A1260      18.218 -37.884  47.491  1.00  0.00      A1   O
ATOM   1963  CB  ARG A1260      19.169 -40.827  47.034  1.00  0.00      A1   C
ATOM   1964  CG  ARG A1260      18.993 -42.318  46.842  1.00  0.00      A1   C
ATOM   1965  CD  ARG A1260      20.291 -42.994  46.457  1.00  0.00      A1   C
ATOM   1966  NE  ARG A1260      20.193 -44.445  46.600  1.00  0.00      A1   N
ATOM   1967  CZ  ARG A1260      19.737 -45.258  45.652  1.00  0.00      A1   C
ATOM   1968  NH1 ARG A1260      19.682 -46.567  45.869  1.00  0.00      A1   N
ATOM   1969  NH2 ARG A1260      19.336 -44.762  44.488  1.00  0.00      A1   N
ATOM   1970  N   GLY A1261      19.078 -38.530  49.475  1.00  0.00      A1   N
ATOM   1971  CA  GLY A1261      19.518 -37.200  49.840  1.00  0.00      A1   C
ATOM   1972  C   GLY A1261      18.427 -36.249  50.278  1.00  0.00      A1   C
ATOM   1973  O   GLY A1261      18.697 -35.051  50.419  1.00  0.00      A1   O
ATOM   1974  N   GLN A1262      17.210 -36.738  50.510  1.00  0.00      A1   N
ATOM   1975  CA  GLN A1262      16.104 -35.853  50.858  1.00  0.00      A1   C
ATOM   1976  C   GLN A1262      15.358 -36.326  52.102  1.00  0.00      A1   C
ATOM   1977  O   GLN A1262      15.576 -35.791  53.194  1.00  0.00      A1   O
ATOM   1978  CB  GLN A1262      15.148 -35.720  49.670  1.00  0.00      A1   C
ATOM   1979  CG  GLN A1262      15.717 -34.889  48.527  1.00  0.00      A1   C
ATOM   1980  CD  GLN A1262      15.065 -35.190  47.188  1.00  0.00      A1   C
ATOM   1981  OE1 GLN A1262      13.970 -34.706  46.894  1.00  0.00      A1   O
ATOM   1982  NE2 GLN A1262      15.740 -35.987  46.364  1.00  0.00      A1   N
ATOM   1983  N   LYS A1263      14.458 -37.298  51.954  1.00  0.00      A1   N
ATOM   1984  CA  LYS A1263      13.637 -37.727  53.078  1.00  0.00      A1   C
ATOM   1985  C   LYS A1263      14.251 -38.858  53.891  1.00  0.00      A1   C
ATOM   1986  O   LYS A1263      13.709 -39.194  54.950  1.00  0.00      A1   O
ATOM   1987  CB  LYS A1263      12.239 -38.120  52.594  1.00  0.00      A1   C
ATOM   1988  CG  LYS A1263      11.379 -36.902  52.253  1.00  0.00      A1   C
ATOM   1989  CD  LYS A1263      11.768 -35.708  53.131  1.00  0.00      A1   C
ATOM   1990  CE  LYS A1263      10.949 -34.462  52.821  1.00  0.00      A1   C
ATOM   1991  NZ  LYS A1263      11.505 -33.239  53.483  1.00  0.00      A1   N
ATOM   1992  N   GLY A1264      15.365 -39.435  53.439  1.00  0.00      A1   N
ATOM   1993  CA  GLY A1264      16.157 -40.311  54.281  1.00  0.00      A1   C
ATOM   1994  C   GLY A1264      15.715 -41.751  54.409  1.00  0.00      A1   C
ATOM   1995  O   GLY A1264      16.191 -42.442  55.312  1.00  0.00      A1   O
ATOM   1996  N   VAL A1265      14.827 -42.241  53.539  1.00  0.00      A1   N
ATOM   1997  CA  VAL A1265      14.432 -43.643  53.651  1.00  0.00      A1   C
ATOM   1998  C   VAL A1265      15.626 -44.564  53.420  1.00  0.00      A1   C
ATOM   1999  O   VAL A1265      15.670 -45.678  53.956  1.00  0.00      A1   O
ATOM   2000  CB  VAL A1265      13.269 -43.977  52.694  1.00  0.00      A1   C
ATOM   2001  CG1 VAL A1265      13.777 -44.218  51.289  1.00  0.00      A1   C
ATOM   2002  CG2 VAL A1265      12.509 -45.206  53.197  1.00  0.00      A1   C
ATOM   2003  N   ASP A1266      16.610 -44.130  52.625  1.00  0.00      A1   N
ATOM   2004  CA  ASP A1266      17.812 -44.942  52.458  1.00  0.00      A1   C
ATOM   2005  C   ASP A1266      18.588 -45.056  53.765  1.00  0.00      A1   C
ATOM   2006  O   ASP A1266      19.140 -46.121  54.080  1.00  0.00      A1   O
ATOM   2007  CB  ASP A1266      18.692 -44.354  51.357  1.00  0.00      A1   C
ATOM   2008  CG  ASP A1266      18.901 -42.860  51.515  1.00  0.00      A1   C
ATOM   2009  OD1 ASP A1266      17.992 -42.175  52.037  1.00  0.00      A1   O
ATOM   2010  OD2 ASP A1266      19.976 -42.367  51.113  1.00  0.00      A1   O
ATOM   2011  N   VAL A1267      18.608 -43.979  54.558  1.00  0.00      A1   N
ATOM   2012  CA  VAL A1267      19.263 -44.042  55.859  1.00  0.00      A1   C
ATOM   2013  C   VAL A1267      18.537 -45.024  56.766  1.00  0.00      A1   C
ATOM   2014  O   VAL A1267      19.168 -45.825  57.471  1.00  0.00      A1   O
ATOM   2015  CB  VAL A1267      19.336 -42.638  56.489  1.00  0.00      A1   C
ATOM   2016  CG1 VAL A1267      20.051 -42.697  57.832  1.00  0.00      A1   C
ATOM   2017  CG2 VAL A1267      20.029 -41.665  55.549  1.00  0.00      A1   C
ATOM   2018  N   LEU A1268      17.201 -45.004  56.739  1.00  0.00      A1   N
ATOM   2019  CA  LEU A1268      16.443 -45.926  57.579  1.00  0.00      A1   C
ATOM   2020  C   LEU A1268      16.644 -47.370  57.141  1.00  0.00      A1   C
ATOM   2021  O   LEU A1268      16.706 -48.270  57.983  1.00  0.00      A1   O
ATOM   2022  CB  LEU A1268      14.958 -45.565  57.559  1.00  0.00      A1   C
ATOM   2023  CG  LEU A1268      14.019 -46.589  58.210  1.00  0.00      A1   C
ATOM   2024  CD1 LEU A1268      14.356 -46.816  59.692  1.00  0.00      A1   C
ATOM   2025  CD2 LEU A1268      12.574 -46.169  58.047  1.00  0.00      A1   C
ATOM   2026  N   LEU A1269      16.753 -47.616  55.834  1.00  0.00      A1   N
ATOM   2027  CA  LEU A1269      16.945 -48.989  55.378  1.00  0.00      A1   C
ATOM   2028  C   LEU A1269      18.330 -49.504  55.752  1.00  0.00      A1   C
ATOM   2029  O   LEU A1269      18.476 -50.662  56.164  1.00  0.00      A1   O
ATOM   2030  CB  LEU A1269      16.705 -49.081  53.870  1.00  0.00      A1   C
ATOM   2031  CG  LEU A1269      15.276 -48.754  53.413  1.00  0.00      A1   C
ATOM   2032  CD1 LEU A1269      15.185 -48.689  51.895  1.00  0.00      A1   C
ATOM   2033  CD2 LEU A1269      14.273 -49.755  53.968  1.00  0.00      A1   C
ATOM   2034  N   LYS A1270      19.356 -48.647  55.656  1.00  0.00      A1   N
ATOM   2035  CA  LYS A1270      20.673 -49.047  56.141  1.00  0.00      A1   C
ATOM   2036  C   LYS A1270      20.650 -49.308  57.646  1.00  0.00      A1   C
ATOM   2037  O   LYS A1270      21.290 -50.249  58.129  1.00  0.00      A1   O
ATOM   2038  CB  LYS A1270      21.715 -47.975  55.810  1.00  0.00      A1   C
ATOM   2039  CG  LYS A1270      21.944 -47.719  54.326  1.00  0.00      A1   C
ATOM   2040  CD  LYS A1270      22.727 -46.427  54.109  1.00  0.00      A1   C
ATOM   2041  CE  LYS A1270      22.654 -45.938  52.669  1.00  0.00      A1   C
ATOM   2042  NZ  LYS A1270      23.156 -44.535  52.558  1.00  0.00      A1   N
ATOM   2043  N   ALA A1271      19.896 -48.500  58.401  1.00  0.00      A1   N
ATOM   2044  CA  ALA A1271      19.803 -48.721  59.843  1.00  0.00      A1   C
ATOM   2045  C   ALA A1271      19.083 -50.025  60.164  1.00  0.00      A1   C
ATOM   2046  O   ALA A1271      19.444 -50.722  61.121  1.00  0.00      A1   O
ATOM   2047  CB  ALA A1271      19.092 -47.546  60.518  1.00  0.00      A1   C
ATOM   2048  N   ILE A1272      18.065 -50.376  59.376  1.00  0.00      A1   N
ATOM   2049  CA  ILE A1272      17.375 -51.642  59.599  1.00  0.00      A1   C
ATOM   2050  C   ILE A1272      18.305 -52.808  59.295  1.00  0.00      A1   C
ATOM   2051  O   ILE A1272      18.322 -53.815  60.017  1.00  0.00      A1   O
ATOM   2052  CB  ILE A1272      16.088 -51.707  58.757  1.00  0.00      A1   C
ATOM   2053  CG1 ILE A1272      15.060 -50.702  59.282  1.00  0.00      A1   C
ATOM   2054  CG2 ILE A1272      15.518 -53.127  58.758  1.00  0.00      A1   C
ATOM   2055  CD1 ILE A1272      13.766 -50.665  58.481  1.00  0.00      A1   C
ATOM   2056  N   GLU A1273      19.117 -52.675  58.243  1.00  0.00      A1   N
ATOM   2057  CA  GLU A1273      20.080 -53.727  57.936  1.00  0.00      A1   C
ATOM   2058  C   GLU A1273      21.123 -53.860  59.039  1.00  0.00      A1   C
ATOM   2059  O   GLU A1273      21.565 -54.970  59.354  1.00  0.00      A1   O
ATOM   2060  CB  GLU A1273      20.753 -53.448  56.593  1.00  0.00      A1   C
ATOM   2061  CG  GLU A1273      19.854 -53.681  55.397  1.00  0.00      A1   C
ATOM   2062  CD  GLU A1273      20.627 -53.731  54.100  1.00  0.00      A1   C
ATOM   2063  OE1 GLU A1273      21.597 -52.957  53.957  1.00  0.00      A1   O
ATOM   2064  OE2 GLU A1273      20.272 -54.553  53.228  1.00  0.00      A1   O
ATOM   2065  N   ILE A1274      21.512 -52.741  59.656  1.00  0.00      A1   N
ATOM   2066  CA  ILE A1274      22.459 -52.811  60.763  1.00  0.00      A1   C
ATOM   2067  C   ILE A1274      21.826 -53.499  61.966  1.00  0.00      A1   C
ATOM   2068  O   ILE A1274      22.452 -54.342  62.619  1.00  0.00      A1   O
ATOM   2069  CB  ILE A1274      22.966 -51.404  61.125  1.00  0.00      A1   C
ATOM   2070  CG1 ILE A1274      23.833 -50.833  60.005  1.00  0.00      A1   C
ATOM   2071  CG2 ILE A1274      23.745 -51.432  62.432  1.00  0.00      A1   C
ATOM   2072  CD1 ILE A1274      24.149 -49.371  60.185  1.00  0.00      A1   C
ATOM   2073  N   LEU A1275      20.571 -53.160  62.274  1.00  0.00      A1   N
ATOM   2074  CA  LEU A1275      19.906 -53.746  63.434  1.00  0.00      A1   C
ATOM   2075  C   LEU A1275      19.555 -55.214  63.239  1.00  0.00      A1   C
ATOM   2076  O   LEU A1275      19.409 -55.936  64.231  1.00  0.00      A1   O
ATOM   2077  CB  LEU A1275      18.635 -52.962  63.765  1.00  0.00      A1   C
ATOM   2078  CG  LEU A1275      18.861 -51.513  64.195  1.00  0.00      A1   C
ATOM   2079  CD1 LEU A1275      17.557 -50.737  64.164  1.00  0.00      A1   C
ATOM   2080  CD2 LEU A1275      19.483 -51.495  65.579  1.00  0.00      A1   C
ATOM   2081  N   SER A1276      19.427 -55.672  61.990  1.00  0.00      A1   N
ATOM   2082  CA  SER A1276      18.878 -57.002  61.743  1.00  0.00      A1   C
ATOM   2083  C   SER A1276      19.751 -58.106  62.333  1.00  0.00      A1   C
ATOM   2084  O   SER A1276      19.247 -59.195  62.633  1.00  0.00      A1   O
ATOM   2085  CB  SER A1276      18.688 -57.219  60.240  1.00  0.00      A1   C
ATOM   2086  OG  SER A1276      19.928 -57.198  59.558  1.00  0.00      A1   O
ATOM   2087  N   SER A1277      21.052 -57.860  62.493  1.00  0.00      A1   N
ATOM   2088  CA  SER A1277      21.924 -58.855  63.110  1.00  0.00      A1   C
ATOM   2089  C   SER A1277      21.888 -58.831  64.635  1.00  0.00      A1   C
ATOM   2090  O   SER A1277      22.430 -59.747  65.256  1.00  0.00      A1   O
ATOM   2091  CB  SER A1277      23.367 -58.668  62.630  1.00  0.00      A1   C
ATOM   2092  OG  SER A1277      23.848 -57.368  62.922  1.00  0.00      A1   O
ATOM   2093  N   LYS A1278      21.286 -57.816  65.252  1.00  0.00      A1   N
ATOM   2094  CA  LYS A1278      21.225 -57.727  66.708  1.00  0.00      A1   C
ATOM   2095  C   LYS A1278      20.029 -58.498  67.264  1.00  0.00      A1   C
ATOM   2096  O   LYS A1278      19.002 -58.653  66.601  1.00  0.00      A1   O
ATOM   2097  CB  LYS A1278      21.168 -56.264  67.151  1.00  0.00      A1   C
ATOM   2098  CG  LYS A1278      22.343 -55.440  66.634  1.00  0.00      A1   C
ATOM   2099  CD  LYS A1278      22.435 -54.089  67.311  1.00  0.00      A1   C
ATOM   2100  CE  LYS A1278      23.812 -53.470  67.110  1.00  0.00      A1   C
ATOM   2101  NZ  LYS A1278      24.106 -53.173  65.680  1.00  0.00      A1   N
ATOM   2102  N   LYS A1279      20.181 -58.999  68.495  1.00  0.00      A1   N
ATOM   2103  CA  LYS A1279      19.084 -59.733  69.126  1.00  0.00      A1   C
ATOM   2104  C   LYS A1279      17.893 -58.829  69.425  1.00  0.00      A1   C
ATOM   2105  O   LYS A1279      16.736 -59.272  69.342  1.00  0.00      A1   O
ATOM   2106  CB  LYS A1279      19.570 -60.416  70.402  1.00  0.00      A1   C
ATOM   2107  CG  LYS A1279      19.903 -59.486  71.555  1.00  0.00      A1   C
ATOM   2108  CD  LYS A1279      19.895 -60.251  72.876  1.00  0.00      A1   C
ATOM   2109  CE  LYS A1279      20.134 -59.336  74.067  1.00  0.00      A1   C
ATOM   2110  NZ  LYS A1279      19.953 -60.058  75.364  1.00  0.00      A1   N
ATOM   2111  N   GLU A1280      18.153 -57.549  69.715  1.00  0.00      A1   N
ATOM   2112  CA  GLU A1280      17.073 -56.608  69.981  1.00  0.00      A1   C
ATOM   2113  C   GLU A1280      16.153 -56.467  68.782  1.00  0.00      A1   C
ATOM   2114  O   GLU A1280      14.981 -56.113  68.950  1.00  0.00      A1   O
ATOM   2115  CB  GLU A1280      17.644 -55.240  70.363  1.00  0.00      A1   C
ATOM   2116  CG  GLU A1280      18.425 -55.215  71.669  1.00  0.00      A1   C
ATOM   2117  CD  GLU A1280      19.880 -55.607  71.490  1.00  0.00      A1   C
ATOM   2118  OE1 GLU A1280      20.690 -55.296  72.389  1.00  0.00      A1   O
ATOM   2119  OE2 GLU A1280      20.218 -56.217  70.452  1.00  0.00      A1   O
ATOM   2120  N   PHE A1281      16.654 -56.779  67.584  1.00  0.00      A1   N
ATOM   2121  CA  PHE A1281      15.848 -56.668  66.377  1.00  0.00      A1   C
ATOM   2122  C   PHE A1281      14.585 -57.507  66.484  1.00  0.00      A1   C
ATOM   2123  O   PHE A1281      13.557 -57.154  65.891  1.00  0.00      A1   O
ATOM   2124  CB  PHE A1281      16.682 -57.098  65.166  1.00  0.00      A1   C
ATOM   2125  CG  PHE A1281      15.991 -56.919  63.840  1.00  0.00      A1   C
ATOM   2126  CD1 PHE A1281      15.773 -55.653  63.319  1.00  0.00      A1   C
ATOM   2127  CD2 PHE A1281      15.588 -58.023  63.102  1.00  0.00      A1   C
ATOM   2128  CE1 PHE A1281      15.148 -55.490  62.091  1.00  0.00      A1   C
ATOM   2129  CE2 PHE A1281      14.964 -57.872  61.876  1.00  0.00      A1   C
ATOM   2130  CZ  PHE A1281      14.744 -56.602  61.368  1.00  0.00      A1   C
ATOM   2131  N   GLN A1282      14.631 -58.594  67.264  1.00  0.00      A1   N
ATOM   2132  CA  GLN A1282      13.449 -59.442  67.397  1.00  0.00      A1   C
ATOM   2133  C   GLN A1282      12.282 -58.695  68.032  1.00  0.00      A1   C
ATOM   2134  O   GLN A1282      11.122 -59.025  67.772  1.00  0.00      A1   O
ATOM   2135  CB  GLN A1282      13.775 -60.686  68.229  1.00  0.00      A1   C
ATOM   2136  CG  GLN A1282      14.587 -61.752  67.517  1.00  0.00      A1   C
ATOM   2137  CD  GLN A1282      14.818 -62.981  68.395  1.00  0.00      A1   C
ATOM   2138  OE1 GLN A1282      15.099 -62.864  69.589  1.00  0.00      A1   O
ATOM   2139  NE2 GLN A1282      14.685 -64.163  67.807  1.00  0.00      A1   N
ATOM   2140  N   GLU A1283      12.565 -57.710  68.879  1.00  0.00      A1   N
ATOM   2141  CA  GLU A1283      11.529 -57.000  69.616  1.00  0.00      A1   C
ATOM   2142  C   GLU A1283      10.956 -55.800  68.864  1.00  0.00      A1   C
ATOM   2143  O   GLU A1283      10.028 -55.158  69.371  1.00  0.00      A1   O
ATOM   2144  CB  GLU A1283      12.081 -56.556  70.970  1.00  0.00      A1   C
ATOM   2145  CG  GLU A1283      12.391 -57.723  71.899  1.00  0.00      A1   C
ATOM   2146  CD  GLU A1283      13.112 -57.299  73.159  1.00  0.00      A1   C
ATOM   2147  OE1 GLU A1283      14.236 -56.767  73.054  1.00  0.00      A1   O
ATOM   2148  OE2 GLU A1283      12.552 -57.500  74.256  1.00  0.00      A1   O
ATOM   2149  N   MET A1284      11.485 -55.472  67.691  1.00  0.00      A1   N
ATOM   2150  CA  MET A1284      11.076 -54.289  66.950  1.00  0.00      A1   C
ATOM   2151  C   MET A1284      10.117 -54.651  65.821  1.00  0.00      A1   C
ATOM   2152  O   MET A1284      10.131 -55.769  65.299  1.00  0.00      A1   O
ATOM   2153  CB  MET A1284      12.299 -53.563  66.384  1.00  0.00      A1   C
ATOM   2154  CG  MET A1284      13.358 -53.242  67.435  1.00  0.00      A1   C
ATOM   2155  SD  MET A1284      14.908 -52.673  66.710  1.00  0.00      A1   S
ATOM   2156  CE  MET A1284      15.873 -52.311  68.179  1.00  0.00      A1   C
ATOM   2157  N   ARG A1285       9.274 -53.689  65.457  1.00  0.00      A1   N
ATOM   2158  CA  ARG A1285       8.402 -53.789  64.296  1.00  0.00      A1   C
ATOM   2159  C   ARG A1285       8.552 -52.504  63.502  1.00  0.00      A1   C
ATOM   2160  O   ARG A1285       8.698 -51.430  64.085  1.00  0.00      A1   O
ATOM   2161  CB  ARG A1285       6.934 -53.985  64.696  1.00  0.00      A1   C
ATOM   2162  CG  ARG A1285       6.695 -55.040  65.761  1.00  0.00      A1   C
ATOM   2163  CD  ARG A1285       6.882 -56.450  65.212  1.00  0.00      A1   C
ATOM   2164  NE  ARG A1285       6.648 -57.456  66.243  1.00  0.00      A1   N
ATOM   2165  CZ  ARG A1285       7.609 -58.028  66.962  1.00  0.00      A1   C
ATOM   2166  NH1 ARG A1285       8.879 -57.698  66.761  1.00  0.00      A1   N
ATOM   2167  NH2 ARG A1285       7.302 -58.933  67.882  1.00  0.00      A1   N
ATOM   2168  N   PHE A1286       8.523 -52.607  62.178  1.00  0.00      A1   N
ATOM   2169  CA  PHE A1286       8.697 -51.437  61.331  1.00  0.00      A1   C
ATOM   2170  C   PHE A1286       7.585 -51.372  60.300  1.00  0.00      A1   C
ATOM   2171  O   PHE A1286       7.209 -52.390  59.710  1.00  0.00      A1   O
ATOM   2172  CB  PHE A1286      10.058 -51.454  60.631  1.00  0.00      A1   C
ATOM   2173  CG  PHE A1286      11.224 -51.392  61.574  1.00  0.00      A1   C
ATOM   2174  CD1 PHE A1286      11.783 -50.173  61.925  1.00  0.00      A1   C
ATOM   2175  CD2 PHE A1286      11.756 -52.549  62.114  1.00  0.00      A1   C
ATOM   2176  CE1 PHE A1286      12.857 -50.108  62.789  1.00  0.00      A1   C
ATOM   2177  CE2 PHE A1286      12.830 -52.494  62.981  1.00  0.00      A1   C
ATOM   2178  CZ  PHE A1286      13.380 -51.270  63.322  1.00  0.00      A1   C
ATOM   2179  N   ILE A1287       7.062 -50.167  60.093  1.00  0.00      A1   N
ATOM   2180  CA  ILE A1287       6.051 -49.897  59.080  1.00  0.00      A1   C
ATOM   2181  C   ILE A1287       6.586 -48.760  58.220  1.00  0.00      A1   C
ATOM   2182  O   ILE A1287       6.660 -47.615  58.680  1.00  0.00      A1   O
ATOM   2183  CB  ILE A1287       4.693 -49.529  59.692  1.00  0.00      A1   C
ATOM   2184  CG1 ILE A1287       4.235 -50.609  60.670  1.00  0.00      A1   C
ATOM   2185  CG2 ILE A1287       3.654 -49.310  58.599  1.00  0.00      A1   C
ATOM   2186  CD1 ILE A1287       3.125 -50.154  61.588  1.00  0.00      A1   C
ATOM   2187  N   ILE A1288       6.960 -49.067  56.983  1.00  0.00      A1   N
ATOM   2188  CA  ILE A1288       7.547 -48.086  56.078  1.00  0.00      A1   C
ATOM   2189  C   ILE A1288       6.523 -47.772  54.997  1.00  0.00      A1   C
ATOM   2190  O   ILE A1288       6.092 -48.667  54.260  1.00  0.00      A1   O
ATOM   2191  CB  ILE A1288       8.868 -48.596  55.487  1.00  0.00      A1   C
ATOM   2192  CG1 ILE A1288       9.817 -48.972  56.629  1.00  0.00      A1   C
ATOM   2193  CG2 ILE A1288       9.510 -47.537  54.607  1.00  0.00      A1   C
ATOM   2194  CD1 ILE A1288      10.473 -50.305  56.466  1.00  0.00      A1   C
ATOM   2195  N   ILE A1289       6.088 -46.523  54.984  1.00  0.00      A1   N
ATOM   2196  CA  ILE A1289       5.025 -46.040  54.070  1.00  0.00      A1   C
ATOM   2197  C   ILE A1289       5.623 -45.023  53.115  1.00  0.00      A1   C
ATOM   2198  O   ILE A1289       6.250 -44.098  53.572  1.00  0.00      A1   O
ATOM   2199  CB  ILE A1289       3.911 -45.411  54.910  1.00  0.00      A1   C
ATOM   2200  CG1 ILE A1289       3.486 -46.351  56.029  1.00  0.00      A1   C
ATOM   2201  CG2 ILE A1289       2.748 -44.970  54.056  1.00  0.00      A1   C
ATOM   2202  CD1 ILE A1289       2.683 -45.699  57.081  1.00  0.00      A1   C
ATOM   2203  N   GLY A1290       5.396 -45.216  51.827  1.00  0.00      A1   N
ATOM   2204  CA  GLY A1290       5.898 -44.284  50.814  1.00  0.00      A1   C
ATOM   2205  C   GLY A1290       6.089 -44.930  49.466  1.00  0.00      A1   C
ATOM   2206  O   GLY A1290       5.800 -46.086  49.329  1.00  0.00      A1   O
ATOM   2207  N   LYS A1291       6.542 -44.141  48.507  1.00  0.00      A1   N
ATOM   2208  CA  LYS A1291       6.816 -44.569  47.119  1.00  0.00      A1   C
ATOM   2209  C   LYS A1291       7.841 -43.615  46.507  1.00  0.00      A1   C
ATOM   2210  O   LYS A1291       8.094 -42.580  47.082  1.00  0.00      A1   O
ATOM   2211  CB  LYS A1291       5.533 -44.729  46.301  1.00  0.00      A1   C
ATOM   2212  CG  LYS A1291       4.507 -43.614  46.396  1.00  0.00      A1   C
ATOM   2213  CD  LYS A1291       3.259 -43.874  45.566  1.00  0.00      A1   C
ATOM   2214  CE  LYS A1291       2.063 -43.053  46.001  1.00  0.00      A1   C
ATOM   2215  NZ  LYS A1291       0.838 -43.339  45.216  1.00  0.00      A1   N
ATOM   2216  N   GLY A1292       8.432 -43.986  45.382  1.00  0.00      A1   N
ATOM   2217  CA  GLY A1292       9.463 -43.116  44.808  1.00  0.00      A1   C
ATOM   2218  C   GLY A1292      10.456 -43.911  44.004  1.00  0.00      A1   C
ATOM   2219  O   GLY A1292      10.040 -44.690  43.183  1.00  0.00      A1   O
ATOM   2220  N   ASP A1293      11.733 -43.691  44.263  1.00  0.00      A1   N
ATOM   2221  CA  ASP A1293      12.826 -44.368  43.545  1.00  0.00      A1   C
ATOM   2222  C   ASP A1293      12.575 -45.872  43.592  1.00  0.00      A1   C
ATOM   2223  O   ASP A1293      12.464 -46.419  44.668  1.00  0.00      A1   O
ATOM   2224  CB  ASP A1293      14.121 -44.025  44.266  1.00  0.00      A1   C
ATOM   2225  CG  ASP A1293      15.346 -44.663  43.667  1.00  0.00      A1   C
ATOM   2226  OD1 ASP A1293      15.239 -45.805  43.234  1.00  0.00      A1   O
ATOM   2227  OD2 ASP A1293      16.377 -43.998  43.646  1.00  0.00      A1   O
ATOM   2228  N   PRO A1294      12.547 -46.552  42.434  1.00  0.00      A1   N
ATOM   2229  CA  PRO A1294      12.274 -47.981  42.355  1.00  0.00      A1   C
ATOM   2230  C   PRO A1294      13.347 -48.800  43.073  1.00  0.00      A1   C
ATOM   2231  O   PRO A1294      13.023 -49.816  43.578  1.00  0.00      A1   O
ATOM   2232  CB  PRO A1294      12.219 -48.263  40.860  1.00  0.00      A1   C
ATOM   2233  CG  PRO A1294      11.910 -46.926  40.286  1.00  0.00      A1   C
ATOM   2234  CD  PRO A1294      12.723 -45.974  41.124  1.00  0.00      A1   C
ATOM   2235  N   GLU A1295      14.597 -48.354  43.035  1.00  0.00      A1   N
ATOM   2236  CA  GLU A1295      15.596 -49.142  43.748  1.00  0.00      A1   C
ATOM   2237  C   GLU A1295      15.311 -49.164  45.242  1.00  0.00      A1   C
ATOM   2238  O   GLU A1295      15.458 -50.204  45.892  1.00  0.00      A1   O
ATOM   2239  CB  GLU A1295      16.995 -48.585  43.492  1.00  0.00      A1   C
ATOM   2240  CG  GLU A1295      17.353 -48.424  42.032  1.00  0.00      A1   C
ATOM   2241  CD  GLU A1295      18.740 -47.843  41.847  1.00  0.00      A1   C
ATOM   2242  OE1 GLU A1295      19.599 -48.069  42.728  1.00  0.00      A1   O
ATOM   2243  OE2 GLU A1295      18.968 -47.154  40.830  1.00  0.00      A1   O
ATOM   2244  N   LEU A1296      14.890 -48.027  45.803  1.00  0.00      A1   N
ATOM   2245  CA  LEU A1296      14.563 -47.989  47.223  1.00  0.00      A1   C
ATOM   2246  C   LEU A1296      13.298 -48.785  47.519  1.00  0.00      A1   C
ATOM   2247  O   LEU A1296      13.209 -49.450  48.558  1.00  0.00      A1   O
ATOM   2248  CB  LEU A1296      14.432 -46.539  47.688  1.00  0.00      A1   C
ATOM   2249  CG  LEU A1296      15.715 -45.722  47.501  1.00  0.00      A1   C
ATOM   2250  CD1 LEU A1296      15.518 -44.281  47.924  1.00  0.00      A1   C
ATOM   2251  CD2 LEU A1296      16.872 -46.342  48.264  1.00  0.00      A1   C
ATOM   2252  N   GLU A1297      12.323 -48.766  46.603  1.00  0.00      A1   N
ATOM   2253  CA  GLU A1297      11.141 -49.601  46.788  1.00  0.00      A1   C
ATOM   2254  C   GLU A1297      11.510 -51.077  46.779  1.00  0.00      A1   C
ATOM   2255  O   GLU A1297      11.017 -51.853  47.607  1.00  0.00      A1   O
ATOM   2256  CB  GLU A1297      10.104 -49.315  45.703  1.00  0.00      A1   C
ATOM   2257  CG  GLU A1297       9.503 -47.918  45.743  1.00  0.00      A1   C
ATOM   2258  CD  GLU A1297       8.517 -47.677  44.609  1.00  0.00      A1   C
ATOM   2259  OE1 GLU A1297       7.977 -48.664  44.067  1.00  0.00      A1   O
ATOM   2260  OE2 GLU A1297       8.289 -46.499  44.255  1.00  0.00      A1   O
ATOM   2261  N   GLY A1298      12.404 -51.479  45.872  1.00  0.00      A1   N
ATOM   2262  CA  GLY A1298      12.816 -52.871  45.830  1.00  0.00      A1   C
ATOM   2263  C   GLY A1298      13.616 -53.265  47.056  1.00  0.00      A1   C
ATOM   2264  O   GLY A1298      13.470 -54.375  47.574  1.00  0.00      A1   O
ATOM   2265  N   TRP A1299      14.453 -52.352  47.551  1.00  0.00      A1   N
ATOM   2266  CA  TRP A1299      15.192 -52.614  48.781  1.00  0.00      A1   C
ATOM   2267  C   TRP A1299      14.241 -52.792  49.961  1.00  0.00      A1   C
ATOM   2268  O   TRP A1299      14.392 -53.727  50.762  1.00  0.00      A1   O
ATOM   2269  CB  TRP A1299      16.168 -51.463  49.034  1.00  0.00      A1   C
ATOM   2270  CG  TRP A1299      17.139 -51.683  50.146  1.00  0.00      A1   C
ATOM   2271  CD1 TRP A1299      17.328 -52.829  50.865  1.00  0.00      A1   C
ATOM   2272  CD2 TRP A1299      18.065 -50.724  50.666  1.00  0.00      A1   C
ATOM   2273  NE1 TRP A1299      18.314 -52.639  51.803  1.00  0.00      A1   N
ATOM   2274  CE2 TRP A1299      18.783 -51.355  51.703  1.00  0.00      A1   C
ATOM   2275  CE3 TRP A1299      18.359 -49.393  50.357  1.00  0.00      A1   C
ATOM   2276  CZ2 TRP A1299      19.774 -50.700  52.430  1.00  0.00      A1   C
ATOM   2277  CZ3 TRP A1299      19.340 -48.742  51.080  1.00  0.00      A1   C
ATOM   2278  CH2 TRP A1299      20.036 -49.396  52.102  1.00  0.00      A1   C
ATOM   2279  N   ALA A1300      13.229 -51.927  50.062  1.00  0.00      A1   N
ATOM   2280  CA  ALA A1300      12.264 -52.051  51.147  1.00  0.00      A1   C
ATOM   2281  C   ALA A1300      11.445 -53.332  51.025  1.00  0.00      A1   C
ATOM   2282  O   ALA A1300      11.151 -53.983  52.033  1.00  0.00      A1   O
ATOM   2283  CB  ALA A1300      11.349 -50.825  51.176  1.00  0.00      A1   C
ATOM   2284  N   ARG A1301      11.077 -53.723  49.801  1.00  0.00      A1   N
ATOM   2285  CA  ARG A1301      10.307 -54.952  49.627  1.00  0.00      A1   C
ATOM   2286  C   ARG A1301      11.146 -56.185  49.941  1.00  0.00      A1   C
ATOM   2287  O   ARG A1301      10.634 -57.171  50.493  1.00  0.00      A1   O
ATOM   2288  CB  ARG A1301       9.746 -55.030  48.205  1.00  0.00      A1   C
ATOM   2289  CG  ARG A1301       8.608 -54.053  47.920  1.00  0.00      A1   C
ATOM   2290  CD  ARG A1301       7.371 -54.373  48.755  1.00  0.00      A1   C
ATOM   2291  NE  ARG A1301       6.276 -53.439  48.493  1.00  0.00      A1   N
ATOM   2292  CZ  ARG A1301       5.121 -53.427  49.155  1.00  0.00      A1   C
ATOM   2293  NH1 ARG A1301       4.896 -54.297  50.129  1.00  0.00      A1   N
ATOM   2294  NH2 ARG A1301       4.189 -52.536  48.841  1.00  0.00      A1   N
ATOM   2295  N   SER A1302      12.439 -56.155  49.599  1.00  0.00      A1   N
ATOM   2296  CA  SER A1302      13.303 -57.273  49.959  1.00  0.00      A1   C
ATOM   2297  C   SER A1302      13.482 -57.359  51.467  1.00  0.00      A1   C
ATOM   2298  O   SER A1302      13.525 -58.457  52.031  1.00  0.00      A1   O
ATOM   2299  CB  SER A1302      14.658 -57.153  49.259  1.00  0.00      A1   C
ATOM   2300  OG  SER A1302      15.476 -56.180  49.881  1.00  0.00      A1   O
ATOM   2301  N   LEU A1303      13.577 -56.211  52.144  1.00  0.00      A1   N
ATOM   2302  CA  LEU A1303      13.605 -56.251  53.602  1.00  0.00      A1   C
ATOM   2303  C   LEU A1303      12.286 -56.769  54.165  1.00  0.00      A1   C
ATOM   2304  O   LEU A1303      12.276 -57.485  55.172  1.00  0.00      A1   O
ATOM   2305  CB  LEU A1303      13.934 -54.871  54.168  1.00  0.00      A1   C
ATOM   2306  CG  LEU A1303      15.364 -54.380  53.923  1.00  0.00      A1   C
ATOM   2307  CD1 LEU A1303      15.661 -53.142  54.755  1.00  0.00      A1   C
ATOM   2308  CD2 LEU A1303      16.373 -55.483  54.218  1.00  0.00      A1   C
ATOM   2309  N   GLU A1304      11.165 -56.441  53.514  1.00  0.00      A1   N
ATOM   2310  CA  GLU A1304       9.862 -56.894  53.992  1.00  0.00      A1   C
ATOM   2311  C   GLU A1304       9.703 -58.401  53.843  1.00  0.00      A1   C
ATOM   2312  O   GLU A1304       9.100 -59.058  54.701  1.00  0.00      A1   O
ATOM   2313  CB  GLU A1304       8.748 -56.159  53.244  1.00  0.00      A1   C
ATOM   2314  CG  GLU A1304       7.332 -56.553  53.652  1.00  0.00      A1   C
ATOM   2315  CD  GLU A1304       6.274 -55.913  52.763  1.00  0.00      A1   C
ATOM   2316  OE1 GLU A1304       6.576 -55.652  51.579  1.00  0.00      A1   O
ATOM   2317  OE2 GLU A1304       5.146 -55.664  53.242  1.00  0.00      A1   O
ATOM   2318  N   GLU A1305      10.238 -58.973  52.762  1.00  0.00      A1   N
ATOM   2319  CA  GLU A1305      10.135 -60.419  52.595  1.00  0.00      A1   C
ATOM   2320  C   GLU A1305      11.168 -61.167  53.429  1.00  0.00      A1   C
ATOM   2321  O   GLU A1305      10.892 -62.279  53.896  1.00  0.00      A1   O
ATOM   2322  CB  GLU A1305      10.267 -60.804  51.118  1.00  0.00      A1   C
ATOM   2323  CG  GLU A1305      11.577 -60.412  50.458  1.00  0.00      A1   C
ATOM   2324  CD  GLU A1305      11.709 -60.964  49.049  1.00  0.00      A1   C
ATOM   2325  OE1 GLU A1305      11.308 -62.129  48.828  1.00  0.00      A1   O
ATOM   2326  OE2 GLU A1305      12.210 -60.233  48.162  1.00  0.00      A1   O
ATOM   2327  N   LYS A1306      12.353 -60.582  53.627  1.00  0.00      A1   N
ATOM   2328  CA  LYS A1306      13.384 -61.227  54.435  1.00  0.00      A1   C
ATOM   2329  C   LYS A1306      13.014 -61.284  55.913  1.00  0.00      A1   C
ATOM   2330  O   LYS A1306      13.452 -62.196  56.621  1.00  0.00      A1   O
ATOM   2331  CB  LYS A1306      14.716 -60.496  54.251  1.00  0.00      A1   C
ATOM   2332  CG  LYS A1306      15.910 -61.171  54.909  1.00  0.00      A1   C
ATOM   2333  CD  LYS A1306      16.243 -62.489  54.223  1.00  0.00      A1   C
ATOM   2334  CE  LYS A1306      17.493 -63.128  54.809  1.00  0.00      A1   C
ATOM   2335  NZ  LYS A1306      17.867 -64.372  54.079  1.00  0.00      A1   N
ATOM   2336  N   HIS A1307      12.213 -60.337  56.402  1.00  0.00      A1   N
ATOM   2337  CA  HIS A1307      11.973 -60.190  57.834  1.00  0.00      A1   C
ATOM   2338  C   HIS A1307      10.480 -60.107  58.114  1.00  0.00      A1   C
ATOM   2339  O   HIS A1307       9.772 -59.309  57.492  1.00  0.00      A1   O
ATOM   2340  CB  HIS A1307      12.669 -58.936  58.382  1.00  0.00      A1   C
ATOM   2341  CG  HIS A1307      14.148 -58.907  58.146  1.00  0.00      A1   C
ATOM   2342  ND1 HIS A1307      15.014 -59.808  58.731  1.00  0.00      A1   N
ATOM   2343  CD2 HIS A1307      14.915 -58.081  57.395  1.00  0.00      A1   C
ATOM   2344  CE1 HIS A1307      16.250 -59.537  58.347  1.00  0.00      A1   C
ATOM   2345  NE2 HIS A1307      16.217 -58.495  57.537  1.00  0.00      A1   N
ATOM   2346  N   GLY A1308      10.016 -60.888  59.088  1.00  0.00      A1   N
ATOM   2347  CA  GLY A1308       8.607 -60.879  59.431  1.00  0.00      A1   C
ATOM   2348  C   GLY A1308       8.160 -59.707  60.281  1.00  0.00      A1   C
ATOM   2349  O   GLY A1308       6.954 -59.514  60.459  1.00  0.00      A1   O
ATOM   2350  N   ASN A1309       9.100 -58.922  60.807  1.00  0.00      A1   N
ATOM   2351  CA  ASN A1309       8.784 -57.752  61.616  1.00  0.00      A1   C
ATOM   2352  C   ASN A1309       8.875 -56.449  60.828  1.00  0.00      A1   C
ATOM   2353  O   ASN A1309       8.914 -55.371  61.433  1.00  0.00      A1   O
ATOM   2354  CB  ASN A1309       9.699 -57.701  62.841  1.00  0.00      A1   C
ATOM   2355  CG  ASN A1309      11.160 -57.573  62.467  1.00  0.00      A1   C
ATOM   2356  OD1 ASN A1309      11.554 -57.892  61.344  1.00  0.00      A1   O
ATOM   2357  ND2 ASN A1309      11.974 -57.105  63.407  1.00  0.00      A1   N
ATOM   2358  N   VAL A1310       8.918 -56.522  59.499  1.00  0.00      A1   N
ATOM   2359  CA  VAL A1310       8.992 -55.353  58.630  1.00  0.00      A1   C
ATOM   2360  C   VAL A1310       7.826 -55.399  57.650  1.00  0.00      A1   C
ATOM   2361  O   VAL A1310       7.572 -56.436  57.027  1.00  0.00      A1   O
ATOM   2362  CB  VAL A1310      10.335 -55.291  57.879  1.00  0.00      A1   C
ATOM   2363  CG1 VAL A1310      10.302 -54.198  56.809  1.00  0.00      A1   C
ATOM   2364  CG2 VAL A1310      11.477 -55.055  58.858  1.00  0.00      A1   C
ATOM   2365  N   LYS A1311       7.127 -54.274  57.512  1.00  0.00      A1   N
ATOM   2366  CA  LYS A1311       5.989 -54.149  56.615  1.00  0.00      A1   C
ATOM   2367  C   LYS A1311       6.160 -52.885  55.785  1.00  0.00      A1   C
ATOM   2368  O   LYS A1311       6.604 -51.852  56.295  1.00  0.00      A1   O
ATOM   2369  CB  LYS A1311       4.671 -54.097  57.404  1.00  0.00      A1   C
ATOM   2370  CG  LYS A1311       3.470 -53.576  56.632  1.00  0.00      A1   C
ATOM   2371  CD  LYS A1311       2.941 -54.611  55.657  1.00  0.00      A1   C
ATOM   2372  CE  LYS A1311       1.652 -54.135  54.995  1.00  0.00      A1   C
ATOM   2373  NZ  LYS A1311       1.115 -55.120  54.009  1.00  0.00      A1   N
ATOM   2374  N   VAL A1312       5.807 -52.970  54.504  1.00  0.00      A1   N
ATOM   2375  CA  VAL A1312       5.947 -51.857  53.576  1.00  0.00      A1   C
ATOM   2376  C   VAL A1312       4.597 -51.597  52.924  1.00  0.00      A1   C
ATOM   2377  O   VAL A1312       3.916 -52.537  52.499  1.00  0.00      A1   O
ATOM   2378  CB  VAL A1312       7.026 -52.137  52.511  1.00  0.00      A1   C
ATOM   2379  CG1 VAL A1312       7.027 -51.049  51.442  1.00  0.00      A1   C
ATOM   2380  CG2 VAL A1312       8.397 -52.252  53.163  1.00  0.00      A1   C
ATOM   2381  N   ILE A1313       4.217 -50.325  52.849  1.00  0.00      A1   N
ATOM   2382  CA  ILE A1313       2.967 -49.888  52.236  1.00  0.00      A1   C
ATOM   2383  C   ILE A1313       3.322 -48.839  51.191  1.00  0.00      A1   C
ATOM   2384  O   ILE A1313       3.770 -47.741  51.539  1.00  0.00      A1   O
ATOM   2385  CB  ILE A1313       1.990 -49.310  53.268  1.00  0.00      A1   C
ATOM   2386  CG1 ILE A1313       1.648 -50.353  54.329  1.00  0.00      A1   C
ATOM   2387  CG2 ILE A1313       0.733 -48.777  52.585  1.00  0.00      A1   C
ATOM   2388  CD1 ILE A1313       1.022 -49.748  55.567  1.00  0.00      A1   C
ATOM   2389  N   THR A1314       3.133 -49.174  49.913  1.00  0.00      A1   N
ATOM   2390  CA  THR A1314       3.399 -48.238  48.825  1.00  0.00      A1   C
ATOM   2391  C   THR A1314       2.146 -47.560  48.282  1.00  0.00      A1   C
ATOM   2392  O   THR A1314       2.265 -46.570  47.554  1.00  0.00      A1   O
ATOM   2393  CB  THR A1314       4.126 -48.948  47.675  1.00  0.00      A1   C
ATOM   2394  OG1 THR A1314       3.412 -50.138  47.318  1.00  0.00      A1   O
ATOM   2395  CG2 THR A1314       5.549 -49.309  48.087  1.00  0.00      A1   C
ATOM   2396  N   GLU A1315       0.958 -48.060  48.607  1.00  0.00      A1   N
ATOM   2397  CA  GLU A1315      -0.277 -47.424  48.172  1.00  0.00      A1   C
ATOM   2398  C   GLU A1315      -0.541 -46.163  48.985  1.00  0.00      A1   C
ATOM   2399  O   GLU A1315      -0.137 -46.049  50.147  1.00  0.00      A1   O
ATOM   2400  CB  GLU A1315      -1.455 -48.390  48.311  1.00  0.00      A1   C
ATOM   2401  CG  GLU A1315      -1.621 -48.963  49.715  1.00  0.00      A1   C
ATOM   2402  CD  GLU A1315      -2.673 -50.057  49.787  1.00  0.00      A1   C
ATOM   2403  OE1 GLU A1315      -3.388 -50.262  48.783  1.00  0.00      A1   O
ATOM   2404  OE2 GLU A1315      -2.781 -50.717  50.847  1.00  0.00      A1   O
ATOM   2405  N   MET A1316      -1.223 -45.205  48.362  1.00  0.00      A1   N
ATOM   2406  CA  MET A1316      -1.581 -43.991  49.080  1.00  0.00      A1   C
ATOM   2407  C   MET A1316      -2.591 -44.316  50.174  1.00  0.00      A1   C
ATOM   2408  O   MET A1316      -3.466 -45.170  50.004  1.00  0.00      A1   O
ATOM   2409  CB  MET A1316      -2.152 -42.936  48.132  1.00  0.00      A1   C
ATOM   2410  CG  MET A1316      -2.141 -41.539  48.742  1.00  0.00      A1   C
ATOM   2411  SD  MET A1316      -3.105 -40.309  47.850  1.00  0.00      A1   S
ATOM   2412  CE  MET A1316      -4.769 -40.933  48.086  1.00  0.00      A1   C
ATOM   2413  N   LEU A1317      -2.459 -43.636  51.306  1.00  0.00      A1   N
ATOM   2414  CA  LEU A1317      -3.332 -43.851  52.447  1.00  0.00      A1   C
ATOM   2415  C   LEU A1317      -4.119 -42.581  52.731  1.00  0.00      A1   C
ATOM   2416  O   LEU A1317      -3.659 -41.469  52.448  1.00  0.00      A1   O
ATOM   2417  CB  LEU A1317      -2.532 -44.265  53.694  1.00  0.00      A1   C
ATOM   2418  CG  LEU A1317      -1.603 -45.479  53.599  1.00  0.00      A1   C
ATOM   2419  CD1 LEU A1317      -0.676 -45.519  54.810  1.00  0.00      A1   C
ATOM   2420  CD2 LEU A1317      -2.380 -46.789  53.491  1.00  0.00      A1   C
ATOM   2421  N   SER A1318      -5.313 -42.756  53.286  1.00  0.00      A1   N
ATOM   2422  CA  SER A1318      -6.095 -41.620  53.750  1.00  0.00      A1   C
ATOM   2423  C   SER A1318      -5.431 -40.993  54.969  1.00  0.00      A1   C
ATOM   2424  O   SER A1318      -4.682 -41.647  55.705  1.00  0.00      A1   O
ATOM   2425  CB  SER A1318      -7.516 -42.053  54.100  1.00  0.00      A1   C
ATOM   2426  OG  SER A1318      -7.512 -42.948  55.199  1.00  0.00      A1   O
ATOM   2427  N   ARG A1319      -5.697 -39.703  55.173  1.00  0.00      A1   N
ATOM   2428  CA  ARG A1319      -5.184 -39.051  56.370  1.00  0.00      A1   C
ATOM   2429  C   ARG A1319      -5.806 -39.620  57.642  1.00  0.00      A1   C
ATOM   2430  O   ARG A1319      -5.189 -39.537  58.706  1.00  0.00      A1   O
ATOM   2431  CB  ARG A1319      -5.388 -37.532  56.287  1.00  0.00      A1   C
ATOM   2432  CG  ARG A1319      -6.828 -37.056  56.246  1.00  0.00      A1   C
ATOM   2433  CD  ARG A1319      -6.871 -35.528  56.261  1.00  0.00      A1   C
ATOM   2434  NE  ARG A1319      -8.168 -35.000  56.678  1.00  0.00      A1   N
ATOM   2435  CZ  ARG A1319      -8.348 -33.775  57.166  1.00  0.00      A1   C
ATOM   2436  NH1 ARG A1319      -7.310 -32.955  57.306  1.00  0.00      A1   N
ATOM   2437  NH2 ARG A1319      -9.563 -33.369  57.524  1.00  0.00      A1   N
ATOM   2438  N   GLU A1320      -7.006 -40.209  57.557  1.00  0.00      A1   N
ATOM   2439  CA  GLU A1320      -7.596 -40.859  58.725  1.00  0.00      A1   C
ATOM   2440  C   GLU A1320      -6.814 -42.106  59.122  1.00  0.00      A1   C
ATOM   2441  O   GLU A1320      -6.558 -42.342  60.313  1.00  0.00      A1   O
ATOM   2442  CB  GLU A1320      -9.059 -41.217  58.450  1.00  0.00      A1   C
ATOM   2443  CG  GLU A1320     -10.009 -40.025  58.378  1.00  0.00      A1   C
ATOM   2444  CD  GLU A1320      -9.938 -39.276  57.051  1.00  0.00      A1   C
ATOM   2445  OE1 GLU A1320      -9.449 -39.852  56.055  1.00  0.00      A1   O
ATOM   2446  OE2 GLU A1320     -10.376 -38.105  57.005  1.00  0.00      A1   O
ATOM   2447  N   PHE A1321      -6.415 -42.915  58.143  1.00  0.00      A1   N
ATOM   2448  CA  PHE A1321      -5.608 -44.081  58.471  1.00  0.00      A1   C
ATOM   2449  C   PHE A1321      -4.239 -43.671  59.003  1.00  0.00      A1   C
ATOM   2450  O   PHE A1321      -3.704 -44.306  59.921  1.00  0.00      A1   O
ATOM   2451  CB  PHE A1321      -5.473 -44.984  57.245  1.00  0.00      A1   C
ATOM   2452  CG  PHE A1321      -4.744 -46.259  57.522  1.00  0.00      A1   C
ATOM   2453  CD1 PHE A1321      -5.275 -47.199  58.392  1.00  0.00      A1   C
ATOM   2454  CD2 PHE A1321      -3.525 -46.522  56.921  1.00  0.00      A1   C
ATOM   2455  CE1 PHE A1321      -4.605 -48.379  58.661  1.00  0.00      A1   C
ATOM   2456  CE2 PHE A1321      -2.852 -47.707  57.182  1.00  0.00      A1   C
ATOM   2457  CZ  PHE A1321      -3.393 -48.634  58.052  1.00  0.00      A1   C
ATOM   2458  N   VAL A1322      -3.667 -42.597  58.458  1.00  0.00      A1   N
ATOM   2459  CA  VAL A1322      -2.379 -42.123  58.952  1.00  0.00      A1   C
ATOM   2460  C   VAL A1322      -2.509 -41.591  60.372  1.00  0.00      A1   C
ATOM   2461  O   VAL A1322      -1.623 -41.798  61.209  1.00  0.00      A1   O
ATOM   2462  CB  VAL A1322      -1.798 -41.068  57.992  1.00  0.00      A1   C
ATOM   2463  CG1 VAL A1322      -0.567 -40.417  58.592  1.00  0.00      A1   C
ATOM   2464  CG2 VAL A1322      -1.452 -41.725  56.677  1.00  0.00      A1   C
ATOM   2465  N   ARG A1323      -3.621 -40.915  60.675  1.00  0.00      A1   N
ATOM   2466  CA  ARG A1323      -3.840 -40.466  62.044  1.00  0.00      A1   C
ATOM   2467  C   ARG A1323      -3.986 -41.656  62.983  1.00  0.00      A1   C
ATOM   2468  O   ARG A1323      -3.501 -41.623  64.120  1.00  0.00      A1   O
ATOM   2469  CB  ARG A1323      -5.078 -39.569  62.123  1.00  0.00      A1   C
ATOM   2470  CG  ARG A1323      -5.415 -39.128  63.548  1.00  0.00      A1   C
ATOM   2471  CD  ARG A1323      -6.633 -38.220  63.610  1.00  0.00      A1   C
ATOM   2472  NE  ARG A1323      -7.851 -38.915  63.210  1.00  0.00      A1   N
ATOM   2473  CZ  ARG A1323      -9.022 -38.314  63.026  1.00  0.00      A1   C
ATOM   2474  NH1 ARG A1323      -9.137 -37.003  63.208  1.00  0.00      A1   N
ATOM   2475  NH2 ARG A1323     -10.077 -39.022  62.650  1.00  0.00      A1   N
ATOM   2476  N   GLU A1324      -4.621 -42.732  62.508  1.00  0.00      A1   N
ATOM   2477  CA  GLU A1324      -4.714 -43.940  63.322  1.00  0.00      A1   C
ATOM   2478  C   GLU A1324      -3.331 -44.532  63.575  1.00  0.00      A1   C
ATOM   2479  O   GLU A1324      -3.026 -44.964  64.692  1.00  0.00      A1   O
ATOM   2480  CB  GLU A1324      -5.619 -44.965  62.633  1.00  0.00      A1   C
ATOM   2481  CG  GLU A1324      -6.237 -45.981  63.576  1.00  0.00      A1   C
ATOM   2482  CD  GLU A1324      -7.285 -45.364  64.478  1.00  0.00      A1   C
ATOM   2483  OE1 GLU A1324      -7.872 -44.333  64.080  1.00  0.00      A1   O
ATOM   2484  OE2 GLU A1324      -7.514 -45.902  65.582  1.00  0.00      A1   O
ATOM   2485  N   LEU A1325      -2.468 -44.511  62.559  1.00  0.00      A1   N
ATOM   2486  CA  LEU A1325      -1.108 -45.017  62.725  1.00  0.00      A1   C
ATOM   2487  C   LEU A1325      -0.321 -44.180  63.724  1.00  0.00      A1   C
ATOM   2488  O   LEU A1325       0.361 -44.728  64.596  1.00  0.00      A1   O
ATOM   2489  CB  LEU A1325      -0.384 -45.031  61.379  1.00  0.00      A1   C
ATOM   2490  CG  LEU A1325      -0.821 -46.069  60.351  1.00  0.00      A1   C
ATOM   2491  CD1 LEU A1325      -0.252 -45.710  58.997  1.00  0.00      A1   C
ATOM   2492  CD2 LEU A1325      -0.342 -47.431  60.770  1.00  0.00      A1   C
ATOM   2493  N   TYR A1326      -0.418 -42.847  63.616  1.00  0.00      A1   N
ATOM   2494  CA  TYR A1326       0.297 -41.963  64.530  1.00  0.00      A1   C
ATOM   2495  C   TYR A1326      -0.145 -42.181  65.969  1.00  0.00      A1   C
ATOM   2496  O   TYR A1326       0.653 -42.009  66.898  1.00  0.00      A1   O
ATOM   2497  CB  TYR A1326       0.051 -40.497  64.159  1.00  0.00      A1   C
ATOM   2498  CG  TYR A1326       0.802 -39.939  62.972  1.00  0.00      A1   C
ATOM   2499  CD1 TYR A1326       2.081 -40.374  62.641  1.00  0.00      A1   C
ATOM   2500  CD2 TYR A1326       0.230 -38.946  62.197  1.00  0.00      A1   C
ATOM   2501  CE1 TYR A1326       2.761 -39.827  61.553  1.00  0.00      A1   C
ATOM   2502  CE2 TYR A1326       0.895 -38.399  61.123  1.00  0.00      A1   C
ATOM   2503  CZ  TYR A1326       2.156 -38.839  60.801  1.00  0.00      A1   C
ATOM   2504  OH  TYR A1326       2.790 -38.272  59.715  1.00  0.00      A1   O
ATOM   2505  N   GLY A1327      -1.411 -42.529  66.170  1.00  0.00      A1   N
ATOM   2506  CA  GLY A1327      -1.973 -42.755  67.481  1.00  0.00      A1   C
ATOM   2507  C   GLY A1327      -1.774 -44.140  68.034  1.00  0.00      A1   C
ATOM   2508  O   GLY A1327      -2.213 -44.415  69.154  1.00  0.00      A1   O
ATOM   2509  N   SER A1328      -1.127 -45.024  67.285  1.00  0.00      A1   N
ATOM   2510  CA  SER A1328      -0.959 -46.412  67.692  1.00  0.00      A1   C
ATOM   2511  C   SER A1328       0.493 -46.843  67.785  1.00  0.00      A1   C
ATOM   2512  O   SER A1328       0.858 -47.561  68.720  1.00  0.00      A1   O
ATOM   2513  CB  SER A1328      -1.705 -47.324  66.714  1.00  0.00      A1   C
ATOM   2514  OG  SER A1328      -3.031 -46.860  66.528  1.00  0.00      A1   O
ATOM   2515  N   VAL A1329       1.338 -46.408  66.848  1.00  0.00      A1   N
ATOM   2516  CA  VAL A1329       2.741 -46.798  66.865  1.00  0.00      A1   C
ATOM   2517  C   VAL A1329       3.446 -46.149  68.050  1.00  0.00      A1   C
ATOM   2518  O   VAL A1329       2.957 -45.191  68.664  1.00  0.00      A1   O
ATOM   2519  CB  VAL A1329       3.437 -46.438  65.541  1.00  0.00      A1   C
ATOM   2520  CG1 VAL A1329       2.666 -47.013  64.357  1.00  0.00      A1   C
ATOM   2521  CG2 VAL A1329       3.615 -44.923  65.424  1.00  0.00      A1   C
ATOM   2522  N   ASP A1330       4.578 -46.735  68.426  1.00  0.00      A1   N
ATOM   2523  CA  ASP A1330       5.352 -46.178  69.526  1.00  0.00      A1   C
ATOM   2524  C   ASP A1330       6.191 -44.979  69.086  1.00  0.00      A1   C
ATOM   2525  O   ASP A1330       6.229 -43.960  69.786  1.00  0.00      A1   O
ATOM   2526  CB  ASP A1330       6.226 -47.272  70.135  1.00  0.00      A1   C
ATOM   2527  CG  ASP A1330       5.398 -48.400  70.737  1.00  0.00      A1   C
ATOM   2528  OD1 ASP A1330       4.527 -48.106  71.581  1.00  0.00      A1   O
ATOM   2529  OD2 ASP A1330       5.595 -49.572  70.351  1.00  0.00      A1   O
ATOM   2530  N   PHE A1331       6.840 -45.066  67.924  1.00  0.00      A1   N
ATOM   2531  CA  PHE A1331       7.761 -44.036  67.468  1.00  0.00      A1   C
ATOM   2532  C   PHE A1331       7.579 -43.807  65.977  1.00  0.00      A1   C
ATOM   2533  O   PHE A1331       7.236 -44.725  65.226  1.00  0.00      A1   O
ATOM   2534  CB  PHE A1331       9.229 -44.398  67.728  1.00  0.00      A1   C
ATOM   2535  CG  PHE A1331       9.543 -44.662  69.166  1.00  0.00      A1   C
ATOM   2536  CD1 PHE A1331       9.966 -43.636  69.995  1.00  0.00      A1   C
ATOM   2537  CD2 PHE A1331       9.420 -45.941  69.691  1.00  0.00      A1   C
ATOM   2538  CE1 PHE A1331      10.253 -43.876  71.321  1.00  0.00      A1   C
ATOM   2539  CE2 PHE A1331       9.708 -46.189  71.015  1.00  0.00      A1   C
ATOM   2540  CZ  PHE A1331      10.124 -45.157  71.835  1.00  0.00      A1   C
ATOM   2541  N   VAL A1332       7.825 -42.568  65.561  1.00  0.00      A1   N
ATOM   2542  CA  VAL A1332       7.798 -42.166  64.161  1.00  0.00      A1   C
ATOM   2543  C   VAL A1332       9.203 -41.716  63.790  1.00  0.00      A1   C
ATOM   2544  O   VAL A1332       9.754 -40.806  64.422  1.00  0.00      A1   O
ATOM   2545  CB  VAL A1332       6.768 -41.052  63.910  1.00  0.00      A1   C
ATOM   2546  CG1 VAL A1332       6.978 -40.416  62.535  1.00  0.00      A1   C
ATOM   2547  CG2 VAL A1332       5.359 -41.610  64.032  1.00  0.00      A1   C
ATOM   2548  N   ILE A1333       9.787 -42.356  62.784  1.00  0.00      A1   N
ATOM   2549  CA  ILE A1333      11.149 -42.051  62.364  1.00  0.00      A1   C
ATOM   2550  C   ILE A1333      11.103 -41.063  61.202  1.00  0.00      A1   C
ATOM   2551  O   ILE A1333      10.442 -41.311  60.188  1.00  0.00      A1   O
ATOM   2552  CB  ILE A1333      11.901 -43.335  61.976  1.00  0.00      A1   C
ATOM   2553  CG1 ILE A1333      11.964 -44.301  63.166  1.00  0.00      A1   C
ATOM   2554  CG2 ILE A1333      13.299 -42.999  61.498  1.00  0.00      A1   C
ATOM   2555  CD1 ILE A1333      12.565 -45.656  62.825  1.00  0.00      A1   C
ATOM   2556  N   ILE A1334      11.827 -39.954  61.341  1.00  0.00      A1   N
ATOM   2557  CA  ILE A1334      11.820 -38.867  60.364  1.00  0.00      A1   C
ATOM   2558  C   ILE A1334      13.270 -38.575  59.998  1.00  0.00      A1   C
ATOM   2559  O   ILE A1334      13.867 -37.622  60.521  1.00  0.00      A1   O
ATOM   2560  CB  ILE A1334      11.114 -37.614  60.913  1.00  0.00      A1   C
ATOM   2561  CG1 ILE A1334       9.762 -37.974  61.529  1.00  0.00      A1   C
ATOM   2562  CG2 ILE A1334      10.905 -36.573  59.815  1.00  0.00      A1   C
ATOM   2563  CD1 ILE A1334       9.093 -36.813  62.267  1.00  0.00      A1   C
ATOM   2564  N   PRO A1335      13.887 -39.382  59.130  1.00  0.00      A1   N
ATOM   2565  CA  PRO A1335      15.332 -39.254  58.896  1.00  0.00      A1   C
ATOM   2566  C   PRO A1335      15.689 -38.287  57.776  1.00  0.00      A1   C
ATOM   2567  O   PRO A1335      16.579 -38.582  56.972  1.00  0.00      A1   O
ATOM   2568  CB  PRO A1335      15.736 -40.689  58.540  1.00  0.00      A1   C
ATOM   2569  CG  PRO A1335      14.531 -41.220  57.817  1.00  0.00      A1   C
ATOM   2570  CD  PRO A1335      13.309 -40.525  58.400  1.00  0.00      A1   C
ATOM   2571  N   SER A1336      15.024 -37.133  57.722  1.00  0.00      A1   N
ATOM   2572  CA  SER A1336      15.175 -36.220  56.593  1.00  0.00      A1   C
ATOM   2573  C   SER A1336      16.583 -35.641  56.507  1.00  0.00      A1   C
ATOM   2574  O   SER A1336      17.173 -35.241  57.513  1.00  0.00      A1   O
ATOM   2575  CB  SER A1336      14.178 -35.071  56.708  1.00  0.00      A1   C
ATOM   2576  OG  SER A1336      12.855 -35.541  56.886  1.00  0.00      A1   O
ATOM   2577  N   TYR A1337      17.122 -35.590  55.287  1.00  0.00      A1   N
ATOM   2578  CA  TYR A1337      18.298 -34.758  55.051  1.00  0.00      A1   C
ATOM   2579  C   TYR A1337      17.947 -33.279  55.094  1.00  0.00      A1   C
ATOM   2580  O   TYR A1337      18.794 -32.449  55.440  1.00  0.00      A1   O
ATOM   2581  CB  TYR A1337      18.927 -35.096  53.700  1.00  0.00      A1   C
ATOM   2582  CG  TYR A1337      19.650 -36.423  53.629  1.00  0.00      A1   C
ATOM   2583  CD1 TYR A1337      18.965 -37.603  53.361  1.00  0.00      A1   C
ATOM   2584  CD2 TYR A1337      21.028 -36.487  53.788  1.00  0.00      A1   C
ATOM   2585  CE1 TYR A1337      19.640 -38.823  53.277  1.00  0.00      A1   C
ATOM   2586  CE2 TYR A1337      21.708 -37.694  53.704  1.00  0.00      A1   C
ATOM   2587  CZ  TYR A1337      21.012 -38.854  53.450  1.00  0.00      A1   C
ATOM   2588  OH  TYR A1337      21.701 -40.044  53.369  1.00  0.00      A1   O
ATOM   2589  N   PHE A1338      16.702 -32.943  54.771  1.00  0.00      A1   N
ATOM   2590  CA  PHE A1338      16.278 -31.566  54.543  1.00  0.00      A1   C
ATOM   2591  C   PHE A1338      14.816 -31.486  54.938  1.00  0.00      A1   C
ATOM   2592  O   PHE A1338      13.985 -32.207  54.376  1.00  0.00      A1   O
ATOM   2593  CB  PHE A1338      16.490 -31.170  53.069  1.00  0.00      A1   C
ATOM   2594  CG  PHE A1338      15.847 -29.861  52.672  1.00  0.00      A1   C
ATOM   2595  CD1 PHE A1338      14.725 -29.845  51.852  1.00  0.00      A1   C
ATOM   2596  CD2 PHE A1338      16.377 -28.647  53.091  1.00  0.00      A1   C
ATOM   2597  CE1 PHE A1338      14.138 -28.648  51.467  1.00  0.00      A1   C
ATOM   2598  CE2 PHE A1338      15.791 -27.439  52.712  1.00  0.00      A1   C
ATOM   2599  CZ  PHE A1338      14.669 -27.439  51.900  1.00  0.00      A1   C
ATOM   2600  N   GLU A1339      14.511 -30.649  55.925  1.00  0.00      A1   N
ATOM   2601  CA  GLU A1339      13.156 -30.545  56.468  1.00  0.00      A1   C
ATOM   2602  C   GLU A1339      12.950 -29.131  56.980  1.00  0.00      A1   C
ATOM   2603  O   GLU A1339      13.064 -28.860  58.181  1.00  0.00      A1   O
ATOM   2604  CB  GLU A1339      12.927 -31.564  57.588  1.00  0.00      A1   C
ATOM   2605  CG  GLU A1339      11.461 -31.830  57.890  1.00  0.00      A1   C
ATOM   2606  CD  GLU A1339      10.749 -32.527  56.742  1.00  0.00      A1   C
ATOM   2607  OE1 GLU A1339       9.875 -31.898  56.105  1.00  0.00      A1   O
ATOM   2608  OE2 GLU A1339      11.079 -33.699  56.462  1.00  0.00      A1   O
ATOM   2609  N   PRO A1340      12.654 -28.186  56.083  1.00  0.00      A1   N
ATOM   2610  CA  PRO A1340      12.548 -26.782  56.518  1.00  0.00      A1   C
ATOM   2611  C   PRO A1340      11.494 -26.532  57.593  1.00  0.00      A1   C
ATOM   2612  O   PRO A1340      11.698 -25.648  58.432  1.00  0.00      A1   O
ATOM   2613  CB  PRO A1340      12.235 -26.027  55.207  1.00  0.00      A1   C
ATOM   2614  CG  PRO A1340      11.745 -27.076  54.252  1.00  0.00      A1   C
ATOM   2615  CD  PRO A1340      12.466 -28.336  54.627  1.00  0.00      A1   C
ATOM   2616  N   PHE A1341      10.380 -27.270  57.608  1.00  0.00      A1   N
ATOM   2617  CA  PHE A1341       9.291 -26.899  58.504  1.00  0.00      A1   C
ATOM   2618  C   PHE A1341       8.832 -28.010  59.450  1.00  0.00      A1   C
ATOM   2619  O   PHE A1341       8.461 -27.723  60.594  1.00  0.00      A1   O
ATOM   2620  CB  PHE A1341       8.129 -26.356  57.674  1.00  0.00      A1   C
ATOM   2621  CG  PHE A1341       8.529 -25.203  56.804  1.00  0.00      A1   C
ATOM   2622  CD1 PHE A1341       8.861 -23.981  57.375  1.00  0.00      A1   C
ATOM   2623  CD2 PHE A1341       8.617 -25.341  55.423  1.00  0.00      A1   C
ATOM   2624  CE1 PHE A1341       9.254 -22.911  56.583  1.00  0.00      A1   C
ATOM   2625  CE2 PHE A1341       9.001 -24.272  54.626  1.00  0.00      A1   C
ATOM   2626  CZ  PHE A1341       9.322 -23.057  55.208  1.00  0.00      A1   C
ATOM   2627  N   GLY A1342       8.850 -29.268  59.025  1.00  0.00      A1   N
ATOM   2628  CA  GLY A1342       8.601 -30.315  60.014  1.00  0.00      A1   C
ATOM   2629  C   GLY A1342       7.188 -30.406  60.563  1.00  0.00      A1   C
ATOM   2630  O   GLY A1342       7.005 -30.671  61.757  1.00  0.00      A1   O
ATOM   2631  N   LEU A1343       6.182 -30.168  59.717  1.00  0.00      A1   N
ATOM   2632  CA  LEU A1343       4.795 -30.416  60.097  1.00  0.00      A1   C
ATOM   2633  C   LEU A1343       4.554 -31.890  60.433  1.00  0.00      A1   C
ATOM   2634  O   LEU A1343       3.661 -32.213  61.228  1.00  0.00      A1   O
ATOM   2635  CB  LEU A1343       3.879 -29.953  58.953  1.00  0.00      A1   C
ATOM   2636  CG  LEU A1343       2.468 -30.527  58.770  1.00  0.00      A1   C
ATOM   2637  CD1 LEU A1343       1.517 -30.016  59.847  1.00  0.00      A1   C
ATOM   2638  CD2 LEU A1343       1.923 -30.220  57.381  1.00  0.00      A1   C
ATOM   2639  N   VAL A1344       5.326 -32.798  59.831  1.00  0.00      A1   N
ATOM   2640  CA  VAL A1344       5.139 -34.219  60.103  1.00  0.00      A1   C
ATOM   2641  C   VAL A1344       5.498 -34.547  61.548  1.00  0.00      A1   C
ATOM   2642  O   VAL A1344       4.857 -35.403  62.179  1.00  0.00      A1   O
ATOM   2643  CB  VAL A1344       5.957 -35.059  59.102  1.00  0.00      A1   C
ATOM   2644  CG1 VAL A1344       7.385 -34.552  59.033  1.00  0.00      A1   C
ATOM   2645  CG2 VAL A1344       5.924 -36.543  59.483  1.00  0.00      A1   C
ATOM   2646  N   ALA A1345       6.490 -33.848  62.111  1.00  0.00      A1   N
ATOM   2647  CA  ALA A1345       6.797 -34.037  63.524  1.00  0.00      A1   C
ATOM   2648  C   ALA A1345       5.635 -33.588  64.397  1.00  0.00      A1   C
ATOM   2649  O   ALA A1345       5.302 -34.255  65.383  1.00  0.00      A1   O
ATOM   2650  CB  ALA A1345       8.071 -33.278  63.902  1.00  0.00      A1   C
ATOM   2651  N   LEU A1346       4.995 -32.469  64.040  1.00  0.00      A1   N
ATOM   2652  CA  LEU A1346       3.858 -31.989  64.817  1.00  0.00      A1   C
ATOM   2653  C   LEU A1346       2.688 -32.954  64.734  1.00  0.00      A1   C
ATOM   2654  O   LEU A1346       1.980 -33.163  65.727  1.00  0.00      A1   O
ATOM   2655  CB  LEU A1346       3.426 -30.605  64.327  1.00  0.00      A1   C
ATOM   2656  CG  LEU A1346       4.386 -29.442  64.594  1.00  0.00      A1   C
ATOM   2657  CD1 LEU A1346       3.860 -28.139  63.974  1.00  0.00      A1   C
ATOM   2658  CD2 LEU A1346       4.609 -29.280  66.090  1.00  0.00      A1   C
ATOM   2659  N   GLU A1347       2.478 -33.554  63.560  1.00  0.00      A1   N
ATOM   2660  CA  GLU A1347       1.399 -34.525  63.414  1.00  0.00      A1   C
ATOM   2661  C   GLU A1347       1.656 -35.750  64.276  1.00  0.00      A1   C
ATOM   2662  O   GLU A1347       0.744 -36.251  64.946  1.00  0.00      A1   O
ATOM   2663  CB  GLU A1347       1.255 -34.942  61.946  1.00  0.00      A1   C
ATOM   2664  CG  GLU A1347       0.803 -33.849  60.999  1.00  0.00      A1   C
ATOM   2665  CD  GLU A1347       0.911 -34.259  59.529  1.00  0.00      A1   C
ATOM   2666  OE1 GLU A1347       1.469 -35.337  59.241  1.00  0.00      A1   O
ATOM   2667  OE2 GLU A1347       0.438 -33.499  58.662  1.00  0.00      A1   O
ATOM   2668  N   ALA A1348       2.899 -36.241  64.284  1.00  0.00      A1   N
ATOM   2669  CA  ALA A1348       3.206 -37.409  65.106  1.00  0.00      A1   C
ATOM   2670  C   ALA A1348       3.084 -37.082  66.589  1.00  0.00      A1   C
ATOM   2671  O   ALA A1348       2.482 -37.845  67.353  1.00  0.00      A1   O
ATOM   2672  CB  ALA A1348       4.605 -37.931  64.782  1.00  0.00      A1   C
ATOM   2673  N   MET A1349       3.640 -35.941  67.013  1.00  0.00      A1   N
ATOM   2674  CA  MET A1349       3.629 -35.591  68.431  1.00  0.00      A1   C
ATOM   2675  C   MET A1349       2.226 -35.308  68.944  1.00  0.00      A1   C
ATOM   2676  O   MET A1349       1.917 -35.632  70.094  1.00  0.00      A1   O
ATOM   2677  CB  MET A1349       4.534 -34.383  68.684  1.00  0.00      A1   C
ATOM   2678  CG  MET A1349       6.000 -34.642  68.393  1.00  0.00      A1   C
ATOM   2679  SD  MET A1349       6.940 -33.125  68.144  1.00  0.00      A1   S
ATOM   2680  CE  MET A1349       7.364 -32.731  69.840  1.00  0.00      A1   C
ATOM   2681  N   CYS A1350       1.360 -34.720  68.112  1.00  0.00      A1   N
ATOM   2682  CA  CYS A1350      -0.008 -34.464  68.547  1.00  0.00      A1   C
ATOM   2683  C   CYS A1350      -0.759 -35.755  68.838  1.00  0.00      A1   C
ATOM   2684  O   CYS A1350      -1.626 -35.780  69.717  1.00  0.00      A1   O
ATOM   2685  CB  CYS A1350      -0.757 -33.652  67.489  1.00  0.00      A1   C
ATOM   2686  SG  CYS A1350      -0.288 -31.910  67.438  1.00  0.00      A1   S
ATOM   2687  N   LEU A1351      -0.443 -36.829  68.118  1.00  0.00      A1   N
ATOM   2688  CA  LEU A1351      -1.096 -38.116  68.314  1.00  0.00      A1   C
ATOM   2689  C   LEU A1351      -0.405 -38.989  69.359  1.00  0.00      A1   C
ATOM   2690  O   LEU A1351      -0.805 -40.143  69.546  1.00  0.00      A1   O
ATOM   2691  CB  LEU A1351      -1.190 -38.870  66.986  1.00  0.00      A1   C
ATOM   2692  CG  LEU A1351      -2.428 -38.583  66.122  1.00  0.00      A1   C
ATOM   2693  CD1 LEU A1351      -3.702 -38.850  66.909  1.00  0.00      A1   C
ATOM   2694  CD2 LEU A1351      -2.428 -37.173  65.574  1.00  0.00      A1   C
ATOM   2695  N   GLY A1352       0.627 -38.479  70.025  1.00  0.00      A1   N
ATOM   2696  CA  GLY A1352       1.321 -39.227  71.053  1.00  0.00      A1   C
ATOM   2697  C   GLY A1352       2.447 -40.119  70.575  1.00  0.00      A1   C
ATOM   2698  O   GLY A1352       3.085 -40.776  71.405  1.00  0.00      A1   O
ATOM   2699  N   ALA A1353       2.705 -40.186  69.271  1.00  0.00      A1   N
ATOM   2700  CA  ALA A1353       3.908 -40.852  68.791  1.00  0.00      A1   C
ATOM   2701  C   ALA A1353       5.143 -40.022  69.128  1.00  0.00      A1   C
ATOM   2702  O   ALA A1353       5.149 -38.797  68.965  1.00  0.00      A1   O
ATOM   2703  CB  ALA A1353       3.815 -41.089  67.282  1.00  0.00      A1   C
ATOM   2704  N   ILE A1354       6.093 -40.660  69.765  1.00  0.00      A1   N
ATOM   2705  CA  ILE A1354       7.315 -39.945  70.190  1.00  0.00      A1   C
ATOM   2706  C   ILE A1354       8.174 -39.940  68.963  1.00  0.00      A1   C
ATOM   2707  O   ILE A1354       8.448 -40.991  68.470  1.00  0.00      A1   O
ATOM   2708  CB  ILE A1354       8.024 -40.765  71.263  1.00  0.00      A1   C
ATOM   2709  CG1 ILE A1354       7.170 -40.897  72.520  1.00  0.00      A1   C
ATOM   2710  CG2 ILE A1354       9.388 -40.181  71.534  1.00  0.00      A1   C
ATOM   2711  CD1 ILE A1354       7.462 -42.118  73.297  1.00  0.00      A1   C
ATOM   2712  N   PRO A1355       8.694 -38.739  68.264  1.00  0.00      A1   N
ATOM   2713  CA  PRO A1355       9.550 -38.628  67.075  1.00  0.00      A1   C
ATOM   2714  C   PRO A1355      10.979 -39.113  67.306  1.00  0.00      A1   C
ATOM   2715  O   PRO A1355      11.581 -38.876  68.359  1.00  0.00      A1   O
ATOM   2716  CB  PRO A1355       9.510 -37.129  66.754  1.00  0.00      A1   C
ATOM   2717  CG  PRO A1355       9.228 -36.476  68.067  1.00  0.00      A1   C
ATOM   2718  CD  PRO A1355       8.341 -37.424  68.828  1.00  0.00      A1   C
ATOM   2719  N   ILE A1356      11.535 -39.747  66.274  1.00  0.00      A1   N
ATOM   2720  CA  ILE A1356      12.967 -39.999  66.150  1.00  0.00      A1   C
ATOM   2721  C   ILE A1356      13.384 -39.357  64.832  1.00  0.00      A1   C
ATOM   2722  O   ILE A1356      13.056 -39.871  63.755  1.00  0.00      A1   O
ATOM   2723  CB  ILE A1356      13.310 -41.497  66.174  1.00  0.00      A1   C
ATOM   2724  CG1 ILE A1356      12.758 -42.169  67.440  1.00  0.00      A1   C
ATOM   2725  CG2 ILE A1356      14.821 -41.698  66.091  1.00  0.00      A1   C
ATOM   2726  CD1 ILE A1356      13.129 -43.656  67.572  1.00  0.00      A1   C
ATOM   2727  N   ALA A1357      14.101 -38.238  64.904  1.00  0.00      A1   N
ATOM   2728  CA  ALA A1357      14.258 -37.381  63.738  1.00  0.00      A1   C
ATOM   2729  C   ALA A1357      15.687 -36.881  63.595  1.00  0.00      A1   C
ATOM   2730  O   ALA A1357      16.428 -36.756  64.576  1.00  0.00      A1   O
ATOM   2731  CB  ALA A1357      13.316 -36.169  63.798  1.00  0.00      A1   C
ATOM   2732  N   SER A1358      16.060 -36.594  62.347  1.00  0.00      A1   N
ATOM   2733  CA  SER A1358      17.297 -35.878  62.082  1.00  0.00      A1   C
ATOM   2734  C   SER A1358      17.206 -34.470  62.653  1.00  0.00      A1   C
ATOM   2735  O   SER A1358      16.165 -33.812  62.565  1.00  0.00      A1   O
ATOM   2736  CB  SER A1358      17.561 -35.813  60.576  1.00  0.00      A1   C
ATOM   2737  OG  SER A1358      17.548 -37.103  59.997  1.00  0.00      A1   O
ATOM   2738  N   ALA A1359      18.306 -33.997  63.237  1.00  0.00      A1   N
ATOM   2739  CA  ALA A1359      18.348 -32.630  63.752  1.00  0.00      A1   C
ATOM   2740  C   ALA A1359      18.687 -31.694  62.592  1.00  0.00      A1   C
ATOM   2741  O   ALA A1359      19.834 -31.285  62.387  1.00  0.00      A1   O
ATOM   2742  CB  ALA A1359      19.345 -32.508  64.896  1.00  0.00      A1   C
ATOM   2743  N   VAL A1360      17.660 -31.362  61.810  1.00  0.00      A1   N
ATOM   2744  CA  VAL A1360      17.766 -30.377  60.736  1.00  0.00      A1   C
ATOM   2745  C   VAL A1360      16.521 -29.503  60.761  1.00  0.00      A1   C
ATOM   2746  O   VAL A1360      15.422 -29.979  61.069  1.00  0.00      A1   O
ATOM   2747  CB  VAL A1360      17.937 -31.038  59.344  1.00  0.00      A1   C
ATOM   2748  CG1 VAL A1360      19.239 -31.831  59.260  1.00  0.00      A1   C
ATOM   2749  CG2 VAL A1360      16.744 -31.930  59.010  1.00  0.00      A1   C
ATOM   2750  N   GLY A1361      16.704 -28.213  60.481  1.00  0.00      A1   N
ATOM   2751  CA  GLY A1361      15.582 -27.347  60.141  1.00  0.00      A1   C
ATOM   2752  C   GLY A1361      14.484 -27.314  61.194  1.00  0.00      A1   C
ATOM   2753  O   GLY A1361      14.727 -27.164  62.403  1.00  0.00      A1   O
ATOM   2754  N   GLY A1362      13.246 -27.470  60.720  1.00  0.00      A1   N
ATOM   2755  CA  GLY A1362      12.106 -27.393  61.614  1.00  0.00      A1   C
ATOM   2756  C   GLY A1362      12.046 -28.532  62.612  1.00  0.00      A1   C
ATOM   2757  O   GLY A1362      11.502 -28.366  63.708  1.00  0.00      A1   O
ATOM   2758  N   LEU A1363      12.602 -29.697  62.260  1.00  0.00      A1   N
ATOM   2759  CA  LEU A1363      12.659 -30.799  63.219  1.00  0.00      A1   C
ATOM   2760  C   LEU A1363      13.514 -30.418  64.419  1.00  0.00      A1   C
ATOM   2761  O   LEU A1363      13.110 -30.601  65.574  1.00  0.00      A1   O
ATOM   2762  CB  LEU A1363      13.216 -32.059  62.551  1.00  0.00      A1   C
ATOM   2763  CG  LEU A1363      12.498 -32.571  61.300  1.00  0.00      A1   C
ATOM   2764  CD1 LEU A1363      13.333 -33.645  60.589  1.00  0.00      A1   C
ATOM   2765  CD2 LEU A1363      11.110 -33.100  61.656  1.00  0.00      A1   C
ATOM   2766  N   ARG A1364      14.699 -29.862  64.155  1.00  0.00      A1   N
ATOM   2767  CA  ARG A1364      15.563 -29.386  65.224  1.00  0.00      A1   C
ATOM   2768  C   ARG A1364      14.888 -28.277  66.016  1.00  0.00      A1   C
ATOM   2769  O   ARG A1364      15.103 -28.162  67.226  1.00  0.00      A1   O
ATOM   2770  CB  ARG A1364      16.889 -28.904  64.627  1.00  0.00      A1   C
ATOM   2771  CG  ARG A1364      18.062 -28.779  65.595  1.00  0.00      A1   C
ATOM   2772  CD  ARG A1364      19.335 -28.348  64.851  1.00  0.00      A1   C
ATOM   2773  NE  ARG A1364      20.515 -28.298  65.717  1.00  0.00      A1   N
ATOM   2774  CZ  ARG A1364      21.526 -29.167  65.676  1.00  0.00      A1   C
ATOM   2775  NH1 ARG A1364      21.522 -30.162  64.801  1.00  0.00      A1   N
ATOM   2776  NH2 ARG A1364      22.554 -29.036  66.505  1.00  0.00      A1   N
ATOM   2777  N   ASP A1365      14.054 -27.460  65.360  1.00  0.00      A1   N
ATOM   2778  CA  ASP A1365      13.349 -26.407  66.096  1.00  0.00      A1   C
ATOM   2779  C   ASP A1365      12.278 -26.972  67.030  1.00  0.00      A1   C
ATOM   2780  O   ASP A1365      12.133 -26.509  68.169  1.00  0.00      A1   O
ATOM   2781  CB  ASP A1365      12.719 -25.409  65.122  1.00  0.00      A1   C
ATOM   2782  CG  ASP A1365      13.750 -24.583  64.380  1.00  0.00      A1   C
ATOM   2783  OD1 ASP A1365      14.839 -24.337  64.939  1.00  0.00      A1   O
ATOM   2784  OD2 ASP A1365      13.467 -24.172  63.233  1.00  0.00      A1   O
ATOM   2785  N   ILE A1366      11.513 -27.962  66.573  1.00  0.00      A1   N
ATOM   2786  CA  ILE A1366      10.350 -28.419  67.331  1.00  0.00      A1   C
ATOM   2787  C   ILE A1366      10.756 -29.405  68.419  1.00  0.00      A1   C
ATOM   2788  O   ILE A1366      10.416 -29.236  69.594  1.00  0.00      A1   O
ATOM   2789  CB  ILE A1366       9.312 -29.039  66.375  1.00  0.00      A1   C
ATOM   2790  CG1 ILE A1366       8.689 -27.960  65.495  1.00  0.00      A1   C
ATOM   2791  CG2 ILE A1366       8.237 -29.805  67.142  1.00  0.00      A1   C
ATOM   2792  CD1 ILE A1366       7.895 -28.520  64.353  1.00  0.00      A1   C
ATOM   2793  N   ILE A1367      11.473 -30.459  68.040  1.00  0.00      A1   N
ATOM   2794  CA  ILE A1367      11.784 -31.525  68.979  1.00  0.00      A1   C
ATOM   2795  C   ILE A1367      12.826 -31.054  69.986  1.00  0.00      A1   C
ATOM   2796  O   ILE A1367      13.759 -30.311  69.649  1.00  0.00      A1   O
ATOM   2797  CB  ILE A1367      12.243 -32.771  68.204  1.00  0.00      A1   C
ATOM   2798  CG1 ILE A1367      11.116 -33.214  67.264  1.00  0.00      A1   C
ATOM   2799  CG2 ILE A1367      12.641 -33.881  69.159  1.00  0.00      A1   C
ATOM   2800  CD1 ILE A1367      11.561 -34.037  66.084  1.00  0.00      A1   C
ATOM   2801  N   THR A1368      12.664 -31.487  71.234  1.00  0.00      A1   N
ATOM   2802  CA  THR A1368      13.593 -31.203  72.316  1.00  0.00      A1   C
ATOM   2803  C   THR A1368      14.005 -32.520  72.957  1.00  0.00      A1   C
ATOM   2804  O   THR A1368      13.456 -33.582  72.653  1.00  0.00      A1   O
ATOM   2805  CB  THR A1368      12.983 -30.270  73.376  1.00  0.00      A1   C
ATOM   2806  OG1 THR A1368      11.995 -30.981  74.133  1.00  0.00      A1   O
ATOM   2807  CG2 THR A1368      12.336 -29.054  72.728  1.00  0.00      A1   C
ATOM   2808  N   ASN A1369      14.972 -32.439  73.872  1.00  0.00      A1   N
ATOM   2809  CA  ASN A1369      15.492 -33.642  74.519  1.00  0.00      A1   C
ATOM   2810  C   ASN A1369      14.407 -34.373  75.304  1.00  0.00      A1   C
ATOM   2811  O   ASN A1369      14.485 -35.595  75.492  1.00  0.00      A1   O
ATOM   2812  CB  ASN A1369      16.657 -33.257  75.433  1.00  0.00      A1   C
ATOM   2813  CG  ASN A1369      17.473 -34.447  75.888  1.00  0.00      A1   C
ATOM   2814  OD1 ASN A1369      17.423 -35.525  75.295  1.00  0.00      A1   O
ATOM   2815  ND2 ASN A1369      18.247 -34.250  76.946  1.00  0.00      A1   N
ATOM   2816  N   GLU A1370      13.413 -33.618  75.750  1.00  0.00      A1   N
ATOM   2817  CA  GLU A1370      12.328 -34.172  76.582  1.00  0.00      A1   C
ATOM   2818  C   GLU A1370      11.116 -34.545  75.728  1.00  0.00      A1   C
ATOM   2819  O   GLU A1370      10.191 -35.076  76.274  1.00  0.00      A1   O
ATOM   2820  CB  GLU A1370      11.986 -33.145  77.655  1.00  0.00      A1   C
ATOM   2821  CG  GLU A1370      13.181 -32.734  78.501  1.00  0.00      A1   C
ATOM   2822  CD  GLU A1370      14.216 -31.820  77.850  1.00  0.00      A1   C
ATOM   2823  OE1 GLU A1370      13.839 -30.980  77.016  1.00  0.00      A1   O
ATOM   2824  OE2 GLU A1370      15.400 -31.948  78.180  1.00  0.00      A1   O
ATOM   2825  N   THR A1371      11.141 -34.248  74.434  1.00  0.00      A1   N
ATOM   2826  CA  THR A1371       9.985 -34.533  73.557  1.00  0.00      A1   C
ATOM   2827  C   THR A1371      10.366 -35.347  72.329  1.00  0.00      A1   C
ATOM   2828  O   THR A1371       9.612 -35.300  71.392  1.00  0.00      A1   O
ATOM   2829  CB  THR A1371       9.309 -33.249  73.094  1.00  0.00      A1   C
ATOM   2830  OG1 THR A1371      10.268 -32.494  72.379  1.00  0.00      A1   O
ATOM   2831  CG2 THR A1371       8.794 -32.413  74.233  1.00  0.00      A1   C
ATOM   2832  N   GLY A1372      11.509 -36.017  72.328  1.00  0.00      A1   N
ATOM   2833  CA  GLY A1372      11.868 -36.844  71.172  1.00  0.00      A1   C
ATOM   2834  C   GLY A1372      13.317 -37.244  71.173  1.00  0.00      A1   C
ATOM   2835  O   GLY A1372      14.020 -36.879  72.081  1.00  0.00      A1   O
ATOM   2836  N   ILE A1373      13.718 -38.004  70.171  1.00  0.00      A1   N
ATOM   2837  CA  ILE A1373      15.112 -38.402  70.009  1.00  0.00      A1   C
ATOM   2838  C   ILE A1373      15.620 -37.814  68.700  1.00  0.00      A1   C
ATOM   2839  O   ILE A1373      14.976 -37.970  67.655  1.00  0.00      A1   O
ATOM   2840  CB  ILE A1373      15.269 -39.933  70.028  1.00  0.00      A1   C
ATOM   2841  CG1 ILE A1373      14.670 -40.515  71.317  1.00  0.00      A1   C
ATOM   2842  CG2 ILE A1373      16.733 -40.315  69.902  1.00  0.00      A1   C
ATOM   2843  CD1 ILE A1373      14.596 -42.040  71.334  1.00  0.00      A1   C
ATOM   2844  N   LEU A1374      16.763 -37.131  68.760  1.00  0.00      A1   N
ATOM   2845  CA  LEU A1374      17.320 -36.420  67.615  1.00  0.00      A1   C
ATOM   2846  C   LEU A1374      18.690 -36.979  67.262  1.00  0.00      A1   C
ATOM   2847  O   LEU A1374      19.488 -37.307  68.148  1.00  0.00      A1   O
ATOM   2848  CB  LEU A1374      17.433 -34.918  67.898  1.00  0.00      A1   C
ATOM   2849  CG  LEU A1374      16.124 -34.129  67.929  1.00  0.00      A1   C
ATOM   2850  CD1 LEU A1374      16.378 -32.682  68.337  1.00  0.00      A1   C
ATOM   2851  CD2 LEU A1374      15.436 -34.192  66.577  1.00  0.00      A1   C
ATOM   2852  N   VAL A1375      18.969 -37.058  65.961  1.00  0.00      A1   N
ATOM   2853  CA  VAL A1375      20.204 -37.650  65.461  1.00  0.00      A1   C
ATOM   2854  C   VAL A1375      20.771 -36.799  64.331  1.00  0.00      A1   C
ATOM   2855  O   VAL A1375      20.077 -35.985  63.717  1.00  0.00      A1   O
ATOM   2856  CB  VAL A1375      20.003 -39.100  64.969  1.00  0.00      A1   C
ATOM   2857  CG1 VAL A1375      19.749 -40.023  66.136  1.00  0.00      A1   C
ATOM   2858  CG2 VAL A1375      18.854 -39.169  63.976  1.00  0.00      A1   C
ATOM   2859  N   LYS A1376      22.064 -36.989  64.083  1.00  0.00      A1   N
ATOM   2860  CA  LYS A1376      22.714 -36.356  62.945  1.00  0.00      A1   C
ATOM   2861  C   LYS A1376      22.166 -36.929  61.644  1.00  0.00      A1   C
ATOM   2862  O   LYS A1376      22.033 -38.146  61.489  1.00  0.00      A1   O
ATOM   2863  CB  LYS A1376      24.224 -36.571  63.032  1.00  0.00      A1   C
ATOM   2864  CG  LYS A1376      24.992 -36.402  61.733  1.00  0.00      A1   C
ATOM   2865  CD  LYS A1376      26.435 -36.864  61.911  1.00  0.00      A1   C
ATOM   2866  CE  LYS A1376      27.191 -36.859  60.591  1.00  0.00      A1   C
ATOM   2867  NZ  LYS A1376      27.246 -35.495  59.997  1.00  0.00      A1   N
ATOM   2868  N   ALA A1377      21.870 -36.044  60.698  1.00  0.00      A1   N
ATOM   2869  CA  ALA A1377      21.287 -36.465  59.431  1.00  0.00      A1   C
ATOM   2870  C   ALA A1377      22.292 -37.264  58.612  1.00  0.00      A1   C
ATOM   2871  O   ALA A1377      23.497 -36.998  58.645  1.00  0.00      A1   O
ATOM   2872  CB  ALA A1377      20.813 -35.249  58.638  1.00  0.00      A1   C
ATOM   2873  N   GLY A1378      21.791 -38.262  57.890  1.00  0.00      A1   N
ATOM   2874  CA  GLY A1378      22.620 -39.024  56.980  1.00  0.00      A1   C
ATOM   2875  C   GLY A1378      23.495 -40.091  57.605  1.00  0.00      A1   C
ATOM   2876  O   GLY A1378      24.382 -40.612  56.917  1.00  0.00      A1   O
ATOM   2877  N   ASP A1379      23.278 -40.447  58.870  1.00  0.00      A1   N
ATOM   2878  CA  ASP A1379      24.133 -41.414  59.566  1.00  0.00      A1   C
ATOM   2879  C   ASP A1379      23.305 -42.621  59.982  1.00  0.00      A1   C
ATOM   2880  O   ASP A1379      22.650 -42.595  61.038  1.00  0.00      A1   O
ATOM   2881  CB  ASP A1379      24.792 -40.770  60.787  1.00  0.00      A1   C
ATOM   2882  CG  ASP A1379      25.886 -41.638  61.398  1.00  0.00      A1   C
ATOM   2883  OD1 ASP A1379      25.752 -42.877  61.416  1.00  0.00      A1   O
ATOM   2884  OD2 ASP A1379      26.893 -41.071  61.866  1.00  0.00      A1   O
ATOM   2885  N   PRO A1380      23.314 -43.702  59.197  1.00  0.00      A1   N
ATOM   2886  CA  PRO A1380      22.528 -44.889  59.569  1.00  0.00      A1   C
ATOM   2887  C   PRO A1380      22.907 -45.482  60.922  1.00  0.00      A1   C
ATOM   2888  O   PRO A1380      22.044 -46.058  61.601  1.00  0.00      A1   O
ATOM   2889  CB  PRO A1380      22.816 -45.873  58.424  1.00  0.00      A1   C
ATOM   2890  CG  PRO A1380      23.402 -45.045  57.318  1.00  0.00      A1   C
ATOM   2891  CD  PRO A1380      24.105 -43.911  57.974  1.00  0.00      A1   C
ATOM   2892  N   GLY A1381      24.179 -45.401  61.318  1.00  0.00      A1   N
ATOM   2893  CA  GLY A1381      24.575 -45.984  62.589  1.00  0.00      A1   C
ATOM   2894  C   GLY A1381      24.007 -45.239  63.783  1.00  0.00      A1   C
ATOM   2895  O   GLY A1381      23.532 -45.857  64.743  1.00  0.00      A1   O
ATOM   2896  N   GLU A1382      24.021 -43.907  63.736  1.00  0.00      A1   N
ATOM   2897  CA  GLU A1382      23.399 -43.158  64.821  1.00  0.00      A1   C
ATOM   2898  C   GLU A1382      21.889 -43.355  64.841  1.00  0.00      A1   C
ATOM   2899  O   GLU A1382      21.285 -43.372  65.918  1.00  0.00      A1   O
ATOM   2900  CB  GLU A1382      23.746 -41.671  64.731  1.00  0.00      A1   C
ATOM   2901  CG  GLU A1382      23.406 -40.931  66.021  1.00  0.00      A1   C
ATOM   2902  CD  GLU A1382      23.748 -39.457  65.988  1.00  0.00      A1   C
ATOM   2903  OE1 GLU A1382      24.465 -39.027  65.061  1.00  0.00      A1   O
ATOM   2904  OE2 GLU A1382      23.296 -38.727  66.897  1.00  0.00      A1   O
ATOM   2905  N   LEU A1383      21.261 -43.533  63.675  1.00  0.00      A1   N
ATOM   2906  CA  LEU A1383      19.829 -43.821  63.668  1.00  0.00      A1   C
ATOM   2907  C   LEU A1383      19.543 -45.187  64.278  1.00  0.00      A1   C
ATOM   2908  O   LEU A1383      18.561 -45.357  65.014  1.00  0.00      A1   O
ATOM   2909  CB  LEU A1383      19.282 -43.736  62.242  1.00  0.00      A1   C
ATOM   2910  CG  LEU A1383      17.812 -44.118  62.044  1.00  0.00      A1   C
ATOM   2911  CD1 LEU A1383      16.900 -43.302  62.954  1.00  0.00      A1   C
ATOM   2912  CD2 LEU A1383      17.404 -43.946  60.587  1.00  0.00      A1   C
ATOM   2913  N   ALA A1384      20.408 -46.167  64.013  1.00  0.00      A1   N
ATOM   2914  CA  ALA A1384      20.220 -47.482  64.612  1.00  0.00      A1   C
ATOM   2915  C   ALA A1384      20.417 -47.428  66.123  1.00  0.00      A1   C
ATOM   2916  O   ALA A1384      19.665 -48.059  66.876  1.00  0.00      A1   O
ATOM   2917  CB  ALA A1384      21.178 -48.486  63.972  1.00  0.00      A1   C
ATOM   2918  N   ASN A1385      21.399 -46.652  66.583  1.00  0.00      A1   N
ATOM   2919  CA  ASN A1385      21.588 -46.484  68.020  1.00  0.00      A1   C
ATOM   2920  C   ASN A1385      20.405 -45.758  68.657  1.00  0.00      A1   C
ATOM   2921  O   ASN A1385      20.001 -46.091  69.775  1.00  0.00      A1   O
ATOM   2922  CB  ASN A1385      22.908 -45.757  68.293  1.00  0.00      A1   C
ATOM   2923  CG  ASN A1385      24.109 -46.702  68.246  1.00  0.00      A1   C
ATOM   2924  OD1 ASN A1385      23.946 -47.918  68.257  1.00  0.00      A1   O
ATOM   2925  ND2 ASN A1385      25.315 -46.143  68.201  1.00  0.00      A1   N
ATOM   2926  N   ALA A1386      19.808 -44.792  67.948  1.00  0.00      A1   N
ATOM   2927  CA  ALA A1386      18.625 -44.117  68.473  1.00  0.00      A1   C
ATOM   2928  C   ALA A1386      17.435 -45.062  68.552  1.00  0.00      A1   C
ATOM   2929  O   ALA A1386      16.619 -44.969  69.476  1.00  0.00      A1   O
ATOM   2930  CB  ALA A1386      18.281 -42.904  67.609  1.00  0.00      A1   C
ATOM   2931  N   ILE A1387      17.325 -45.988  67.597  1.00  0.00      A1   N
ATOM   2932  CA  ILE A1387      16.256 -46.980  67.650  1.00  0.00      A1   C
ATOM   2933  C   ILE A1387      16.471 -47.942  68.822  1.00  0.00      A1   C
ATOM   2934  O   ILE A1387      15.515 -48.329  69.510  1.00  0.00      A1   O
ATOM   2935  CB  ILE A1387      16.161 -47.713  66.298  1.00  0.00      A1   C
ATOM   2936  CG1 ILE A1387      15.659 -46.750  65.213  1.00  0.00      A1   C
ATOM   2937  CG2 ILE A1387      15.264 -48.936  66.397  1.00  0.00      A1   C
ATOM   2938  CD1 ILE A1387      15.794 -47.285  63.798  1.00  0.00      A1   C
ATOM   2939  N   LEU A1388      17.726 -48.323  69.084  1.00  0.00      A1   N
ATOM   2940  CA  LEU A1388      18.005 -49.163  70.249  1.00  0.00      A1   C
ATOM   2941  C   LEU A1388      17.717 -48.419  71.550  1.00  0.00      A1   C
ATOM   2942  O   LEU A1388      17.223 -49.010  72.517  1.00  0.00      A1   O
ATOM   2943  CB  LEU A1388      19.457 -49.644  70.215  1.00  0.00      A1   C
ATOM   2944  CG  LEU A1388      19.801 -50.676  69.140  1.00  0.00      A1   C
ATOM   2945  CD1 LEU A1388      21.307 -50.732  68.901  1.00  0.00      A1   C
ATOM   2946  CD2 LEU A1388      19.272 -52.047  69.544  1.00  0.00      A1   C
ATOM   2947  N   LYS A1389      17.994 -47.114  71.579  1.00  0.00      A1   N
ATOM   2948  CA  LYS A1389      17.662 -46.302  72.745  1.00  0.00      A1   C
ATOM   2949  C   LYS A1389      16.153 -46.222  72.948  1.00  0.00      A1   C
ATOM   2950  O   LYS A1389      15.661 -46.299  74.082  1.00  0.00      A1   O
ATOM   2951  CB  LYS A1389      18.267 -44.903  72.579  1.00  0.00      A1   C
ATOM   2952  CG  LYS A1389      17.770 -43.856  73.559  1.00  0.00      A1   C
ATOM   2953  CD  LYS A1389      18.250 -44.149  74.972  1.00  0.00      A1   C
ATOM   2954  CE  LYS A1389      17.829 -43.051  75.943  1.00  0.00      A1   C
ATOM   2955  NZ  LYS A1389      18.316 -43.325  77.325  1.00  0.00      A1   N
ATOM   2956  N   ALA A1390      15.399 -46.089  71.852  1.00  0.00      A1   N
ATOM   2957  CA  ALA A1390      13.944 -46.095  71.955  1.00  0.00      A1   C
ATOM   2958  C   ALA A1390      13.443 -47.430  72.484  1.00  0.00      A1   C
ATOM   2959  O   ALA A1390      12.495 -47.481  73.280  1.00  0.00      A1   O
ATOM   2960  CB  ALA A1390      13.322 -45.803  70.592  1.00  0.00      A1   C
ATOM   2961  N   LEU A1391      14.089 -48.526  72.076  1.00  0.00      A1   N
ATOM   2962  CA  LEU A1391      13.708 -49.824  72.619  1.00  0.00      A1   C
ATOM   2963  C   LEU A1391      14.013 -49.910  74.111  1.00  0.00      A1   C
ATOM   2964  O   LEU A1391      13.219 -50.472  74.874  1.00  0.00      A1   O
ATOM   2965  CB  LEU A1391      14.411 -50.947  71.859  1.00  0.00      A1   C
ATOM   2966  CG  LEU A1391      14.195 -52.346  72.444  1.00  0.00      A1   C
ATOM   2967  CD1 LEU A1391      12.714 -52.717  72.453  1.00  0.00      A1   C
ATOM   2968  CD2 LEU A1391      15.006 -53.385  71.689  1.00  0.00      A1   C
ATOM   2969  N   GLU A1392      15.140 -49.343  74.555  1.00  0.00      A1   N
ATOM   2970  CA  GLU A1392      15.427 -49.346  75.990  1.00  0.00      A1   C
ATOM   2971  C   GLU A1392      14.375 -48.553  76.754  1.00  0.00      A1   C
ATOM   2972  O   GLU A1392      13.906 -48.983  77.814  1.00  0.00      A1   O
ATOM   2973  CB  GLU A1392      16.812 -48.761  76.281  1.00  0.00      A1   C
ATOM   2974  CG  GLU A1392      17.995 -49.473  75.647  1.00  0.00      A1   C
ATOM   2975  CD  GLU A1392      19.325 -48.884  76.103  1.00  0.00      A1   C
ATOM   2976  OE1 GLU A1392      19.716 -49.125  77.266  1.00  0.00      A1   O
ATOM   2977  OE2 GLU A1392      19.971 -48.163  75.308  1.00  0.00      A1   O
ATOM   2978  N   LEU A1393      13.974 -47.399  76.211  1.00  0.00      A1   N
ATOM   2979  CA  LEU A1393      12.956 -46.578  76.862  1.00  0.00      A1   C
ATOM   2980  C   LEU A1393      11.608 -47.288  76.914  1.00  0.00      A1   C
ATOM   2981  O   LEU A1393      10.860 -47.126  77.887  1.00  0.00      A1   O
ATOM   2982  CB  LEU A1393      12.811 -45.237  76.133  1.00  0.00      A1   C
ATOM   2983  CG  LEU A1393      13.989 -44.261  76.177  1.00  0.00      A1   C
ATOM   2984  CD1 LEU A1393      13.735 -43.071  75.270  1.00  0.00      A1   C
ATOM   2985  CD2 LEU A1393      14.233 -43.787  77.601  1.00  0.00      A1   C
ATOM   2986  N   SER A1394      11.293 -48.095  75.895  1.00  0.00      A1   N
ATOM   2987  CA  SER A1394       9.994 -48.760  75.840  1.00  0.00      A1   C
ATOM   2988  C   SER A1394       9.786 -49.767  76.969  1.00  0.00      A1   C
ATOM   2989  O   SER A1394       8.636 -50.124  77.246  1.00  0.00      A1   O
ATOM   2990  CB  SER A1394       9.807 -49.449  74.485  1.00  0.00      A1   C
ATOM   2991  OG  SER A1394      10.729 -50.511  74.314  1.00  0.00      A1   O
ATOM   2992  N   ARG A1395      10.860 -50.258  77.606  1.00  0.00      A1   N
ATOM   2993  CA  ARG A1395      10.690 -51.182  78.730  1.00  0.00      A1   C
ATOM   2994  C   ARG A1395       9.960 -50.522  79.893  1.00  0.00      A1   C
ATOM   2995  O   ARG A1395       9.279 -51.204  80.671  1.00  0.00      A1   O
ATOM   2996  CB  ARG A1395      12.046 -51.701  79.220  1.00  0.00      A1   C
ATOM   2997  CG  ARG A1395      13.051 -52.032  78.135  1.00  0.00      A1   C
ATOM   2998  CD  ARG A1395      12.870 -53.426  77.585  1.00  0.00      A1   C
ATOM   2999  NE  ARG A1395      13.884 -53.731  76.580  1.00  0.00      A1   N
ATOM   3000  CZ  ARG A1395      13.956 -54.876  75.910  1.00  0.00      A1   C
ATOM   3001  NH1 ARG A1395      13.071 -55.837  76.140  1.00  0.00      A1   N
ATOM   3002  NH2 ARG A1395      14.913 -55.060  75.010  1.00  0.00      A1   N
ATOM   3003  N   SER A1396      10.114 -49.213  80.046  1.00  0.00      A1   N
ATOM   3004  CA  SER A1396       9.435 -48.435  81.070  1.00  0.00      A1   C
ATOM   3005  C   SER A1396       8.168 -47.808  80.500  1.00  0.00      A1   C
ATOM   3006  O   SER A1396       7.900 -47.865  79.298  1.00  0.00      A1   O
ATOM   3007  CB  SER A1396      10.368 -47.362  81.635  1.00  0.00      A1   C
ATOM   3008  OG  SER A1396      11.430 -47.967  82.351  1.00  0.00      A1   O
ATOM   3009  N   ASP A1397       7.367 -47.228  81.390  1.00  0.00      A1   N
ATOM   3010  CA  ASP A1397       6.192 -46.489  80.953  1.00  0.00      A1   C
ATOM   3011  C   ASP A1397       6.616 -45.282  80.121  1.00  0.00      A1   C
ATOM   3012  O   ASP A1397       7.560 -44.565  80.467  1.00  0.00      A1   O
ATOM   3013  CB  ASP A1397       5.368 -46.050  82.168  1.00  0.00      A1   C
ATOM   3014  CG  ASP A1397       3.983 -45.542  81.791  1.00  0.00      A1   C
ATOM   3015  OD1 ASP A1397       3.690 -45.407  80.583  1.00  0.00      A1   O
ATOM   3016  OD2 ASP A1397       3.184 -45.278  82.714  1.00  0.00      A1   O
ATOM   3017  N   LEU A1398       5.923 -45.028  79.013  1.00  0.00      A1   N
ATOM   3018  CA  LEU A1398       6.265 -43.901  78.101  1.00  0.00      A1   C
ATOM   3019  C   LEU A1398       5.181 -42.818  78.153  1.00  0.00      A1   C
ATOM   3020  O   LEU A1398       5.298 -41.844  77.430  1.00  0.00      A1   O
ATOM   3021  CB  LEU A1398       6.387 -44.453  76.682  1.00  0.00      A1   C
ATOM   3022  CG  LEU A1398       7.631 -45.277  76.369  1.00  0.00      A1   C
ATOM   3023  CD1 LEU A1398       7.545 -45.890  74.993  1.00  0.00      A1   C
ATOM   3024  CD2 LEU A1398       8.887 -44.454  76.480  1.00  0.00      A1   C
ATOM   3025  N   SER A1399       4.237 -42.936  79.074  1.00  0.00      A1   N
ATOM   3026  CA  SER A1399       3.100 -41.992  79.121  1.00  0.00      A1   C
ATOM   3027  C   SER A1399       3.593 -40.560  79.294  1.00  0.00      A1   C
ATOM   3028  O   SER A1399       3.233 -39.736  78.494  1.00  0.00      A1   O
ATOM   3029  CB  SER A1399       2.184 -42.343  80.240  1.00  0.00      A1   C
ATOM   3030  OG  SER A1399       1.345 -43.406  79.871  1.00  0.00      A1   O
ATOM   3031  N   LYS A1400       4.524 -40.338  80.203  1.00  0.00      A1   N
ATOM   3032  CA  LYS A1400       5.024 -38.969  80.428  1.00  0.00      A1   C
ATOM   3033  C   LYS A1400       5.693 -38.460  79.158  1.00  0.00      A1   C
ATOM   3034  O   LYS A1400       5.384 -37.367  78.756  1.00  0.00      A1   O
ATOM   3035  CB  LYS A1400       5.916 -38.923  81.664  1.00  0.00      A1   C
ATOM   3036  CG  LYS A1400       5.147 -39.045  82.971  1.00  0.00      A1   C
ATOM   3037  CD  LYS A1400       6.003 -39.368  84.188  1.00  0.00      A1   C
ATOM   3038  CE  LYS A1400       5.269 -39.215  85.504  1.00  0.00      A1   C
ATOM   3039  NZ  LYS A1400       6.193 -39.222  86.659  1.00  0.00      A1   N
ATOM   3040  N   PHE A1401       6.460 -39.301  78.490  1.00  0.00      A1   N
ATOM   3041  CA  PHE A1401       7.138 -38.852  77.263  1.00  0.00      A1   C
ATOM   3042  C   PHE A1401       6.087 -38.445  76.231  1.00  0.00      A1   C
ATOM   3043  O   PHE A1401       6.152 -37.333  75.744  1.00  0.00      A1   O
ATOM   3044  CB  PHE A1401       7.995 -40.001  76.763  1.00  0.00      A1   C
ATOM   3045  CG  PHE A1401       9.196 -39.556  75.996  1.00  0.00      A1   C
ATOM   3046  CD1 PHE A1401      10.317 -40.341  75.910  1.00  0.00      A1   C
ATOM   3047  CD2 PHE A1401       9.198 -38.334  75.372  1.00  0.00      A1   C
ATOM   3048  CE1 PHE A1401      11.417 -39.913  75.196  1.00  0.00      A1   C
ATOM   3049  CE2 PHE A1401      10.302 -37.907  74.666  1.00  0.00      A1   C
ATOM   3050  CZ  PHE A1401      11.410 -38.695  74.579  1.00  0.00      A1   C
ATOM   3051  N   ARG A1402       5.042 -39.254  76.087  1.00  0.00      A1   N
ATOM   3052  CA  ARG A1402       3.984 -38.944  75.102  1.00  0.00      A1   C
ATOM   3053  C   ARG A1402       3.301 -37.644  75.511  1.00  0.00      A1   C
ATOM   3054  O   ARG A1402       3.100 -36.816  74.660  1.00  0.00      A1   O
ATOM   3055  CB  ARG A1402       2.996 -40.097  74.940  1.00  0.00      A1   C
ATOM   3056  CG  ARG A1402       3.628 -41.415  74.545  1.00  0.00      A1   C
ATOM   3057  CD  ARG A1402       2.574 -42.394  74.115  1.00  0.00      A1   C
ATOM   3058  NE  ARG A1402       3.085 -43.738  74.045  1.00  0.00      A1   N
ATOM   3059  CZ  ARG A1402       3.826 -44.218  73.076  1.00  0.00      A1   C
ATOM   3060  NH1 ARG A1402       4.090 -43.504  72.005  1.00  0.00      A1   N
ATOM   3061  NH2 ARG A1402       4.325 -45.420  73.186  1.00  0.00      A1   N
ATOM   3062  N   GLU A1403       3.071 -37.444  76.802  1.00  0.00      A1   N
ATOM   3063  CA  GLU A1403       2.397 -36.226  77.289  1.00  0.00      A1   C
ATOM   3064  C   GLU A1403       3.272 -35.019  76.953  1.00  0.00      A1   C
ATOM   3065  O   GLU A1403       2.734 -34.027  76.521  1.00  0.00      A1   O
ATOM   3066  CB  GLU A1403       2.059 -36.389  78.769  1.00  0.00      A1   C
ATOM   3067  CG  GLU A1403       1.225 -35.265  79.335  1.00  0.00      A1   C
ATOM   3068  CD  GLU A1403       0.883 -35.349  80.817  1.00  0.00      A1   C
ATOM   3069  OE1 GLU A1403       1.675 -35.918  81.585  1.00  0.00      A1   O
ATOM   3070  OE2 GLU A1403      -0.182 -34.839  81.202  1.00  0.00      A1   O
ATOM   3071  N   ASN A1404       4.580 -35.147  77.112  1.00  0.00      A1   N
ATOM   3072  CA  ASN A1404       5.488 -34.034  76.785  1.00  0.00      A1   C
ATOM   3073  C   ASN A1404       5.420 -33.766  75.286  1.00  0.00      A1   C
ATOM   3074  O   ASN A1404       5.413 -32.616  74.924  1.00  0.00      A1   O
ATOM   3075  CB  ASN A1404       6.930 -34.336  77.157  1.00  0.00      A1   C
ATOM   3076  CG  ASN A1404       7.184 -34.374  78.642  1.00  0.00      A1   C
ATOM   3077  OD1 ASN A1404       6.401 -33.876  79.429  1.00  0.00      A1   O
ATOM   3078  ND2 ASN A1404       8.283 -34.985  79.019  1.00  0.00      A1   N
ATOM   3079  N   CYS A1405       5.342 -34.812  74.470  1.00  0.00      A1   N
ATOM   3080  CA  CYS A1405       5.324 -34.570  73.017  1.00  0.00      A1   C
ATOM   3081  C   CYS A1405       4.059 -33.808  72.668  1.00  0.00      A1   C
ATOM   3082  O   CYS A1405       4.168 -32.825  72.005  1.00  0.00      A1   O
ATOM   3083  CB  CYS A1405       5.368 -35.861  72.219  1.00  0.00      A1   C
ATOM   3084  SG  CYS A1405       6.931 -36.738  72.386  1.00  0.00      A1   S
ATOM   3085  N   LYS A1406       2.924 -34.251  73.179  1.00  0.00      A1   N
ATOM   3086  CA  LYS A1406       1.651 -33.619  72.849  1.00  0.00      A1   C
ATOM   3087  C   LYS A1406       1.608 -32.176  73.341  1.00  0.00      A1   C
ATOM   3088  O   LYS A1406       1.147 -31.277  72.623  1.00  0.00      A1   O
ATOM   3089  CB  LYS A1406       0.511 -34.440  73.452  1.00  0.00      A1   C
ATOM   3090  CG  LYS A1406      -0.885 -33.995  73.065  1.00  0.00      A1   C
ATOM   3091  CD  LYS A1406      -1.936 -34.729  73.895  1.00  0.00      A1   C
ATOM   3092  CE  LYS A1406      -1.632 -36.217  73.990  1.00  0.00      A1   C
ATOM   3093  NZ  LYS A1406      -1.629 -36.887  72.664  1.00  0.00      A1   N
ATOM   3094  N   LYS A1407       2.131 -31.925  74.546  1.00  0.00      A1   N
ATOM   3095  CA  LYS A1407       2.116 -30.573  75.091  1.00  0.00      A1   C
ATOM   3096  C   LYS A1407       3.020 -29.645  74.292  1.00  0.00      A1   C
ATOM   3097  O   LYS A1407       2.659 -28.490  74.021  1.00  0.00      A1   O
ATOM   3098  CB  LYS A1407       2.552 -30.608  76.555  1.00  0.00      A1   C
ATOM   3099  CG  LYS A1407       1.793 -29.656  77.453  1.00  0.00      A1   C
ATOM   3100  CD  LYS A1407       0.929 -30.416  78.449  1.00  0.00      A1   C
ATOM   3101  CE  LYS A1407       1.777 -31.230  79.415  1.00  0.00      A1   C
ATOM   3102  NZ  LYS A1407       0.943 -31.928  80.438  1.00  0.00      A1   N
ATOM   3103  N   ARG A1408       4.192 -30.138  73.889  1.00  0.00      A1   N
ATOM   3104  CA  ARG A1408       5.085 -29.325  73.078  1.00  0.00      A1   C
ATOM   3105  C   ARG A1408       4.461 -29.019  71.724  1.00  0.00      A1   C
ATOM   3106  O   ARG A1408       4.537 -27.883  71.239  1.00  0.00      A1   O
ATOM   3107  CB  ARG A1408       6.422 -30.046  72.917  1.00  0.00      A1   C
ATOM   3108  CG  ARG A1408       7.353 -29.444  71.887  1.00  0.00      A1   C
ATOM   3109  CD  ARG A1408       7.938 -28.131  72.358  1.00  0.00      A1   C
ATOM   3110  NE  ARG A1408       8.874 -27.593  71.378  1.00  0.00      A1   N
ATOM   3111  CZ  ARG A1408       9.444 -26.396  71.467  1.00  0.00      A1   C
ATOM   3112  NH1 ARG A1408       9.171 -25.605  72.497  1.00  0.00      A1   N
ATOM   3113  NH2 ARG A1408      10.283 -25.987  70.525  1.00  0.00      A1   N
ATOM   3114  N   ALA A1409       3.809 -30.013  71.107  1.00  0.00      A1   N
ATOM   3115  CA  ALA A1409       3.201 -29.763  69.804  1.00  0.00      A1   C
ATOM   3116  C   ALA A1409       2.047 -28.775  69.913  1.00  0.00      A1   C
ATOM   3117  O   ALA A1409       1.864 -27.927  69.031  1.00  0.00      A1   O
ATOM   3118  CB  ALA A1409       2.728 -31.072  69.170  1.00  0.00      A1   C
ATOM   3119  N   MET A1410       1.279 -28.840  71.002  1.00  0.00      A1   N
ATOM   3120  CA  MET A1410       0.179 -27.895  71.171  1.00  0.00      A1   C
ATOM   3121  C   MET A1410       0.696 -26.483  71.421  1.00  0.00      A1   C
ATOM   3122  O   MET A1410       0.209 -25.520  70.818  1.00  0.00      A1   O
ATOM   3123  CB  MET A1410      -0.737 -28.341  72.312  1.00  0.00      A1   C
ATOM   3124  CG  MET A1410      -1.542 -29.591  71.997  1.00  0.00      A1   C
ATOM   3125  SD  MET A1410      -2.511 -30.179  73.403  1.00  0.00      A1   S
ATOM   3126  CE  MET A1410      -3.358 -28.663  73.852  1.00  0.00      A1   C
ATOM   3127  N   SER A1411       1.673 -26.330  72.319  1.00  0.00      A1   N
ATOM   3128  CA  SER A1411       2.154 -24.986  72.615  1.00  0.00      A1   C
ATOM   3129  C   SER A1411       2.894 -24.378  71.429  1.00  0.00      A1   C
ATOM   3130  O   SER A1411       2.828 -23.160  71.222  1.00  0.00      A1   O
ATOM   3131  CB  SER A1411       3.041 -24.991  73.863  1.00  0.00      A1   C
ATOM   3132  OG  SER A1411       4.290 -25.595  73.601  1.00  0.00      A1   O
ATOM   3133  N   PHE A1412       3.591 -25.200  70.634  1.00  0.00      A1   N
ATOM   3134  CA  PHE A1412       4.200 -24.683  69.410  1.00  0.00      A1   C
ATOM   3135  C   PHE A1412       3.137 -24.220  68.422  1.00  0.00      A1   C
ATOM   3136  O   PHE A1412       3.314 -23.203  67.743  1.00  0.00      A1   O
ATOM   3137  CB  PHE A1412       5.099 -25.749  68.779  1.00  0.00      A1   C
ATOM   3138  CG  PHE A1412       5.774 -25.317  67.498  1.00  0.00      A1   C
ATOM   3139  CD1 PHE A1412       5.146 -25.477  66.269  1.00  0.00      A1   C
ATOM   3140  CD2 PHE A1412       7.052 -24.776  67.521  1.00  0.00      A1   C
ATOM   3141  CE1 PHE A1412       5.771 -25.089  65.088  1.00  0.00      A1   C
ATOM   3142  CE2 PHE A1412       7.681 -24.384  66.343  1.00  0.00      A1   C
ATOM   3143  CZ  PHE A1412       7.040 -24.543  65.126  1.00  0.00      A1   C
ATOM   3144  N   SER A1413       2.009 -24.919  68.360  1.00  0.00      A1   N
ATOM   3145  CA  SER A1413       0.970 -24.554  67.408  1.00  0.00      A1   C
ATOM   3146  C   SER A1413       0.221 -23.299  67.843  1.00  0.00      A1   C
ATOM   3147  O   SER A1413      -0.199 -22.501  67.001  1.00  0.00      A1   O
ATOM   3148  CB  SER A1413      -0.002 -25.709  67.216  1.00  0.00      A1   C
ATOM   3149  OG  SER A1413       0.668 -26.804  66.619  1.00  0.00      A1   O
ATOM   3150  N   GLU A 238       0.142 -23.126  69.187  1.00  0.00      A1   N
ATOM   3151  CA  GLU A 238      -0.497 -21.932  69.727  1.00  0.00      A1   C
ATOM   3152  C   GLU A 238       0.303 -20.680  69.363  1.00  0.00      A1   C
ATOM   3153  O   GLU A 238      -0.268 -19.670  68.957  1.00  0.00      A1   O
ATOM   3154  CB  GLU A 238      -0.650 -22.042  71.247  1.00  0.00      A1   C
ATOM   3155  CG  GLU A 238      -1.744 -21.160  71.832  1.00  0.00      A1   C
ATOM   3156  CD  GLU A 238      -3.131 -21.740  71.618  1.00  0.00      A1   C
ATOM   3157  OE1 GLU A 238      -4.112 -20.963  71.622  1.00  0.00      A1   O
ATOM   3158  OE2 GLU A 238      -3.238 -22.974  71.448  1.00  0.00      A1   O
ATOM   3159  N   GLN A 239       1.628 -20.752  69.517  1.00  0.00      A1   N
ATOM   3160  CA  GLN A 239       2.477 -19.622  69.151  1.00  0.00      A1   C
ATOM   3161  C   GLN A 239       2.392 -19.318  67.662  1.00  0.00      A1   C
ATOM   3162  O   GLN A 239       2.381 -18.146  67.256  1.00  0.00      A1   O
ATOM   3163  CB  GLN A 239       3.925 -19.906  69.551  1.00  0.00      A1   C
ATOM   3164  CG  GLN A 239       4.124 -20.201  71.025  1.00  0.00      A1   C
ATOM   3165  CD  GLN A 239       5.530 -20.687  71.333  1.00  0.00      A1   C
ATOM   3166  OE1 GLN A 239       6.504 -20.216  70.748  1.00  0.00      A1   O
ATOM   3167  NE2 GLN A 239       5.638 -21.649  72.242  1.00  0.00      A1   N
ATOM   3168  N   VAL A 240       2.299 -20.363  66.832  1.00  0.00      A1   N
ATOM   3169  CA  VAL A 240       2.251 -20.162  65.386  1.00  0.00      A1   C
ATOM   3170  C   VAL A 240       0.974 -19.437  64.986  1.00  0.00      A1   C
ATOM   3171  O   VAL A 240       1.012 -18.498  64.184  1.00  0.00      A1   O
ATOM   3172  CB  VAL A 240       2.391 -21.503  64.641  1.00  0.00      A1   C
ATOM   3173  CG1 VAL A 240       2.020 -21.339  63.156  1.00  0.00      A1   C
ATOM   3174  CG2 VAL A 240       3.808 -22.038  64.778  1.00  0.00      A1   C
ATOM   3175  N   SER A 241      -0.169 -19.834  65.557  1.00  0.00      A1   N
ATOM   3176  CA  SER A 241      -1.432 -19.189  65.203  1.00  0.00      A1   C
ATOM   3177  C   SER A 241      -1.450 -17.726  65.630  1.00  0.00      A1   C
ATOM   3178  O   SER A 241      -1.916 -16.854  64.880  1.00  0.00      A1   O
ATOM   3179  CB  SER A 241      -2.606 -19.925  65.849  1.00  0.00      A1   C
ATOM   3180  OG  SER A 241      -2.566 -21.305  65.558  1.00  0.00      A1   O
ATOM   3181  N   ALA A 242      -0.940 -17.441  66.830  1.00  0.00      A1   N
ATOM   3182  CA  ALA A 242      -0.934 -16.067  67.319  1.00  0.00      A1   C
ATOM   3183  C   ALA A 242      -0.038 -15.181  66.461  1.00  0.00      A1   C
ATOM   3184  O   ALA A 242      -0.429 -14.064  66.074  1.00  0.00      A1   O
ATOM   3185  CB  ALA A 242      -0.485 -16.047  68.781  1.00  0.00      A1   C
ATOM   3186  N   ALA A 243       1.159 -15.676  66.126  1.00  0.00      A1   N
ATOM   3187  CA  ALA A 243       2.034 -14.919  65.240  1.00  0.00      A1   C
ATOM   3188  C   ALA A 243       1.408 -14.745  63.864  1.00  0.00      A1   C
ATOM   3189  O   ALA A 243       1.558 -13.689  63.241  1.00  0.00      A1   O
ATOM   3190  CB  ALA A 243       3.393 -15.608  65.124  1.00  0.00      A1   C
ATOM   3191  N   ARG A 244       0.674 -15.755  63.382  1.00  0.00      A1   N
ATOM   3192  CA  ARG A 244       0.033 -15.627  62.076  1.00  0.00      A1   C
ATOM   3193  C   ARG A 244      -1.020 -14.529  62.087  1.00  0.00      A1   C
ATOM   3194  O   ARG A 244      -1.191 -13.815  61.092  1.00  0.00      A1   O
ATOM   3195  CB  ARG A 244      -0.607 -16.951  61.656  1.00  0.00      A1   C
ATOM   3196  CG  ARG A 244       0.360 -17.997  61.137  1.00  0.00      A1   C
ATOM   3197  CD  ARG A 244      -0.079 -18.492  59.772  1.00  0.00      A1   C
ATOM   3198  NE  ARG A 244      -1.000 -19.611  59.874  1.00  0.00      A1   N
ATOM   3199  CZ  ARG A 244      -1.814 -20.020  58.906  1.00  0.00      A1   C
ATOM   3200  NH1 ARG A 244      -1.851 -19.391  57.742  1.00  0.00      A1   N
ATOM   3201  NH2 ARG A 244      -2.601 -21.069  59.114  1.00  0.00      A1   N
ATOM   3202  N   LYS A 245      -1.720 -14.369  63.211  1.00  0.00      A1   N
ATOM   3203  CA  LYS A 245      -2.723 -13.308  63.293  1.00  0.00      A1   C
ATOM   3204  C   LYS A 245      -2.074 -11.929  63.288  1.00  0.00      A1   C
ATOM   3205  O   LYS A 245      -2.526 -11.018  62.572  1.00  0.00      A1   O
ATOM   3206  CB  LYS A 245      -3.582 -13.485  64.545  1.00  0.00      A1   C
ATOM   3207  CG  LYS A 245      -4.609 -14.594  64.436  1.00  0.00      A1   C
ATOM   3208  CD  LYS A 245      -5.418 -14.721  65.719  1.00  0.00      A1   C
ATOM   3209  CE  LYS A 245      -6.190 -13.443  66.027  1.00  0.00      A1   C
ATOM   3210  NZ  LYS A 245      -7.068 -13.608  67.226  1.00  0.00      A1   N
ATOM   3211  N   VAL A 246      -1.000 -11.760  64.065  1.00  0.00      A1   N
ATOM   3212  CA  VAL A 246      -0.324 -10.461  64.067  1.00  0.00      A1   C
ATOM   3213  C   VAL A 246       0.251 -10.150  62.684  1.00  0.00      A1   C
ATOM   3214  O   VAL A 246       0.165  -9.011  62.188  1.00  0.00      A1   O
ATOM   3215  CB  VAL A 246       0.761 -10.428  65.161  1.00  0.00      A1   C
ATOM   3216  CG1 VAL A 246       1.550  -9.138  65.092  1.00  0.00      A1   C
ATOM   3217  CG2 VAL A 246       0.126 -10.595  66.546  1.00  0.00      A1   C
ATOM   3218  N   VAL A 247       0.806 -11.166  62.018  1.00  0.00      A1   N
ATOM   3219  CA  VAL A 247       1.407 -10.942  60.709  1.00  0.00      A1   C
ATOM   3220  C   VAL A 247       0.340 -10.633  59.672  1.00  0.00      A1   C
ATOM   3221  O   VAL A 247       0.543  -9.783  58.796  1.00  0.00      A1   O
ATOM   3222  CB  VAL A 247       2.279 -12.144  60.305  1.00  0.00      A1   C
ATOM   3223  CG1 VAL A 247       2.657 -12.071  58.833  1.00  0.00      A1   C
ATOM   3224  CG2 VAL A 247       3.538 -12.164  61.157  1.00  0.00      A1   C
ATOM   3225  N   LYS A 248      -0.825 -11.280  59.767  1.00  0.00      A1   N
ATOM   3226  CA  LYS A 248      -1.905 -10.951  58.845  1.00  0.00      A1   C
ATOM   3227  C   LYS A 248      -2.348  -9.506  59.028  1.00  0.00      A1   C
ATOM   3228  O   LYS A 248      -2.623  -8.799  58.044  1.00  0.00      A1   O
ATOM   3229  CB  LYS A 248      -3.086 -11.895  59.059  1.00  0.00      A1   C
ATOM   3230  CG  LYS A 248      -4.339 -11.504  58.287  1.00  0.00      A1   C
ATOM   3231  CD  LYS A 248      -5.538 -12.296  58.778  1.00  0.00      A1   C
ATOM   3232  CE  LYS A 248      -6.825 -11.823  58.126  1.00  0.00      A1   C
ATOM   3233  NZ  LYS A 248      -8.009 -12.369  58.845  1.00  0.00      A1   N
ATOM   3234  N   MET A 249      -2.371  -9.033  60.277  1.00  0.00      A1   N
ATOM   3235  CA  MET A 249      -2.752  -7.643  60.505  1.00  0.00      A1   C
ATOM   3236  C   MET A 249      -1.757  -6.687  59.854  1.00  0.00      A1   C
ATOM   3237  O   MET A 249      -2.147  -5.734  59.161  1.00  0.00      A1   O
ATOM   3238  CB  MET A 249      -2.860  -7.364  62.004  1.00  0.00      A1   C
ATOM   3239  CG  MET A 249      -3.360  -5.967  62.319  1.00  0.00      A1   C
ATOM   3240  SD  MET A 249      -3.453  -5.646  64.086  1.00  0.00      A1   S
ATOM   3241  CE  MET A 249      -1.712  -5.600  64.515  1.00  0.00      A1   C
ATOM   3242  N   MET A 250      -0.462  -6.926  60.063  1.00  0.00      A1   N
ATOM   3243  CA  MET A 250       0.513  -6.014  59.465  1.00  0.00      A1   C
ATOM   3244  C   MET A 250       0.523  -6.105  57.942  1.00  0.00      A1   C
ATOM   3245  O   MET A 250       0.794  -5.105  57.256  1.00  0.00      A1   O
ATOM   3246  CB  MET A 250       1.898  -6.271  60.040  1.00  0.00      A1   C
ATOM   3247  CG  MET A 250       1.956  -6.090  61.556  1.00  0.00      A1   C
ATOM   3248  SD  MET A 250       1.030  -4.645  62.165  1.00  0.00      A1   S
ATOM   3249  CE  MET A 250       1.881  -3.298  61.328  1.00  0.00      A1   C
ATOM   3250  N   ILE A 251       0.214  -7.274  57.386  1.00  0.00      A1   N
ATOM   3251  CA  ILE A 251       0.134  -7.366  55.935  1.00  0.00      A1   C
ATOM   3252  C   ILE A 251      -1.039  -6.543  55.421  1.00  0.00      A1   C
ATOM   3253  O   ILE A 251      -0.938  -5.876  54.381  1.00  0.00      A1   O
ATOM   3254  CB  ILE A 251       0.035  -8.838  55.494  1.00  0.00      A1   C
ATOM   3255  CG1 ILE A 251       1.357  -9.564  55.753  1.00  0.00      A1   C
ATOM   3256  CG2 ILE A 251      -0.349  -8.929  54.031  1.00  0.00      A1   C
ATOM   3257  CD1 ILE A 251       1.280 -11.064  55.546  1.00  0.00      A1   C
ATOM   3258  N   VAL A 252      -2.163  -6.560  56.143  1.00  0.00      A1   N
ATOM   3259  CA  VAL A 252      -3.290  -5.726  55.735  1.00  0.00      A1   C
ATOM   3260  C   VAL A 252      -2.906  -4.250  55.815  1.00  0.00      A1   C
ATOM   3261  O   VAL A 252      -3.251  -3.452  54.932  1.00  0.00      A1   O
ATOM   3262  CB  VAL A 252      -4.533  -6.043  56.589  1.00  0.00      A1   C
ATOM   3263  CG1 VAL A 252      -5.660  -5.043  56.304  1.00  0.00      A1   C
ATOM   3264  CG2 VAL A 252      -5.009  -7.476  56.343  1.00  0.00      A1   C
ATOM   3265  N   VAL A 253      -2.114  -3.884  56.832  1.00  0.00      A1   N
ATOM   3266  CA  VAL A 253      -1.662  -2.497  56.964  1.00  0.00      A1   C
ATOM   3267  C   VAL A 253      -0.838  -2.083  55.745  1.00  0.00      A1   C
ATOM   3268  O   VAL A 253      -1.080  -1.034  55.124  1.00  0.00      A1   O
ATOM   3269  CB  VAL A 253      -0.855  -2.318  58.263  1.00  0.00      A1   C
ATOM   3270  CG1 VAL A 253      -0.039  -1.027  58.212  1.00  0.00      A1   C
ATOM   3271  CG2 VAL A 253      -1.775  -2.339  59.488  1.00  0.00      A1   C
ATOM   3272  N   VAL A 254       0.142  -2.912  55.379  1.00  0.00      A1   N
ATOM   3273  CA  VAL A 254       1.050  -2.538  54.301  1.00  0.00      A1   C
ATOM   3274  C   VAL A 254       0.332  -2.546  52.953  1.00  0.00      A1   C
ATOM   3275  O   VAL A 254       0.584  -1.686  52.101  1.00  0.00      A1   O
ATOM   3276  CB  VAL A 254       2.286  -3.453  54.300  1.00  0.00      A1   C
ATOM   3277  CG1 VAL A 254       3.266  -2.999  53.233  1.00  0.00      A1   C
ATOM   3278  CG2 VAL A 254       2.950  -3.416  55.657  1.00  0.00      A1   C
ATOM   3279  N   CYS A 255      -0.570  -3.507  52.731  1.00  0.00      A1   N
ATOM   3280  CA  CYS A 255      -1.311  -3.516  51.474  1.00  0.00      A1   C
ATOM   3281  C   CYS A 255      -2.217  -2.296  51.363  1.00  0.00      A1   C
ATOM   3282  O   CYS A 255      -2.386  -1.739  50.271  1.00  0.00      A1   O
ATOM   3283  CB  CYS A 255      -2.127  -4.802  51.343  1.00  0.00      A1   C
ATOM   3284  SG  CYS A 255      -1.144  -6.315  51.071  1.00  0.00      A1   S
ATOM   3285  N   THR A 256      -2.790  -1.852  52.485  1.00  0.00      A1   N
ATOM   3286  CA  THR A 256      -3.635  -0.664  52.451  1.00  0.00      A1   C
ATOM   3287  C   THR A 256      -2.820   0.580  52.115  1.00  0.00      A1   C
ATOM   3288  O   THR A 256      -3.247   1.407  51.298  1.00  0.00      A1   O
ATOM   3289  CB  THR A 256      -4.349  -0.519  53.797  1.00  0.00      A1   C
ATOM   3290  OG1 THR A 256      -5.230  -1.635  53.974  1.00  0.00      A1   O
ATOM   3291  CG2 THR A 256      -5.145   0.777  53.867  1.00  0.00      A1   C
ATOM   3292  N   PHE A 257      -1.624   0.699  52.699  1.00  0.00      A1   N
ATOM   3293  CA  PHE A 257      -0.718   1.792  52.344  1.00  0.00      A1   C
ATOM   3294  C   PHE A 257      -0.376   1.762  50.855  1.00  0.00      A1   C
ATOM   3295  O   PHE A 257      -0.411   2.798  50.164  1.00  0.00      A1   O
ATOM   3296  CB  PHE A 257       0.547   1.673  53.198  1.00  0.00      A1   C
ATOM   3297  CG  PHE A 257       1.597   2.712  52.914  1.00  0.00      A1   C
ATOM   3298  CD1 PHE A 257       2.555   2.508  51.929  1.00  0.00      A1   C
ATOM   3299  CD2 PHE A 257       1.656   3.873  53.669  1.00  0.00      A1   C
ATOM   3300  CE1 PHE A 257       3.530   3.447  51.688  1.00  0.00      A1   C
ATOM   3301  CE2 PHE A 257       2.634   4.824  53.431  1.00  0.00      A1   C
ATOM   3302  CZ  PHE A 257       3.571   4.613  52.439  1.00  0.00      A1   C
ATOM   3303  N   ALA A 258      -0.071   0.566  50.336  1.00  0.00      A1   N
ATOM   3304  CA  ALA A 258       0.314   0.443  48.932  1.00  0.00      A1   C
ATOM   3305  C   ALA A 258      -0.822   0.860  48.008  1.00  0.00      A1   C
ATOM   3306  O   ALA A 258      -0.606   1.583  47.023  1.00  0.00      A1   O
ATOM   3307  CB  ALA A 258       0.748  -0.996  48.640  1.00  0.00      A1   C
ATOM   3308  N   ILE A 259      -2.050   0.453  48.338  1.00  0.00      A1   N
ATOM   3309  CA  ILE A 259      -3.197   0.805  47.506  1.00  0.00      A1   C
ATOM   3310  C   ILE A 259      -3.467   2.299  47.573  1.00  0.00      A1   C
ATOM   3311  O   ILE A 259      -3.722   2.946  46.549  1.00  0.00      A1   O
ATOM   3312  CB  ILE A 259      -4.430  -0.008  47.943  1.00  0.00      A1   C
ATOM   3313  CG1 ILE A 259      -4.276  -1.477  47.542  1.00  0.00      A1   C
ATOM   3314  CG2 ILE A 259      -5.707   0.588  47.367  1.00  0.00      A1   C
ATOM   3315  CD1 ILE A 259      -5.216  -2.406  48.293  1.00  0.00      A1   C
ATOM   3316  N   CYS A 260      -3.417   2.873  48.777  1.00  0.00      A1   N
ATOM   3317  CA  CYS A 260      -3.753   4.280  48.935  1.00  0.00      A1   C
ATOM   3318  C   CYS A 260      -2.765   5.183  48.216  1.00  0.00      A1   C
ATOM   3319  O   CYS A 260      -3.165   6.218  47.671  1.00  0.00      A1   O
ATOM   3320  CB  CYS A 260      -3.822   4.640  50.420  1.00  0.00      A1   C
ATOM   3321  SG  CYS A 260      -5.254   3.949  51.278  1.00  0.00      A1   S
ATOM   3322  N   TRP A 261      -1.485   4.809  48.176  1.00  0.00      A1   N
ATOM   3323  CA  TRP A 261      -0.498   5.697  47.578  1.00  0.00      A1   C
ATOM   3324  C   TRP A 261      -0.164   5.390  46.119  1.00  0.00      A1   C
ATOM   3325  O   TRP A 261       0.448   6.242  45.465  1.00  0.00      A1   O
ATOM   3326  CB  TRP A 261       0.785   5.705  48.412  1.00  0.00      A1   C
ATOM   3327  CG  TRP A 261       0.593   6.462  49.690  1.00  0.00      A1   C
ATOM   3328  CD1 TRP A 261       0.392   5.936  50.936  1.00  0.00      A1   C
ATOM   3329  CD2 TRP A 261       0.539   7.887  49.840  1.00  0.00      A1   C
ATOM   3330  NE1 TRP A 261       0.235   6.949  51.854  1.00  0.00      A1   N
ATOM   3331  CE2 TRP A 261       0.322   8.155  51.207  1.00  0.00      A1   C
ATOM   3332  CE3 TRP A 261       0.665   8.963  48.952  1.00  0.00      A1   C
ATOM   3333  CZ2 TRP A 261       0.222   9.454  51.708  1.00  0.00      A1   C
ATOM   3334  CZ3 TRP A 261       0.568  10.257  49.453  1.00  0.00      A1   C
ATOM   3335  CH2 TRP A 261       0.348  10.489  50.818  1.00  0.00      A1   C
ATOM   3336  N   LEU A 262      -0.545   4.226  45.575  1.00  0.00      A1   N
ATOM   3337  CA  LEU A 262      -0.222   3.973  44.168  1.00  0.00      A1   C
ATOM   3338  C   LEU A 262      -0.821   4.991  43.194  1.00  0.00      A1   C
ATOM   3339  O   LEU A 262      -0.071   5.509  42.343  1.00  0.00      A1   O
ATOM   3340  CB  LEU A 262      -0.631   2.543  43.794  1.00  0.00      A1   C
ATOM   3341  CG  LEU A 262      -0.326   2.165  42.342  1.00  0.00      A1   C
ATOM   3342  CD1 LEU A 262       1.169   2.283  42.075  1.00  0.00      A1   C
ATOM   3343  CD2 LEU A 262      -0.829   0.758  42.032  1.00  0.00      A1   C
ATOM   3344  N   PRO A 263      -2.125   5.298  43.214  1.00  0.00      A1   N
ATOM   3345  CA  PRO A 263      -2.629   6.303  42.261  1.00  0.00      A1   C
ATOM   3346  C   PRO A 263      -1.957   7.661  42.394  1.00  0.00      A1   C
ATOM   3347  O   PRO A 263      -1.740   8.333  41.381  1.00  0.00      A1   O
ATOM   3348  CB  PRO A 263      -4.127   6.369  42.583  1.00  0.00      A1   C
ATOM   3349  CG  PRO A 263      -4.440   5.057  43.231  1.00  0.00      A1   C
ATOM   3350  CD  PRO A 263      -3.216   4.728  44.024  1.00  0.00      A1   C
ATOM   3351  N   PHE A 264      -1.592   8.064  43.612  1.00  0.00      A1   N
ATOM   3352  CA  PHE A 264      -0.940   9.353  43.840  1.00  0.00      A1   C
ATOM   3353  C   PHE A 264       0.412   9.423  43.137  1.00  0.00      A1   C
ATOM   3354  O   PHE A 264       0.702  10.366  42.379  1.00  0.00      A1   O
ATOM   3355  CB  PHE A 264      -0.789   9.547  45.355  1.00  0.00      A1   C
ATOM   3356  CG  PHE A 264      -0.274  10.897  45.778  1.00  0.00      A1   C
ATOM   3357  CD1 PHE A 264       1.086  11.112  45.964  1.00  0.00      A1   C
ATOM   3358  CD2 PHE A 264      -1.153  11.930  46.052  1.00  0.00      A1   C
ATOM   3359  CE1 PHE A 264       1.560  12.348  46.381  1.00  0.00      A1   C
ATOM   3360  CE2 PHE A 264      -0.689  13.163  46.474  1.00  0.00      A1   C
ATOM   3361  CZ  PHE A 264       0.670  13.374  46.636  1.00  0.00      A1   C
ATOM   3362  N   HIS A 265       1.253   8.412  43.365  1.00  0.00      A1   N
ATOM   3363  CA  HIS A 265       2.554   8.395  42.718  1.00  0.00      A1   C
ATOM   3364  C   HIS A 265       2.437   8.198  41.216  1.00  0.00      A1   C
ATOM   3365  O   HIS A 265       3.250   8.750  40.470  1.00  0.00      A1   O
ATOM   3366  CB  HIS A 265       3.439   7.328  43.354  1.00  0.00      A1   C
ATOM   3367  CG  HIS A 265       3.788   7.627  44.777  1.00  0.00      A1   C
ATOM   3368  ND1 HIS A 265       4.375   8.814  45.163  1.00  0.00      A1   N
ATOM   3369  CD2 HIS A 265       3.613   6.907  45.911  1.00  0.00      A1   C
ATOM   3370  CE1 HIS A 265       4.558   8.807  46.472  1.00  0.00      A1   C
ATOM   3371  NE2 HIS A 265       4.100   7.662  46.950  1.00  0.00      A1   N
ATOM   3372  N   ILE A 266       1.434   7.449  40.744  1.00  0.00      A1   N
ATOM   3373  CA  ILE A 266       1.249   7.342  39.299  1.00  0.00      A1   C
ATOM   3374  C   ILE A 266       0.864   8.694  38.717  1.00  0.00      A1   C
ATOM   3375  O   ILE A 266       1.354   9.091  37.654  1.00  0.00      A1   O
ATOM   3376  CB  ILE A 266       0.201   6.271  38.947  1.00  0.00      A1   C
ATOM   3377  CG1 ILE A 266       0.723   4.863  39.241  1.00  0.00      A1   C
ATOM   3378  CG2 ILE A 266      -0.193   6.373  37.480  1.00  0.00      A1   C
ATOM   3379  CD1 ILE A 266      -0.302   3.783  38.957  1.00  0.00      A1   C
ATOM   3380  N   PHE A 267       0.009   9.438  39.422  1.00  0.00      A1   N
ATOM   3381  CA  PHE A 267      -0.417  10.742  38.932  1.00  0.00      A1   C
ATOM   3382  C   PHE A 267       0.771  11.680  38.803  1.00  0.00      A1   C
ATOM   3383  O   PHE A 267       0.860  12.451  37.843  1.00  0.00      A1   O
ATOM   3384  CB  PHE A 267      -1.472  11.325  39.879  1.00  0.00      A1   C
ATOM   3385  CG  PHE A 267      -1.957  12.703  39.500  1.00  0.00      A1   C
ATOM   3386  CD1 PHE A 267      -1.289  13.841  39.939  1.00  0.00      A1   C
ATOM   3387  CD2 PHE A 267      -3.098  12.859  38.731  1.00  0.00      A1   C
ATOM   3388  CE1 PHE A 267      -1.740  15.104  39.600  1.00  0.00      A1   C
ATOM   3389  CE2 PHE A 267      -3.556  14.122  38.387  1.00  0.00      A1   C
ATOM   3390  CZ  PHE A 267      -2.876  15.246  38.820  1.00  0.00      A1   C
ATOM   3391  N   PHE A 268       1.715  11.607  39.742  1.00  0.00      A1   N
ATOM   3392  CA  PHE A 268       2.855  12.515  39.658  1.00  0.00      A1   C
ATOM   3393  C   PHE A 268       4.033  11.974  38.846  1.00  0.00      A1   C
ATOM   3394  O   PHE A 268       4.933  12.748  38.505  1.00  0.00      A1   O
ATOM   3395  CB  PHE A 268       3.303  12.922  41.064  1.00  0.00      A1   C
ATOM   3396  CG  PHE A 268       2.399  13.953  41.687  1.00  0.00      A1   C
ATOM   3397  CD1 PHE A 268       2.466  15.282  41.284  1.00  0.00      A1   C
ATOM   3398  CD2 PHE A 268       1.449  13.590  42.630  1.00  0.00      A1   C
ATOM   3399  CE1 PHE A 268       1.622  16.234  41.831  1.00  0.00      A1   C
ATOM   3400  CE2 PHE A 268       0.600  14.541  43.180  1.00  0.00      A1   C
ATOM   3401  CZ  PHE A 268       0.688  15.866  42.777  1.00  0.00      A1   C
ATOM   3402  N   LEU A 269       4.055  10.683  38.513  1.00  0.00      A1   N
ATOM   3403  CA  LEU A 269       5.100  10.150  37.647  1.00  0.00      A1   C
ATOM   3404  C   LEU A 269       4.681  10.063  36.187  1.00  0.00      A1   C
ATOM   3405  O   LEU A 269       5.550   9.973  35.313  1.00  0.00      A1   O
ATOM   3406  CB  LEU A 269       5.540   8.761  38.125  1.00  0.00      A1   C
ATOM   3407  CG  LEU A 269       6.256   8.712  39.478  1.00  0.00      A1   C
ATOM   3408  CD1 LEU A 269       6.395   7.277  39.947  1.00  0.00      A1   C
ATOM   3409  CD2 LEU A 269       7.619   9.385  39.396  1.00  0.00      A1   C
ATOM   3410  N   LEU A 270       3.382  10.130  35.909  1.00  0.00      A1   N
ATOM   3411  CA  LEU A 270       2.890  10.076  34.536  1.00  0.00      A1   C
ATOM   3412  C   LEU A 270       3.508  11.115  33.611  1.00  0.00      A1   C
ATOM   3413  O   LEU A 270       3.814  10.763  32.462  1.00  0.00      A1   O
ATOM   3414  CB  LEU A 270       1.360  10.189  34.526  1.00  0.00      A1   C
ATOM   3415  CG  LEU A 270       0.632   8.844  34.472  1.00  0.00      A1   C
ATOM   3416  CD1 LEU A 270      -0.844   9.049  34.180  1.00  0.00      A1   C
ATOM   3417  CD2 LEU A 270       1.269   7.918  33.441  1.00  0.00      A1   C
ATOM   3418  N   PRO A 271       3.693  12.380  34.001  1.00  0.00      A1   N
ATOM   3419  CA  PRO A 271       4.258  13.342  33.039  1.00  0.00      A1   C
ATOM   3420  C   PRO A 271       5.603  12.919  32.471  1.00  0.00      A1   C
ATOM   3421  O   PRO A 271       5.892  13.220  31.308  1.00  0.00      A1   O
ATOM   3422  CB  PRO A 271       4.371  14.629  33.861  1.00  0.00      A1   C
ATOM   3423  CG  PRO A 271       3.296  14.516  34.860  1.00  0.00      A1   C
ATOM   3424  CD  PRO A 271       3.259  13.062  35.239  1.00  0.00      A1   C
ATOM   3425  N   TYR A 272       6.440  12.232  33.256  1.00  0.00      A1   N
ATOM   3426  CA  TYR A 272       7.694  11.717  32.717  1.00  0.00      A1   C
ATOM   3427  C   TYR A 272       7.450  10.677  31.629  1.00  0.00      A1   C
ATOM   3428  O   TYR A 272       8.211  10.594  30.657  1.00  0.00      A1   O
ATOM   3429  CB  TYR A 272       8.537  11.106  33.835  1.00  0.00      A1   C
ATOM   3430  CG  TYR A 272       8.840  12.027  34.994  1.00  0.00      A1   C
ATOM   3431  CD1 TYR A 272       9.249  13.342  34.790  1.00  0.00      A1   C
ATOM   3432  CD2 TYR A 272       8.716  11.576  36.299  1.00  0.00      A1   C
ATOM   3433  CE1 TYR A 272       9.529  14.172  35.866  1.00  0.00      A1   C
ATOM   3434  CE2 TYR A 272       8.993  12.393  37.369  1.00  0.00      A1   C
ATOM   3435  CZ  TYR A 272       9.396  13.682  37.155  1.00  0.00      A1   C
ATOM   3436  OH  TYR A 272       9.662  14.470  38.250  1.00  0.00      A1   O
ATOM   3437  N   ILE A 273       6.398   9.875  31.774  1.00  0.00      A1   N
ATOM   3438  CA  ILE A 273       6.123   8.786  30.839  1.00  0.00      A1   C
ATOM   3439  C   ILE A 273       5.318   9.263  29.639  1.00  0.00      A1   C
ATOM   3440  O   ILE A 273       5.584   8.857  28.504  1.00  0.00      A1   O
ATOM   3441  CB  ILE A 273       5.405   7.640  31.581  1.00  0.00      A1   C
ATOM   3442  CG1 ILE A 273       6.411   6.595  32.050  1.00  0.00      A1   C
ATOM   3443  CG2 ILE A 273       4.332   7.003  30.714  1.00  0.00      A1   C
ATOM   3444  CD1 ILE A 273       5.780   5.487  32.850  1.00  0.00      A1   C
ATOM   3445  N   ASN A 274       4.336  10.132  29.871  1.00  0.00      A1   N
ATOM   3446  CA  ASN A 274       3.458  10.620  28.809  1.00  0.00      A1   C
ATOM   3447  C   ASN A 274       2.922  11.970  29.246  1.00  0.00      A1   C
ATOM   3448  O   ASN A 274       1.858  12.063  29.872  1.00  0.00      A1   O
ATOM   3449  CB  ASN A 274       2.318   9.643  28.521  1.00  0.00      A1   C
ATOM   3450  CG  ASN A 274       1.363  10.149  27.452  1.00  0.00      A1   C
ATOM   3451  OD1 ASN A 274       1.685  11.060  26.689  1.00  0.00      A1   O
ATOM   3452  ND2 ASN A 274       0.178   9.550  27.393  1.00  0.00      A1   N
ATOM   3453  N   PRO A 275       3.638  13.052  28.933  1.00  0.00      A1   N
ATOM   3454  CA  PRO A 275       3.258  14.368  29.466  1.00  0.00      A1   C
ATOM   3455  C   PRO A 275       1.974  14.910  28.853  1.00  0.00      A1   C
ATOM   3456  O   PRO A 275       2.011  15.781  27.980  1.00  0.00      A1   O
ATOM   3457  CB  PRO A 275       4.464  15.248  29.113  1.00  0.00      A1   C
ATOM   3458  CG  PRO A 275       5.064  14.591  27.913  1.00  0.00      A1   C
ATOM   3459  CD  PRO A 275       4.849  13.115  28.096  1.00  0.00      A1   C
ATOM   3460  N   ASP A 276       0.823  14.392  29.316  1.00  0.00      A1   N
ATOM   3461  CA  ASP A 276      -0.498  14.878  28.901  1.00  0.00      A1   C
ATOM   3462  C   ASP A 276      -1.423  14.842  30.122  1.00  0.00      A1   C
ATOM   3463  O   ASP A 276      -2.269  13.956  30.265  1.00  0.00      A1   O
ATOM   3464  CB  ASP A 276      -1.064  14.062  27.739  1.00  0.00      A1   C
ATOM   3465  CG  ASP A 276      -0.323  14.307  26.442  1.00  0.00      A1   C
ATOM   3466  OD1 ASP A 276       0.228  13.342  25.873  1.00  0.00      A1   O
ATOM   3467  OD2 ASP A 276      -0.278  15.474  26.003  1.00  0.00      A1   O
ATOM   3468  N   LEU A 277      -1.256  15.821  31.008  1.00  0.00      A1   N
ATOM   3469  CA  LEU A 277      -2.131  15.963  32.170  1.00  0.00      A1   C
ATOM   3470  C   LEU A 277      -3.112  17.110  31.964  1.00  0.00      A1   C
ATOM   3471  O   LEU A 277      -3.000  18.159  32.599  1.00  0.00      A1   O
ATOM   3472  CB  LEU A 277      -1.318  16.189  33.449  1.00  0.00      A1   C
ATOM   3473  CG  LEU A 277      -0.858  14.952  34.229  1.00  0.00      A1   C
ATOM   3474  CD1 LEU A 277      -0.199  15.353  35.544  1.00  0.00      A1   C
ATOM   3475  CD2 LEU A 277      -2.019  14.002  34.481  1.00  0.00      A1   C
ATOM   3476  N   LEU A 279      -4.099  18.026  28.722  1.00  0.00      A1   N
ATOM   3477  CA  LEU A 279      -5.520  17.729  28.583  1.00  0.00      A1   C
ATOM   3478  C   LEU A 279      -6.195  17.635  29.944  1.00  0.00      A1   C
ATOM   3479  O   LEU A 279      -5.839  16.781  30.755  1.00  0.00      A1   O
ATOM   3480  CB  LEU A 279      -5.716  16.435  27.810  1.00  0.00      A1   C
ATOM   3481  N   LYS A 280      -7.177  18.507  30.188  1.00  0.00      A1   N
ATOM   3482  CA  LYS A 280      -7.925  18.474  31.439  1.00  0.00      A1   C
ATOM   3483  C   LYS A 280      -8.565  17.102  31.620  1.00  0.00      A1   C
ATOM   3484  O   LYS A 280      -8.096  16.298  32.430  1.00  0.00      A1   O
ATOM   3485  CB  LYS A 280      -8.982  19.585  31.469  1.00  0.00      A1   C
ATOM   3486  CG  LYS A 280      -9.501  19.929  32.869  1.00  0.00      A1   C
ATOM   3487  CD  LYS A 280      -8.511  20.795  33.645  1.00  0.00      A1   C
ATOM   3488  CE  LYS A 280      -9.020  21.104  35.046  1.00  0.00      A1   C
ATOM   3489  NZ  LYS A 280      -7.998  21.780  35.895  1.00  0.00      A1   N
ATOM   3490  N   LYS A 281      -9.602  16.803  30.840  1.00  0.00      A1   N
ATOM   3491  CA  LYS A 281     -10.261  15.500  30.886  1.00  0.00      A1   C
ATOM   3492  C   LYS A 281     -10.686  15.149  32.311  1.00  0.00      A1   C
ATOM   3493  O   LYS A 281     -10.387  14.069  32.827  1.00  0.00      A1   O
ATOM   3494  CB  LYS A 281      -9.361  14.410  30.297  1.00  0.00      A1   C
ATOM   3495  N   PHE A 282     -11.384  16.093  32.951  1.00  0.00      A1   N
ATOM   3496  CA  PHE A 282     -11.834  15.957  34.339  1.00  0.00      A1   C
ATOM   3497  C   PHE A 282     -10.663  15.784  35.308  1.00  0.00      A1   C
ATOM   3498  O   PHE A 282     -10.792  15.101  36.327  1.00  0.00      A1   O
ATOM   3499  CB  PHE A 282     -12.815  14.785  34.494  1.00  0.00      A1   C
ATOM   3500  CG  PHE A 282     -14.260  15.145  34.255  1.00  0.00      A1   C
ATOM   3501  CD1 PHE A 282     -15.139  15.264  35.320  1.00  0.00      A1   C
ATOM   3502  CD2 PHE A 282     -14.744  15.341  32.970  1.00  0.00      A1   C
ATOM   3503  CE1 PHE A 282     -16.469  15.584  35.113  1.00  0.00      A1   C
ATOM   3504  CE2 PHE A 282     -16.075  15.662  32.756  1.00  0.00      A1   C
ATOM   3505  CZ  PHE A 282     -16.938  15.783  33.830  1.00  0.00      A1   C
ATOM   3506  N   ILE A 283      -9.509  16.393  35.010  1.00  0.00      A1   N
ATOM   3507  CA  ILE A 283      -8.322  16.116  35.817  1.00  0.00      A1   C
ATOM   3508  C   ILE A 283      -8.488  16.608  37.251  1.00  0.00      A1   C
ATOM   3509  O   ILE A 283      -7.957  15.990  38.182  1.00  0.00      A1   O
ATOM   3510  CB  ILE A 283      -7.051  16.703  35.166  1.00  0.00      A1   C
ATOM   3511  CG1 ILE A 283      -5.805  15.973  35.668  1.00  0.00      A1   C
ATOM   3512  CG2 ILE A 283      -6.920  18.187  35.435  1.00  0.00      A1   C
ATOM   3513  CD1 ILE A 283      -5.728  14.528  35.226  1.00  0.00      A1   C
ATOM   3514  N   GLN A 284      -9.218  17.708  37.469  1.00  0.00      A1   N
ATOM   3515  CA  GLN A 284      -9.367  18.203  38.834  1.00  0.00      A1   C
ATOM   3516  C   GLN A 284     -10.196  17.246  39.677  1.00  0.00      A1   C
ATOM   3517  O   GLN A 284      -9.915  17.056  40.866  1.00  0.00      A1   O
ATOM   3518  CB  GLN A 284      -9.997  19.595  38.850  1.00  0.00      A1   C
ATOM   3519  CG  GLN A 284      -9.941  20.243  40.233  1.00  0.00      A1   C
ATOM   3520  CD  GLN A 284     -10.853  21.446  40.370  1.00  0.00      A1   C
ATOM   3521  OE1 GLN A 284     -12.030  21.397  40.007  1.00  0.00      A1   O
ATOM   3522  NE2 GLN A 284     -10.312  22.538  40.901  1.00  0.00      A1   N
ATOM   3523  N   GLN A 285     -11.214  16.626  39.079  1.00  0.00      A1   N
ATOM   3524  CA  GLN A 285     -11.965  15.606  39.797  1.00  0.00      A1   C
ATOM   3525  C   GLN A 285     -11.094  14.386  40.059  1.00  0.00      A1   C
ATOM   3526  O   GLN A 285     -11.103  13.828  41.166  1.00  0.00      A1   O
ATOM   3527  CB  GLN A 285     -13.217  15.223  39.002  1.00  0.00      A1   C
ATOM   3528  CG  GLN A 285     -14.219  16.360  38.793  1.00  0.00      A1   C
ATOM   3529  CD  GLN A 285     -13.817  17.339  37.691  1.00  0.00      A1   C
ATOM   3530  OE1 GLN A 285     -12.650  17.416  37.302  1.00  0.00      A1   O
ATOM   3531  NE2 GLN A 285     -14.790  18.090  37.186  1.00  0.00      A1   N
ATOM   3532  N   VAL A 286     -10.300  13.987  39.060  1.00  0.00      A1   N
ATOM   3533  CA  VAL A 286      -9.377  12.874  39.241  1.00  0.00      A1   C
ATOM   3534  C   VAL A 286      -8.347  13.211  40.309  1.00  0.00      A1   C
ATOM   3535  O   VAL A 286      -7.989  12.365  41.138  1.00  0.00      A1   O
ATOM   3536  CB  VAL A 286      -8.708  12.516  37.899  1.00  0.00      A1   C
ATOM   3537  CG1 VAL A 286      -7.619  11.464  38.098  1.00  0.00      A1   C
ATOM   3538  CG2 VAL A 286      -9.750  12.023  36.906  1.00  0.00      A1   C
ATOM   3539  N   TYR A 287      -7.885  14.463  40.332  1.00  0.00      A1   N
ATOM   3540  CA  TYR A 287      -6.892  14.845  41.326  1.00  0.00      A1   C
ATOM   3541  C   TYR A 287      -7.490  14.873  42.726  1.00  0.00      A1   C
ATOM   3542  O   TYR A 287      -6.849  14.430  43.683  1.00  0.00      A1   O
ATOM   3543  CB  TYR A 287      -6.281  16.201  40.985  1.00  0.00      A1   C
ATOM   3544  CG  TYR A 287      -5.282  16.653  42.024  1.00  0.00      A1   C
ATOM   3545  CD1 TYR A 287      -4.066  15.995  42.172  1.00  0.00      A1   C
ATOM   3546  CD2 TYR A 287      -5.559  17.722  42.867  1.00  0.00      A1   C
ATOM   3547  CE1 TYR A 287      -3.148  16.397  43.126  1.00  0.00      A1   C
ATOM   3548  CE2 TYR A 287      -4.648  18.130  43.823  1.00  0.00      A1   C
ATOM   3549  CZ  TYR A 287      -3.446  17.466  43.948  1.00  0.00      A1   C
ATOM   3550  OH  TYR A 287      -2.541  17.877  44.898  1.00  0.00      A1   O
ATOM   3551  N   LEU A 288      -8.719  15.376  42.868  1.00  0.00      A1   N
ATOM   3552  CA  LEU A 288      -9.349  15.381  44.183  1.00  0.00      A1   C
ATOM   3553  C   LEU A 288      -9.589  13.962  44.680  1.00  0.00      A1   C
ATOM   3554  O   LEU A 288      -9.401  13.676  45.867  1.00  0.00      A1   O
ATOM   3555  CB  LEU A 288     -10.659  16.167  44.142  1.00  0.00      A1   C
ATOM   3556  CG  LEU A 288     -10.553  17.687  44.290  1.00  0.00      A1   C
ATOM   3557  CD1 LEU A 288     -11.921  18.329  44.134  1.00  0.00      A1   C
ATOM   3558  CD2 LEU A 288      -9.939  18.061  45.632  1.00  0.00      A1   C
ATOM   3559  N   ALA A 289      -9.928  13.042  43.771  1.00  0.00      A1   N
ATOM   3560  CA  ALA A 289     -10.157  11.656  44.173  1.00  0.00      A1   C
ATOM   3561  C   ALA A 289      -8.856  10.975  44.584  1.00  0.00      A1   C
ATOM   3562  O   ALA A 289      -8.792  10.286  45.613  1.00  0.00      A1   O
ATOM   3563  CB  ALA A 289     -10.822  10.889  43.030  1.00  0.00      A1   C
ATOM   3564  N   ILE A 290      -7.807  11.150  43.778  1.00  0.00      A1   N
ATOM   3565  CA  ILE A 290      -6.527  10.522  44.077  1.00  0.00      A1   C
ATOM   3566  C   ILE A 290      -5.944  11.085  45.367  1.00  0.00      A1   C
ATOM   3567  O   ILE A 290      -5.427  10.340  46.216  1.00  0.00      A1   O
ATOM   3568  CB  ILE A 290      -5.572  10.703  42.883  1.00  0.00      A1   C
ATOM   3569  CG1 ILE A 290      -5.946   9.734  41.760  1.00  0.00      A1   C
ATOM   3570  CG2 ILE A 290      -4.141  10.516  43.301  1.00  0.00      A1   C
ATOM   3571  CD1 ILE A 290      -5.103   9.888  40.510  1.00  0.00      A1   C
ATOM   3572  N   MET A 291      -6.032  12.406  45.554  1.00  0.00      A1   N
ATOM   3573  CA  MET A 291      -5.544  12.974  46.798  1.00  0.00      A1   C
ATOM   3574  C   MET A 291      -6.394  12.542  47.982  1.00  0.00      A1   C
ATOM   3575  O   MET A 291      -5.858  12.347  49.076  1.00  0.00      A1   O
ATOM   3576  CB  MET A 291      -5.484  14.500  46.719  1.00  0.00      A1   C
ATOM   3577  CG  MET A 291      -4.878  15.110  47.977  1.00  0.00      A1   C
ATOM   3578  SD  MET A 291      -4.420  16.841  47.827  1.00  0.00      A1   S
ATOM   3579  CE  MET A 291      -6.017  17.588  47.501  1.00  0.00      A1   C
ATOM   3580  N   TRP A 292      -7.706  12.351  47.791  1.00  0.00      A1   N
ATOM   3581  CA  TRP A 292      -8.518  11.864  48.899  1.00  0.00      A1   C
ATOM   3582  C   TRP A 292      -8.078  10.471  49.320  1.00  0.00      A1   C
ATOM   3583  O   TRP A 292      -7.950  10.190  50.517  1.00  0.00      A1   O
ATOM   3584  CB  TRP A 292     -10.002  11.852  48.531  1.00  0.00      A1   C
ATOM   3585  CG  TRP A 292     -10.865  11.489  49.710  1.00  0.00      A1   C
ATOM   3586  CD1 TRP A 292     -11.483  12.352  50.567  1.00  0.00      A1   C
ATOM   3587  CD2 TRP A 292     -11.175  10.167  50.182  1.00  0.00      A1   C
ATOM   3588  NE1 TRP A 292     -12.168  11.654  51.531  1.00  0.00      A1   N
ATOM   3589  CE2 TRP A 292     -11.993  10.310  51.319  1.00  0.00      A1   C
ATOM   3590  CE3 TRP A 292     -10.850   8.877  49.744  1.00  0.00      A1   C
ATOM   3591  CZ2 TRP A 292     -12.490   9.217  52.026  1.00  0.00      A1   C
ATOM   3592  CZ3 TRP A 292     -11.340   7.793  50.449  1.00  0.00      A1   C
ATOM   3593  CH2 TRP A 292     -12.153   7.969  51.578  1.00  0.00      A1   C
ATOM   3594  N   LEU A 293      -7.822   9.590  48.351  1.00  0.00      A1   N
ATOM   3595  CA  LEU A 293      -7.379   8.244  48.703  1.00  0.00      A1   C
ATOM   3596  C   LEU A 293      -6.042   8.286  49.440  1.00  0.00      A1   C
ATOM   3597  O   LEU A 293      -5.868   7.651  50.505  1.00  0.00      A1   O
ATOM   3598  CB  LEU A 293      -7.274   7.392  47.436  1.00  0.00      A1   C
ATOM   3599  CG  LEU A 293      -6.859   5.933  47.626  1.00  0.00      A1   C
ATOM   3600  CD1 LEU A 293      -7.858   5.198  48.519  1.00  0.00      A1   C
ATOM   3601  CD2 LEU A 293      -6.722   5.250  46.274  1.00  0.00      A1   C
ATOM   3602  N   ALA A 294      -5.111   9.095  48.927  1.00  0.00      A1   N
ATOM   3603  CA  ALA A 294      -3.799   9.179  49.553  1.00  0.00      A1   C
ATOM   3604  C   ALA A 294      -3.908   9.695  50.984  1.00  0.00      A1   C
ATOM   3605  O   ALA A 294      -3.344   9.102  51.910  1.00  0.00      A1   O
ATOM   3606  CB  ALA A 294      -2.877  10.065  48.717  1.00  0.00      A1   C
ATOM   3607  N   MET A 295      -4.658  10.785  51.193  1.00  0.00      A1   N
ATOM   3608  CA  MET A 295      -4.808  11.330  52.541  1.00  0.00      A1   C
ATOM   3609  C   MET A 295      -5.568  10.379  53.453  1.00  0.00      A1   C
ATOM   3610  O   MET A 295      -5.302  10.338  54.658  1.00  0.00      A1   O
ATOM   3611  CB  MET A 295      -5.532  12.680  52.516  1.00  0.00      A1   C
ATOM   3612  CG  MET A 295      -4.879  13.759  51.670  1.00  0.00      A1   C
ATOM   3613  SD  MET A 295      -3.234  14.235  52.218  1.00  0.00      A1   S
ATOM   3614  CE  MET A 295      -3.564  14.868  53.856  1.00  0.00      A1   C
ATOM   3615  N   SER A 296      -6.519   9.626  52.902  1.00  0.00      A1   N
ATOM   3616  CA  SER A 296      -7.309   8.707  53.706  1.00  0.00      A1   C
ATOM   3617  C   SER A 296      -6.462   7.577  54.246  1.00  0.00      A1   C
ATOM   3618  O   SER A 296      -6.859   6.934  55.223  1.00  0.00      A1   O
ATOM   3619  CB  SER A 296      -8.460   8.131  52.886  1.00  0.00      A1   C
ATOM   3620  OG  SER A 296      -8.003   7.070  52.065  1.00  0.00      A1   O
ATOM   3621  N   SER A 297      -5.306   7.325  53.627  1.00  0.00      A1   N
ATOM   3622  CA  SER A 297      -4.402   6.324  54.196  1.00  0.00      A1   C
ATOM   3623  C   SER A 297      -4.121   6.568  55.682  1.00  0.00      A1   C
ATOM   3624  O   SER A 297      -3.798   5.625  56.414  1.00  0.00      A1   O
ATOM   3625  CB  SER A 297      -3.073   6.309  53.448  1.00  0.00      A1   C
ATOM   3626  OG  SER A 297      -2.290   7.425  53.831  1.00  0.00      A1   O
ATOM   3627  N   THR A 298      -4.232   7.817  56.146  1.00  0.00      A1   N
ATOM   3628  CA  THR A 298      -3.928   8.144  57.535  1.00  0.00      A1   C
ATOM   3629  C   THR A 298      -5.012   7.714  58.519  1.00  0.00      A1   C
ATOM   3630  O   THR A 298      -4.780   7.801  59.729  1.00  0.00      A1   O
ATOM   3631  CB  THR A 298      -3.697   9.652  57.702  1.00  0.00      A1   C
ATOM   3632  OG1 THR A 298      -4.922  10.353  57.461  1.00  0.00      A1   O
ATOM   3633  CG2 THR A 298      -2.639  10.145  56.734  1.00  0.00      A1   C
ATOM   3634  N   MET A 299      -6.197   7.302  58.059  1.00  0.00      A1   N
ATOM   3635  CA  MET A 299      -7.259   6.908  58.980  1.00  0.00      A1   C
ATOM   3636  C   MET A 299      -7.480   5.396  59.103  1.00  0.00      A1   C
ATOM   3637  O   MET A 299      -8.259   4.974  59.968  1.00  0.00      A1   O
ATOM   3638  CB  MET A 299      -8.582   7.582  58.572  1.00  0.00      A1   C
ATOM   3639  CG  MET A 299      -9.207   7.027  57.304  1.00  0.00      A1   C
ATOM   3640  SD  MET A 299     -10.700   7.903  56.780  1.00  0.00      A1   S
ATOM   3641  CE  MET A 299     -11.205   6.906  55.380  1.00  0.00      A1   C
ATOM   3642  N   TYR A 300      -6.824   4.565  58.290  1.00  0.00      A1   N
ATOM   3643  CA  TYR A 300      -7.211   3.153  58.248  1.00  0.00      A1   C
ATOM   3644  C   TYR A 300      -6.575   2.307  59.347  1.00  0.00      A1   C
ATOM   3645  O   TYR A 300      -7.208   1.353  59.816  1.00  0.00      A1   O
ATOM   3646  CB  TYR A 300      -6.881   2.546  56.884  1.00  0.00      A1   C
ATOM   3647  CG  TYR A 300      -7.679   3.168  55.766  1.00  0.00      A1   C
ATOM   3648  CD1 TYR A 300      -9.070   3.137  55.785  1.00  0.00      A1   C
ATOM   3649  CD2 TYR A 300      -7.050   3.804  54.708  1.00  0.00      A1   C
ATOM   3650  CE1 TYR A 300      -9.808   3.716  54.775  1.00  0.00      A1   C
ATOM   3651  CE2 TYR A 300      -7.782   4.389  53.690  1.00  0.00      A1   C
ATOM   3652  CZ  TYR A 300      -9.158   4.343  53.730  1.00  0.00      A1   C
ATOM   3653  OH  TYR A 300      -9.884   4.927  52.716  1.00  0.00      A1   O
ATOM   3654  N   ASN A 301      -5.338   2.606  59.754  1.00  0.00      A1   N
ATOM   3655  CA  ASN A 301      -4.637   1.717  60.684  1.00  0.00      A1   C
ATOM   3656  C   ASN A 301      -5.369   1.516  62.008  1.00  0.00      A1   C
ATOM   3657  O   ASN A 301      -5.437   0.367  62.470  1.00  0.00      A1   O
ATOM   3658  CB  ASN A 301      -3.201   2.202  60.915  1.00  0.00      A1   C
ATOM   3659  CG  ASN A 301      -2.337   2.091  59.671  1.00  0.00      A1   C
ATOM   3660  OD1 ASN A 301      -2.738   1.487  58.672  1.00  0.00      A1   O
ATOM   3661  ND2 ASN A 301      -1.141   2.676  59.724  1.00  0.00      A1   N
ATOM   3662  N   PRO A 302      -5.889   2.545  62.690  1.00  0.00      A1   N
ATOM   3663  CA  PRO A 302      -6.665   2.263  63.912  1.00  0.00      A1   C
ATOM   3664  C   PRO A 302      -7.867   1.369  63.657  1.00  0.00      A1   C
ATOM   3665  O   PRO A 302      -8.208   0.540  64.507  1.00  0.00      A1   O
ATOM   3666  CB  PRO A 302      -7.089   3.656  64.397  1.00  0.00      A1   C
ATOM   3667  CG  PRO A 302      -6.088   4.583  63.797  1.00  0.00      A1   C
ATOM   3668  CD  PRO A 302      -5.771   3.997  62.454  1.00  0.00      A1   C
ATOM   3669  N   ILE A 303      -8.504   1.492  62.486  1.00  0.00      A1   N
ATOM   3670  CA  ILE A 303      -9.629   0.616  62.168  1.00  0.00      A1   C
ATOM   3671  C   ILE A 303      -9.148  -0.815  61.968  1.00  0.00      A1   C
ATOM   3672  O   ILE A 303      -9.780  -1.774  62.435  1.00  0.00      A1   O
ATOM   3673  CB  ILE A 303     -10.373   1.144  60.929  1.00  0.00      A1   C
ATOM   3674  CG1 ILE A 303     -10.841   2.580  61.163  1.00  0.00      A1   C
ATOM   3675  CG2 ILE A 303     -11.551   0.235  60.592  1.00  0.00      A1   C
ATOM   3676  CD1 ILE A 303     -11.428   3.238  59.931  1.00  0.00      A1   C
ATOM   3677  N   ILE A 304      -8.007  -0.978  61.296  1.00  0.00      A1   N
ATOM   3678  CA  ILE A 304      -7.434  -2.304  61.091  1.00  0.00      A1   C
ATOM   3679  C   ILE A 304      -7.063  -2.940  62.427  1.00  0.00      A1   C
ATOM   3680  O   ILE A 304      -7.314  -4.134  62.657  1.00  0.00      A1   O
ATOM   3681  CB  ILE A 304      -6.223  -2.199  60.143  1.00  0.00      A1   C
ATOM   3682  CG1 ILE A 304      -6.673  -1.728  58.755  1.00  0.00      A1   C
ATOM   3683  CG2 ILE A 304      -5.467  -3.520  60.055  1.00  0.00      A1   C
ATOM   3684  CD1 ILE A 304      -5.524  -1.362  57.820  1.00  0.00      A1   C
ATOM   3685  N   TYR A 305      -6.506  -2.144  63.349  1.00  0.00      A1   N
ATOM   3686  CA  TYR A 305      -6.153  -2.685  64.659  1.00  0.00      A1   C
ATOM   3687  C   TYR A 305      -7.397  -3.087  65.435  1.00  0.00      A1   C
ATOM   3688  O   TYR A 305      -7.422  -4.144  66.080  1.00  0.00      A1   O
ATOM   3689  CB  TYR A 305      -5.354  -1.671  65.478  1.00  0.00      A1   C
ATOM   3690  CG  TYR A 305      -4.094  -1.146  64.836  1.00  0.00      A1   C
ATOM   3691  CD1 TYR A 305      -3.444  -1.848  63.827  1.00  0.00      A1   C
ATOM   3692  CD2 TYR A 305      -3.548   0.059  65.256  1.00  0.00      A1   C
ATOM   3693  CE1 TYR A 305      -2.281  -1.344  63.243  1.00  0.00      A1   C
ATOM   3694  CE2 TYR A 305      -2.399   0.568  64.683  1.00  0.00      A1   C
ATOM   3695  CZ  TYR A 305      -1.766  -0.132  63.680  1.00  0.00      A1   C
ATOM   3696  OH  TYR A 305      -0.619   0.395  63.129  1.00  0.00      A1   O
ATOM   3697  N   CYS A 306      -8.442  -2.260  65.375  1.00  0.00      A1   N
ATOM   3698  CA  CYS A 306      -9.678  -2.598  66.070  1.00  0.00      A1   C
ATOM   3699  C   CYS A 306     -10.316  -3.865  65.502  1.00  0.00      A1   C
ATOM   3700  O   CYS A 306     -10.926  -4.641  66.247  1.00  0.00      A1   O
ATOM   3701  CB  CYS A 306     -10.649  -1.419  65.993  1.00  0.00      A1   C
ATOM   3702  SG  CYS A 306     -12.200  -1.659  66.878  1.00  0.00      A1   S
ATOM   3703  N   CYS A 307     -10.169  -4.105  64.196  1.00  0.00      A1   N
ATOM   3704  CA  CYS A 307     -10.811  -5.269  63.593  1.00  0.00      A1   C
ATOM   3705  C   CYS A 307     -10.010  -6.551  63.799  1.00  0.00      A1   C
ATOM   3706  O   CYS A 307     -10.598  -7.628  63.939  1.00  0.00      A1   O
ATOM   3707  CB  CYS A 307     -11.040  -5.038  62.098  1.00  0.00      A1   C
ATOM   3708  SG  CYS A 307     -12.379  -3.890  61.708  1.00  0.00      A1   S
ATOM   3709  N   LEU A 308      -8.678  -6.471  63.809  1.00  0.00      A1   N
ATOM   3710  CA  LEU A 308      -7.849  -7.669  63.709  1.00  0.00      A1   C
ATOM   3711  C   LEU A 308      -6.997  -7.947  64.945  1.00  0.00      A1   C
ATOM   3712  O   LEU A 308      -6.129  -8.826  64.896  1.00  0.00      A1   O
ATOM   3713  CB  LEU A 308      -6.953  -7.579  62.471  1.00  0.00      A1   C
ATOM   3714  CG  LEU A 308      -7.710  -7.496  61.143  1.00  0.00      A1   C
ATOM   3715  CD1 LEU A 308      -6.741  -7.379  59.974  1.00  0.00      A1   C
ATOM   3716  CD2 LEU A 308      -8.626  -8.715  60.982  1.00  0.00      A1   C
ATOM   3717  N   ASN A 309      -7.217  -7.238  66.050  1.00  0.00      A1   N
ATOM   3718  CA  ASN A 309      -6.406  -7.425  67.250  1.00  0.00      A1   C
ATOM   3719  C   ASN A 309      -7.289  -7.263  68.476  1.00  0.00      A1   C
ATOM   3720  O   ASN A 309      -7.897  -6.204  68.671  1.00  0.00      A1   O
ATOM   3721  CB  ASN A 309      -5.242  -6.432  67.291  1.00  0.00      A1   C
ATOM   3722  CG  ASN A 309      -4.266  -6.729  68.408  1.00  0.00      A1   C
ATOM   3723  OD1 ASN A 309      -4.482  -6.346  69.560  1.00  0.00      A1   O
ATOM   3724  ND2 ASN A 309      -3.180  -7.412  68.071  1.00  0.00      A1   N
ATOM   3725  N   ASP A 310      -7.338  -8.312  69.309  1.00  0.00      A1   N
ATOM   3726  CA  ASP A 310      -8.229  -8.318  70.468  1.00  0.00      A1   C
ATOM   3727  C   ASP A 310      -7.869  -7.222  71.462  1.00  0.00      A1   C
ATOM   3728  O   ASP A 310      -8.759  -6.598  72.056  1.00  0.00      A1   O
ATOM   3729  CB  ASP A 310      -8.178  -9.680  71.164  1.00  0.00      A1   C
ATOM   3730  CG  ASP A 310      -8.839 -10.784  70.353  1.00  0.00      A1   C
ATOM   3731  OD1 ASP A 310      -9.802 -10.496  69.615  1.00  0.00      A1   O
ATOM   3732  OD2 ASP A 310      -8.399 -11.949  70.464  1.00  0.00      A1   O
ATOM   3733  N   ARG A 311      -6.576  -6.965  71.656  1.00  0.00      A1   N
ATOM   3734  CA  ARG A 311      -6.199  -5.959  72.643  1.00  0.00      A1   C
ATOM   3735  C   ARG A 311      -6.600  -4.560  72.185  1.00  0.00      A1   C
ATOM   3736  O   ARG A 311      -7.133  -3.770  72.975  1.00  0.00      A1   O
ATOM   3737  CB  ARG A 311      -4.701  -6.045  72.938  1.00  0.00      A1   C
ATOM   3738  CG  ARG A 311      -4.345  -7.218  73.855  1.00  0.00      A1   C
ATOM   3739  CD  ARG A 311      -2.975  -7.047  74.497  1.00  0.00      A1   C
ATOM   3740  NE  ARG A 311      -2.740  -8.018  75.566  1.00  0.00      A1   N
ATOM   3741  CZ  ARG A 311      -1.737  -7.947  76.437  1.00  0.00      A1   C
ATOM   3742  NH1 ARG A 311      -0.868  -6.946  76.371  1.00  0.00      A1   N
ATOM   3743  NH2 ARG A 311      -1.601  -8.871  77.380  1.00  0.00      A1   N
ATOM   3744  N   PHE A 312      -6.392  -4.247  70.903  1.00  0.00      A1   N
ATOM   3745  CA  PHE A 312      -6.804  -2.942  70.400  1.00  0.00      A1   C
ATOM   3746  C   PHE A 312      -8.322  -2.795  70.378  1.00  0.00      A1   C
ATOM   3747  O   PHE A 312      -8.836  -1.698  70.629  1.00  0.00      A1   O
ATOM   3748  CB  PHE A 312      -6.211  -2.700  69.011  1.00  0.00      A1   C
ATOM   3749  CG  PHE A 312      -4.772  -2.249  69.040  1.00  0.00      A1   C
ATOM   3750  CD1 PHE A 312      -4.447  -0.952  69.421  1.00  0.00      A1   C
ATOM   3751  CD2 PHE A 312      -3.748  -3.117  68.694  1.00  0.00      A1   C
ATOM   3752  CE1 PHE A 312      -3.122  -0.534  69.460  1.00  0.00      A1   C
ATOM   3753  CE2 PHE A 312      -2.426  -2.703  68.723  1.00  0.00      A1   C
ATOM   3754  CZ  PHE A 312      -2.113  -1.411  69.107  1.00  0.00      A1   C
ATOM   3755  N   ARG A 313      -9.057  -3.875  70.104  1.00  0.00      A1   N
ATOM   3756  CA  ARG A 313     -10.511  -3.774  70.155  1.00  0.00      A1   C
ATOM   3757  C   ARG A 313     -10.990  -3.532  71.580  1.00  0.00      A1   C
ATOM   3758  O   ARG A 313     -11.901  -2.724  71.806  1.00  0.00      A1   O
ATOM   3759  CB  ARG A 313     -11.166  -5.034  69.579  1.00  0.00      A1   C
ATOM   3760  CG  ARG A 313     -12.685  -5.034  69.755  1.00  0.00      A1   C
ATOM   3761  CD  ARG A 313     -13.386  -6.170  69.028  1.00  0.00      A1   C
ATOM   3762  NE  ARG A 313     -13.275  -6.067  67.573  1.00  0.00      A1   N
ATOM   3763  CZ  ARG A 313     -14.069  -6.706  66.719  1.00  0.00      A1   C
ATOM   3764  NH1 ARG A 313     -15.045  -7.481  67.169  1.00  0.00      A1   N
ATOM   3765  NH2 ARG A 313     -13.894  -6.563  65.412  1.00  0.00      A1   N
ATOM   3766  N   LEU A 314     -10.368  -4.199  72.558  1.00  0.00      A1   N
ATOM   3767  CA  LEU A 314     -10.709  -3.929  73.951  1.00  0.00      A1   C
ATOM   3768  C   LEU A 314     -10.370  -2.496  74.327  1.00  0.00      A1   C
ATOM   3769  O   LEU A 314     -11.111  -1.849  75.077  1.00  0.00      A1   O
ATOM   3770  CB  LEU A 314      -9.976  -4.903  74.874  1.00  0.00      A1   C
ATOM   3771  CG  LEU A 314     -10.437  -6.356  74.862  1.00  0.00      A1   C
ATOM   3772  CD1 LEU A 314      -9.543  -7.206  75.757  1.00  0.00      A1   C
ATOM   3773  CD2 LEU A 314     -11.890  -6.439  75.303  1.00  0.00      A1   C
ATOM   3774  N   GLY A 315      -9.271  -1.969  73.787  1.00  0.00      A1   N
ATOM   3775  CA  GLY A 315      -8.921  -0.591  74.084  1.00  0.00      A1   C
ATOM   3776  C   GLY A 315      -9.907   0.395  73.494  1.00  0.00      A1   C
ATOM   3777  O   GLY A 315     -10.267   1.383  74.137  1.00  0.00      A1   O
ATOM   3778  N   PHE A 316     -10.379   0.130  72.273  1.00  0.00      A1   N
ATOM   3779  CA  PHE A 316     -11.387   0.997  71.673  1.00  0.00      A1   C
ATOM   3780  C   PHE A 316     -12.716   0.908  72.412  1.00  0.00      A1   C
ATOM   3781  O   PHE A 316     -13.424   1.918  72.549  1.00  0.00      A1   O
ATOM   3782  CB  PHE A 316     -11.567   0.650  70.195  1.00  0.00      A1   C
ATOM   3783  CG  PHE A 316     -10.580   1.336  69.294  1.00  0.00      A1   C
ATOM   3784  CD1 PHE A 316     -10.813   2.625  68.848  1.00  0.00      A1   C
ATOM   3785  CD2 PHE A 316      -9.416   0.697  68.901  1.00  0.00      A1   C
ATOM   3786  CE1 PHE A 316      -9.904   3.263  68.021  1.00  0.00      A1   C
ATOM   3787  CE2 PHE A 316      -8.502   1.331  68.078  1.00  0.00      A1   C
ATOM   3788  CZ  PHE A 316      -8.747   2.613  67.639  1.00  0.00      A1   C
ATOM   3789  N   LYS A 317     -13.056  -0.277  72.921  1.00  0.00      A1   N
ATOM   3790  CA  LYS A 317     -14.252  -0.388  73.746  1.00  0.00      A1   C
ATOM   3791  C   LYS A 317     -14.109   0.427  75.023  1.00  0.00      A1   C
ATOM   3792  O   LYS A 317     -15.042   1.128  75.428  1.00  0.00      A1   O
ATOM   3793  CB  LYS A 317     -14.528  -1.852  74.083  1.00  0.00      A1   C
ATOM   3794  CG  LYS A 317     -15.225  -2.633  72.985  1.00  0.00      A1   C
ATOM   3795  CD  LYS A 317     -15.776  -3.942  73.535  1.00  0.00      A1   C
ATOM   3796  CE  LYS A 317     -16.532  -4.722  72.475  1.00  0.00      A1   C
ATOM   3797  NZ  LYS A 317     -17.187  -5.934  73.044  1.00  0.00      A1   N
ATOM   3798  N   HIS A 318     -12.939   0.356  75.663  1.00  0.00      A1   N
ATOM   3799  CA  HIS A 318     -12.705   1.151  76.864  1.00  0.00      A1   C
ATOM   3800  C   HIS A 318     -12.757   2.644  76.549  1.00  0.00      A1   C
ATOM   3801  O   HIS A 318     -13.261   3.439  77.351  1.00  0.00      A1   O
ATOM   3802  CB  HIS A 318     -11.353   0.763  77.470  1.00  0.00      A1   C
ATOM   3803  CG  HIS A 318     -11.154   1.220  78.882  1.00  0.00      A1   C
ATOM   3804  ND1 HIS A 318     -12.094   1.959  79.571  1.00  0.00      A1   N
ATOM   3805  CD2 HIS A 318     -10.120   1.038  79.738  1.00  0.00      A1   C
ATOM   3806  CE1 HIS A 318     -11.647   2.214  80.788  1.00  0.00      A1   C
ATOM   3807  NE2 HIS A 318     -10.451   1.666  80.916  1.00  0.00      A1   N
ATOM   3808  N   ALA A 319     -12.260   3.036  75.374  1.00  0.00      A1   N
ATOM   3809  CA  ALA A 319     -12.258   4.447  74.999  1.00  0.00      A1   C
ATOM   3810  C   ALA A 319     -13.657   4.965  74.691  1.00  0.00      A1   C
ATOM   3811  O   ALA A 319     -13.939   6.148  74.914  1.00  0.00      A1   O
ATOM   3812  CB  ALA A 319     -11.335   4.671  73.801  1.00  0.00      A1   C
ATOM   3813  N   PHE A 320     -14.544   4.109  74.179  1.00  0.00      A1   N
ATOM   3814  CA  PHE A 320     -15.877   4.548  73.788  1.00  0.00      A1   C
ATOM   3815  C   PHE A 320     -16.978   3.942  74.654  1.00  0.00      A1   C
ATOM   3816  O   PHE A 320     -18.128   3.853  74.212  1.00  0.00      A1   O
ATOM   3817  CB  PHE A 320     -16.118   4.247  72.309  1.00  0.00      A1   C
ATOM   3818  CG  PHE A 320     -15.243   5.049  71.391  1.00  0.00      A1   C
ATOM   3819  CD1 PHE A 320     -15.428   6.416  71.258  1.00  0.00      A1   C
ATOM   3820  CD2 PHE A 320     -14.224   4.446  70.678  1.00  0.00      A1   C
ATOM   3821  CE1 PHE A 320     -14.621   7.162  70.423  1.00  0.00      A1   C
ATOM   3822  CE2 PHE A 320     -13.413   5.185  69.842  1.00  0.00      A1   C
ATOM   3823  CZ  PHE A 320     -13.613   6.545  69.712  1.00  0.00      A1   C
ATOM   3824  N   ARG A 321     -16.637   3.493  75.859  1.00  0.00      A1   N
ATOM   3825  CA  ARG A 321     -17.616   2.985  76.827  1.00  0.00      A1   C
ATOM   3826  C   ARG A 321     -18.905   3.810  76.983  1.00  0.00      A1   C
ATOM   3827  O   ARG A 321     -19.972   3.239  77.219  1.00  0.00      A1   O
ATOM   3828  CB  ARG A 321     -16.946   2.821  78.203  1.00  0.00      A1   C
ATOM   3829  CG  ARG A 321     -16.245   4.055  78.779  1.00  0.00      A1   C
ATOM   3830  CD  ARG A 321     -15.316   3.641  79.929  1.00  0.00      A1   C
ATOM   3831  NE  ARG A 321     -14.934   4.743  80.812  1.00  0.00      A1   N
ATOM   3832  CZ  ARG A 321     -13.760   5.368  80.779  1.00  0.00      A1   C
ATOM   3833  NH1 ARG A 321     -13.510   6.355  81.631  1.00  0.00      A1   N
ATOM   3834  NH2 ARG A 321     -12.834   5.013  79.899  1.00  0.00      A1   N
HETATM 3835  N   YCM A 322     -18.816   5.130  76.845  1.00  0.00      A1   N
HETATM 3836  CA  YCM A 322     -20.019   6.017  77.002  1.00  0.00      A1   C
HETATM 3837  CB  YCM A 322     -19.630   7.481  76.824  1.00  0.00      A1   C
HETATM 3838  SG  YCM A 322     -18.988   7.736  75.204  1.00  0.00      A1   S
HETATM 3839  CD  YCM A 322     -17.815   8.963  75.665  1.00  0.00      A1   C
HETATM 3840  CE  YCM A 322     -16.493   8.282  75.931  1.00  0.00      A1   C
HETATM 3841  OZ1 YCM A 322     -16.463   7.114  76.292  1.00  0.00      A1   O
HETATM 3842  NZ2 YCM A 322     -15.398   9.016  75.756  1.00  0.00      A1   N
HETATM 3843  C   YCM A 322     -21.108   5.670  76.024  1.00  0.00      A1   C
HETATM 3844  O   YCM A 322     -22.286   5.645  76.387  1.00  0.00      A1   O
ATOM   3845  N   CYS A 323     -20.724   5.404  74.778  1.00  0.00      A1   N
ATOM   3846  CA  CYS A 323     -21.677   5.069  73.721  1.00  0.00      A1   C
ATOM   3847  C   CYS A 323     -22.533   3.857  74.083  1.00  0.00      A1   C
ATOM   3848  O   CYS A 323     -22.050   2.916  74.715  1.00  0.00      A1   O
ATOM   3849  CB  CYS A 323     -20.940   4.814  72.404  1.00  0.00      A1   C
ATOM   3850  SG  CYS A 323     -20.440   6.310  71.526  1.00  0.00      A1   S
ATOM   3851  N   PRO A 324     -23.810   3.878  73.682  1.00  0.00      A1   N
ATOM   3852  CA  PRO A 324     -24.740   2.793  74.048  1.00  0.00      A1   C
ATOM   3853  C   PRO A 324     -24.543   1.529  73.215  1.00  0.00      A1   C
ATOM   3854  O   PRO A 324     -25.469   1.016  72.583  1.00  0.00      A1   O
ATOM   3855  CB  PRO A 324     -26.109   3.446  73.813  1.00  0.00      A1   C
ATOM   3856  CG  PRO A 324     -25.868   4.433  72.729  1.00  0.00      A1   C
ATOM   3857  CD  PRO A 324     -24.489   4.976  72.970  1.00  0.00      A1   C
ATOM   3858  N   PHE A 325     -23.313   1.014  73.216  1.00  0.00      A1   N
ATOM   3859  CA  PHE A 325     -23.022  -0.294  72.638  1.00  0.00      A1   C
ATOM   3860  C   PHE A 325     -22.203  -1.115  73.624  1.00  0.00      A1   C
ATOM   3861  O   PHE A 325     -22.613  -2.203  74.040  1.00  0.00      A1   O
ATOM   3862  CB  PHE A 325     -22.260  -0.171  71.313  1.00  0.00      A1   C
ATOM   3863  CG  PHE A 325     -22.612   1.045  70.505  1.00  0.00      A1   C
ATOM   3864  CD1 PHE A 325     -23.853   1.162  69.900  1.00  0.00      A1   C
ATOM   3865  CD2 PHE A 325     -21.686   2.060  70.324  1.00  0.00      A1   C
ATOM   3866  CE1 PHE A 325     -24.172   2.281  69.147  1.00  0.00      A1   C
ATOM   3867  CE2 PHE A 325     -21.998   3.179  69.570  1.00  0.00      A1   C
ATOM   3868  CZ  PHE A 325     -23.242   3.290  68.983  1.00  0.00      A1   C
ATOM   3869  N   ILE A 326     -21.032  -0.590  73.992  1.00  0.00      A1   N
ATOM   3870  CA  ILE A 326     -20.111  -1.298  74.870  1.00  0.00      A1   C
ATOM   3871  C   ILE A 326     -20.671  -1.347  76.286  1.00  0.00      A1   C
ATOM   3872  O   ILE A 326     -21.309  -0.394  76.758  1.00  0.00      A1   O
ATOM   3873  CB  ILE A 326     -18.728  -0.622  74.837  1.00  0.00      A1   C
ATOM   3874  CG1 ILE A 326     -18.204  -0.514  73.398  1.00  0.00      A1   C
ATOM   3875  CG2 ILE A 326     -17.733  -1.385  75.703  1.00  0.00      A1   C
ATOM   3876  CD1 ILE A 326     -18.501   0.812  72.699  1.00  0.00      A1   C
ATOM   3877  N   SER A 327     -20.430  -2.456  76.979  1.00  0.00      A1   N
ATOM   3878  CA  SER A 327     -20.848  -2.593  78.372  1.00  0.00      A1   C
ATOM   3879  C   SER A 327     -19.639  -2.798  79.279  1.00  0.00      A1   C
ATOM   3880  O   SER A 327     -19.687  -3.582  80.227  1.00  0.00      A1   O
ATOM   3881  CB  SER A 327     -21.831  -3.756  78.535  1.00  0.00      A1   C
ATOM   3882  OG  SER A 327     -21.154  -5.002  78.544  1.00  0.00      A1   O
TER    3883      SER A 327
HETATM 3884  C10 GAW A1501       6.073  17.131  41.683  1.00  0.00      A2   C
HETATM 3885  C13 GAW A1501       4.737  16.771  44.275  1.00  0.00      A2   C
HETATM 3886  C15 GAW A1501       2.622  16.237  45.606  1.00  0.00      A2   C
HETATM 3887  C20 GAW A1501       2.782  18.659  48.123  1.00  0.00      A2   C
HETATM 3888  C21 GAW A1501       3.263  16.236  48.839  1.00  0.00      A2   C
HETATM 3889  C22 GAW A1501       3.976  15.036  48.919  1.00  0.00      A2   C
HETATM 3890  C24 GAW A1501       2.136  13.812  49.922  1.00  0.00      A2   C
HETATM 3891  C26 GAW A1501       1.944  16.170  49.329  1.00  0.00      A2   C
HETATM 3892  C01 GAW A1501       8.203  15.588  45.572  1.00  0.00      A2   C
HETATM 3893  C02 GAW A1501       7.206  14.466  45.486  1.00  0.00      A2   C
HETATM 3894  C03 GAW A1501       7.460  13.292  46.237  1.00  0.00      A2   C
HETATM 3895  C04 GAW A1501       6.595  12.202  46.220  1.00  0.00      A2   C
HETATM 3896  C05 GAW A1501       5.449  12.274  45.439  1.00  0.00      A2   C
HETATM 3897  C06 GAW A1501       5.195  13.437  44.694  1.00  0.00      A2   C
HETATM 3898  C07 GAW A1501       6.034  14.563  44.680  1.00  0.00      A2   C
HETATM 3899  C08 GAW A1501       5.701  15.790  43.840  1.00  0.00      A2   C
HETATM 3900  C09 GAW A1501       6.324  16.002  42.561  1.00  0.00      A2   C
HETATM 3901  C12 GAW A1501       4.557  17.855  43.353  1.00  0.00      A2   C
HETATM 3902  C16 GAW A1501       4.541  17.387  46.776  1.00  0.00      A2   C
HETATM 3903  C18 GAW A1501       3.881  17.561  48.251  1.00  0.00      A2   C
HETATM 3904  C19 GAW A1501       5.011  18.015  49.178  1.00  0.00      A2   C
HETATM 3905  C23 GAW A1501       3.445  13.857  49.445  1.00  0.00      A2   C
HETATM 3906  C25 GAW A1501       1.390  14.993  49.860  1.00  0.00      A2   C
HETATM 3907  C27 GAW A1501      -0.100  14.966  50.403  1.00  0.00      A2   C
HETATM 3908  C31 GAW A1501       4.319  12.541  49.508  1.00  0.00      A2   C
HETATM 3909  C36 GAW A1501       6.858  16.061  39.066  1.00  0.00      A2   C
HETATM 3910  C37 GAW A1501       8.150  16.519  38.188  1.00  0.00      A2   C
HETATM 3911  C39 GAW A1501       8.100  18.447  39.835  1.00  0.00      A2   C
HETATM 3912  C40 GAW A1501       6.423  18.604  39.502  1.00  0.00      A2   C
HETATM 3913  C41 GAW A1501      10.104  16.955  39.732  1.00  0.00      A2   C
HETATM 3914  F28 GAW A1501      -0.197  15.643  51.534  1.00  0.00      A2   F
HETATM 3915  F29 GAW A1501      -0.525  13.769  50.647  1.00  0.00      A2   F
HETATM 3916  F30 GAW A1501      -0.962  15.490  49.564  1.00  0.00      A2   F
HETATM 3917  F32 GAW A1501       3.768  11.576  48.841  1.00  0.00      A2   F
HETATM 3918  F33 GAW A1501       5.528  12.686  48.988  1.00  0.00      A2   F
HETATM 3919  F34 GAW A1501       4.539  12.135  50.717  1.00  0.00      A2   F
HETATM 3920  N11 GAW A1501       5.162  18.029  42.158  1.00  0.00      A2   N
HETATM 3921  N14 GAW A1501       3.978  16.788  45.562  1.00  0.00      A2   N
HETATM 3922  N35 GAW A1501       5.925  17.109  39.910  1.00  0.00      A2   N
HETATM 3923  N38 GAW A1501       8.798  17.487  38.909  1.00  0.00      A2   N
HETATM 3924  O17 GAW A1501       5.667  17.840  46.687  1.00  0.00      A2   O
TER    3925      GAW A1501
CONECT    1    2
CONECT    2    5    1    3
CONECT    3    6    4    2
CONECT    4    3
CONECT    5    2
CONECT    6   12    3    7
CONECT    7    6   10    8
CONECT    8    7    9   13
CONECT    9    8
CONECT   10   11    7
CONECT   11   10   12
CONECT   12    6   11
CONECT   13    8   14
CONECT   14   15   13   17
CONECT   15   18   14   16
CONECT   16   15
CONECT   17   14
CONECT   18   19   15
CONECT   19   22   18   20
CONECT   20   19   32   21
CONECT   21   20
CONECT   22   19   23
CONECT   23   25   22   24
CONECT   24   26   23
CONECT   25   27   28   23
CONECT   26   27   24
CONECT   27   29   26   25
CONECT   28   25   30
CONECT   29   27   31
CONECT   30   31   28
CONECT   31   29   30
CONECT   32   33   20
CONECT   33   36   32   34
CONECT   34   33   41   35
CONECT   35   34
CONECT   36   33   37
CONECT   37   38   36
CONECT   38   39   40   37
CONECT   39   38
CONECT   40   38
CONECT   41   34   42
CONECT   42   41   43   45
CONECT   43   49   42   44
CONECT   44   43
CONECT   45   46   42   47
CONECT   46   48   45
CONECT   47   45
CONECT   48   46
CONECT   49   50   43
CONECT   50   49   53   51
CONECT   51   56   50   52
CONECT   52   51
CONECT   53   50   55   54
CONECT   54   53
CONECT   55   53
CONECT   56   57   51
CONECT   57   56   60   58
CONECT   58   57   64   59
CONECT   59   58
CONECT   60   57   61
CONECT   61   63   60   62
CONECT   62   61
CONECT   63   61
CONECT   64   58   65
CONECT   65   64   68   66
CONECT   66   65   67   78
CONECT   67   66
CONECT   68   65   69
CONECT   69   70   68   71
CONECT   70   72   69
CONECT   71   73   69   74
CONECT   72   70   73
CONECT   73   72   71   75
CONECT   74   76   71
CONECT   75   77   73
CONECT   76   77   74
CONECT   77   75   76
CONECT   78   66   79
CONECT   79   78   80   82
CONECT   80   81   83   79
CONECT   81   80
CONECT   82   79
CONECT   83   80   84
CONECT   84   87   83   85
CONECT   85   84   88   86
CONECT   86   85
CONECT   87   84
CONECT   88   89   85
CONECT   89   92   90   88
CONECT   90   89   93   91
CONECT   91   90
CONECT   92   89
CONECT   93   90   94
CONECT   94   93   97   95
CONECT   95   94   96  105
CONECT   96   95
CONECT   97   94   98
CONECT   98   97   99  100
CONECT   99  101   98
CONECT  100   98  102
CONECT  101  103   99
CONECT  102  103  100
CONECT  103  101  104  102
CONECT  104  103
CONECT  105   95  106
CONECT  106  109  105  107
CONECT  107  112  106  108
CONECT  108  107
CONECT  109  110  106  111
CONECT  110  109
CONECT  111  109
CONECT  112  113  107
CONECT  113  112  116  114
CONECT  114  113  119  115
CONECT  115  114
CONECT  116  117  113  118
CONECT  117  116
CONECT  118  116
CONECT  119  114  120
CONECT  120  119  123  121
CONECT  121  120  127  122
CONECT  122  121
CONECT  123  120  124  125
CONECT  124  126  123
CONECT  125  123
CONECT  126  124
CONECT  127  121  128
CONECT  128  127  129  131
CONECT  129  134  128  130
CONECT  130  129
CONECT  131  128  132  133
CONECT  132  131
CONECT  133  131
CONECT  134  129  135
CONECT  135  134  136  138
CONECT  136  141  135  137
CONECT  137  136
CONECT  138  140  135  139
CONECT  139  138
CONECT  140  138
CONECT  141  142  136
CONECT  142  145  141  143
CONECT  143  142  148  144
CONECT  144  143
CONECT  145  142  146  147
CONECT  146  145
CONECT  147  145
CONECT  148  149  143
CONECT  149  148  152  150
CONECT  150  149  151  154
CONECT  151  150
CONECT  152  149  153
CONECT  153  152
CONECT  154  150  155
CONECT  155  154  156  158
CONECT  156  155  161  157
CONECT  157  156
CONECT  158  155  160  159
CONECT  159  158
CONECT  160  158
CONECT  161  156  162
CONECT  162  161  165  163
CONECT  163  168  162  164
CONECT  164  163
CONECT  165  166  162  167
CONECT  166  165
CONECT  167  165
CONECT  168  169  163
CONECT  169  168  170
CONECT  170  169  172  171
CONECT  171  170
CONECT  172  173  170
CONECT  173  172  176  174
CONECT  174  173  175  180
CONECT  175  174
CONECT  176  177  173
CONECT  177  178  176  179
CONECT  178  177
CONECT  179  177
CONECT  180  174  181
CONECT  181  180  184  182
CONECT  182  181  187  183
CONECT  183  182
CONECT  184  181  186  185
CONECT  185  184
CONECT  186  184
CONECT  187  188  182
CONECT  188  191  189  187
CONECT  189  194  188  190
CONECT  190  189
CONECT  191  188  192  193
CONECT  192  191
CONECT  193  191
CONECT  194  195  189
CONECT  195  194  198  196
CONECT  196  195  197  201
CONECT  197  196
CONECT  198  195  199  200
CONECT  199  198
CONECT  200  198
CONECT  201  196  202
CONECT  202  201  203  205
CONECT  203  209  202  204
CONECT  204  203
CONECT  205  206  202
CONECT  206  207  205
CONECT  207  206  208
CONECT  208  207
CONECT  209  203  210
CONECT  210  209  211  213
CONECT  211  223  210  212
CONECT  212  211
CONECT  213  210  214
CONECT  214  216  213  215
CONECT  215  214  217
CONECT  216  218  219  214
CONECT  217  218  215
CONECT  218  216  220  217
CONECT  219  216  221
CONECT  220  218  222
CONECT  221  219  222
CONECT  222  221  220
CONECT  223  211  224
CONECT  224  227  223  225
CONECT  225  231  224  226
CONECT  226  225
CONECT  227  228  229  224
CONECT  228  230  227
CONECT  229  227
CONECT  230  228
CONECT  231  232  225
CONECT  232  231  235  233
CONECT  233  232  234  239
CONECT  234  233
CONECT  235  232  236  237
CONECT  236  235  238
CONECT  237  235
CONECT  238  236
CONECT  239  233  240
CONECT  240  239  241  243
CONECT  241  240  247  242
CONECT  242  241
CONECT  243  240  244
CONECT  244  243  246  245
CONECT  245  244
CONECT  246  244
CONECT  247  241  248
CONECT  248  247  251  249
CONECT  249  250  252  248
CONECT  250  249
CONECT  251  248
CONECT  252  253  249
CONECT  253  256  252  254
CONECT  254  253  255  262
CONECT  255  254
CONECT  256  257  253
CONECT  257  258  256  259
CONECT  258  257  260
CONECT  259  257  261
CONECT  260  258  261
CONECT  261  259  260
CONECT  262  254  263
CONECT  263  264  262  266
CONECT  264  271  265  263
CONECT  265  264
CONECT  266  263  267
CONECT  267  268  266
CONECT  268  267  269
CONECT  269  268  270
CONECT  270  269
CONECT  271  272  264
CONECT  272  273  275  271
CONECT  273  282  274  272
CONECT  274  273
CONECT  275  276  272
CONECT  276  275  277
CONECT  277  276  278
CONECT  278  277  279
CONECT  279  280  281  278
CONECT  280  279
CONECT  281  279
CONECT  282  273  283
CONECT  283  282  286  284
CONECT  284  283  285  290
CONECT  285  284
CONECT  286  283  287
CONECT  287  286  288
CONECT  288  289  287
CONECT  289  288
CONECT  290  284  291
CONECT  291  290  292  294
CONECT  292  301  293  291
CONECT  293  292
CONECT  294  291  295
CONECT  295  294  296
CONECT  296  295  297
CONECT  297  296  298
CONECT  298  297  299  300
CONECT  299  298
CONECT  300  298
CONECT  301  302  292
CONECT  302  305  303  301
CONECT  303  302  304  308
CONECT  304  303
CONECT  305  306  302  307
CONECT  306  305
CONECT  307  305
CONECT  308  303  309
CONECT  309  310  308  312
CONECT  310  311  315  309
CONECT  311  310
CONECT  312  313  309  314
CONECT  313  312
CONECT  314  312
CONECT  315  310  316
CONECT  316  317  319  315
CONECT  317  318  322  316
CONECT  318  317
CONECT  319  321  316  320
CONECT  320  319
CONECT  321  319
CONECT  322  317  323
CONECT  323  322  324  326
CONECT  324  323  325  330
CONECT  325  324
CONECT  326  323  327
CONECT  327  328  329  326
CONECT  328  327
CONECT  329  327
CONECT  330  324  331
CONECT  331  332  330  334
CONECT  332  342  333  331
CONECT  333  332
CONECT  334  331  335
CONECT  335  334  336  337
CONECT  336  335  338
CONECT  337  335  339
CONECT  338  336  340
CONECT  339  337  340
CONECT  340  338  339  341
CONECT  341  340
CONECT  342  332  343
CONECT  343  344  346  342
CONECT  344  345  353  343
CONECT  345  344
CONECT  346  347  343
CONECT  347  346  348  349
CONECT  348  347  350
CONECT  349  347  351
CONECT  350  348  352
CONECT  351  349  352
CONECT  352  350  351
CONECT  353  344  354
CONECT  354  353  357  355
CONECT  355  354  356  361
CONECT  356  355
CONECT  357  354  358
CONECT  358  360  357  359
CONECT  359  358
CONECT  360  358
CONECT  361  355  362
CONECT  362  361  363  365
CONECT  363  362  364  368
CONECT  364  363
CONECT  365  362  366  367
CONECT  366  365
CONECT  367  365
CONECT  368  363  369
CONECT  369  370  372  368
CONECT  370  376  371  369
CONECT  371  370
CONECT  372  373  369
CONECT  373  372  374  375
CONECT  374  373
CONECT  375  373
CONECT  376  370  377
CONECT  377  376  378  380
CONECT  378  381  377  379
CONECT  379  378
CONECT  380  377
CONECT  381  382  378
CONECT  382  381  385  383
CONECT  383  382  384  386
CONECT  384  383
CONECT  385  382
CONECT  386  383  387
CONECT  387  386  388  390
CONECT  388  387  389  397
CONECT  389  388
CONECT  390  387  391
CONECT  391  393  390  392
CONECT  392  391  394
CONECT  393  395  391
CONECT  394  392  396
CONECT  395  393  396
CONECT  396  395  394
CONECT  397  398  388
CONECT  398  401  399  397
CONECT  399  402  400  398
CONECT  400  399
CONECT  401  398
CONECT  402  403  399
CONECT  403  402  406  404
CONECT  404  403  405  411
CONECT  405  404
CONECT  406  403  407
CONECT  407  408  406
CONECT  408  409  410  407
CONECT  409  408
CONECT  410  408
CONECT  411  404  412
CONECT  412  415  411  413
CONECT  413  412  414  416
CONECT  414  413
CONECT  415  412
CONECT  416  413  417
CONECT  417  418  416  420
CONECT  418  422  419  417
CONECT  419  418
CONECT  420  421  417
CONECT  421  420
CONECT  422  418  423
CONECT  423  426  422  424
CONECT  424  425  430  423
CONECT  425  424
CONECT  426  427  423
CONECT  427  426  428
CONECT  428  427  429
CONECT  429  428
CONECT  430  431  424
CONECT  431  430  434  432
CONECT  432  431  433  435
CONECT  433  432
CONECT  434  431
CONECT  435  432  436
CONECT  436  435  437  439
CONECT  437  436  440  438
CONECT  438  437
CONECT  439  436
CONECT  440  437  441
CONECT  441  440  442  444
CONECT  442  451  443  441
CONECT  443  442
CONECT  444  441  445
CONECT  445  444  446  447
CONECT  446  445  448
CONECT  447  445  449
CONECT  448  446  450
CONECT  449  447  450
CONECT  450  448  449
CONECT  451  452  442
CONECT  452  451  453  455
CONECT  453  459  452  454
CONECT  454  453
CONECT  455  456  452
CONECT  456  455  457  458
CONECT  457  456
CONECT  458  456
CONECT  459  460  453
CONECT  460  463  459  461
CONECT  461  462  466  460
CONECT  462  461
CONECT  463  465  460  464
CONECT  464  463
CONECT  465  463
CONECT  466  461  467
CONECT  467  466  468  470
CONECT  468  469  467  473
CONECT  469  468
CONECT  470  467  472  471
CONECT  471  470
CONECT  472  470
CONECT  473  474  468
CONECT  474  475  477  473
CONECT  475  480  474  476
CONECT  476  475
CONECT  477  474  478  479
CONECT  478  477
CONECT  479  477
CONECT  480  475  481
CONECT  481  482  480  484
CONECT  482  483  481  488
CONECT  483  482
CONECT  484  481  485
CONECT  485  484  486  487
CONECT  486  485
CONECT  487  485
CONECT  488  489  482
CONECT  489  490  488  492
CONECT  490  489  491  499
CONECT  491  490
CONECT  492  489  493
CONECT  493  494  495  492
CONECT  494  496  493
CONECT  495  493  497
CONECT  496  494  498
CONECT  497  498  495
CONECT  498  496  497
CONECT  499  490  500
CONECT  500  501  503  499
CONECT  501  500  502  506
CONECT  502  501
CONECT  503  500  504  505
CONECT  504  503
CONECT  505  503
CONECT  506  501  507
CONECT  507  506  508  510
CONECT  508  509  518  507
CONECT  509  508
CONECT  510  507  511
CONECT  511  510  512  513
CONECT  512  511  514
CONECT  513  511  515
CONECT  514  516  512
CONECT  515  516  513
CONECT  516  517  515  514
CONECT  517  516
CONECT  518  519  508
CONECT  519  520  522  518
CONECT  520  519  521  523
CONECT  521  520
CONECT  522  519
CONECT  523  520  524
CONECT  524  523  525  527
CONECT  525  524  526  530
CONECT  526  525
CONECT  527  524  528  529
CONECT  528  527
CONECT  529  527
CONECT  530  525  531
CONECT  531  530  532  534
CONECT  532  531  533  540
CONECT  533  532
CONECT  534  531  535
CONECT  535  536  534  537
CONECT  536  535  538
CONECT  537  535  539
CONECT  538  536  539
CONECT  539  538  537
CONECT  540  532  541
CONECT  541  540  542  544
CONECT  542  541  543  548
CONECT  543  542
CONECT  544  545  541
CONECT  545  547  546  544
CONECT  546  545
CONECT  547  545
CONECT  548  542  549
CONECT  549  548  552  550
CONECT  550  549  551  557
CONECT  551  550
CONECT  552  549  553
CONECT  553  554  552
CONECT  554  556  553  555
CONECT  555  554
CONECT  556  554
CONECT  557  550  558
CONECT  558  561  557  559
CONECT  559  558  560  571
CONECT  560  559
CONECT  561  558  562
CONECT  562  561  563  564
CONECT  563  562  565
CONECT  564  562  567  566
CONECT  565  563  566
CONECT  566  564  565  568
CONECT  567  564  569
CONECT  568  570  566
CONECT  569  567  570
CONECT  570  569  568
CONECT  571  559  572
CONECT  572  571  573  575
CONECT  573  572  574  583
CONECT  574  573
CONECT  575  572  576
CONECT  576  578  577  575
CONECT  577  579  576
CONECT  578  580  576
CONECT  579  581  577
CONECT  580  578  581
CONECT  581  579  580  582
CONECT  582  581
CONECT  583  573  584
CONECT  584  583  587  585
CONECT  585  586  584  595
CONECT  586  585
CONECT  587  588  584
CONECT  588  589  590  587
CONECT  589  588  591
CONECT  590  588  592
CONECT  591  589  593
CONECT  592  590  593
CONECT  593  594  591  592
CONECT  594  593
CONECT  595  585  596
CONECT  596  595  597
CONECT  597  598  596  599
CONECT  598  597
CONECT  599  600  597
CONECT  600  603  599  601
CONECT  601  600  602  607
CONECT  602  601
CONECT  603  600  604
CONECT  604  603  605  606
CONECT  605  604
CONECT  606  604
CONECT  607  601  608
CONECT  608  607  609  611
CONECT  609  608  610  618
CONECT  610  609
CONECT  611  608  612
CONECT  612  611  614  613
CONECT  613  615  612
CONECT  614  616  612
CONECT  615  617  613
CONECT  616  617  614
CONECT  617  616  615
CONECT  618  609  619
CONECT  619  620  622  618
CONECT  620  630  621  619
CONECT  621  620
CONECT  622  623  619
CONECT  623  624  625  622
CONECT  624  623  626
CONECT  625  623  627
CONECT  626  624  628
CONECT  627  625  628
CONECT  628  626  627  629
CONECT  629  628
CONECT  630  631  620
CONECT  631  632  630  634
CONECT  632  633  636  631
CONECT  633  632
CONECT  634  631  635
CONECT  635 1230  634
CONECT  636  632  637
CONECT  637  636  638  640
CONECT  638  637  639  645
CONECT  639  638
CONECT  640  637  641
CONECT  641  642  640
CONECT  642  641  643
CONECT  643  644  642
CONECT  644  643
CONECT  645  646  638
CONECT  646  647  645  649
CONECT  647  648  646  656
CONECT  648  647
CONECT  649  646  650
CONECT  650  652  649  651
CONECT  651  650  653
CONECT  652  650  654
CONECT  653  651  655
CONECT  654  652  655
CONECT  655  653  654
CONECT  656  657  647
CONECT  657  658  656  660
CONECT  658  657  659  666
CONECT  659  658
CONECT  660  661  657
CONECT  661  662  660  663
CONECT  662  664  661
CONECT  663  665  661
CONECT  664  665  662
CONECT  665  664  663
CONECT  666  658  667
CONECT  667  666  668  670
CONECT  668  667  669  674
CONECT  669  668
CONECT  670  671  667
CONECT  671  672  673  670
CONECT  672  671
CONECT  673  671
CONECT  674  668  675
CONECT  675  674  678  676
CONECT  676  675  677  685
CONECT  677  676
CONECT  678  675  679
CONECT  679  678  680  681
CONECT  680  679  682
CONECT  681  679  683
CONECT  682  680  684
CONECT  683  681  684
CONECT  684  683  682
CONECT  685  686  676
CONECT  686  687  689  685
CONECT  687  686  688  696
CONECT  688  687
CONECT  689  686  690
CONECT  690  689  691  692
CONECT  691  690  693
CONECT  692  690  694
CONECT  693  691  695
CONECT  694  692  695
CONECT  695  693  694
CONECT  696  687  697  702
CONECT  697  700  698  696
CONECT  698  703  699  697
CONECT  699  698
CONECT  700  701  697
CONECT  701  700  702
CONECT  702  701  696
CONECT  703  704  698
CONECT  704  703  707  705
CONECT  705  704  706  711
CONECT  706  705
CONECT  707  704  708  709
CONECT  708  707  710
CONECT  709  707
CONECT  710  708
CONECT  711  705  712
CONECT  712  711  713  715
CONECT  713  712  714  716
CONECT  714  713
CONECT  715  712
CONECT  716  713  717
CONECT  717  718  716  720
CONECT  718  721  719  717
CONECT  719  718
CONECT  720  717
CONECT  721  718  722
CONECT  722  725  721  723
CONECT  723  722  724  729
CONECT  724  723
CONECT  725  726  727  722
CONECT  726  725  728
CONECT  727  725
CONECT  728  726
CONECT  729  723  730
CONECT  730  729  731  733
CONECT  731  732  730  740
CONECT  732  731
CONECT  733  730  734
CONECT  734  733  735  736
CONECT  735  734  737
CONECT  736  734  738
CONECT  737  735  739
CONECT  738  736  739
CONECT  739  737  738
CONECT  740  731  741
CONECT  741  740  742  744
CONECT  742  743  741  745
CONECT  743  742
CONECT  744  741
CONECT  745  746  742
CONECT  746  747  749  745
CONECT  747  751  746  748
CONECT  748  747
CONECT  749  746  750
CONECT  750  749
CONECT  751  752  747
CONECT  752  751  753  755
CONECT  753  754  752  759
CONECT  754  753
CONECT  755  756  752  757
CONECT  756  758  755
CONECT  757  755
CONECT  758  756
CONECT  759  753  760
CONECT  760  759  761  763
CONECT  761  762  760  771
CONECT  762  761
CONECT  763  764  760
CONECT  764  765  766  763
CONECT  765  764  767
CONECT  766  764  768
CONECT  767  765  769
CONECT  768  766  769
CONECT  769  770  767  768
CONECT  770  769
CONECT  771  761  772
CONECT  772  773  771  775
CONECT  773  772  774  777
CONECT  774  773
CONECT  775  772  776
CONECT  776  775
CONECT  777  773  778
CONECT  778  779  781  777
CONECT  779  780  778  785
CONECT  780  779
CONECT  781  782  778
CONECT  782  781  783
CONECT  783  784  782
CONECT  784  783
CONECT  785  779  786
CONECT  786  789  787  785
CONECT  787  786  788  792
CONECT  788  787
CONECT  789  791  790  786
CONECT  790  789
CONECT  791  789
CONECT  792  787  793
CONECT  793  792  794  796
CONECT  794  793  797  795
CONECT  795  794
CONECT  796  793
CONECT  797  798  794
CONECT  798  797  799  801
CONECT  799  804  800  798
CONECT  800  799
CONECT  801  802  798  803
CONECT  802  801
CONECT  803  801
CONECT  804  805  799
CONECT  805  806  808  804
CONECT  806  805  807  809
CONECT  807  806
CONECT  808  805
CONECT  809  806  810
CONECT  810  809  813  811
CONECT  811  810  812  820
CONECT  812  811
CONECT  813  810  814
CONECT  814  813  815  816
CONECT  815  814  817
CONECT  816  814  818
CONECT  817  815  819
CONECT  818  816  819
CONECT  819  817  818
CONECT  820  811  821
CONECT  821  820  822  824
CONECT  822  823  828  821
CONECT  823  822
CONECT  824  821  825
CONECT  825  824  827  826
CONECT  826  825
CONECT  827  825
CONECT  828  829  822
CONECT  829  830  832  828
CONECT  830  839  829  831
CONECT  831  830
CONECT  832  829  833
CONECT  833  832  834
CONECT  834  835  833
CONECT  835  834  836
CONECT  836  835  837  838
CONECT  837  836
CONECT  838  836
CONECT  839  840  830
CONECT  840  839  841  843
CONECT  841  840  842  851
CONECT  842  841
CONECT  843  840  844
CONECT  844  846  843  845
CONECT  845  844  847
CONECT  846  848  844
CONECT  847  849  845
CONECT  848  846  849
CONECT  849  850  848  847
CONECT  850  849
CONECT  851  841  852
CONECT  852  851  853  855
CONECT  853  859  852  854
CONECT  854  853
CONECT  855  852  856
CONECT  856  855  857
CONECT  857  856  858
CONECT  858  857
CONECT  859  853  860
CONECT  860  861  859  863
CONECT  861  864  862  860
CONECT  862  861
CONECT  863  860
CONECT  864  861  865
CONECT  865  868  864  866
CONECT  866  867  865  872
CONECT  867  866
CONECT  868  869  870  865
CONECT  869  868  871
CONECT  870  868
CONECT  871  869
CONECT  872  873  866
CONECT  873  876  872  874
CONECT  874  875  873  880
CONECT  875  874
CONECT  876  873  877  878
CONECT  877  876  879
CONECT  878  876
CONECT  879  877
CONECT  880  874  881
CONECT  881  880  882  884
CONECT  882  881  883  890
CONECT  883  882
CONECT  884  885  881
CONECT  885  886  887  884
CONECT  886  885  888
CONECT  887  885  889
CONECT  888  886  889
CONECT  889  888  887
CONECT  890  896  882  891
CONECT  891  890  894  892
CONECT  892  891  893  897
CONECT  893  892
CONECT  894  895  891
CONECT  895  896  894
CONECT  896  890  895
CONECT  897  892  898
CONECT  898  901  897  899
CONECT  899  898  900  905
CONECT  900  899
CONECT  901  902  898
CONECT  902  901  903  904
CONECT  903  902
CONECT  904  902
CONECT  905  899  906
CONECT  906  905  907  909
CONECT  907  906  908  914
CONECT  908  907
CONECT  909  910  906
CONECT  910  911  909
CONECT  911  910  913  912
CONECT  912  911
CONECT  913  911
CONECT  914  907  915  920
CONECT  915  914  916  918
CONECT  916  915  917  921
CONECT  917  916
CONECT  918  915  919
CONECT  919  920  918
CONECT  920  914  919
CONECT  921  922  916
CONECT  922  921  923  925
CONECT  923  922  932  924
CONECT  924  923
CONECT  925  926  922
CONECT  926  927  925
CONECT  927  928  926
CONECT  928  927  929
CONECT  929  928  931  930
CONECT  930  929
CONECT  931  929
CONECT  932  923  933
CONECT  933  932  936  934
CONECT  934  933  935  940
CONECT  935  934
CONECT  936  937  933
CONECT  937  936  938  939
CONECT  938  937
CONECT  939  937
CONECT  940  934  941
CONECT  941  940  942  944
CONECT  942  941  943  946
CONECT  943  942
CONECT  944  941  945
CONECT  945  944
CONECT  946  942  947
CONECT  947  946  948  950
CONECT  948  949  947  954
CONECT  949  948
CONECT  950  951  947
CONECT  951  953  952  950
CONECT  952  951
CONECT  953  951
CONECT  954  948  955
CONECT  955  956  954  958
CONECT  956  961  957  955
CONECT  957  956
CONECT  958  955  959  960
CONECT  959  958
CONECT  960  958
CONECT  961  956  962
CONECT  962  961  963  965
CONECT  963  964  962  966
CONECT  964  963
CONECT  965  962
CONECT  966  967  963
CONECT  967  968  970  966
CONECT  968  967  969  973
CONECT  969  968
CONECT  970  967  971  972
CONECT  971  970
CONECT  972  970
CONECT  973  968  974
CONECT  974  973  977  975
CONECT  975  976  974  982
CONECT  976  975
CONECT  977  974  978
CONECT  978  977  979
CONECT  979  978  980
CONECT  980  979  981
CONECT  981  980
CONECT  982  983  975
CONECT  983  984  986  982
CONECT  984  983  985  989
CONECT  985  984
CONECT  986  983  987  988
CONECT  987  986
CONECT  988  986
CONECT  989  984  990
CONECT  990  991  993  989
CONECT  991  992  990  996
CONECT  992  991
CONECT  993  994  995  990
CONECT  994  993
CONECT  995  993
CONECT  996  991  997
CONECT  997  996 1000  998
CONECT  998  999  997 1004
CONECT  999  998
CONECT 1000  997 1001 1002
CONECT 1001 1003 1000
CONECT 1002 1000
CONECT 1003 1001
CONECT 1004  998 1005
CONECT 1005 1006 1004 1008
CONECT 1006 1007 1010 1005
CONECT 1007 1006
CONECT 1008 1005 1009
CONECT 1009 1008
CONECT 1010 1006 1011
CONECT 1011 1010 1012 1014
CONECT 1012 1013 1011 1017
CONECT 1013 1012
CONECT 1014 1011 1016 1015
CONECT 1015 1014
CONECT 1016 1014
CONECT 1017 1018 1012
CONECT 1018 1021 1019 1017
CONECT 1019 1020 1018 1025
CONECT 1020 1019
CONECT 1021 1022 1023 1018
CONECT 1022 1021 1024
CONECT 1023 1021
CONECT 1024 1022
CONECT 1025 1019 1026
CONECT 1026 1027 1025 1029
CONECT 1027 1028 1026 1039
CONECT 1028 1027
CONECT 1029 1026 1030
CONECT 1030 1031 1032 1029
CONECT 1031 1033 1030
CONECT 1032 1034 1035 1030
CONECT 1033 1031 1034
CONECT 1034 1033 1032 1036
CONECT 1035 1037 1032
CONECT 1036 1038 1034
CONECT 1037 1038 1035
CONECT 1038 1037 1036
CONECT 1039 1027 1040
CONECT 1040 1041 1039 1043
CONECT 1041 1040 1042 1046
CONECT 1042 1041
CONECT 1043 1040 1044 1045
CONECT 1044 1043
CONECT 1045 1043
CONECT 1046 1041 1047
CONECT 1047 1048 1050 1046
CONECT 1048 1049 1047 1054
CONECT 1049 1048
CONECT 1050 1051 1047
CONECT 1051 1050 1052 1053
CONECT 1052 1051
CONECT 1053 1051
CONECT 1054 1055 1048
CONECT 1055 1056 1058 1054
CONECT 1056 1055 1057 1059
CONECT 1057 1056
CONECT 1058 1055
CONECT 1059 1056 1060
CONECT 1060 1061 1059 1063
CONECT 1061 1062 1067 1060
CONECT 1062 1061
CONECT 1063 1060 1064
CONECT 1064 1063 1066 1065
CONECT 1065 1064
CONECT 1066 1064
CONECT 1067 1061 1068
CONECT 1068 1067 1069 1071
CONECT 1069 1075 1068 1070
CONECT 1070 1069
CONECT 1071 1068 1072
CONECT 1072 1071 1074 1073
CONECT 1073 1072
CONECT 1074 1072
CONECT 1075 1076 1069
CONECT 1076 1079 1075 1077
CONECT 1077 1078 1083 1076
CONECT 1078 1077
CONECT 1079 1080 1076
CONECT 1080 1082 1079 1081
CONECT 1081 1080
CONECT 1082 1080
CONECT 1083 1077 1084
CONECT 1084 1083 1085 1087
CONECT 1085 1084 1086 1088
CONECT 1086 1085
CONECT 1087 1084
CONECT 1088 1085 1089
CONECT 1089 1090 1088 1092
CONECT 1090 1091 1099 1089
CONECT 1091 1090
CONECT 1092 1089 1093
CONECT 1093 1092 1094 1095
CONECT 1094 1093 1096
CONECT 1095 1093 1097
CONECT 1096 1094 1098
CONECT 1097 1095 1098
CONECT 1098 1096 1097
CONECT 1099 1105 1090 1100
CONECT 1100 1103 1101 1099
CONECT 1101 1102 1106 1100
CONECT 1102 1101
CONECT 1103 1100 1104
CONECT 1104 1103 1105
CONECT 1105 1104 1099
CONECT 1106 1107 1101
CONECT 1107 1110 1106 1108
CONECT 1108 1107 1115 1109
CONECT 1109 1108
CONECT 1110 1107 1111
CONECT 1111 1112 1110
CONECT 1112 1113 1114 1111
CONECT 1113 1112
CONECT 1114 1112
CONECT 1115 1108 1116
CONECT 1116 1115 1117
CONECT 1117 1116 1118 1119
CONECT 1118 1117
CONECT 1119 1117 1120
CONECT 1120 1119 1121 1123
CONECT 1121 1131 1120 1122
CONECT 1122 1121
CONECT 1123 1120 1124
CONECT 1124 1123 1125 1126
CONECT 1125 1124 1127
CONECT 1126 1124 1128
CONECT 1127 1125 1129
CONECT 1128 1126 1129
CONECT 1129 1128 1127 1130
CONECT 1130 1129
CONECT 1131 1132 1121
CONECT 1132 1131 1133 1135
CONECT 1133 1132 1143 1134
CONECT 1134 1133
CONECT 1135 1132 1136
CONECT 1136 1135 1137 1138
CONECT 1137 1136 1139
CONECT 1138 1136 1140
CONECT 1139 1137 1141
CONECT 1140 1138 1141
CONECT 1141 1139 1140 1142
CONECT 1142 1141
CONECT 1143 1144 1133
CONECT 1144 1147 1143 1145
CONECT 1145 1144 1149 1146
CONECT 1146 1145
CONECT 1147 1144 1148
CONECT 1148 1147
CONECT 1149 1145 1150
CONECT 1150 1149 1151 1153
CONECT 1151 1150 1152 1156
CONECT 1152 1151
CONECT 1153 1150 1154 1155
CONECT 1154 1153
CONECT 1155 1153
CONECT 1156 1151 1157
CONECT 1157 1158 1160 1156
CONECT 1158 1157 1163 1159
CONECT 1159 1158
CONECT 1160 1157 1161 1162
CONECT 1161 1160
CONECT 1162 1160
CONECT 1163 1164 1158
CONECT 1164 1165 1167 1163
CONECT 1165 1164 1166 1172
CONECT 1166 1165
CONECT 1167 1164 1168
CONECT 1168 1167 1169
CONECT 1169 1168 1170 1171
CONECT 1170 1169
CONECT 1171 1169
CONECT 1172 1165 1173
CONECT 1173 1174 1172 1176
CONECT 1174 1179 1175 1173
CONECT 1175 1174
CONECT 1176 1177 1178 1173
CONECT 1177 1176
CONECT 1178 1176
CONECT 1179 1180 1174
CONECT 1180 1181 1179 1183
CONECT 1181 1182 1187 1180
CONECT 1182 1181
CONECT 1183 1180 1184
CONECT 1184 1183 1185
CONECT 1185 1184 1186
CONECT 1186 1185
CONECT 1187 1181 1193 1188
CONECT 1188 1187 1191 1189
CONECT 1189 1188 1194 1190
CONECT 1190 1189
CONECT 1191 1192 1188
CONECT 1192 1193 1191
CONECT 1193 1192 1187
CONECT 1194 1189 1195
CONECT 1195 1194 1196 1198
CONECT 1196 1195 1197 1200
CONECT 1197 1196
CONECT 1198 1199 1195
CONECT 1199 1198
CONECT 1200 1196 1201
CONECT 1201 1204 1200 1202
CONECT 1202 1201 1203 1211
CONECT 1203 1202
CONECT 1204 1205 1201
CONECT 1205 1204 1206
CONECT 1206 1207 1205
CONECT 1207 1208 1206
CONECT 1208 1207 1209 1210
CONECT 1209 1208
CONECT 1210 1208
CONECT 1211 1212 1202
CONECT 1212 1213 1211 1215
CONECT 1213 1212 1214 1218
CONECT 1214 1213
CONECT 1215 1212 1216 1217
CONECT 1216 1215
CONECT 1217 1215
CONECT 1218 1219 1213
CONECT 1219 1222 1220 1218
CONECT 1220 1219 1225 1221
CONECT 1221 1220
CONECT 1222 1219 1223 1224
CONECT 1223 1222
CONECT 1224 1222
CONECT 1225 1220 1226
CONECT 1226 1225 1227 1229
CONECT 1227 1228 1231 1226
CONECT 1228 1227
CONECT 1229 1230 1226
CONECT 1230  635 1229
CONECT 1231 1232 1227
CONECT 1232 1231 1235 1233
CONECT 1233 1240 1234 1232
CONECT 1234 1233
CONECT 1235 1232 1236
CONECT 1236 1237 1235
CONECT 1237 1238 1236
CONECT 1238 1239 1237
CONECT 1239 1238
CONECT 1240 1233 1241
CONECT 1241 1240 1242 1244
CONECT 1242 1241 1243 1248
CONECT 1243 1242
CONECT 1244 1241 1246 1245
CONECT 1245 1244 1247
CONECT 1246 1244
CONECT 1247 1245
CONECT 1248 1242 1249
CONECT 1249 1248 1250 1252
CONECT 1250 1257 1249 1251
CONECT 1251 1250
CONECT 1252 1249 1253
CONECT 1253 1254 1252
CONECT 1254 1255 1256 1253
CONECT 1255 1254
CONECT 1256 1254
CONECT 1257 1250 1258
CONECT 1258 1257 1259 1261
CONECT 1259 1260 1258 1271
CONECT 1260 1259
CONECT 1261 1262 1258
CONECT 1262 1263 1264 1261
CONECT 1263 1262 1265
CONECT 1264 1262 1266 1267
CONECT 1265 1263 1266
CONECT 1266 1264 1265 1268
CONECT 1267 1264 1269
CONECT 1268 1266 1270
CONECT 1269 1270 1267
CONECT 1270 1268 1269
CONECT 1271 1272 1259 1277
CONECT 1272 1273 1271 1275
CONECT 1273 1272 1274 1278
CONECT 1274 1273
CONECT 1275 1272 1276
CONECT 1276 1277 1275
CONECT 1277 1271 1276
CONECT 1278 1279 1273
CONECT 1279 1280 1282 1278
CONECT 1280 1279 1281 1287
CONECT 1281 1280
CONECT 1282 1279 1283
CONECT 1283 1282 1284
CONECT 1284 1283 1285 1286
CONECT 1285 1284
CONECT 1286 1284
CONECT 1287 1280 1288
CONECT 1288 1287 1289 1291
CONECT 1289 1297 1288 1290
CONECT 1290 1289
CONECT 1291 1288 1292
CONECT 1292 1291 1293 1294
CONECT 1293 1292 1295
CONECT 1294 1292 1296
CONECT 1295 1293 1296
CONECT 1296 1294 1295
CONECT 1297 1298 1303 1289
CONECT 1298 1299 1301 1297
CONECT 1299 1304 1298 1300
CONECT 1300 1299
CONECT 1301 1298 1302
CONECT 1302 1301 1303
CONECT 1303 1297 1302
CONECT 1304 1305 1299
CONECT 1305 1304 1306 1308
CONECT 1306 1305 1307 1312
CONECT 1307 1306
CONECT 1308 1305 1309
CONECT 1309 1311 1308 1310
CONECT 1310 1309
CONECT 1311 1309
CONECT 1312 1306 1313
CONECT 1313 1316 1312 1314
CONECT 1314 1315 1313 1321
CONECT 1315 1314
CONECT 1316 1317 1313
CONECT 1317 1316 1318
CONECT 1318 1317 1319
CONECT 1319 1318 1320
CONECT 1320 1319
CONECT 1321 1322 1314
CONECT 1322 1325 1321 1323
CONECT 1323 1322 1324 1329
CONECT 1324 1323
CONECT 1325 1322 1326 1327
CONECT 1326 1328 1325
CONECT 1327 1325
CONECT 1328 1326
CONECT 1329 1323 1330
CONECT 1330 1329 1331 1333
CONECT 1331 1330 1341 1332
CONECT 1332 1331
CONECT 1333 1330 1334
CONECT 1334 1335 1333 1336
CONECT 1335 1337 1334
CONECT 1336 1334 1338
CONECT 1337 1335 1339
CONECT 1338 1336 1339
CONECT 1339 1337 1338 1340
CONECT 1340 1339
CONECT 1341 1342 1331
CONECT 1342 1343 1341 1345
CONECT 1343 1342 1344 1350
CONECT 1344 1343
CONECT 1345 1342 1346
CONECT 1346 1345 1347
CONECT 1347 1346 1348 1349
CONECT 1348 1347
CONECT 1349 1347
CONECT 1350 1343 1351
CONECT 1351 1354 1350 1352
CONECT 1352 1353 1359 1351
CONECT 1353 1352
CONECT 1354 1355 1351
CONECT 1355 1354 1356
CONECT 1356 1355 1357
CONECT 1357 1356 1358
CONECT 1358 1357
CONECT 1359 1352 1360
CONECT 1360 1359 1363 1361
CONECT 1361 1360 1362 1366
CONECT 1362 1361
CONECT 1363 1360 1364 1365
CONECT 1364 1363
CONECT 1365 1363
CONECT 1366 1361 1367
CONECT 1367 1368 1366 1370
CONECT 1368 1369 1378 1367
CONECT 1369 1368
CONECT 1370 1367 1371
CONECT 1371 1370 1372 1373
CONECT 1372 1374 1371
CONECT 1373 1371 1375
CONECT 1374 1372 1376
CONECT 1375 1376 1373
CONECT 1376 1374 1377 1375
CONECT 1377 1376
CONECT 1378 1368 1379
CONECT 1379 1378 1380 1382
CONECT 1380 1379 1381 1388
CONECT 1381 1380
CONECT 1382 1383 1379
CONECT 1383 1384 1385 1382
CONECT 1384 1383 1386
CONECT 1385 1383 1387
CONECT 1386 1384 1387
CONECT 1387 1386 1385
CONECT 1388 1389 1380
CONECT 1389 1392 1390 1388
CONECT 1390 1389 1391 1396
CONECT 1391 1390
CONECT 1392 1393 1394 1389
CONECT 1393 1392 1395
CONECT 1394 1392
CONECT 1395 1393
CONECT 1396 1390 1397
CONECT 1397 1396 1400 1398
CONECT 1398 1397 1399 1402
CONECT 1399 1398
CONECT 1400 1397 1401
CONECT 1401 1400
CONECT 1402 1398 1403
CONECT 1403 1402 1404 1406
CONECT 1404 1403 1405 1409
CONECT 1405 1404
CONECT 1406 1403 1407 1408
CONECT 1407 1406
CONECT 1408 1406
CONECT 1409 1410 1404
CONECT 1410 1411 1413 1409
CONECT 1411 1416 1410 1412
CONECT 1412 1411
CONECT 1413 1410 1414 1415
CONECT 1414 1413
CONECT 1415 1413
CONECT 1416 1411 1417
CONECT 1417 1416 1420 1418
CONECT 1418 1417 1419 1423
CONECT 1419 1418
CONECT 1420 1421 1422 1417
CONECT 1421 1420
CONECT 1422 1420
CONECT 1423 1418 1424
CONECT 1424 1423 1425 1427
CONECT 1425 1424 1426 1431
CONECT 1426 1425
CONECT 1427 1424 1428
CONECT 1428 1429 1427 1430
CONECT 1429 1428
CONECT 1430 1428
CONECT 1431 1432 1425
CONECT 1432 1433 1431 1435
CONECT 1433 1439 1432 1434
CONECT 1434 1433
CONECT 1435 1436 1432 1437
CONECT 1436 1435 1438
CONECT 1437 1435
CONECT 1438 1436
CONECT 1439 1440 1433
CONECT 1440 1441 1439 1443
CONECT 1441 1442 1451 1440
CONECT 1442 1441
CONECT 1443 1444 1440
CONECT 1444 1446 1445 1443
CONECT 1445 1444 1447
CONECT 1446 1448 1444
CONECT 1447 1449 1445
CONECT 1448 1446 1449
CONECT 1449 1450 1448 1447
CONECT 1450 1449
CONECT 1451 1441 1452
CONECT 1452 1455 1451 1453
CONECT 1453 1452 1454 1462
CONECT 1454 1453
CONECT 1455 1456 1452
CONECT 1456 1455 1457 1458
CONECT 1457 1456 1459
CONECT 1458 1456 1460
CONECT 1459 1457 1461
CONECT 1460 1458 1461
CONECT 1461 1459 1460
CONECT 1462 1453 1463
CONECT 1463 1462 1464 1466
CONECT 1464 1463 1470 1465
CONECT 1465 1464
CONECT 1466 1463 1467
CONECT 1467 1466 1468 1469
CONECT 1468 1467
CONECT 1469 1467
CONECT 1470 1464 1471 1476
CONECT 1471 1472 1474 1470
CONECT 1472 1473 1477 1471
CONECT 1473 1472
CONECT 1474 1475 1471
CONECT 1475 1474 1476
CONECT 1476 1475 1470
CONECT 1477 1478 1472
CONECT 1478 1479 1481 1477
CONECT 1479 1485 1478 1480
CONECT 1480 1479
CONECT 1481 1478 1482
CONECT 1482 1483 1484 1481
CONECT 1483 1482
CONECT 1484 1482
CONECT 1485 1479 1486
CONECT 1486 1485 1487 1489
CONECT 1487 1488 1486 1493
CONECT 1488 1487
CONECT 1489 1486 1490
CONECT 1490 1492 1491 1489
CONECT 1491 1490
CONECT 1492 1490
CONECT 1493 1487 1494
CONECT 1494 1495 1493 1497
CONECT 1495 1496 1494 1500
CONECT 1496 1495
CONECT 1497 1494 1499 1498
CONECT 1498 1497
CONECT 1499 1497
CONECT 1500 1501 1495
CONECT 1501 1502 1500 1504
CONECT 1502 1501 1503 1508
CONECT 1503 1502
CONECT 1504 1501 1505 1506
CONECT 1505 1504 1507
CONECT 1506 1504
CONECT 1507 1505
CONECT 1508 1502 1509
CONECT 1509 1508 1510
CONECT 1510 1511 1509 1512
CONECT 1511 1510
CONECT 1512 1510 1513
CONECT 1513 1514 1516 1512
CONECT 1514 1513 1515 1524
CONECT 1515 1514
CONECT 1516 1513 1517
CONECT 1517 1516 1518 1519
CONECT 1518 1517 1520
CONECT 1519 1517 1521
CONECT 1520 1518 1522
CONECT 1521 1519 1522
CONECT 1522 1523 1520 1521
CONECT 1523 1522
CONECT 1524 1514 1525
CONECT 1525 1524 1526 1528
CONECT 1526 1527 1532 1525
CONECT 1527 1526
CONECT 1528 1525 1529
CONECT 1529 1528 1530 1531
CONECT 1530 1529
CONECT 1531 1529
CONECT 1532 1526 1533
CONECT 1533 1536 1532 1534
CONECT 1534 1544 1535 1533
CONECT 1535 1534
CONECT 1536 1533 1537
CONECT 1537 1536 1538 1539
CONECT 1538 1537 1540
CONECT 1539 1537 1541
CONECT 1540 1538 1542
CONECT 1541 1539 1542
CONECT 1542 1541 1540 1543
CONECT 1543 1542
CONECT 1544 1545 1534
CONECT 1545 1546 1544 1548
CONECT 1546 1545 1547 1551
CONECT 1547 1546
CONECT 1548 1545 1550 1549
CONECT 1549 1548
CONECT 1550 1548
CONECT 1551 1546 1552
CONECT 1552 1551 1553 1555
CONECT 1553 1552 1554 1558
CONECT 1554 1553
CONECT 1555 1557 1552 1556
CONECT 1556 1555
CONECT 1557 1555
CONECT 1558 1553 1559
CONECT 1559 1558 1560 1562
CONECT 1560 1565 1559 1561
CONECT 1561 1560
CONECT 1562 1559 1563 1564
CONECT 1563 1562
CONECT 1564 1562
CONECT 1565 1566 1560
CONECT 1566 1567 1565
CONECT 1567 1568 1569 1566
CONECT 1568 1567
CONECT 1569 1567 1570
CONECT 1570 1573 1569 1571
CONECT 1571 1570 1572 1577
CONECT 1572 1571
CONECT 1573 1574 1575 1570
CONECT 1574 1573 1576
CONECT 1575 1573
CONECT 1576 1574
CONECT 1577 1571 1578
CONECT 1578 1577 1579 1581
CONECT 1579 1578 1580 1584
CONECT 1580 1579
CONECT 1581 1578 1582 1583
CONECT 1582 1581
CONECT 1583 1581
CONECT 1584 1585 1579
CONECT 1585 1584 1586 1588
CONECT 1586 1592 1587 1585
CONECT 1587 1586
CONECT 1588 1585 1589
CONECT 1589 1588 1590 1591
CONECT 1590 1589
CONECT 1591 1589
CONECT 1592 1593 1586
CONECT 1593 1594 1596 1592
CONECT 1594 1593 1595 1603
CONECT 1595 1594
CONECT 1596 1593 1597
CONECT 1597 1596 1598
CONECT 1598 1599 1597
CONECT 1599 1600 1598
CONECT 1600 1599 1601 1602
CONECT 1601 1600
CONECT 1602 1600
CONECT 1603 1594 1604
CONECT 1604 1603 1607 1605
CONECT 1605 1604 1606 1608
CONECT 1606 1605
CONECT 1607 1604
CONECT 1608 1605 1609
CONECT 1609 1608 1610 1612
CONECT 1610 1609 1614 1611
CONECT 1611 1610
CONECT 1612 1609 1613
CONECT 1613 1612
CONECT 1614 1615 1610
CONECT 1615 1616 1614
CONECT 1616 1617 1618 1615
CONECT 1617 1616
CONECT 1618 1616 1619
CONECT 1619 1618 1622 1620
CONECT 1620 1626 1619 1621
CONECT 1621 1620
CONECT 1622 1619 1623 1624
CONECT 1623 1625 1622
CONECT 1624 1622
CONECT 1625 1623
CONECT 1626 1627 1620
CONECT 1627 1626 1630 1628
CONECT 1628 1627 1629 1634
CONECT 1629 1628
CONECT 1630 1631 1627
CONECT 1631 1633 1630 1632
CONECT 1632 1631
CONECT 1633 1631
CONECT 1634 1635 1628
CONECT 1635 1634 1642 1636
CONECT 1636 1635 1637
CONECT 1637 1636 1638
CONECT 1638 1637 1639
CONECT 1639 1638 1640 1641
CONECT 1640 1639
CONECT 1641 1639
CONECT 1642 1635 1643 1644
CONECT 1643 1642
CONECT 1644 1642 1645
CONECT 1645 1648 1644 1646
CONECT 1646 1647 1645 1650
CONECT 1647 1646
CONECT 1648 1649 1645
CONECT 1649 1648
CONECT 1650 1651 1646
CONECT 1651 1654 1652 1650
CONECT 1652 1651 1653 1661
CONECT 1653 1652
CONECT 1654 1655 1651
CONECT 1655 1654 1656 1657
CONECT 1656 1655 1658
CONECT 1657 1655 1659
CONECT 1658 1656 1660
CONECT 1659 1657 1660
CONECT 1660 1658 1659
CONECT 1661 1652 1662
CONECT 1662 1661 1663 1665
CONECT 1663 1662 1664 1675
CONECT 1664 1663
CONECT 1665 1662 1666
CONECT 1666 1668 1667 1665
CONECT 1667 1669 1666
CONECT 1668 1670 1671 1666
CONECT 1669 1670 1667
CONECT 1670 1668 1669 1672
CONECT 1671 1673 1668
CONECT 1672 1670 1674
CONECT 1673 1671 1674
CONECT 1674 1673 1672
CONECT 1675 1663 1676
CONECT 1676 1677 1679 1675
CONECT 1677 1678 1676 1683
CONECT 1678 1677
CONECT 1679 1680 1676
CONECT 1680 1679 1682 1681
CONECT 1681 1680
CONECT 1682 1680
CONECT 1683 1684 1677
CONECT 1684 1683 1687 1685
CONECT 1685 1684 1686 1692
CONECT 1686 1685
CONECT 1687 1684 1688
CONECT 1688 1687 1689
CONECT 1689 1691 1688 1690
CONECT 1690 1689
CONECT 1691 1689
CONECT 1692 1685 1693
CONECT 1693 1694 1692 1696
CONECT 1694 1698 1695 1693
CONECT 1695 1694
CONECT 1696 1693 1697
CONECT 1697 1696
CONECT 1698 1699 1694
CONECT 1699 1700 1702 1698
CONECT 1700 1699 1701 1710
CONECT 1701 1700
CONECT 1702 1699 1703
CONECT 1703 1702 1704 1705
CONECT 1704 1703 1706
CONECT 1705 1703 1707
CONECT 1706 1704 1708
CONECT 1707 1705 1708
CONECT 1708 1706 1707 1709
CONECT 1709 1708
CONECT 1710 1711 1700
CONECT 1711 1712 1714 1710
CONECT 1712 1718 1711 1713
CONECT 1713 1712
CONECT 1714 1711 1715
CONECT 1715 1714 1717 1716
CONECT 1716 1715
CONECT 1717 1715
CONECT 1718 1712 1719
CONECT 1719 1718 1722 1720
CONECT 1720 1725 1721 1719
CONECT 1721 1720
CONECT 1722 1723 1724 1719
CONECT 1723 1722
CONECT 1724 1722
CONECT 1725 1720 1726
CONECT 1726 1725 1727
CONECT 1727 1726 1728 1729
CONECT 1728 1727
CONECT 1729 1727 1730
CONECT 1730 1731 1729 1733
CONECT 1731 1732 1735 1730
CONECT 1732 1731
CONECT 1733 1734 1730
CONECT 1734 1733
CONECT 1735 1731 1736
CONECT 1736 1737 1739 1735
CONECT 1737 1746 1736 1738
CONECT 1738 1737
CONECT 1739 1736 1740
CONECT 1740 1739 1741
CONECT 1741 1740 1742
CONECT 1742 1741 1743
CONECT 1743 1745 1742 1744
CONECT 1744 1743
CONECT 1745 1743
CONECT 1746 1747 1737
CONECT 1747 1746 1748 1750
CONECT 1748 1749 1754 1747
CONECT 1749 1748
CONECT 1750 1747 1751
CONECT 1751 1750 1752 1753
CONECT 1752 1751
CONECT 1753 1751
CONECT 1754 1748 1755
CONECT 1755 1758 1754 1756
CONECT 1756 1757 1755 1763
CONECT 1757 1756
CONECT 1758 1755 1759
CONECT 1759 1758 1760
CONECT 1760 1759 1761 1762
CONECT 1761 1760
CONECT 1762 1760
CONECT 1763 1764 1756
CONECT 1764 1765 1767 1763
CONECT 1765 1764 1766 1774
CONECT 1766 1765
CONECT 1767 1764 1768
CONECT 1768 1769 1767
CONECT 1769 1768 1770
CONECT 1770 1769 1771
CONECT 1771 1770 1772 1773
CONECT 1772 1771
CONECT 1773 1771
CONECT 1774 1765 1775
CONECT 1775 1774 1776 1778
CONECT 1776 1783 1775 1777
CONECT 1777 1776
CONECT 1778 1775 1779
CONECT 1779 1778 1780
CONECT 1780 1779 1781
CONECT 1781 1780 1782
CONECT 1782 1781
CONECT 1783 1784 1776
CONECT 1784 1785 1783 1787
CONECT 1785 1786 1792 1784
CONECT 1786 1785
CONECT 1787 1784 1788
CONECT 1788 1789 1787
CONECT 1789 1790 1788
CONECT 1790 1789 1791
CONECT 1791 1790
CONECT 1792 1785 1793
CONECT 1793 1794 1796 1792
CONECT 1794 1795 1798 1793
CONECT 1795 1794
CONECT 1796 1797 1793
CONECT 1797 1796
CONECT 1798 1794 1799
CONECT 1799 1798 1802 1800
CONECT 1800 1801 1806 1799
CONECT 1801 1800
CONECT 1802 1799 1803
CONECT 1803 1802 1804 1805
CONECT 1804 1803
CONECT 1805 1803
CONECT 1806 1800 1807
CONECT 1807 1806 1808 1810
CONECT 1808 1807 1809 1814
CONECT 1809 1808
CONECT 1810 1807 1811
CONECT 1811 1810 1813 1812
CONECT 1812 1811
CONECT 1813 1811
CONECT 1814 1815 1808
CONECT 1815 1816 1818 1814
CONECT 1816 1817 1815 1820
CONECT 1817 1816
CONECT 1818 1815 1819
CONECT 1819 1818
CONECT 1820 1821 1816
CONECT 1821 1822 1824 1820
CONECT 1822 1821 1823 1829
CONECT 1823 1822
CONECT 1824 1821 1825
CONECT 1825 1824 1826
CONECT 1826 1825 1827
CONECT 1827 1828 1826
CONECT 1828 1827
CONECT 1829 1822 1830
CONECT 1830 1831 1829 1833
CONECT 1831 1832 1840 1830
CONECT 1832 1831
CONECT 1833 1830 1834
CONECT 1834 1833 1835 1836
CONECT 1835 1837 1834
CONECT 1836 1834 1838
CONECT 1837 1839 1835
CONECT 1838 1836 1839
CONECT 1839 1837 1838
CONECT 1840 1831 1841
CONECT 1841 1840 1842
CONECT 1842 1841 1843 1844
CONECT 1843 1842
CONECT 1844 1842 1845
CONECT 1845 1844 1846 1848
CONECT 1846 1847 1845 1852
CONECT 1847 1846
CONECT 1848 1849 1845
CONECT 1849 1850 1848
CONECT 1850 1849 1851
CONECT 1851 1850
CONECT 1852 1846 1853
CONECT 1853 1852 1856 1854
CONECT 1854 1853 1855 1860
CONECT 1855 1854
CONECT 1856 1857 1853
CONECT 1857 1856 1858 1859
CONECT 1858 1857
CONECT 1859 1857
CONECT 1860 1854 1861
CONECT 1861 1860 1862 1864
CONECT 1862 1861 1869 1863
CONECT 1863 1862
CONECT 1864 1861 1865
CONECT 1865 1866 1864
CONECT 1866 1865 1868 1867
CONECT 1867 1866
CONECT 1868 1866
CONECT 1869 1862 1870
CONECT 1870 1869 1871
CONECT 1871 1870 1873 1872
CONECT 1872 1871
CONECT 1873 1871 1874
CONECT 1874 1875 1877 1873
CONECT 1875 1874 1876 1880
CONECT 1876 1875
CONECT 1877 1874 1878 1879
CONECT 1878 1877
CONECT 1879 1877
CONECT 1880 1875 1881
CONECT 1881 1884 1880 1882
CONECT 1882 1887 1881 1883
CONECT 1883 1882
CONECT 1884 1886 1885 1881
CONECT 1885 1884
CONECT 1886 1884
CONECT 1887 1888 1882
CONECT 1888 1887 1889 1891
CONECT 1889 1888 1890 1898
CONECT 1890 1889
CONECT 1891 1888 1892
CONECT 1892 1891 1894 1893
CONECT 1893 1892 1895
CONECT 1894 1892 1896
CONECT 1895 1893 1897
CONECT 1896 1894 1897
CONECT 1897 1895 1896
CONECT 1898 1899 1889
CONECT 1899 1900 1898 1902
CONECT 1900 1899 1901 1906
CONECT 1901 1900
CONECT 1902 1899 1903
CONECT 1903 1904 1902
CONECT 1904 1903 1905
CONECT 1905 1904
CONECT 1906 1900 1907
CONECT 1907 1908 1906 1910
CONECT 1908 1909 1917 1907
CONECT 1909 1908
CONECT 1910 1911 1907
CONECT 1911 1912 1913 1910
CONECT 1912 1914 1911
CONECT 1913 1911 1915
CONECT 1914 1912 1916
CONECT 1915 1913 1916
CONECT 1916 1914 1915
CONECT 1917 1908 1918
CONECT 1918 1921 1917 1919
CONECT 1919 1918 1925 1920
CONECT 1920 1919
CONECT 1921 1922 1918 1923
CONECT 1922 1921 1924
CONECT 1923 1921
CONECT 1924 1922
CONECT 1925 1926 1919
CONECT 1926 1927 1925
CONECT 1927 1928 1926 1929
CONECT 1928 1927
CONECT 1929 1930 1927
CONECT 1930 1933 1931 1929
CONECT 1931 1940 1930 1932
CONECT 1932 1931
CONECT 1933 1930 1934
CONECT 1934 1933 1935
CONECT 1935 1934 1936
CONECT 1936 1937 1935
CONECT 1937 1938 1939 1936
CONECT 1938 1937
CONECT 1939 1937
CONECT 1940 1941 1931
CONECT 1941 1940 1942 1944
CONECT 1942 1941 1943 1951
CONECT 1943 1942
CONECT 1944 1945 1941
CONECT 1945 1947 1944 1946
CONECT 1946 1945 1948
CONECT 1947 1945 1949
CONECT 1948 1950 1946
CONECT 1949 1947 1950
CONECT 1950 1948 1949
CONECT 1951 1942 1952
CONECT 1952 1951 1953 1955
CONECT 1953 1954 1952 1959
CONECT 1954 1953
CONECT 1955 1956 1952
CONECT 1956 1958 1955 1957
CONECT 1957 1956
CONECT 1958 1956
CONECT 1959 1953 1960
CONECT 1960 1959 1961 1963
CONECT 1961 1960 1962 1970
CONECT 1962 1961
CONECT 1963 1964 1960
CONECT 1964 1965 1963
CONECT 1965 1964 1966
CONECT 1966 1967 1965
CONECT 1967 1968 1969 1966
CONECT 1968 1967
CONECT 1969 1967
CONECT 1970 1961 1971
CONECT 1971 1970 1972
CONECT 1972 1971 1974 1973
CONECT 1973 1972
CONECT 1974 1975 1972
CONECT 1975 1978 1974 1976
CONECT 1976 1983 1975 1977
CONECT 1977 1976
CONECT 1978 1979 1975
CONECT 1979 1978 1980
CONECT 1980 1979 1981 1982
CONECT 1981 1980
CONECT 1982 1980
CONECT 1983 1984 1976
CONECT 1984 1987 1983 1985
CONECT 1985 1984 1992 1986
CONECT 1986 1985
CONECT 1987 1984 1988
CONECT 1988 1987 1989
CONECT 1989 1988 1990
CONECT 1990 1989 1991
CONECT 1991 1990
CONECT 1992 1985 1993
CONECT 1993 1992 1994
CONECT 1994 1996 1995 1993
CONECT 1995 1994
CONECT 1996 1997 1994
CONECT 1997 2000 1996 1998
CONECT 1998 1997 2003 1999
CONECT 1999 1998
CONECT 2000 2002 2001 1997
CONECT 2001 2000
CONECT 2002 2000
CONECT 2003 1998 2004
CONECT 2004 2003 2005 2007
CONECT 2005 2004 2011 2006
CONECT 2006 2005
CONECT 2007 2004 2008
CONECT 2008 2007 2009 2010
CONECT 2009 2008
CONECT 2010 2008
CONECT 2011 2005 2012
CONECT 2012 2011 2013 2015
CONECT 2013 2014 2018 2012
CONECT 2014 2013
CONECT 2015 2012 2016 2017
CONECT 2016 2015
CONECT 2017 2015
CONECT 2018 2019 2013
CONECT 2019 2020 2022 2018
CONECT 2020 2019 2026 2021
CONECT 2021 2020
CONECT 2022 2019 2023
CONECT 2023 2022 2025 2024
CONECT 2024 2023
CONECT 2025 2023
CONECT 2026 2020 2027
CONECT 2027 2030 2026 2028
CONECT 2028 2029 2034 2027
CONECT 2029 2028
CONECT 2030 2031 2027
CONECT 2031 2030 2032 2033
CONECT 2032 2031
CONECT 2033 2031
CONECT 2034 2028 2035
CONECT 2035 2036 2034 2038
CONECT 2036 2035 2037 2043
CONECT 2037 2036
CONECT 2038 2035 2039
CONECT 2039 2038 2040
CONECT 2040 2041 2039
CONECT 2041 2042 2040
CONECT 2042 2041
CONECT 2043 2036 2044
CONECT 2044 2045 2043 2047
CONECT 2045 2046 2048 2044
CONECT 2046 2045
CONECT 2047 2044
CONECT 2048 2049 2045
CONECT 2049 2052 2048 2050
CONECT 2050 2051 2049 2056
CONECT 2051 2050
CONECT 2052 2054 2049 2053
CONECT 2053 2055 2052
CONECT 2054 2052
CONECT 2055 2053
CONECT 2056 2057 2050
CONECT 2057 2060 2058 2056
CONECT 2058 2057 2059 2065
CONECT 2059 2058
CONECT 2060 2061 2057
CONECT 2061 2060 2062
CONECT 2062 2064 2061 2063
CONECT 2063 2062
CONECT 2064 2062
CONECT 2065 2058 2066
CONECT 2066 2065 2069 2067
CONECT 2067 2066 2073 2068
CONECT 2068 2067
CONECT 2069 2066 2070 2071
CONECT 2070 2069 2072
CONECT 2071 2069
CONECT 2072 2070
CONECT 2073 2067 2074
CONECT 2074 2073 2075 2077
CONECT 2075 2074 2076 2081
CONECT 2076 2075
CONECT 2077 2074 2078
CONECT 2078 2079 2077 2080
CONECT 2079 2078
CONECT 2080 2078
CONECT 2081 2082 2075
CONECT 2082 2085 2081 2083
CONECT 2083 2082 2084 2087
CONECT 2084 2083
CONECT 2085 2086 2082
CONECT 2086 2085
CONECT 2087 2083 2088
CONECT 2088 2087 2089 2091
CONECT 2089 2093 2088 2090
CONECT 2090 2089
CONECT 2091 2088 2092
CONECT 2092 2091
CONECT 2093 2089 2094
CONECT 2094 2093 2095 2097
CONECT 2095 2094 2096 2102
CONECT 2096 2095
CONECT 2097 2094 2098
CONECT 2098 2097 2099
CONECT 2099 2098 2100
CONECT 2100 2101 2099
CONECT 2101 2100
CONECT 2102 2095 2103
CONECT 2103 2102 2104 2106
CONECT 2104 2105 2103 2111
CONECT 2105 2104
CONECT 2106 2103 2107
CONECT 2107 2106 2108
CONECT 2108 2107 2109
CONECT 2109 2108 2110
CONECT 2110 2109
CONECT 2111 2104 2112
CONECT 2112 2111 2113 2115
CONECT 2113 2114 2120 2112
CONECT 2114 2113
CONECT 2115 2112 2116
CONECT 2116 2115 2117
CONECT 2117 2116 2118 2119
CONECT 2118 2117
CONECT 2119 2117
CONECT 2120 2113 2121
CONECT 2121 2124 2122 2120
CONECT 2122 2123 2131 2121
CONECT 2123 2122
CONECT 2124 2125 2121
CONECT 2125 2124 2127 2126
CONECT 2126 2125 2128
CONECT 2127 2129 2125
CONECT 2128 2130 2126
CONECT 2129 2130 2127
CONECT 2130 2128 2129
CONECT 2131 2132 2122
CONECT 2132 2133 2135 2131
CONECT 2133 2132 2134 2140
CONECT 2134 2133
CONECT 2135 2132 2136
CONECT 2136 2137 2135
CONECT 2137 2136 2138 2139
CONECT 2138 2137
CONECT 2139 2137
CONECT 2140 2133 2141
CONECT 2141 2140 2142 2144
CONECT 2142 2141 2143 2149
CONECT 2143 2142
CONECT 2144 2141 2145
CONECT 2145 2146 2144
CONECT 2146 2145 2148 2147
CONECT 2147 2146
CONECT 2148 2146
CONECT 2149 2142 2150
CONECT 2150 2151 2149 2153
CONECT 2151 2157 2152 2150
CONECT 2152 2151
CONECT 2153 2150 2154
CONECT 2154 2153 2155
CONECT 2155 2154 2156
CONECT 2156 2155
CONECT 2157 2158 2151
CONECT 2158 2157 2161 2159
CONECT 2159 2158 2160 2168
CONECT 2160 2159
CONECT 2161 2158 2162
CONECT 2162 2161 2163
CONECT 2163 2162 2164
CONECT 2164 2163 2165
CONECT 2165 2164 2166 2167
CONECT 2166 2165
CONECT 2167 2165
CONECT 2168 2169 2159
CONECT 2169 2170 2172 2168
CONECT 2170 2169 2171 2179
CONECT 2171 2170
CONECT 2172 2169 2173
CONECT 2173 2172 2174 2175
CONECT 2174 2173 2176
CONECT 2175 2173 2177
CONECT 2176 2174 2178
CONECT 2177 2175 2178
CONECT 2178 2176 2177
CONECT 2179 2170 2180
CONECT 2180 2183 2179 2181
CONECT 2181 2187 2180 2182
CONECT 2182 2181
CONECT 2183 2184 2185 2180
CONECT 2184 2183 2186
CONECT 2185 2183
CONECT 2186 2184
CONECT 2187 2188 2181
CONECT 2188 2187 2189 2191
CONECT 2189 2188 2190 2195
CONECT 2190 2189
CONECT 2191 2188 2192 2193
CONECT 2192 2191 2194
CONECT 2193 2191
CONECT 2194 2192
CONECT 2195 2196 2189
CONECT 2196 2197 2199 2195
CONECT 2197 2203 2198 2196
CONECT 2198 2197
CONECT 2199 2196 2200 2201
CONECT 2200 2199 2202
CONECT 2201 2199
CONECT 2202 2200
CONECT 2203 2197 2204
CONECT 2204 2205 2203
CONECT 2205 2206 2207 2204
CONECT 2206 2205
CONECT 2207 2205 2208
CONECT 2208 2211 2207 2209
CONECT 2209 2216 2208 2210
CONECT 2210 2209
CONECT 2211 2212 2208
CONECT 2212 2213 2211
CONECT 2213 2212 2214
CONECT 2214 2215 2213
CONECT 2215 2214
CONECT 2216 2217 2209
CONECT 2217 2216 2218
CONECT 2218 2217 2219 2220
CONECT 2219 2218
CONECT 2220 2218 2221
CONECT 2221 2222 2220 2224
CONECT 2222 2223 2228 2221
CONECT 2223 2222
CONECT 2224 2221 2225
CONECT 2225 2226 2224 2227
CONECT 2226 2225
CONECT 2227 2225
CONECT 2228 2234 2222 2229
CONECT 2229 2232 2228 2230
CONECT 2230 2231 2229 2235
CONECT 2231 2230
CONECT 2232 2233 2229
CONECT 2233 2232 2234
CONECT 2234 2233 2228
CONECT 2235 2236 2230
CONECT 2236 2237 2235 2239
CONECT 2237 2236 2244 2238
CONECT 2238 2237
CONECT 2239 2236 2240
CONECT 2240 2241 2239
CONECT 2241 2243 2242 2240
CONECT 2242 2241
CONECT 2243 2241
CONECT 2244 2237 2245
CONECT 2245 2244 2246 2248
CONECT 2246 2247 2252 2245
CONECT 2247 2246
CONECT 2248 2245 2249
CONECT 2249 2248 2251 2250
CONECT 2250 2249
CONECT 2251 2249
CONECT 2252 2253 2246
CONECT 2253 2256 2254 2252
CONECT 2254 2261 2253 2255
CONECT 2255 2254
CONECT 2256 2253 2257
CONECT 2257 2258 2256
CONECT 2258 2257 2259 2260
CONECT 2259 2258
CONECT 2260 2258
CONECT 2261 2262 2254
CONECT 2262 2261 2263
CONECT 2263 2262 2264 2265
CONECT 2264 2263
CONECT 2265 2263 2266
CONECT 2266 2265 2269 2267
CONECT 2267 2266 2268 2279
CONECT 2268 2267
CONECT 2269 2266 2270
CONECT 2270 2269 2271 2272
CONECT 2271 2270 2273
CONECT 2272 2270 2274 2275
CONECT 2273 2271 2274
CONECT 2274 2272 2273 2276
CONECT 2275 2272 2277
CONECT 2276 2274 2278
CONECT 2277 2275 2278
CONECT 2278 2276 2277
CONECT 2279 2280 2267
CONECT 2280 2281 2279 2283
CONECT 2281 2284 2282 2280
CONECT 2282 2281
CONECT 2283 2280
CONECT 2284 2285 2281
CONECT 2285 2288 2284 2286
CONECT 2286 2285 2295 2287
CONECT 2287 2286
CONECT 2288 2289 2285
CONECT 2289 2288 2290
CONECT 2290 2289 2291
CONECT 2291 2292 2290
CONECT 2292 2291 2294 2293
CONECT 2293 2292
CONECT 2294 2292
CONECT 2295 2286 2296
CONECT 2296 2299 2295 2297
CONECT 2297 2296 2298 2301
CONECT 2298 2297
CONECT 2299 2300 2296
CONECT 2300 2299
CONECT 2301 2297 2302
CONECT 2302 2301 2303 2305
CONECT 2303 2302 2309 2304
CONECT 2304 2303
CONECT 2305 2302 2306
CONECT 2306 2305 2307 2308
CONECT 2307 2306
CONECT 2308 2306
CONECT 2309 2303 2310
CONECT 2310 2311 2313 2309
CONECT 2311 2318 2312 2310
CONECT 2312 2311
CONECT 2313 2314 2310
CONECT 2314 2313 2315
CONECT 2315 2317 2314 2316
CONECT 2316 2315
CONECT 2317 2315
CONECT 2318 2311 2319
CONECT 2319 2320 2318 2322
CONECT 2320 2319 2327 2321
CONECT 2321 2320
CONECT 2322 2319 2323
CONECT 2323 2324 2322
CONECT 2324 2325 2326 2323
CONECT 2325 2324
CONECT 2326 2324
CONECT 2327 2320 2328
CONECT 2328 2327 2329 2331
CONECT 2329 2328 2330 2336
CONECT 2330 2329
CONECT 2331 2328 2332
CONECT 2332 2333 2331
CONECT 2333 2332 2334
CONECT 2334 2333 2335
CONECT 2335 2334
CONECT 2336 2329 2337
CONECT 2337 2336 2338 2340
CONECT 2338 2339 2337 2346
CONECT 2339 2338
CONECT 2340 2337 2341
CONECT 2341 2343 2340 2342
CONECT 2342 2341 2344
CONECT 2343 2345 2341
CONECT 2344 2345 2342
CONECT 2345 2343 2344
CONECT 2346 2347 2338
CONECT 2347 2348 2346
CONECT 2348 2347 2349 2350
CONECT 2349 2348
CONECT 2350 2348 2351
CONECT 2351 2350 2352 2354
CONECT 2352 2351 2353 2358
CONECT 2353 2352
CONECT 2354 2351 2355
CONECT 2355 2356 2354 2357
CONECT 2356 2355
CONECT 2357 2355
CONECT 2358 2352 2359
CONECT 2359 2360 2358 2362
CONECT 2360 2361 2365 2359
CONECT 2361 2360
CONECT 2362 2363 2359 2364
CONECT 2363 2362
CONECT 2364 2362
CONECT 2365 2360 2366
CONECT 2366 2369 2365 2367
CONECT 2367 2366 2374 2368
CONECT 2368 2367
CONECT 2369 2370 2366
CONECT 2370 2369 2371
CONECT 2371 2372 2370
CONECT 2372 2373 2371
CONECT 2373 2372
CONECT 2374 2375 2367
CONECT 2375 2376 2378 2374
CONECT 2376 2377 2381 2375
CONECT 2377 2376
CONECT 2378 2375 2379 2380
CONECT 2379 2378
CONECT 2380 2378
CONECT 2381 2376 2382
CONECT 2382 2381 2385 2383
CONECT 2383 2382 2389 2384
CONECT 2384 2383
CONECT 2385 2382 2386 2387
CONECT 2386 2385 2388
CONECT 2387 2385
CONECT 2388 2386
CONECT 2389 2390 2383
CONECT 2390 2391 2393 2389
CONECT 2391 2396 2390 2392
CONECT 2392 2391
CONECT 2393 2394 2395 2390
CONECT 2394 2393
CONECT 2395 2393
CONECT 2396 2397 2391
CONECT 2397 2396 2398 2400
CONECT 2398 2397 2405 2399
CONECT 2399 2398
CONECT 2400 2397 2401
CONECT 2401 2402 2400
CONECT 2402 2403 2404 2401
CONECT 2403 2402
CONECT 2404 2402
CONECT 2405 2398 2406
CONECT 2406 2405 2409 2407
CONECT 2407 2406 2408 2413
CONECT 2408 2407
CONECT 2409 2410 2406
CONECT 2410 2409 2411
CONECT 2411 2410 2412
CONECT 2412 2411
CONECT 2413 2407 2414
CONECT 2414 2413 2415 2417
CONECT 2415 2414 2416 2421
CONECT 2416 2415
CONECT 2417 2414 2418
CONECT 2418 2420 2419 2417
CONECT 2419 2418
CONECT 2420 2418
CONECT 2421 2415 2422
CONECT 2422 2421 2423 2425
CONECT 2423 2422 2424 2427
CONECT 2424 2423
CONECT 2425 2422 2426
CONECT 2426 2425
CONECT 2427 2423 2428
CONECT 2428 2427 2429 2431
CONECT 2429 2438 2428 2430
CONECT 2430 2429
CONECT 2431 2428 2432
CONECT 2432 2433 2431
CONECT 2433 2432 2434
CONECT 2434 2433 2435
CONECT 2435 2434 2437 2436
CONECT 2436 2435
CONECT 2437 2435
CONECT 2438 2429 2439
CONECT 2439 2438 2440 2442
CONECT 2440 2441 2447 2439
CONECT 2441 2440
CONECT 2442 2439 2443
CONECT 2443 2444 2442
CONECT 2444 2446 2445 2443
CONECT 2445 2444
CONECT 2446 2444
CONECT 2447 2440 2448
CONECT 2448 2451 2447 2449
CONECT 2449 2448 2450 2458
CONECT 2450 2449
CONECT 2451 2452 2448
CONECT 2452 2454 2451 2453
CONECT 2453 2452 2455
CONECT 2454 2452 2456
CONECT 2455 2453 2457
CONECT 2456 2454 2457
CONECT 2457 2456 2455
CONECT 2458 2449 2459
CONECT 2459 2458 2460 2462
CONECT 2460 2459 2461 2465
CONECT 2461 2460
CONECT 2462 2464 2459 2463
CONECT 2463 2462
CONECT 2464 2462
CONECT 2465 2460 2466
CONECT 2466 2465 2467 2469
CONECT 2467 2468 2476 2466
CONECT 2468 2467
CONECT 2469 2466 2470
CONECT 2470 2471 2469
CONECT 2471 2472 2470
CONECT 2472 2471 2473
CONECT 2473 2472 2475 2474
CONECT 2474 2473
CONECT 2475 2473
CONECT 2476 2467 2477
CONECT 2477 2476 2478 2480
CONECT 2478 2477 2479 2485
CONECT 2479 2478
CONECT 2480 2481 2477
CONECT 2481 2482 2480
CONECT 2482 2481 2484 2483
CONECT 2483 2482
CONECT 2484 2482
CONECT 2485 2478 2486
CONECT 2486 2489 2485 2487
CONECT 2487 2486 2488 2493
CONECT 2488 2487
CONECT 2489 2490 2486
CONECT 2490 2491 2492 2489
CONECT 2491 2490
CONECT 2492 2490
CONECT 2493 2487 2494
CONECT 2494 2493 2497 2495
CONECT 2495 2494 2496 2505
CONECT 2496 2495
CONECT 2497 2494 2498
CONECT 2498 2497 2500 2499
CONECT 2499 2501 2498
CONECT 2500 2502 2498
CONECT 2501 2503 2499
CONECT 2502 2503 2500
CONECT 2503 2502 2501 2504
CONECT 2504 2503
CONECT 2505 2495 2506
CONECT 2506 2505 2507
CONECT 2507 2508 2506 2509
CONECT 2508 2507
CONECT 2509 2510 2507
CONECT 2510 2511 2513 2509
CONECT 2511 2510 2512 2515
CONECT 2512 2511
CONECT 2513 2514 2510
CONECT 2514 2513
CONECT 2515 2511 2516
CONECT 2516 2519 2515 2517
CONECT 2517 2516 2518 2522
CONECT 2518 2517
CONECT 2519 2520 2521 2516
CONECT 2520 2519
CONECT 2521 2519
CONECT 2522 2517 2523
CONECT 2523 2522 2524 2526
CONECT 2524 2523 2525 2530
CONECT 2525 2524
CONECT 2526 2523 2527
CONECT 2527 2529 2528 2526
CONECT 2528 2527
CONECT 2529 2527
CONECT 2530 2524 2531
CONECT 2531 2530 2532 2534
CONECT 2532 2533 2541 2531
CONECT 2533 2532
CONECT 2534 2531 2535
CONECT 2535 2537 2534 2536
CONECT 2536 2535 2538
CONECT 2537 2535 2539
CONECT 2538 2540 2536
CONECT 2539 2537 2540
CONECT 2540 2539 2538
CONECT 2541 2542 2532
CONECT 2542 2541 2543 2545
CONECT 2543 2542 2548 2544
CONECT 2544 2543
CONECT 2545 2547 2542 2546
CONECT 2546 2545
CONECT 2547 2545
CONECT 2548 2543 2549
CONECT 2549 2550 2548 2552
CONECT 2550 2551 2556 2549
CONECT 2551 2550
CONECT 2552 2554 2549 2553
CONECT 2553 2555 2552
CONECT 2554 2552
CONECT 2555 2553
CONECT 2556 2550 2557
CONECT 2557 2556 2558 2560
CONECT 2558 2557 2559 2564
CONECT 2559 2558
CONECT 2560 2561 2557 2562
CONECT 2561 2560 2563
CONECT 2562 2560
CONECT 2563 2561
CONECT 2564 2558 2570 2565
CONECT 2565 2566 2564 2568
CONECT 2566 2567 2571 2565
CONECT 2567 2566
CONECT 2568 2569 2565
CONECT 2569 2568 2570
CONECT 2570 2569 2564
CONECT 2571 2566 2572
CONECT 2572 2571 2573 2575
CONECT 2573 2572 2574 2577
CONECT 2574 2573
CONECT 2575 2576 2572
CONECT 2576 2575
CONECT 2577 2573 2578
CONECT 2578 2581 2577 2579
CONECT 2579 2578 2580 2589
CONECT 2580 2579
CONECT 2581 2582 2578
CONECT 2582 2583 2581 2584
CONECT 2583 2585 2582
CONECT 2584 2586 2582
CONECT 2585 2583 2587
CONECT 2586 2587 2584
CONECT 2587 2585 2586 2588
CONECT 2588 2587
CONECT 2589 2590 2579
CONECT 2590 2593 2589 2591
CONECT 2591 2590 2592 2600
CONECT 2592 2591
CONECT 2593 2594 2590
CONECT 2594 2593 2595 2596
CONECT 2595 2594 2597
CONECT 2596 2594 2598
CONECT 2597 2595 2599
CONECT 2598 2596 2599
CONECT 2599 2597 2598
CONECT 2600 2601 2591
CONECT 2601 2602 2604 2600
CONECT 2602 2601 2609 2603
CONECT 2603 2602
CONECT 2604 2601 2605
CONECT 2605 2604 2606
CONECT 2606 2608 2607 2605
CONECT 2607 2606
CONECT 2608 2606
CONECT 2609 2602 2610 2615
CONECT 2610 2609 2611 2613
CONECT 2611 2610 2616 2612
CONECT 2612 2611
CONECT 2613 2610 2614
CONECT 2614 2613 2615
CONECT 2615 2609 2614
CONECT 2616 2611 2617
CONECT 2617 2620 2616 2618
CONECT 2618 2627 2617 2619
CONECT 2619 2618
CONECT 2620 2621 2617
CONECT 2621 2620 2623 2622
CONECT 2622 2621 2624
CONECT 2623 2621 2625
CONECT 2624 2622 2626
CONECT 2625 2623 2626
CONECT 2626 2624 2625
CONECT 2627 2628 2618
CONECT 2628 2627 2629
CONECT 2629 2628 2630 2631
CONECT 2630 2629
CONECT 2631 2632 2629
CONECT 2632 2633 2635 2631
CONECT 2633 2632 2634 2639
CONECT 2634 2633
CONECT 2635 2632 2636
CONECT 2636 2638 2637 2635
CONECT 2637 2636
CONECT 2638 2636
CONECT 2639 2640 2633
CONECT 2640 2641 2643 2639
CONECT 2641 2640 2642 2646
CONECT 2642 2641
CONECT 2643 2640 2644 2645
CONECT 2644 2643
CONECT 2645 2643
CONECT 2646 2641 2647
CONECT 2647 2648 2646 2650
CONECT 2648 2649 2647 2651
CONECT 2649 2648
CONECT 2650 2647
CONECT 2651 2648 2652
CONECT 2652 2651 2653 2655
CONECT 2653 2654 2659 2652
CONECT 2654 2653
CONECT 2655 2652 2656
CONECT 2656 2655 2657 2658
CONECT 2657 2656
CONECT 2658 2656
CONECT 2659 2660 2653
CONECT 2660 2661 2663 2659
CONECT 2661 2660 2662 2668
CONECT 2662 2661
CONECT 2663 2664 2660
CONECT 2664 2665 2663
CONECT 2665 2664 2666 2667
CONECT 2666 2665
CONECT 2667 2665
CONECT 2668 2669 2661
CONECT 2669 2672 2668 2670
CONECT 2670 2669 2671 2673
CONECT 2671 2670
CONECT 2672 2669
CONECT 2673 2670 2674
CONECT 2674 2673 2675 2677
CONECT 2675 2681 2674 2676
CONECT 2676 2675
CONECT 2677 2674 2678
CONECT 2678 2677 2679
CONECT 2679 2678 2680
CONECT 2680 2679
CONECT 2681 2682 2675
CONECT 2682 2681 2683 2685
CONECT 2683 2682 2684 2687
CONECT 2684 2683
CONECT 2685 2682 2686
CONECT 2686 2685
CONECT 2687 2688 2683
CONECT 2688 2689 2691 2687
CONECT 2689 2688 2690 2695
CONECT 2690 2689
CONECT 2691 2692 2688
CONECT 2692 2694 2693 2691
CONECT 2693 2692
CONECT 2694 2692
CONECT 2695 2689 2696
CONECT 2696 2695 2697
CONECT 2697 2699 2696 2698
CONECT 2698 2697
CONECT 2699 2700 2697
CONECT 2700 2703 2699 2701
CONECT 2701 2700 2702 2704
CONECT 2702 2701
CONECT 2703 2700
CONECT 2704 2701 2705
CONECT 2705 2704 2706 2708
CONECT 2706 2707 2712 2705
CONECT 2707 2706
CONECT 2708 2705 2709 2710
CONECT 2709 2711 2708
CONECT 2710 2708
CONECT 2711 2709
CONECT 2712 2706 2713 2718
CONECT 2713 2712 2716 2714
CONECT 2714 2713 2715 2719
CONECT 2715 2714
CONECT 2716 2713 2717
CONECT 2717 2716 2718
CONECT 2718 2712 2717
CONECT 2719 2714 2720
CONECT 2720 2721 2723 2719
CONECT 2721 2722 2727 2720
CONECT 2722 2721
CONECT 2723 2724 2725 2720
CONECT 2724 2723 2726
CONECT 2725 2723
CONECT 2726 2724
CONECT 2727 2721 2728
CONECT 2728 2727 2729 2731
CONECT 2729 2728 2730 2732
CONECT 2730 2729
CONECT 2731 2728
CONECT 2732 2729 2733
CONECT 2733 2736 2732 2734
CONECT 2734 2733 2735 2738
CONECT 2735 2734
CONECT 2736 2737 2733
CONECT 2737 2736
CONECT 2738 2734 2739
CONECT 2739 2738 2740 2742
CONECT 2740 2743 2739 2741
CONECT 2741 2740
CONECT 2742 2739
CONECT 2743 2744 2740
CONECT 2744 2743 2745 2747
CONECT 2745 2744 2746 2750
CONECT 2746 2745
CONECT 2747 2744 2749 2748
CONECT 2748 2747
CONECT 2749 2747
CONECT 2750 2745 2751
CONECT 2751 2750 2752
CONECT 2752 2754 2751 2753
CONECT 2753 2752
CONECT 2754 2755 2752
CONECT 2755 2754 2756
CONECT 2756 2755 2758 2757
CONECT 2757 2756
CONECT 2758 2759 2756
CONECT 2759 2758 2760 2762
CONECT 2760 2759 2761 2766
CONECT 2761 2760
CONECT 2762 2763 2759
CONECT 2763 2764 2765 2762
CONECT 2764 2763
CONECT 2765 2763
CONECT 2766 2760 2767
CONECT 2767 2766 2770 2768
CONECT 2768 2767 2777 2769
CONECT 2769 2768
CONECT 2770 2767 2771
CONECT 2771 2770 2772
CONECT 2772 2771 2773
CONECT 2773 2774 2772
CONECT 2774 2775 2773 2776
CONECT 2775 2774
CONECT 2776 2774
CONECT 2777 2768 2778
CONECT 2778 2781 2777 2779
CONECT 2779 2778 2780 2785
CONECT 2780 2779
CONECT 2781 2782 2778
CONECT 2782 2781 2784 2783
CONECT 2783 2782
CONECT 2784 2782
CONECT 2785 2779 2786
CONECT 2786 2787 2789 2785
CONECT 2787 2788 2793 2786
CONECT 2788 2787
CONECT 2789 2790 2791 2786
CONECT 2790 2792 2789
CONECT 2791 2789
CONECT 2792 2790
CONECT 2793 2787 2794
CONECT 2794 2793 2797 2795
CONECT 2795 2794 2796 2801
CONECT 2796 2795
CONECT 2797 2798 2799 2794
CONECT 2798 2800 2797
CONECT 2799 2797
CONECT 2800 2798
CONECT 2801 2795 2802
CONECT 2802 2801 2805 2803
CONECT 2803 2804 2802 2808
CONECT 2804 2803
CONECT 2805 2802 2807 2806
CONECT 2806 2805
CONECT 2807 2805
CONECT 2808 2803 2809
CONECT 2809 2808 2810 2812
CONECT 2810 2816 2809 2811
CONECT 2811 2810
CONECT 2812 2809 2813
CONECT 2813 2812 2814 2815
CONECT 2814 2813
CONECT 2815 2813
CONECT 2816 2817 2810
CONECT 2817 2816 2818 2820
CONECT 2818 2817 2819 2825
CONECT 2819 2818
CONECT 2820 2817 2821
CONECT 2821 2820 2822
CONECT 2822 2823 2824 2821
CONECT 2823 2822
CONECT 2824 2822
CONECT 2825 2826 2818
CONECT 2826 2829 2827 2825
CONECT 2827 2828 2826 2832
CONECT 2828 2827
CONECT 2829 2826 2830 2831
CONECT 2830 2829
CONECT 2831 2829
CONECT 2832 2827 2833
CONECT 2833 2834 2832
CONECT 2834 2836 2833 2835
CONECT 2835 2834
CONECT 2836 2834 2837
CONECT 2837 2838 2836 2840
CONECT 2838 2839 2844 2837
CONECT 2839 2838
CONECT 2840 2837 2841 2842
CONECT 2841 2843 2840
CONECT 2842 2840
CONECT 2843 2841
CONECT 2844 2838 2845
CONECT 2845 2844 2848 2846
CONECT 2846 2847 2845 2852
CONECT 2847 2846
CONECT 2848 2845 2849
CONECT 2849 2848 2851 2850
CONECT 2850 2849
CONECT 2851 2849
CONECT 2852 2853 2846
CONECT 2853 2856 2854 2852
CONECT 2854 2853 2855 2859
CONECT 2855 2854
CONECT 2856 2853 2858 2857
CONECT 2857 2856
CONECT 2858 2856
CONECT 2859 2854 2860
CONECT 2860 2861 2859 2863
CONECT 2861 2862 2868 2860
CONECT 2862 2861
CONECT 2863 2864 2860
CONECT 2864 2863 2865
CONECT 2865 2864 2866
CONECT 2866 2867 2865
CONECT 2867 2866
CONECT 2868 2869 2861
CONECT 2869 2868 2872 2870
CONECT 2870 2873 2871 2869
CONECT 2871 2870
CONECT 2872 2869
CONECT 2873 2874 2870
CONECT 2874 2875 2873
CONECT 2875 2874 2876 2877
CONECT 2876 2875
CONECT 2877 2875 2878
CONECT 2878 2879 2877 2881
CONECT 2879 2878 2880 2885
CONECT 2880 2879
CONECT 2881 2878 2882
CONECT 2882 2883 2881 2884
CONECT 2883 2882
CONECT 2884 2882
CONECT 2885 2879 2886 2891
CONECT 2886 2887 2889 2885
CONECT 2887 2888 2892 2886
CONECT 2888 2887
CONECT 2889 2890 2886
CONECT 2890 2891 2889
CONECT 2891 2890 2885
CONECT 2892 2887 2893
CONECT 2893 2892 2894
CONECT 2894 2893 2895 2896
CONECT 2895 2894
CONECT 2896 2894 2897
CONECT 2897 2898 2896 2900
CONECT 2898 2905 2897 2899
CONECT 2899 2898
CONECT 2900 2897 2901
CONECT 2901 2900 2902
CONECT 2902 2903 2901 2904
CONECT 2903 2902
CONECT 2904 2902
CONECT 2905 2898 2906
CONECT 2906 2907 2905 2909
CONECT 2907 2908 2913 2906
CONECT 2908 2907
CONECT 2909 2910 2906
CONECT 2910 2912 2911 2909
CONECT 2911 2910
CONECT 2912 2910
CONECT 2913 2907 2914
CONECT 2914 2913 2917 2915
CONECT 2915 2914 2916 2918
CONECT 2916 2915
CONECT 2917 2914
CONECT 2918 2915 2919
CONECT 2919 2918 2920 2922
CONECT 2920 2919 2921 2926
CONECT 2921 2920
CONECT 2922 2919 2923
CONECT 2923 2922 2924 2925
CONECT 2924 2923
CONECT 2925 2923
CONECT 2926 2920 2927
CONECT 2927 2928 2926 2930
CONECT 2928 2931 2929 2927
CONECT 2929 2928
CONECT 2930 2927
CONECT 2931 2932 2928
CONECT 2932 2931 2933 2935
CONECT 2933 2932 2934 2939
CONECT 2934 2933
CONECT 2935 2936 2932 2937
CONECT 2936 2938 2935
CONECT 2937 2935
CONECT 2938 2936
CONECT 2939 2933 2940
CONECT 2940 2939 2943 2941
CONECT 2941 2942 2947 2940
CONECT 2942 2941
CONECT 2943 2944 2940
CONECT 2944 2945 2946 2943
CONECT 2945 2944
CONECT 2946 2944
CONECT 2947 2941 2948
CONECT 2948 2949 2947 2951
CONECT 2949 2948 2956 2950
CONECT 2950 2949
CONECT 2951 2948 2952
CONECT 2952 2951 2953
CONECT 2953 2952 2954
CONECT 2954 2953 2955
CONECT 2955 2954
CONECT 2956 2949 2957
CONECT 2957 2958 2960 2956
CONECT 2958 2959 2957 2961
CONECT 2959 2958
CONECT 2960 2957
CONECT 2961 2962 2958
CONECT 2962 2965 2961 2963
CONECT 2963 2962 2964 2969
CONECT 2964 2963
CONECT 2965 2962 2966
CONECT 2966 2968 2967 2965
CONECT 2967 2966
CONECT 2968 2966
CONECT 2969 2963 2970
CONECT 2970 2969 2971 2973
CONECT 2971 2970 2972 2978
CONECT 2972 2971
CONECT 2973 2970 2974
CONECT 2974 2975 2973
CONECT 2975 2974 2976 2977
CONECT 2976 2975
CONECT 2977 2975
CONECT 2978 2979 2971
CONECT 2979 2980 2982 2978
CONECT 2980 2979 2986 2981
CONECT 2981 2980
CONECT 2982 2979 2983
CONECT 2983 2982 2984 2985
CONECT 2984 2983
CONECT 2985 2983
CONECT 2986 2980 2987
CONECT 2987 2988 2990 2986
CONECT 2988 2989 2992 2987
CONECT 2989 2988
CONECT 2990 2991 2987
CONECT 2991 2990
CONECT 2992 2988 2993
CONECT 2993 2992 2994 2996
CONECT 2994 2995 2993 3003
CONECT 2995 2994
CONECT 2996 2993 2997
CONECT 2997 2998 2996
CONECT 2998 2999 2997
CONECT 2999 2998 3000
CONECT 3000 2999 3001 3002
CONECT 3001 3000
CONECT 3002 3000
CONECT 3003 2994 3004
CONECT 3004 3005 3007 3003
CONECT 3005 3004 3006 3009
CONECT 3006 3005
CONECT 3007 3004 3008
CONECT 3008 3007
CONECT 3009 3005 3010
CONECT 3010 3009 3011 3013
CONECT 3011 3010 3012 3017
CONECT 3012 3011
CONECT 3013 3014 3010
CONECT 3014 3015 3013 3016
CONECT 3015 3014
CONECT 3016 3014
CONECT 3017 3011 3018
CONECT 3018 3021 3019 3017
CONECT 3019 3020 3025 3018
CONECT 3020 3019
CONECT 3021 3022 3018
CONECT 3022 3023 3021 3024
CONECT 3023 3022
CONECT 3024 3022
CONECT 3025 3019 3026
CONECT 3026 3025 3029 3027
CONECT 3027 3026 3028 3031
CONECT 3028 3027
CONECT 3029 3030 3026
CONECT 3030 3029
CONECT 3031 3027 3032
CONECT 3032 3031 3033 3035
CONECT 3033 3032 3034 3040
CONECT 3034 3033
CONECT 3035 3032 3036
CONECT 3036 3035 3037
CONECT 3037 3036 3038
CONECT 3038 3037 3039
CONECT 3039 3038
CONECT 3040 3041 3033
CONECT 3041 3042 3044 3040
CONECT 3042 3051 3041 3043
CONECT 3043 3042
CONECT 3044 3041 3045
CONECT 3045 3044 3047 3046
CONECT 3046 3045 3048
CONECT 3047 3045 3049
CONECT 3048 3046 3050
CONECT 3049 3047 3050
CONECT 3050 3048 3049
CONECT 3051 3052 3042
CONECT 3052 3051 3053 3055
CONECT 3053 3052 3062 3054
CONECT 3054 3053
CONECT 3055 3056 3052
CONECT 3056 3057 3055
CONECT 3057 3056 3058
CONECT 3058 3059 3057
CONECT 3059 3061 3060 3058
CONECT 3060 3059
CONECT 3061 3059
CONECT 3062 3053 3063
CONECT 3063 3062 3064 3066
CONECT 3064 3063 3065 3071
CONECT 3065 3064
CONECT 3066 3063 3067
CONECT 3067 3068 3066
CONECT 3068 3067 3069 3070
CONECT 3069 3068
CONECT 3070 3068
CONECT 3071 3064 3072
CONECT 3072 3071 3073 3075
CONECT 3073 3072 3079 3074
CONECT 3074 3073
CONECT 3075 3072 3076
CONECT 3076 3075 3077 3078
CONECT 3077 3076
CONECT 3078 3076
CONECT 3079 3080 3073
CONECT 3080 3081 3083 3079
CONECT 3081 3080 3085 3082
CONECT 3082 3081
CONECT 3083 3080 3084
CONECT 3084 3083
CONECT 3085 3086 3081
CONECT 3086 3089 3085 3087
CONECT 3087 3086 3088 3094
CONECT 3088 3087
CONECT 3089 3086 3090
CONECT 3090 3089 3091
CONECT 3091 3090 3092
CONECT 3092 3093 3091
CONECT 3093 3092
CONECT 3094 3087 3095
CONECT 3095 3094 3096 3098
CONECT 3096 3095 3103 3097
CONECT 3097 3096
CONECT 3098 3099 3095
CONECT 3099 3098 3100
CONECT 3100 3099 3101
CONECT 3101 3100 3102
CONECT 3102 3101
CONECT 3103 3104 3096
CONECT 3104 3107 3105 3103
CONECT 3105 3104 3114 3106
CONECT 3106 3105
CONECT 3107 3104 3108
CONECT 3108 3107 3109
CONECT 3109 3108 3110
CONECT 3110 3109 3111
CONECT 3111 3110 3112 3113
CONECT 3112 3111
CONECT 3113 3111
CONECT 3114 3115 3105
CONECT 3115 3118 3114 3116
CONECT 3116 3115 3117 3119
CONECT 3117 3116
CONECT 3118 3115
CONECT 3119 3120 3116
CONECT 3120 3119 3121 3123
CONECT 3121 3120 3122 3127
CONECT 3122 3121
CONECT 3123 3124 3120
CONECT 3124 3125 3123
CONECT 3125 3124 3126
CONECT 3126 3125
CONECT 3127 3121 3128
CONECT 3128 3127 3129 3131
CONECT 3129 3133 3128 3130
CONECT 3130 3129
CONECT 3131 3132 3128
CONECT 3132 3131
CONECT 3133 3134 3129
CONECT 3134 3137 3135 3133
CONECT 3135 3134 3136 3144
CONECT 3136 3135
CONECT 3137 3138 3134
CONECT 3138 3137 3139 3140
CONECT 3139 3141 3138
CONECT 3140 3138 3142
CONECT 3141 3139 3143
CONECT 3142 3143 3140
CONECT 3143 3141 3142
CONECT 3144 3145 3135
CONECT 3145 3148 3146 3144
CONECT 3146 3145 3147 3150
CONECT 3147 3146
CONECT 3148 3149 3145
CONECT 3149 3148
CONECT 3150 3146 3151
CONECT 3151 3150 3152 3154
CONECT 3152 3151 3153 3159
CONECT 3153 3152
CONECT 3154 3151 3155
CONECT 3155 3156 3154
CONECT 3156 3158 3155 3157
CONECT 3157 3156
CONECT 3158 3156
CONECT 3159 3152 3160
CONECT 3160 3159 3161 3163
CONECT 3161 3160 3162 3168
CONECT 3162 3161
CONECT 3163 3160 3164
CONECT 3164 3163 3165
CONECT 3165 3167 3164 3166
CONECT 3166 3165
CONECT 3167 3165
CONECT 3168 3169 3161
CONECT 3169 3172 3170 3168
CONECT 3170 3171 3175 3169
CONECT 3171 3170
CONECT 3172 3173 3174 3169
CONECT 3173 3172
CONECT 3174 3172
CONECT 3175 3170 3176
CONECT 3176 3179 3175 3177
CONECT 3177 3176 3178 3181
CONECT 3178 3177
CONECT 3179 3180 3176
CONECT 3180 3179
CONECT 3181 3177 3182
CONECT 3182 3181 3183 3185
CONECT 3183 3182 3184 3186
CONECT 3184 3183
CONECT 3185 3182
CONECT 3186 3187 3183
CONECT 3187 3188 3190 3186
CONECT 3188 3189 3191 3187
CONECT 3189 3188
CONECT 3190 3187
CONECT 3191 3188 3192
CONECT 3192 3195 3191 3193
CONECT 3193 3194 3192 3202
CONECT 3194 3193
CONECT 3195 3196 3192
CONECT 3196 3197 3195
CONECT 3197 3196 3198
CONECT 3198 3197 3199
CONECT 3199 3200 3201 3198
CONECT 3200 3199
CONECT 3201 3199
CONECT 3202 3203 3193
CONECT 3203 3206 3202 3204
CONECT 3204 3203 3205 3211
CONECT 3205 3204
CONECT 3206 3203 3207
CONECT 3207 3206 3208
CONECT 3208 3207 3209
CONECT 3209 3208 3210
CONECT 3210 3209
CONECT 3211 3204 3212
CONECT 3212 3211 3213 3215
CONECT 3213 3212 3218 3214
CONECT 3214 3213
CONECT 3215 3212 3216 3217
CONECT 3216 3215
CONECT 3217 3215
CONECT 3218 3219 3213
CONECT 3219 3220 3222 3218
CONECT 3220 3219 3221 3225
CONECT 3221 3220
CONECT 3222 3219 3223 3224
CONECT 3223 3222
CONECT 3224 3222
CONECT 3225 3220 3226
CONECT 3226 3227 3229 3225
CONECT 3227 3226 3228 3234
CONECT 3228 3227
CONECT 3229 3230 3226
CONECT 3230 3229 3231
CONECT 3231 3232 3230
CONECT 3232 3233 3231
CONECT 3233 3232
CONECT 3234 3227 3235
CONECT 3235 3234 3236 3238
CONECT 3236 3235 3237 3242
CONECT 3237 3236
CONECT 3238 3235 3239
CONECT 3239 3238 3240
CONECT 3240 3239 3241
CONECT 3241 3240
CONECT 3242 3236 3243
CONECT 3243 3242 3244 3246
CONECT 3244 3245 3250 3243
CONECT 3245 3244
CONECT 3246 3243 3247
CONECT 3247 3246 3248
CONECT 3248 3247 3249
CONECT 3249 3248
CONECT 3250 3251 3244
CONECT 3251 3250 3252 3254
CONECT 3252 3258 3251 3253
CONECT 3253 3252
CONECT 3254 3255 3251 3256
CONECT 3255 3257 3254
CONECT 3256 3254
CONECT 3257 3255
CONECT 3258 3259 3252
CONECT 3259 3258 3262 3260
CONECT 3260 3259 3261 3265
CONECT 3261 3260
CONECT 3262 3259 3264 3263
CONECT 3263 3262
CONECT 3264 3262
CONECT 3265 3260 3266
CONECT 3266 3265 3267 3269
CONECT 3267 3266 3272 3268
CONECT 3268 3267
CONECT 3269 3266 3271 3270
CONECT 3270 3269
CONECT 3271 3269
CONECT 3272 3267 3273
CONECT 3273 3274 3272 3276
CONECT 3274 3275 3279 3273
CONECT 3275 3274
CONECT 3276 3277 3273 3278
CONECT 3277 3276
CONECT 3278 3276
CONECT 3279 3274 3280
CONECT 3280 3281 3283 3279
CONECT 3281 3282 3285 3280
CONECT 3282 3281
CONECT 3283 3280 3284
CONECT 3284 3283
CONECT 3285 3281 3286
CONECT 3286 3285 3287 3289
CONECT 3287 3286 3288 3292
CONECT 3288 3287
CONECT 3289 3286 3291 3290
CONECT 3290 3289
CONECT 3291 3289
CONECT 3292 3287 3293
CONECT 3293 3292 3294 3296
CONECT 3294 3293 3295 3303
CONECT 3295 3294
CONECT 3296 3293 3297
CONECT 3297 3296 3298 3299
CONECT 3298 3297 3300
CONECT 3299 3297 3301
CONECT 3300 3298 3302
CONECT 3301 3299 3302
CONECT 3302 3300 3301
CONECT 3303 3304 3294
CONECT 3304 3305 3307 3303
CONECT 3305 3304 3306 3308
CONECT 3306 3305
CONECT 3307 3304
CONECT 3308 3309 3305
CONECT 3309 3310 3312 3308
CONECT 3310 3309 3316 3311
CONECT 3311 3310
CONECT 3312 3313 3309 3314
CONECT 3313 3315 3312
CONECT 3314 3312
CONECT 3315 3313
CONECT 3316 3310 3317
CONECT 3317 3316 3318 3320
CONECT 3318 3317 3319 3322
CONECT 3319 3318
CONECT 3320 3317 3321
CONECT 3321 3320
CONECT 3322 3318 3323
CONECT 3323 3322 3324 3326
CONECT 3324 3325 3336 3323
CONECT 3325 3324
CONECT 3326 3323 3327
CONECT 3327 3326 3329 3328
CONECT 3328 3327 3330
CONECT 3329 3327 3332 3331
CONECT 3330 3328 3331
CONECT 3331 3329 3330 3333
CONECT 3332 3329 3334
CONECT 3333 3331 3335
CONECT 3334 3332 3335
CONECT 3335 3334 3333
CONECT 3336 3337 3324
CONECT 3337 3340 3336 3338
CONECT 3338 3344 3337 3339
CONECT 3339 3338
CONECT 3340 3341 3337
CONECT 3341 3340 3342 3343
CONECT 3342 3341
CONECT 3343 3341
CONECT 3344 3345 3350 3338
CONECT 3345 3344 3348 3346
CONECT 3346 3347 3345 3351
CONECT 3347 3346
CONECT 3348 3345 3349
CONECT 3349 3348 3350
CONECT 3350 3344 3349
CONECT 3351 3346 3352
CONECT 3352 3351 3353 3355
CONECT 3353 3352 3354 3362
CONECT 3354 3353
CONECT 3355 3352 3356
CONECT 3356 3355 3357 3358
CONECT 3357 3356 3359
CONECT 3358 3356 3360
CONECT 3359 3357 3361
CONECT 3360 3358 3361
CONECT 3361 3359 3360
CONECT 3362 3353 3363
CONECT 3363 3364 3362 3366
CONECT 3364 3372 3365 3363
CONECT 3365 3364
CONECT 3366 3363 3367
CONECT 3367 3366 3368 3369
CONECT 3368 3367 3370
CONECT 3369 3367 3371
CONECT 3370 3368 3371
CONECT 3371 3369 3370
CONECT 3372 3373 3364
CONECT 3373 3376 3372 3374
CONECT 3374 3375 3373 3380
CONECT 3375 3374
CONECT 3376 3378 3377 3373
CONECT 3377 3376 3379
CONECT 3378 3376
CONECT 3379 3377
CONECT 3380 3374 3381
CONECT 3381 3380 3382 3384
CONECT 3382 3383 3381 3391
CONECT 3383 3382
CONECT 3384 3381 3385
CONECT 3385 3387 3384 3386
CONECT 3386 3385 3388
CONECT 3387 3389 3385
CONECT 3388 3386 3390
CONECT 3389 3387 3390
CONECT 3390 3389 3388
CONECT 3391 3382 3392
CONECT 3392 3391 3393 3395
CONECT 3393 3402 3392 3394
CONECT 3394 3393
CONECT 3395 3392 3396
CONECT 3396 3395 3397 3398
CONECT 3397 3396 3399
CONECT 3398 3396 3400
CONECT 3399 3397 3401
CONECT 3400 3398 3401
CONECT 3401 3399 3400
CONECT 3402 3403 3393
CONECT 3403 3404 3402 3406
CONECT 3404 3403 3405 3410
CONECT 3405 3404
CONECT 3406 3403 3407
CONECT 3407 3406 3408 3409
CONECT 3408 3407
CONECT 3409 3407
CONECT 3410 3404 3411
CONECT 3411 3412 3414 3410
CONECT 3412 3413 3418 3411
CONECT 3413 3412
CONECT 3414 3415 3411
CONECT 3415 3417 3414 3416
CONECT 3416 3415
CONECT 3417 3415
CONECT 3418 3412 3419 3424
CONECT 3419 3420 3422 3418
CONECT 3420 3419 3421 3425
CONECT 3421 3420
CONECT 3422 3419 3423
CONECT 3423 3422 3424
CONECT 3424 3418 3423
CONECT 3425 3420 3426
CONECT 3426 3427 3425 3429
CONECT 3427 3428 3437 3426
CONECT 3428 3427
CONECT 3429 3426 3430
CONECT 3430 3429 3431 3432
CONECT 3431 3430 3433
CONECT 3432 3430 3434
CONECT 3433 3431 3435
CONECT 3434 3432 3435
CONECT 3435 3433 3434 3436
CONECT 3436 3435
CONECT 3437 3427 3438
CONECT 3438 3439 3441 3437
CONECT 3439 3440 3445 3438
CONECT 3440 3439
CONECT 3441 3443 3438 3442
CONECT 3442 3444 3441
CONECT 3443 3441
CONECT 3444 3442
CONECT 3445 3439 3446
CONECT 3446 3445 3449 3447
CONECT 3447 3446 3448 3453
CONECT 3448 3447
CONECT 3449 3450 3446
CONECT 3450 3452 3449 3451
CONECT 3451 3450
CONECT 3452 3450
CONECT 3453 3447 3454 3459
CONECT 3454 3453 3455 3457
CONECT 3455 3460 3454 3456
CONECT 3456 3455
CONECT 3457 3454 3458
CONECT 3458 3459 3457
CONECT 3459 3453 3458
CONECT 3460 3461 3455
CONECT 3461 3460 3464 3462
CONECT 3462 3461 3463 3468
CONECT 3463 3462
CONECT 3464 3461 3465
CONECT 3465 3464 3466 3467
CONECT 3466 3465
CONECT 3467 3465
CONECT 3468 3462 3469
CONECT 3469 3470 3468 3472
CONECT 3470 3469 3471
CONECT 3471 3470
CONECT 3472 3469 3473
CONECT 3473 3472 3475 3474
CONECT 3474 3473
CONECT 3475 3473
CONECT 3476 3477
CONECT 3477 3476 3480 3478
CONECT 3478 3477 3481 3479
CONECT 3479 3478
CONECT 3480 3477
CONECT 3481 3478 3482
CONECT 3482 3481 3483 3485
CONECT 3483 3482 3484 3490
CONECT 3484 3483
CONECT 3485 3482 3486
CONECT 3486 3485 3487
CONECT 3487 3486 3488
CONECT 3488 3487 3489
CONECT 3489 3488
CONECT 3490 3491 3483
CONECT 3491 3492 3490 3494
CONECT 3492 3493 3491 3495
CONECT 3493 3492
CONECT 3494 3491
CONECT 3495 3492 3496
CONECT 3496 3495 3499 3497
CONECT 3497 3496 3498 3506
CONECT 3498 3497
CONECT 3499 3496 3500
CONECT 3500 3502 3501 3499
CONECT 3501 3500 3503
CONECT 3502 3504 3500
CONECT 3503 3505 3501
CONECT 3504 3502 3505
CONECT 3505 3504 3503
CONECT 3506 3497 3507
CONECT 3507 3506 3508 3510
CONECT 3508 3507 3514 3509
CONECT 3509 3508
CONECT 3510 3507 3512 3511
CONECT 3511 3513 3510
CONECT 3512 3510
CONECT 3513 3511
CONECT 3514 3508 3515
CONECT 3515 3514 3516 3518
CONECT 3516 3523 3515 3517
CONECT 3517 3516
CONECT 3518 3515 3519
CONECT 3519 3520 3518
CONECT 3520 3521 3522 3519
CONECT 3521 3520
CONECT 3522 3520
CONECT 3523 3516 3524
CONECT 3524 3525 3523 3527
CONECT 3525 3526 3532 3524
CONECT 3526 3525
CONECT 3527 3528 3524
CONECT 3528 3529 3527
CONECT 3529 3531 3530 3528
CONECT 3530 3529
CONECT 3531 3529
CONECT 3532 3525 3533
CONECT 3533 3532 3534 3536
CONECT 3534 3533 3535 3539
CONECT 3535 3534
CONECT 3536 3538 3533 3537
CONECT 3537 3536
CONECT 3538 3536
CONECT 3539 3534 3540
CONECT 3540 3539 3543 3541
CONECT 3541 3540 3542 3551
CONECT 3542 3541
CONECT 3543 3540 3544
CONECT 3544 3543 3545 3546
CONECT 3545 3544 3547
CONECT 3546 3544 3548
CONECT 3547 3545 3549
CONECT 3548 3546 3549
CONECT 3549 3547 3548 3550
CONECT 3550 3549
CONECT 3551 3541 3552
CONECT 3552 3553 3555 3551
CONECT 3553 3554 3559 3552
CONECT 3554 3553
CONECT 3555 3556 3552
CONECT 3556 3555 3557 3558
CONECT 3557 3556
CONECT 3558 3556
CONECT 3559 3560 3553
CONECT 3560 3563 3559 3561
CONECT 3561 3562 3560 3564
CONECT 3562 3561
CONECT 3563 3560
CONECT 3564 3565 3561
CONECT 3565 3568 3564 3566
CONECT 3566 3565 3572 3567
CONECT 3567 3566
CONECT 3568 3569 3565 3570
CONECT 3569 3571 3568
CONECT 3570 3568
CONECT 3571 3569
CONECT 3572 3566 3573
CONECT 3573 3572 3574 3576
CONECT 3574 3580 3573 3575
CONECT 3575 3574
CONECT 3576 3573 3577
CONECT 3577 3576 3578
CONECT 3578 3577 3579
CONECT 3579 3578
CONECT 3580 3574 3581
CONECT 3581 3582 3580 3584
CONECT 3582 3594 3581 3583
CONECT 3583 3582
CONECT 3584 3585 3581
CONECT 3585 3584 3586 3587
CONECT 3586 3585 3588
CONECT 3587 3590 3585 3589
CONECT 3588 3589 3586
CONECT 3589 3587 3591 3588
CONECT 3590 3587 3592
CONECT 3591 3589 3593
CONECT 3592 3590 3593
CONECT 3593 3591 3592
CONECT 3594 3582 3595
CONECT 3595 3594 3598 3596
CONECT 3596 3595 3602 3597
CONECT 3597 3596
CONECT 3598 3599 3595
CONECT 3599 3600 3601 3598
CONECT 3600 3599
CONECT 3601 3599
CONECT 3602 3596 3603
CONECT 3603 3602 3606 3604
CONECT 3604 3603 3605 3607
CONECT 3605 3604
CONECT 3606 3603
CONECT 3607 3604 3608
CONECT 3608 3607 3609 3611
CONECT 3609 3615 3608 3610
CONECT 3610 3609
CONECT 3611 3608 3612
CONECT 3612 3611 3613
CONECT 3613 3612 3614
CONECT 3614 3613
CONECT 3615 3616 3609
CONECT 3616 3615 3619 3617
CONECT 3617 3616 3621 3618
CONECT 3618 3617
CONECT 3619 3616 3620
CONECT 3620 3619
CONECT 3621 3617 3622
CONECT 3622 3625 3621 3623
CONECT 3623 3622 3624 3627
CONECT 3624 3623
CONECT 3625 3626 3622
CONECT 3626 3625
CONECT 3627 3623 3628
CONECT 3628 3627 3631 3629
CONECT 3629 3628 3634 3630
CONECT 3630 3629
CONECT 3631 3628 3632 3633
CONECT 3632 3631
CONECT 3633 3631
CONECT 3634 3635 3629
CONECT 3635 3636 3634 3638
CONECT 3636 3635 3637 3642
CONECT 3637 3636
CONECT 3638 3639 3635
CONECT 3639 3640 3638
CONECT 3640 3641 3639
CONECT 3641 3640
CONECT 3642 3636 3643
CONECT 3643 3646 3644 3642
CONECT 3644 3645 3654 3643
CONECT 3645 3644
CONECT 3646 3647 3643
CONECT 3647 3646 3648 3649
CONECT 3648 3647 3650
CONECT 3649 3651 3647
CONECT 3650 3652 3648
CONECT 3651 3652 3649
CONECT 3652 3651 3653 3650
CONECT 3653 3652
CONECT 3654 3644 3655
CONECT 3655 3654 3658 3656
CONECT 3656 3655 3657 3662
CONECT 3657 3656
CONECT 3658 3655 3659
CONECT 3659 3658 3660 3661
CONECT 3660 3659
CONECT 3661 3659
CONECT 3662 3663 3656 3668
CONECT 3663 3664 3662 3666
CONECT 3664 3663 3665 3669
CONECT 3665 3664
CONECT 3666 3663 3667
CONECT 3667 3666 3668
CONECT 3668 3662 3667
CONECT 3669 3664 3670
CONECT 3670 3673 3669 3671
CONECT 3671 3677 3672 3670
CONECT 3672 3671
CONECT 3673 3674 3675 3670
CONECT 3674 3673 3676
CONECT 3675 3673
CONECT 3676 3674
CONECT 3677 3678 3671
CONECT 3678 3681 3677 3679
CONECT 3679 3678 3680 3685
CONECT 3680 3679
CONECT 3681 3678 3682 3683
CONECT 3682 3684 3681
CONECT 3683 3681
CONECT 3684 3682
CONECT 3685 3679 3686
CONECT 3686 3685 3687 3689
CONECT 3687 3686 3697 3688
CONECT 3688 3687
CONECT 3689 3686 3690
CONECT 3690 3689 3691 3692
CONECT 3691 3690 3693
CONECT 3692 3690 3694
CONECT 3693 3691 3695
CONECT 3694 3692 3695
CONECT 3695 3693 3694 3696
CONECT 3696 3695
CONECT 3697 3687 3698
CONECT 3698 3699 3697 3701
CONECT 3699 3703 3700 3698
CONECT 3700 3699
CONECT 3701 3702 3698
CONECT 3702 3701
CONECT 3703 3704 3699
CONECT 3704 3705 3703 3707
CONECT 3705 3704 3706 3709
CONECT 3706 3705
CONECT 3707 3708 3704
CONECT 3708 3707
CONECT 3709 3705 3710
CONECT 3710 3709 3711 3713
CONECT 3711 3710 3712 3717
CONECT 3712 3711
CONECT 3713 3714 3710
CONECT 3714 3715 3716 3713
CONECT 3715 3714
CONECT 3716 3714
CONECT 3717 3711 3718
CONECT 3718 3717 3719 3721
CONECT 3719 3718 3720 3725
CONECT 3720 3719
CONECT 3721 3718 3722
CONECT 3722 3721 3723 3724
CONECT 3723 3722
CONECT 3724 3722
CONECT 3725 3719 3726
CONECT 3726 3725 3729 3727
CONECT 3727 3726 3728 3733
CONECT 3728 3727
CONECT 3729 3730 3726
CONECT 3730 3731 3729 3732
CONECT 3731 3730
CONECT 3732 3730
CONECT 3733 3727 3734
CONECT 3734 3733 3737 3735
CONECT 3735 3734 3736 3744
CONECT 3736 3735
CONECT 3737 3734 3738
CONECT 3738 3737 3739
CONECT 3739 3738 3740
CONECT 3740 3739 3741
CONECT 3741 3740 3742 3743
CONECT 3742 3741
CONECT 3743 3741
CONECT 3744 3735 3745
CONECT 3745 3748 3744 3746
CONECT 3746 3745 3747 3755
CONECT 3747 3746
CONECT 3748 3749 3745
CONECT 3749 3748 3751 3750
CONECT 3750 3749 3752
CONECT 3751 3749 3753
CONECT 3752 3754 3750
CONECT 3753 3751 3754
CONECT 3754 3753 3752
CONECT 3755 3756 3746
CONECT 3756 3759 3757 3755
CONECT 3757 3756 3758 3766
CONECT 3758 3757
CONECT 3759 3760 3756
CONECT 3760 3761 3759
CONECT 3761 3762 3760
CONECT 3762 3761 3763
CONECT 3763 3765 3764 3762
CONECT 3764 3763
CONECT 3765 3763
CONECT 3766 3757 3767
CONECT 3767 3766 3768 3770
CONECT 3768 3774 3767 3769
CONECT 3769 3768
CONECT 3770 3771 3767
CONECT 3771 3773 3772 3770
CONECT 3772 3771
CONECT 3773 3771
CONECT 3774 3775 3768
CONECT 3775 3774 3776
CONECT 3776 3778 3775 3777
CONECT 3777 3776
CONECT 3778 3779 3776
CONECT 3779 3778 3780 3782
CONECT 3780 3779 3781 3789
CONECT 3781 3780
CONECT 3782 3783 3779
CONECT 3783 3784 3785 3782
CONECT 3784 3783 3786
CONECT 3785 3783 3787
CONECT 3786 3784 3788
CONECT 3787 3785 3788
CONECT 3788 3787 3786
CONECT 3789 3790 3780
CONECT 3790 3789 3791 3793
CONECT 3791 3790 3792 3798
CONECT 3792 3791
CONECT 3793 3794 3790
CONECT 3794 3795 3793
CONECT 3795 3794 3796
CONECT 3796 3797 3795
CONECT 3797 3796
CONECT 3798 3791 3799
CONECT 3799 3798 3800 3802
CONECT 3800 3799 3801 3808
CONECT 3801 3800
CONECT 3802 3799 3803
CONECT 3803 3802 3804 3805
CONECT 3804 3803 3806
CONECT 3805 3803 3807
CONECT 3806 3804 3807
CONECT 3807 3805 3806
CONECT 3808 3800 3809
CONECT 3809 3812 3808 3810
CONECT 3810 3813 3809 3811
CONECT 3811 3810
CONECT 3812 3809
CONECT 3813 3814 3810
CONECT 3814 3817 3813 3815
CONECT 3815 3814 3816 3824
CONECT 3816 3815
CONECT 3817 3814 3818
CONECT 3818 3817 3819 3820
CONECT 3819 3818 3821
CONECT 3820 3822 3818
CONECT 3821 3823 3819
CONECT 3822 3823 3820
CONECT 3823 3822 3821
CONECT 3824 3815 3825
CONECT 3825 3826 3824 3828
CONECT 3826 3827 3835 3825
CONECT 3827 3826
CONECT 3828 3825 3829
CONECT 3829 3828 3830
CONECT 3830 3829 3831
CONECT 3831 3830 3832
CONECT 3832 3831 3833 3834
CONECT 3833 3832
CONECT 3834 3832
CONECT 3835 3836 3826
CONECT 3836 3835 3843 3837
CONECT 3837 3836 3838
CONECT 3838 3837 3839
CONECT 3839 3838 3840
CONECT 3840 3839 3841 3842
CONECT 3841 3840
CONECT 3842 3840
CONECT 3843 3836 3844 3845
CONECT 3844 3843
CONECT 3845 3846 3843
CONECT 3846 3849 3845 3847
CONECT 3847 3851 3846 3848
CONECT 3848 3847
CONECT 3849 3846 3850
CONECT 3850 3849
CONECT 3851 3857 3847 3852
CONECT 3852 3853 3851 3855
CONECT 3853 3854 3858 3852
CONECT 3854 3853
CONECT 3855 3856 3852
CONECT 3856 3855 3857
CONECT 3857 3851 3856
CONECT 3858 3853 3859
CONECT 3859 3860 3858 3862
CONECT 3860 3859 3861 3869
CONECT 3861 3860
CONECT 3862 3859 3863
CONECT 3863 3862 3864 3865
CONECT 3864 3866 3863
CONECT 3865 3867 3863
CONECT 3866 3868 3864
CONECT 3867 3868 3865
CONECT 3868 3866 3867
CONECT 3869 3860 3870
CONECT 3870 3871 3869 3873
CONECT 3871 3870 3877 3872
CONECT 3872 3871
CONECT 3873 3874 3870 3875
CONECT 3874 3876 3873
CONECT 3875 3873
CONECT 3876 3874
CONECT 3877 3871 3878
CONECT 3878 3877 3879 3881
CONECT 3879 3878 3880
CONECT 3880 3879
CONECT 3881 3878 3882
CONECT 3882 3881
CONECT 3884 3900 3920 3922
CONECT 3885 3899 3901 3921
CONECT 3886 3921
CONECT 3887 3903
CONECT 3888 3889 3891 3903
CONECT 3889 3888 3905
CONECT 3890 3905 3906
CONECT 3891 3888 3906
CONECT 3892 3893
CONECT 3893 3892 3894 3898
CONECT 3894 3893 3895
CONECT 3895 3894 3896
CONECT 3896 3895 3897
CONECT 3897 3896 3898
CONECT 3898 3893 3897 3899
CONECT 3899 3885 3898 3900
CONECT 3900 3884 3899
CONECT 3901 3885 3920
CONECT 3902 3903 3921 3924
CONECT 3903 3887 3888 3902 3904
CONECT 3904 3903
CONECT 3905 3889 3890 3908
CONECT 3906 3890 3891 3907
CONECT 3907 3906 3914 3915 3916
CONECT 3908 3905 3917 3918 3919
CONECT 3909 3910 3922
CONECT 3910 3909 3923
CONECT 3911 3923 3912
CONECT 3912 3911 3922
CONECT 3913 3923
CONECT 3914 3907
CONECT 3915 3907
CONECT 3916 3907
CONECT 3917 3908
CONECT 3918 3908
CONECT 3919 3908
CONECT 3920 3884 3901
CONECT 3921 3885 3886 3902
CONECT 3922 3884 3909 3912
CONECT 3923 3910 3911 3913
CONECT 3924 3902
MASTER        3    0    0    0    0    0    0    0 3923    2 3923    0
END
