# Supplementary material for: Carbohydrate-Based NK1R Antagonists with Broad-Spectrum Anticancer Activity
Source: J Med Chem. 2021 Jul 8;64(14):10350–70. doi: 10.1021/acs.jmedchem.1c00793 (PMC8529873; doi:10.1021/acs.jmedchem.1c00793)
Supplement: Supplementary file 9 — jm1c00793_si_009.pdb [file jm1c00793_si_009.pdb]

REMARK   4
REMARK   4 File created by VEGA ZZ 3.2.1
REMARK   4
ATOM      1  N   PRO A  28     -18.926   0.109  20.472  1.00  0.00      A1   N
ATOM      2  CA  PRO A  28     -19.932   0.061  21.539  1.00  0.00      A1   C
ATOM      3  C   PRO A  28     -19.741   1.186  22.554  1.00  0.00      A1   C
ATOM      4  O   PRO A  28     -19.055   1.001  23.560  1.00  0.00      A1   O
ATOM      5  CB  PRO A  28     -19.695  -1.308  22.178  1.00  0.00      A1   C
ATOM      6  CG  PRO A  28     -18.247  -1.582  21.935  1.00  0.00      A1   C
ATOM      7  CD  PRO A  28     -17.912  -0.951  20.613  1.00  0.00      A1   C
ATOM      8  N   ALA A  29     -20.355   2.342  22.283  1.00  0.00      A1   N
ATOM      9  CA  ALA A  29     -20.089   3.533  23.084  1.00  0.00      A1   C
ATOM     10  C   ALA A  29     -20.512   3.363  24.539  1.00  0.00      A1   C
ATOM     11  O   ALA A  29     -19.890   3.949  25.434  1.00  0.00      A1   O
ATOM     12  CB  ALA A  29     -20.790   4.744  22.468  1.00  0.00      A1   C
ATOM     13  N   TRP A  30     -21.565   2.583  24.801  1.00  0.00      A1   N
ATOM     14  CA  TRP A  30     -21.995   2.386  26.184  1.00  0.00      A1   C
ATOM     15  C   TRP A  30     -20.938   1.644  26.994  1.00  0.00      A1   C
ATOM     16  O   TRP A  30     -20.723   1.944  28.177  1.00  0.00      A1   O
ATOM     17  CB  TRP A  30     -23.330   1.639  26.219  1.00  0.00      A1   C
ATOM     18  CG  TRP A  30     -23.303   0.297  25.549  1.00  0.00      A1   C
ATOM     19  CD1 TRP A  30     -23.409   0.044  24.211  1.00  0.00      A1   C
ATOM     20  CD2 TRP A  30     -23.177  -0.979  26.188  1.00  0.00      A1   C
ATOM     21  NE1 TRP A  30     -23.349  -1.309  23.978  1.00  0.00      A1   N
ATOM     22  CE2 TRP A  30     -23.208  -1.960  25.176  1.00  0.00      A1   C
ATOM     23  CE3 TRP A  30     -23.038  -1.388  27.518  1.00  0.00      A1   C
ATOM     24  CZ2 TRP A  30     -23.105  -3.322  25.452  1.00  0.00      A1   C
ATOM     25  CZ3 TRP A  30     -22.935  -2.742  27.791  1.00  0.00      A1   C
ATOM     26  CH2 TRP A  30     -22.970  -3.692  26.762  1.00  0.00      A1   C
ATOM     27  N   GLN A  31     -20.244   0.690  26.366  1.00  0.00      A1   N
ATOM     28  CA  GLN A  31     -19.145   0.022  27.051  1.00  0.00      A1   C
ATOM     29  C   GLN A  31     -18.017   0.999  27.348  1.00  0.00      A1   C
ATOM     30  O   GLN A  31     -17.377   0.920  28.404  1.00  0.00      A1   O
ATOM     31  CB  GLN A  31     -18.628  -1.147  26.213  1.00  0.00      A1   C
ATOM     32  CG  GLN A  31     -19.636  -2.253  25.966  1.00  0.00      A1   C
ATOM     33  CD  GLN A  31     -18.980  -3.512  25.433  1.00  0.00      A1   C
ATOM     34  OE1 GLN A  31     -17.907  -3.905  25.890  1.00  0.00      A1   O
ATOM     35  NE2 GLN A  31     -19.617  -4.145  24.455  1.00  0.00      A1   N
ATOM     36  N   ILE A  32     -17.778   1.947  26.439  1.00  0.00      A1   N
ATOM     37  CA  ILE A  32     -16.748   2.952  26.677  1.00  0.00      A1   C
ATOM     38  C   ILE A  32     -17.143   3.854  27.838  1.00  0.00      A1   C
ATOM     39  O   ILE A  32     -16.300   4.244  28.655  1.00  0.00      A1   O
ATOM     40  CB  ILE A  32     -16.485   3.758  25.392  1.00  0.00      A1   C
ATOM     41  CG1 ILE A  32     -16.063   2.823  24.258  1.00  0.00      A1   C
ATOM     42  CG2 ILE A  32     -15.427   4.826  25.632  1.00  0.00      A1   C
ATOM     43  CD1 ILE A  32     -14.894   1.928  24.607  1.00  0.00      A1   C
ATOM     44  N   VAL A  33     -18.436   4.168  27.955  1.00  0.00      A1   N
ATOM     45  CA  VAL A  33     -18.893   4.995  29.067  1.00  0.00      A1   C
ATOM     46  C   VAL A  33     -18.713   4.257  30.389  1.00  0.00      A1   C
ATOM     47  O   VAL A  33     -18.237   4.831  31.381  1.00  0.00      A1   O
ATOM     48  CB  VAL A  33     -20.358   5.418  28.847  1.00  0.00      A1   C
ATOM     49  CG1 VAL A  33     -20.901   6.124  30.080  1.00  0.00      A1   C
ATOM     50  CG2 VAL A  33     -20.474   6.313  27.624  1.00  0.00      A1   C
ATOM     51  N   LEU A  34     -19.066   2.969  30.420  1.00  0.00      A1   N
ATOM     52  CA  LEU A  34     -18.907   2.199  31.652  1.00  0.00      A1   C
ATOM     53  C   LEU A  34     -17.436   2.051  32.028  1.00  0.00      A1   C
ATOM     54  O   LEU A  34     -17.074   2.135  33.211  1.00  0.00      A1   O
ATOM     55  CB  LEU A  34     -19.565   0.828  31.500  1.00  0.00      A1   C
ATOM     56  CG  LEU A  34     -21.070   0.820  31.227  1.00  0.00      A1   C
ATOM     57  CD1 LEU A  34     -21.560  -0.598  30.984  1.00  0.00      A1   C
ATOM     58  CD2 LEU A  34     -21.832   1.465  32.375  1.00  0.00      A1   C
ATOM     59  N   TRP A  35     -16.565   1.862  31.031  1.00  0.00      A1   N
ATOM     60  CA  TRP A  35     -15.140   1.756  31.318  1.00  0.00      A1   C
ATOM     61  C   TRP A  35     -14.581   3.073  31.836  1.00  0.00      A1   C
ATOM     62  O   TRP A  35     -13.754   3.082  32.759  1.00  0.00      A1   O
ATOM     63  CB  TRP A  35     -14.376   1.315  30.070  1.00  0.00      A1   C
ATOM     64  CG  TRP A  35     -14.390  -0.159  29.822  1.00  0.00      A1   C
ATOM     65  CD1 TRP A  35     -14.937  -0.807  28.751  1.00  0.00      A1   C
ATOM     66  CD2 TRP A  35     -13.827  -1.175  30.660  1.00  0.00      A1   C
ATOM     67  NE1 TRP A  35     -14.747  -2.161  28.870  1.00  0.00      A1   N
ATOM     68  CE2 TRP A  35     -14.070  -2.414  30.034  1.00  0.00      A1   C
ATOM     69  CE3 TRP A  35     -13.143  -1.158  31.880  1.00  0.00      A1   C
ATOM     70  CZ2 TRP A  35     -13.654  -3.622  30.586  1.00  0.00      A1   C
ATOM     71  CZ3 TRP A  35     -12.731  -2.359  32.427  1.00  0.00      A1   C
ATOM     72  CH2 TRP A  35     -12.988  -3.574  31.780  1.00  0.00      A1   C
ATOM     73  N   ALA A  36     -15.030   4.197  31.266  1.00  0.00      A1   N
ATOM     74  CA  ALA A  36     -14.563   5.488  31.751  1.00  0.00      A1   C
ATOM     75  C   ALA A  36     -15.023   5.727  33.182  1.00  0.00      A1   C
ATOM     76  O   ALA A  36     -14.278   6.281  34.000  1.00  0.00      A1   O
ATOM     77  CB  ALA A  36     -15.054   6.603  30.830  1.00  0.00      A1   C
ATOM     78  N   ALA A  37     -16.228   5.259  33.520  1.00  0.00      A1   N
ATOM     79  CA  ALA A  37     -16.696   5.391  34.895  1.00  0.00      A1   C
ATOM     80  C   ALA A  37     -15.856   4.549  35.849  1.00  0.00      A1   C
ATOM     81  O   ALA A  37     -15.487   5.012  36.937  1.00  0.00      A1   O
ATOM     82  CB  ALA A  37     -18.171   5.002  34.986  1.00  0.00      A1   C
ATOM     83  N   ALA A  38     -15.519   3.320  35.447  1.00  0.00      A1   N
ATOM     84  CA  ALA A  38     -14.709   2.472  36.319  1.00  0.00      A1   C
ATOM     85  C   ALA A  38     -13.316   3.062  36.528  1.00  0.00      A1   C
ATOM     86  O   ALA A  38     -12.785   3.067  37.651  1.00  0.00      A1   O
ATOM     87  CB  ALA A  38     -14.618   1.062  35.736  1.00  0.00      A1   C
ATOM     88  N   TYR A  39     -12.720   3.592  35.459  1.00  0.00      A1   N
ATOM     89  CA  TYR A  39     -11.391   4.180  35.582  1.00  0.00      A1   C
ATOM     90  C   TYR A  39     -11.415   5.446  36.435  1.00  0.00      A1   C
ATOM     91  O   TYR A  39     -10.488   5.693  37.221  1.00  0.00      A1   O
ATOM     92  CB  TYR A  39     -10.818   4.454  34.189  1.00  0.00      A1   C
ATOM     93  CG  TYR A  39     -10.131   3.249  33.574  1.00  0.00      A1   C
ATOM     94  CD1 TYR A  39     -10.867   2.182  33.066  1.00  0.00      A1   C
ATOM     95  CD2 TYR A  39      -8.743   3.177  33.512  1.00  0.00      A1   C
ATOM     96  CE1 TYR A  39     -10.237   1.080  32.508  1.00  0.00      A1   C
ATOM     97  CE2 TYR A  39      -8.106   2.081  32.957  1.00  0.00      A1   C
ATOM     98  CZ  TYR A  39      -8.856   1.037  32.456  1.00  0.00      A1   C
ATOM     99  OH  TYR A  39      -8.222  -0.053  31.906  1.00  0.00      A1   O
ATOM    100  N   THR A  40     -12.471   6.258  36.312  1.00  0.00      A1   N
ATOM    101  CA  THR A  40     -12.579   7.424  37.183  1.00  0.00      A1   C
ATOM    102  C   THR A  40     -12.791   7.025  38.637  1.00  0.00      A1   C
ATOM    103  O   THR A  40     -12.324   7.726  39.544  1.00  0.00      A1   O
ATOM    104  CB  THR A  40     -13.711   8.343  36.723  1.00  0.00      A1   C
ATOM    105  OG1 THR A  40     -14.920   7.586  36.586  1.00  0.00      A1   O
ATOM    106  CG2 THR A  40     -13.370   8.996  35.394  1.00  0.00      A1   C
ATOM    107  N   VAL A  41     -13.491   5.914  38.885  1.00  0.00      A1   N
ATOM    108  CA  VAL A  41     -13.617   5.438  40.260  1.00  0.00      A1   C
ATOM    109  C   VAL A  41     -12.247   5.070  40.810  1.00  0.00      A1   C
ATOM    110  O   VAL A  41     -11.914   5.394  41.961  1.00  0.00      A1   O
ATOM    111  CB  VAL A  41     -14.599   4.254  40.337  1.00  0.00      A1   C
ATOM    112  CG1 VAL A  41     -14.471   3.540  41.674  1.00  0.00      A1   C
ATOM    113  CG2 VAL A  41     -16.025   4.738  40.134  1.00  0.00      A1   C
ATOM    114  N   ILE A  42     -11.404   4.451  39.975  1.00  0.00      A1   N
ATOM    115  CA  ILE A  42     -10.027   4.188  40.396  1.00  0.00      A1   C
ATOM    116  C   ILE A  42      -9.338   5.490  40.781  1.00  0.00      A1   C
ATOM    117  O   ILE A  42      -8.753   5.611  41.866  1.00  0.00      A1   O
ATOM    118  CB  ILE A  42      -9.232   3.470  39.293  1.00  0.00      A1   C
ATOM    119  CG1 ILE A  42      -9.683   2.023  39.119  1.00  0.00      A1   C
ATOM    120  CG2 ILE A  42      -7.740   3.515  39.611  1.00  0.00      A1   C
ATOM    121  CD1 ILE A  42      -8.827   1.268  38.113  1.00  0.00      A1   C
ATOM    122  N   VAL A  43      -9.409   6.489  39.897  1.00  0.00      A1   N
ATOM    123  CA  VAL A  43      -8.652   7.721  40.118  1.00  0.00      A1   C
ATOM    124  C   VAL A  43      -9.082   8.385  41.421  1.00  0.00      A1   C
ATOM    125  O   VAL A  43      -8.248   8.726  42.275  1.00  0.00      A1   O
ATOM    126  CB  VAL A  43      -8.816   8.681  38.926  1.00  0.00      A1   C
ATOM    127  CG1 VAL A  43      -8.061   9.978  39.185  1.00  0.00      A1   C
ATOM    128  CG2 VAL A  43      -8.336   8.034  37.649  1.00  0.00      A1   C
ATOM    129  N   VAL A  44     -10.394   8.559  41.603  1.00  0.00      A1   N
ATOM    130  CA  VAL A  44     -10.872   9.313  42.757  1.00  0.00      A1   C
ATOM    131  C   VAL A  44     -10.617   8.545  44.049  1.00  0.00      A1   C
ATOM    132  O   VAL A  44     -10.149   9.123  45.042  1.00  0.00      A1   O
ATOM    133  CB  VAL A  44     -12.359   9.687  42.586  1.00  0.00      A1   C
ATOM    134  CG1 VAL A  44     -12.552  10.518  41.323  1.00  0.00      A1   C
ATOM    135  CG2 VAL A  44     -13.246   8.452  42.549  1.00  0.00      A1   C
ATOM    136  N   THR A  45     -10.880   7.231  44.059  1.00  0.00      A1   N
ATOM    137  CA  THR A  45     -10.677   6.477  45.287  1.00  0.00      A1   C
ATOM    138  C   THR A  45      -9.206   6.453  45.669  1.00  0.00      A1   C
ATOM    139  O   THR A  45      -8.860   6.648  46.841  1.00  0.00      A1   O
ATOM    140  CB  THR A  45     -11.209   5.055  45.133  1.00  0.00      A1   C
ATOM    141  OG1 THR A  45     -12.538   5.095  44.598  1.00  0.00      A1   O
ATOM    142  CG2 THR A  45     -11.229   4.348  46.485  1.00  0.00      A1   C
ATOM    143  N   SER A  46      -8.320   6.281  44.683  1.00  0.00      A1   N
ATOM    144  CA  SER A  46      -6.897   6.229  44.988  1.00  0.00      A1   C
ATOM    145  C   SER A  46      -6.402   7.563  45.524  1.00  0.00      A1   C
ATOM    146  O   SER A  46      -5.737   7.605  46.567  1.00  0.00      A1   O
ATOM    147  CB  SER A  46      -6.109   5.819  43.746  1.00  0.00      A1   C
ATOM    148  OG  SER A  46      -4.717   5.813  44.010  1.00  0.00      A1   O
ATOM    149  N   VAL A  47      -6.758   8.668  44.862  1.00  0.00      A1   N
ATOM    150  CA  VAL A  47      -6.264   9.966  45.311  1.00  0.00      A1   C
ATOM    151  C   VAL A  47      -6.784  10.280  46.709  1.00  0.00      A1   C
ATOM    152  O   VAL A  47      -6.009  10.629  47.609  1.00  0.00      A1   O
ATOM    153  CB  VAL A  47      -6.637  11.070  44.306  1.00  0.00      A1   C
ATOM    154  CG1 VAL A  47      -6.247  12.436  44.852  1.00  0.00      A1   C
ATOM    155  CG2 VAL A  47      -5.947  10.819  42.970  1.00  0.00      A1   C
ATOM    156  N   VAL A  48      -8.091  10.106  46.932  1.00  0.00      A1   N
ATOM    157  CA  VAL A  48      -8.663  10.479  48.223  1.00  0.00      A1   C
ATOM    158  C   VAL A  48      -8.098   9.607  49.336  1.00  0.00      A1   C
ATOM    159  O   VAL A  48      -7.635  10.115  50.366  1.00  0.00      A1   O
ATOM    160  CB  VAL A  48     -10.199  10.404  48.176  1.00  0.00      A1   C
ATOM    161  CG1 VAL A  48     -10.775  10.541  49.577  1.00  0.00      A1   C
ATOM    162  CG2 VAL A  48     -10.755  11.489  47.263  1.00  0.00      A1   C
ATOM    163  N   GLY A  49      -8.096   8.285  49.142  1.00  0.00      A1   N
ATOM    164  CA  GLY A  49      -7.669   7.409  50.216  1.00  0.00      A1   C
ATOM    165  C   GLY A  49      -6.189   7.529  50.517  1.00  0.00      A1   C
ATOM    166  O   GLY A  49      -5.784   7.517  51.683  1.00  0.00      A1   O
ATOM    167  N   ASN A  50      -5.359   7.693  49.482  1.00  0.00      A1   N
ATOM    168  CA  ASN A  50      -3.931   7.804  49.744  1.00  0.00      A1   C
ATOM    169  C   ASN A  50      -3.569   9.160  50.338  1.00  0.00      A1   C
ATOM    170  O   ASN A  50      -2.669   9.236  51.186  1.00  0.00      A1   O
ATOM    171  CB  ASN A  50      -3.140   7.516  48.469  1.00  0.00      A1   C
ATOM    172  CG  ASN A  50      -3.046   6.027  48.177  1.00  0.00      A1   C
ATOM    173  OD1 ASN A  50      -2.398   5.281  48.914  1.00  0.00      A1   O
ATOM    174  ND2 ASN A  50      -3.704   5.585  47.110  1.00  0.00      A1   N
ATOM    175  N   VAL A  51      -4.268  10.233  49.950  1.00  0.00      A1   N
ATOM    176  CA  VAL A  51      -4.025  11.516  50.600  1.00  0.00      A1   C
ATOM    177  C   VAL A  51      -4.446  11.459  52.062  1.00  0.00      A1   C
ATOM    178  O   VAL A  51      -3.747  11.976  52.941  1.00  0.00      A1   O
ATOM    179  CB  VAL A  51      -4.747  12.651  49.847  1.00  0.00      A1   C
ATOM    180  CG1 VAL A  51      -4.815  13.904  50.709  1.00  0.00      A1   C
ATOM    181  CG2 VAL A  51      -4.041  12.952  48.537  1.00  0.00      A1   C
ATOM    182  N   VAL A  52      -5.576  10.805  52.354  1.00  0.00      A1   N
ATOM    183  CA  VAL A  52      -6.004  10.698  53.745  1.00  0.00      A1   C
ATOM    184  C   VAL A  52      -5.036   9.835  54.542  1.00  0.00      A1   C
ATOM    185  O   VAL A  52      -4.783  10.106  55.719  1.00  0.00      A1   O
ATOM    186  CB  VAL A  52      -7.448  10.163  53.824  1.00  0.00      A1   C
ATOM    187  CG1 VAL A  52      -7.822   9.831  55.262  1.00  0.00      A1   C
ATOM    188  CG2 VAL A  52      -8.415  11.185  53.261  1.00  0.00      A1   C
ATOM    189  N   VAL A  53      -4.446   8.816  53.914  1.00  0.00      A1   N
ATOM    190  CA  VAL A  53      -3.451   8.005  54.610  1.00  0.00      A1   C
ATOM    191  C   VAL A  53      -2.210   8.834  54.927  1.00  0.00      A1   C
ATOM    192  O   VAL A  53      -1.656   8.762  56.037  1.00  0.00      A1   O
ATOM    193  CB  VAL A  53      -3.106   6.762  53.769  1.00  0.00      A1   C
ATOM    194  CG1 VAL A  53      -1.746   6.203  54.155  1.00  0.00      A1   C
ATOM    195  CG2 VAL A  53      -4.182   5.703  53.923  1.00  0.00      A1   C
ATOM    196  N   MET A  54      -1.762   9.646  53.964  1.00  0.00      A1   N
ATOM    197  CA  MET A  54      -0.605  10.497  54.215  1.00  0.00      A1   C
ATOM    198  C   MET A  54      -0.899  11.516  55.308  1.00  0.00      A1   C
ATOM    199  O   MET A  54      -0.025  11.828  56.125  1.00  0.00      A1   O
ATOM    200  CB  MET A  54      -0.173  11.196  52.924  1.00  0.00      A1   C
ATOM    201  CG  MET A  54       0.381  10.246  51.870  1.00  0.00      A1   C
ATOM    202  SD  MET A  54       0.974  11.073  50.381  1.00  0.00      A1   S
ATOM    203  CE  MET A  54      -0.560  11.672  49.682  1.00  0.00      A1   C
ATOM    204  N   TRP A  55      -2.136  12.018  55.363  1.00  0.00      A1   N
ATOM    205  CA  TRP A  55      -2.502  12.939  56.436  1.00  0.00      A1   C
ATOM    206  C   TRP A  55      -2.537  12.231  57.784  1.00  0.00      A1   C
ATOM    207  O   TRP A  55      -2.081  12.780  58.793  1.00  0.00      A1   O
ATOM    208  CB  TRP A  55      -3.856  13.584  56.144  1.00  0.00      A1   C
ATOM    209  CG  TRP A  55      -4.407  14.360  57.309  1.00  0.00      A1   C
ATOM    210  CD1 TRP A  55      -4.133  15.657  57.628  1.00  0.00      A1   C
ATOM    211  CD2 TRP A  55      -5.319  13.886  58.312  1.00  0.00      A1   C
ATOM    212  NE1 TRP A  55      -4.817  16.022  58.764  1.00  0.00      A1   N
ATOM    213  CE2 TRP A  55      -5.552  14.953  59.204  1.00  0.00      A1   C
ATOM    214  CE3 TRP A  55      -5.958  12.664  58.542  1.00  0.00      A1   C
ATOM    215  CZ2 TRP A  55      -6.400  14.836  60.308  1.00  0.00      A1   C
ATOM    216  CZ3 TRP A  55      -6.800  12.549  59.640  1.00  0.00      A1   C
ATOM    217  CH2 TRP A  55      -7.012  13.629  60.509  1.00  0.00      A1   C
ATOM    218  N   ILE A  56      -3.064  11.006  57.816  1.00  0.00      A1   N
ATOM    219  CA  ILE A  56      -3.154  10.267  59.071  1.00  0.00      A1   C
ATOM    220  C   ILE A  56      -1.765  10.019  59.633  1.00  0.00      A1   C
ATOM    221  O   ILE A  56      -1.526  10.181  60.836  1.00  0.00      A1   O
ATOM    222  CB  ILE A  56      -3.913   8.944  58.854  1.00  0.00      A1   C
ATOM    223  CG1 ILE A  56      -5.403   9.197  58.620  1.00  0.00      A1   C
ATOM    224  CG2 ILE A  56      -3.701   7.999  60.031  1.00  0.00      A1   C
ATOM    225  CD1 ILE A  56      -6.128   7.999  58.032  1.00  0.00      A1   C
ATOM    226  N   ILE A  57      -0.817   9.667  58.768  1.00  0.00      A1   N
ATOM    227  CA  ILE A  57       0.514   9.335  59.264  1.00  0.00      A1   C
ATOM    228  C   ILE A  57       1.307  10.595  59.595  1.00  0.00      A1   C
ATOM    229  O   ILE A  57       1.880  10.714  60.684  1.00  0.00      A1   O
ATOM    230  CB  ILE A  57       1.259   8.451  58.250  1.00  0.00      A1   C
ATOM    231  CG1 ILE A  57       0.552   7.098  58.106  1.00  0.00      A1   C
ATOM    232  CG2 ILE A  57       2.711   8.278  58.668  1.00  0.00      A1   C
ATOM    233  CD1 ILE A  57       1.221   6.143  57.139  1.00  0.00      A1   C
ATOM    234  N   LEU A  58       1.339  11.562  58.673  1.00  0.00      A1   N
ATOM    235  CA  LEU A  58       2.237  12.703  58.821  1.00  0.00      A1   C
ATOM    236  C   LEU A  58       1.757  13.713  59.856  1.00  0.00      A1   C
ATOM    237  O   LEU A  58       2.584  14.337  60.530  1.00  0.00      A1   O
ATOM    238  CB  LEU A  58       2.430  13.397  57.469  1.00  0.00      A1   C
ATOM    239  CG  LEU A  58       3.142  12.592  56.376  1.00  0.00      A1   C
ATOM    240  CD1 LEU A  58       3.172  13.369  55.072  1.00  0.00      A1   C
ATOM    241  CD2 LEU A  58       4.553  12.219  56.809  1.00  0.00      A1   C
ATOM    242  N   ALA A  59       0.446  13.895  60.002  1.00  0.00      A1   N
ATOM    243  CA  ALA A  59      -0.079  14.934  60.881  1.00  0.00      A1   C
ATOM    244  C   ALA A  59      -0.185  14.501  62.338  1.00  0.00      A1   C
ATOM    245  O   ALA A  59      -0.529  15.332  63.186  1.00  0.00      A1   O
ATOM    246  CB  ALA A  59      -1.450  15.405  60.388  1.00  0.00      A1   C
ATOM    247  N   HIS A  60       0.092  13.239  62.656  1.00  0.00      A1   N
ATOM    248  CA  HIS A  60      -0.053  12.725  64.013  1.00  0.00      A1   C
ATOM    249  C   HIS A  60       1.274  12.132  64.465  1.00  0.00      A1   C
ATOM    250  O   HIS A  60       1.764  11.169  63.866  1.00  0.00      A1   O
ATOM    251  CB  HIS A  60      -1.177  11.690  64.082  1.00  0.00      A1   C
ATOM    252  CG  HIS A  60      -2.498  12.210  63.604  1.00  0.00      A1   C
ATOM    253  ND1 HIS A  60      -2.814  12.327  62.267  1.00  0.00      A1   N
ATOM    254  CD2 HIS A  60      -3.577  12.664  64.285  1.00  0.00      A1   C
ATOM    255  CE1 HIS A  60      -4.032  12.821  62.145  1.00  0.00      A1   C
ATOM    256  NE2 HIS A  60      -4.518  13.035  63.355  1.00  0.00      A1   N
ATOM    257  N   LYS A  61       1.836  12.697  65.539  1.00  0.00      A1   N
ATOM    258  CA  LYS A  61       3.187  12.337  65.960  1.00  0.00      A1   C
ATOM    259  C   LYS A  61       3.293  10.871  66.356  1.00  0.00      A1   C
ATOM    260  O   LYS A  61       4.356  10.261  66.188  1.00  0.00      A1   O
ATOM    261  CB  LYS A  61       3.623  13.231  67.124  1.00  0.00      A1   C
ATOM    262  CG  LYS A  61       3.799  14.695  66.751  1.00  0.00      A1   C
ATOM    263  CD  LYS A  61       4.037  15.563  67.977  1.00  0.00      A1   C
ATOM    264  CE  LYS A  61       4.658  16.898  67.592  1.00  0.00      A1   C
ATOM    265  NZ  LYS A  61       4.022  17.487  66.379  1.00  0.00      A1   N
ATOM    266  N   ARG A  62       2.213  10.288  66.881  1.00  0.00      A1   N
ATOM    267  CA  ARG A  62       2.249   8.875  67.242  1.00  0.00      A1   C
ATOM    268  C   ARG A  62       2.425   7.986  66.018  1.00  0.00      A1   C
ATOM    269  O   ARG A  62       2.971   6.882  66.128  1.00  0.00      A1   O
ATOM    270  CB  ARG A  62       0.974   8.486  67.992  1.00  0.00      A1   C
ATOM    271  CG  ARG A  62       0.849   9.089  69.383  1.00  0.00      A1   C
ATOM    272  CD  ARG A  62      -0.431   8.625  70.061  1.00  0.00      A1   C
ATOM    273  NE  ARG A  62      -0.536   9.103  71.436  1.00  0.00      A1   N
ATOM    274  CZ  ARG A  62      -1.557   8.832  72.243  1.00  0.00      A1   C
ATOM    275  NH1 ARG A  62      -2.564   8.084  71.814  1.00  0.00      A1   N
ATOM    276  NH2 ARG A  62      -1.570   9.308  73.481  1.00  0.00      A1   N
ATOM    277  N   MET A  63       1.970   8.444  64.850  1.00  0.00      A1   N
ATOM    278  CA  MET A  63       2.003   7.630  63.642  1.00  0.00      A1   C
ATOM    279  C   MET A  63       3.347   7.655  62.927  1.00  0.00      A1   C
ATOM    280  O   MET A  63       3.529   6.887  61.979  1.00  0.00      A1   O
ATOM    281  CB  MET A  63       0.906   8.078  62.670  1.00  0.00      A1   C
ATOM    282  CG  MET A  63      -0.507   7.858  63.183  1.00  0.00      A1   C
ATOM    283  SD  MET A  63      -0.862   6.128  63.560  1.00  0.00      A1   S
ATOM    284  CE  MET A  63      -0.822   5.397  61.924  1.00  0.00      A1   C
ATOM    285  N   ARG A  64       4.289   8.501  63.342  1.00  0.00      A1   N
ATOM    286  CA  ARG A  64       5.550   8.652  62.613  1.00  0.00      A1   C
ATOM    287  C   ARG A  64       6.513   7.559  63.058  1.00  0.00      A1   C
ATOM    288  O   ARG A  64       7.319   7.737  63.973  1.00  0.00      A1   O
ATOM    289  CB  ARG A  64       6.136  10.041  62.824  1.00  0.00      A1   C
ATOM    290  CG  ARG A  64       5.213  11.161  62.391  1.00  0.00      A1   C
ATOM    291  CD  ARG A  64       5.980  12.451  62.179  1.00  0.00      A1   C
ATOM    292  NE  ARG A  64       5.085  13.598  62.067  1.00  0.00      A1   N
ATOM    293  CZ  ARG A  64       4.939  14.521  63.011  1.00  0.00      A1   C
ATOM    294  NH1 ARG A  64       5.643  14.437  64.132  1.00  0.00      A1   N
ATOM    295  NH2 ARG A  64       4.101  15.532  62.831  1.00  0.00      A1   N
ATOM    296  N   THR A  65       6.430   6.413  62.393  1.00  0.00      A1   N
ATOM    297  CA  THR A  65       7.310   5.279  62.624  1.00  0.00      A1   C
ATOM    298  C   THR A  65       7.998   4.900  61.317  1.00  0.00      A1   C
ATOM    299  O   THR A  65       7.657   5.398  60.240  1.00  0.00      A1   O
ATOM    300  CB  THR A  65       6.536   4.078  63.186  1.00  0.00      A1   C
ATOM    301  OG1 THR A  65       5.612   3.597  62.200  1.00  0.00      A1   O
ATOM    302  CG2 THR A  65       5.764   4.475  64.439  1.00  0.00      A1   C
ATOM    303  N   VAL A  66       8.984   4.006  61.430  1.00  0.00      A1   N
ATOM    304  CA  VAL A  66       9.682   3.490  60.252  1.00  0.00      A1   C
ATOM    305  C   VAL A  66       8.686   2.889  59.265  1.00  0.00      A1   C
ATOM    306  O   VAL A  66       8.645   3.250  58.073  1.00  0.00      A1   O
ATOM    307  CB  VAL A  66      10.730   2.450  60.692  1.00  0.00      A1   C
ATOM    308  CG1 VAL A  66      11.201   1.614  59.512  1.00  0.00      A1   C
ATOM    309  CG2 VAL A  66      11.896   3.126  61.414  1.00  0.00      A1   C
ATOM    310  N   THR A  67       7.834   1.993  59.769  1.00  0.00      A1   N
ATOM    311  CA  THR A  67       6.873   1.304  58.921  1.00  0.00      A1   C
ATOM    312  C   THR A  67       5.916   2.289  58.268  1.00  0.00      A1   C
ATOM    313  O   THR A  67       5.647   2.201  57.063  1.00  0.00      A1   O
ATOM    314  CB  THR A  67       6.104   0.276  59.756  1.00  0.00      A1   C
ATOM    315  OG1 THR A  67       6.956  -0.841  60.043  1.00  0.00      A1   O
ATOM    316  CG2 THR A  67       4.854  -0.204  59.028  1.00  0.00      A1   C
ATOM    317  N   ASN A  68       5.425   3.259  59.040  1.00  0.00      A1   N
ATOM    318  CA  ASN A  68       4.496   4.233  58.486  1.00  0.00      A1   C
ATOM    319  C   ASN A  68       5.169   5.164  57.487  1.00  0.00      A1   C
ATOM    320  O   ASN A  68       4.505   5.651  56.569  1.00  0.00      A1   O
ATOM    321  CB  ASN A  68       3.839   5.035  59.606  1.00  0.00      A1   C
ATOM    322  CG  ASN A  68       2.791   4.238  60.354  1.00  0.00      A1   C
ATOM    323  OD1 ASN A  68       2.202   3.300  59.813  1.00  0.00      A1   O
ATOM    324  ND2 ASN A  68       2.550   4.608  61.604  1.00  0.00      A1   N
ATOM    325  N   TYR A  69       6.470   5.429  57.636  1.00  0.00      A1   N
ATOM    326  CA  TYR A  69       7.149   6.246  56.634  1.00  0.00      A1   C
ATOM    327  C   TYR A  69       7.231   5.512  55.305  1.00  0.00      A1   C
ATOM    328  O   TYR A  69       6.974   6.100  54.242  1.00  0.00      A1   O
ATOM    329  CB  TYR A  69       8.546   6.640  57.108  1.00  0.00      A1   C
ATOM    330  CG  TYR A  69       8.576   7.875  57.976  1.00  0.00      A1   C
ATOM    331  CD1 TYR A  69       7.402   8.467  58.423  1.00  0.00      A1   C
ATOM    332  CD2 TYR A  69       9.780   8.457  58.340  1.00  0.00      A1   C
ATOM    333  CE1 TYR A  69       7.431   9.599  59.217  1.00  0.00      A1   C
ATOM    334  CE2 TYR A  69       9.819   9.587  59.130  1.00  0.00      A1   C
ATOM    335  CZ  TYR A  69       8.643  10.155  59.565  1.00  0.00      A1   C
ATOM    336  OH  TYR A  69       8.680  11.282  60.352  1.00  0.00      A1   O
ATOM    337  N   PHE A  70       7.557   4.215  55.342  1.00  0.00      A1   N
ATOM    338  CA  PHE A  70       7.538   3.463  54.092  1.00  0.00      A1   C
ATOM    339  C   PHE A  70       6.126   3.390  53.517  1.00  0.00      A1   C
ATOM    340  O   PHE A  70       5.936   3.462  52.293  1.00  0.00      A1   O
ATOM    341  CB  PHE A  70       8.116   2.065  54.301  1.00  0.00      A1   C
ATOM    342  CG  PHE A  70       9.603   2.048  54.489  1.00  0.00      A1   C
ATOM    343  CD1 PHE A  70      10.446   2.408  53.450  1.00  0.00      A1   C
ATOM    344  CD2 PHE A  70      10.160   1.661  55.697  1.00  0.00      A1   C
ATOM    345  CE1 PHE A  70      11.818   2.396  53.615  1.00  0.00      A1   C
ATOM    346  CE2 PHE A  70      11.534   1.642  55.870  1.00  0.00      A1   C
ATOM    347  CZ  PHE A  70      12.366   2.011  54.826  1.00  0.00      A1   C
ATOM    348  N   LEU A  71       5.115   3.292  54.388  1.00  0.00      A1   N
ATOM    349  CA  LEU A  71       3.738   3.264  53.904  1.00  0.00      A1   C
ATOM    350  C   LEU A  71       3.329   4.593  53.271  1.00  0.00      A1   C
ATOM    351  O   LEU A  71       2.591   4.604  52.281  1.00  0.00      A1   O
ATOM    352  CB  LEU A  71       2.787   2.900  55.046  1.00  0.00      A1   C
ATOM    353  CG  LEU A  71       2.934   1.503  55.662  1.00  0.00      A1   C
ATOM    354  CD1 LEU A  71       1.913   1.287  56.778  1.00  0.00      A1   C
ATOM    355  CD2 LEU A  71       2.816   0.415  54.607  1.00  0.00      A1   C
ATOM    356  N   VAL A  72       3.805   5.715  53.817  1.00  0.00      A1   N
ATOM    357  CA  VAL A  72       3.517   7.016  53.221  1.00  0.00      A1   C
ATOM    358  C   VAL A  72       4.197   7.140  51.867  1.00  0.00      A1   C
ATOM    359  O   VAL A  72       3.624   7.692  50.921  1.00  0.00      A1   O
ATOM    360  CB  VAL A  72       3.939   8.157  54.170  1.00  0.00      A1   C
ATOM    361  CG1 VAL A  72       4.409   9.377  53.382  1.00  0.00      A1   C
ATOM    362  CG2 VAL A  72       2.788   8.557  55.052  1.00  0.00      A1   C
ATOM    363  N   ASN A  73       5.418   6.614  51.744  1.00  0.00      A1   N
ATOM    364  CA  ASN A  73       6.088   6.661  50.448  1.00  0.00      A1   C
ATOM    365  C   ASN A  73       5.319   5.852  49.409  1.00  0.00      A1   C
ATOM    366  O   ASN A  73       5.127   6.303  48.269  1.00  0.00      A1   O
ATOM    367  CB  ASN A  73       7.520   6.142  50.577  1.00  0.00      A1   C
ATOM    368  CG  ASN A  73       8.345   6.392  49.332  1.00  0.00      A1   C
ATOM    369  OD1 ASN A  73       8.316   7.485  48.766  1.00  0.00      A1   O
ATOM    370  ND2 ASN A  73       9.084   5.377  48.895  1.00  0.00      A1   N
ATOM    371  N   ALA A  74       4.834   4.669  49.799  1.00  0.00      A1   N
ATOM    372  CA  ALA A  74       4.062   3.854  48.865  1.00  0.00      A1   C
ATOM    373  C   ALA A  74       2.737   4.519  48.510  1.00  0.00      A1   C
ATOM    374  O   ALA A  74       2.300   4.477  47.350  1.00  0.00      A1   O
ATOM    375  CB  ALA A  74       3.827   2.461  49.452  1.00  0.00      A1   C
ATOM    376  N   ALA A  75       2.091   5.155  49.490  1.00  0.00      A1   N
ATOM    377  CA  ALA A  75       0.832   5.838  49.219  1.00  0.00      A1   C
ATOM    378  C   ALA A  75       1.037   7.017  48.277  1.00  0.00      A1   C
ATOM    379  O   ALA A  75       0.212   7.261  47.389  1.00  0.00      A1   O
ATOM    380  CB  ALA A  75       0.196   6.303  50.530  1.00  0.00      A1   C
ATOM    381  N   PHE A  76       2.152   7.734  48.430  1.00  0.00      A1   N
ATOM    382  CA  PHE A  76       2.442   8.841  47.529  1.00  0.00      A1   C
ATOM    383  C   PHE A  76       2.706   8.338  46.118  1.00  0.00      A1   C
ATOM    384  O   PHE A  76       2.206   8.915  45.143  1.00  0.00      A1   O
ATOM    385  CB  PHE A  76       3.636   9.642  48.052  1.00  0.00      A1   C
ATOM    386  CG  PHE A  76       4.199  10.617  47.056  1.00  0.00      A1   C
ATOM    387  CD1 PHE A  76       3.610  11.857  46.873  1.00  0.00      A1   C
ATOM    388  CD2 PHE A  76       5.323  10.296  46.309  1.00  0.00      A1   C
ATOM    389  CE1 PHE A  76       4.126  12.756  45.959  1.00  0.00      A1   C
ATOM    390  CE2 PHE A  76       5.843  11.189  45.392  1.00  0.00      A1   C
ATOM    391  CZ  PHE A  76       5.244  12.422  45.218  1.00  0.00      A1   C
ATOM    392  N   ALA A  77       3.457   7.242  45.990  1.00  0.00      A1   N
ATOM    393  CA  ALA A  77       3.738   6.713  44.660  1.00  0.00      A1   C
ATOM    394  C   ALA A  77       2.459   6.259  43.967  1.00  0.00      A1   C
ATOM    395  O   ALA A  77       2.239   6.558  42.785  1.00  0.00      A1   O
ATOM    396  CB  ALA A  77       4.735   5.558  44.759  1.00  0.00      A1   C
ATOM    397  N   GLU A  78       1.582   5.569  44.701  1.00  0.00      A1   N
ATOM    398  CA  GLU A  78       0.365   5.051  44.085  1.00  0.00      A1   C
ATOM    399  C   GLU A  78      -0.617   6.170  43.758  1.00  0.00      A1   C
ATOM    400  O   GLU A  78      -1.253   6.153  42.694  1.00  0.00      A1   O
ATOM    401  CB  GLU A  78      -0.271   4.004  44.997  1.00  0.00      A1   C
ATOM    402  CG  GLU A  78       0.581   2.749  45.149  1.00  0.00      A1   C
ATOM    403  CD  GLU A  78       0.087   1.824  46.245  1.00  0.00      A1   C
ATOM    404  OE1 GLU A  78      -1.049   2.021  46.724  1.00  0.00      A1   O
ATOM    405  OE2 GLU A  78       0.839   0.904  46.630  1.00  0.00      A1   O
ATOM    406  N   ALA A  79      -0.749   7.161  44.645  1.00  0.00      A1   N
ATOM    407  CA  ALA A  79      -1.629   8.285  44.349  1.00  0.00      A1   C
ATOM    408  C   ALA A  79      -1.118   9.081  43.158  1.00  0.00      A1   C
ATOM    409  O   ALA A  79      -1.908   9.529  42.320  1.00  0.00      A1   O
ATOM    410  CB  ALA A  79      -1.764   9.189  45.575  1.00  0.00      A1   C
ATOM    411  N   SER A  80       0.204   9.234  43.039  1.00  0.00      A1   N
ATOM    412  CA  SER A  80       0.747   9.960  41.898  1.00  0.00      A1   C
ATOM    413  C   SER A  80       0.507   9.205  40.599  1.00  0.00      A1   C
ATOM    414  O   SER A  80       0.153   9.814  39.581  1.00  0.00      A1   O
ATOM    415  CB  SER A  80       2.240  10.218  42.100  1.00  0.00      A1   C
ATOM    416  OG  SER A  80       2.463  11.080  43.201  1.00  0.00      A1   O
ATOM    417  N   MET A  81       0.664   7.876  40.613  1.00  0.00      A1   N
ATOM    418  CA  MET A  81       0.419   7.132  39.382  1.00  0.00      A1   C
ATOM    419  C   MET A  81      -1.047   7.214  38.979  1.00  0.00      A1   C
ATOM    420  O   MET A  81      -1.364   7.461  37.807  1.00  0.00      A1   O
ATOM    421  CB  MET A  81       0.848   5.672  39.527  1.00  0.00      A1   C
ATOM    422  CG  MET A  81       0.952   4.963  38.180  1.00  0.00      A1   C
ATOM    423  SD  MET A  81       1.328   3.204  38.271  1.00  0.00      A1   S
ATOM    424  CE  MET A  81      -0.306   2.519  38.525  1.00  0.00      A1   C
ATOM    425  N   ALA A  82      -1.958   7.053  39.944  1.00  0.00      A1   N
ATOM    426  CA  ALA A  82      -3.378   7.124  39.613  1.00  0.00      A1   C
ATOM    427  C   ALA A  82      -3.766   8.516  39.130  1.00  0.00      A1   C
ATOM    428  O   ALA A  82      -4.594   8.657  38.223  1.00  0.00      A1   O
ATOM    429  CB  ALA A  82      -4.221   6.726  40.824  1.00  0.00      A1   C
ATOM    430  N   ALA A  83      -3.153   9.556  39.698  1.00  0.00      A1   N
ATOM    431  CA  ALA A  83      -3.515  10.916  39.326  1.00  0.00      A1   C
ATOM    432  C   ALA A  83      -2.945  11.323  37.974  1.00  0.00      A1   C
ATOM    433  O   ALA A  83      -3.566  12.125  37.267  1.00  0.00      A1   O
ATOM    434  CB  ALA A  83      -3.045  11.897  40.402  1.00  0.00      A1   C
ATOM    435  N   PHE A  84      -1.780  10.799  37.595  1.00  0.00      A1   N
ATOM    436  CA  PHE A  84      -1.079  11.311  36.427  1.00  0.00      A1   C
ATOM    437  C   PHE A  84      -0.977  10.331  35.266  1.00  0.00      A1   C
ATOM    438  O   PHE A  84      -0.383  10.684  34.242  1.00  0.00      A1   O
ATOM    439  CB  PHE A  84       0.323  11.778  36.833  1.00  0.00      A1   C
ATOM    440  CG  PHE A  84       0.312  12.859  37.873  1.00  0.00      A1   C
ATOM    441  CD1 PHE A  84      -0.604  13.896  37.796  1.00  0.00      A1   C
ATOM    442  CD2 PHE A  84       1.197  12.827  38.939  1.00  0.00      A1   C
ATOM    443  CE1 PHE A  84      -0.628  14.893  38.752  1.00  0.00      A1   C
ATOM    444  CE2 PHE A  84       1.178  13.820  39.902  1.00  0.00      A1   C
ATOM    445  CZ  PHE A  84       0.263  14.854  39.808  1.00  0.00      A1   C
ATOM    446  N   ASN A  85      -1.535   9.123  35.370  1.00  0.00      A1   N
ATOM    447  CA  ASN A  85      -1.402   8.224  34.231  1.00  0.00      A1   C
ATOM    448  C   ASN A  85      -2.720   7.604  33.784  1.00  0.00      A1   C
ATOM    449  O   ASN A  85      -2.865   7.250  32.608  1.00  0.00      A1   O
ATOM    450  CB  ASN A  85      -0.396   7.117  34.556  1.00  0.00      A1   C
ATOM    451  CG  ASN A  85       1.009   7.650  34.752  1.00  0.00      A1   C
ATOM    452  OD1 ASN A  85       1.442   7.880  35.880  1.00  0.00      A1   O
ATOM    453  ND2 ASN A  85       1.726   7.856  33.650  1.00  0.00      A1   N
ATOM    454  N   THR A  86      -3.672   7.460  34.709  1.00  0.00      A1   N
ATOM    455  CA  THR A  86      -4.842   6.627  34.443  1.00  0.00      A1   C
ATOM    456  C   THR A  86      -5.677   7.169  33.288  1.00  0.00      A1   C
ATOM    457  O   THR A  86      -6.127   6.403  32.425  1.00  0.00      A1   O
ATOM    458  CB  THR A  86      -5.702   6.519  35.703  1.00  0.00      A1   C
ATOM    459  OG1 THR A  86      -4.881   6.153  36.818  1.00  0.00      A1   O
ATOM    460  CG2 THR A  86      -6.792   5.471  35.521  1.00  0.00      A1   C
ATOM    461  N   VAL A  87      -5.873   8.488  33.238  1.00  0.00      A1   N
ATOM    462  CA  VAL A  87      -6.802   9.058  32.268  1.00  0.00      A1   C
ATOM    463  C   VAL A  87      -6.265   8.895  30.851  1.00  0.00      A1   C
ATOM    464  O   VAL A  87      -6.979   8.446  29.946  1.00  0.00      A1   O
ATOM    465  CB  VAL A  87      -7.085  10.535  32.597  1.00  0.00      A1   C
ATOM    466  CG1 VAL A  87      -7.877  11.184  31.474  1.00  0.00      A1   C
ATOM    467  CG2 VAL A  87      -7.836  10.648  33.919  1.00  0.00      A1   C
ATOM    468  N   VAL A  88      -5.001   9.264  30.634  1.00  0.00      A1   N
ATOM    469  CA  VAL A  88      -4.442   9.118  29.298  1.00  0.00      A1   C
ATOM    470  C   VAL A  88      -4.232   7.652  28.949  1.00  0.00      A1   C
ATOM    471  O   VAL A  88      -4.360   7.273  27.780  1.00  0.00      A1   O
ATOM    472  CB  VAL A  88      -3.147   9.935  29.155  1.00  0.00      A1   C
ATOM    473  CG1 VAL A  88      -2.590   9.801  27.742  1.00  0.00      A1   C
ATOM    474  CG2 VAL A  88      -3.429  11.393  29.462  1.00  0.00      A1   C
ATOM    475  N   ASN A  89      -3.951   6.790  29.933  1.00  0.00      A1   N
ATOM    476  CA  ASN A  89      -3.866   5.368  29.619  1.00  0.00      A1   C
ATOM    477  C   ASN A  89      -5.197   4.862  29.085  1.00  0.00      A1   C
ATOM    478  O   ASN A  89      -5.242   4.172  28.057  1.00  0.00      A1   O
ATOM    479  CB  ASN A  89      -3.445   4.571  30.855  1.00  0.00      A1   C
ATOM    480  CG  ASN A  89      -1.966   4.706  31.163  1.00  0.00      A1   C
ATOM    481  OD1 ASN A  89      -1.259   5.499  30.542  1.00  0.00      A1   O
ATOM    482  ND2 ASN A  89      -1.493   3.934  32.133  1.00  0.00      A1   N
ATOM    483  N   PHE A  90      -6.299   5.288  29.708  1.00  0.00      A1   N
ATOM    484  CA  PHE A  90      -7.613   4.873  29.233  1.00  0.00      A1   C
ATOM    485  C   PHE A  90      -7.908   5.443  27.850  1.00  0.00      A1   C
ATOM    486  O   PHE A  90      -8.310   4.708  26.937  1.00  0.00      A1   O
ATOM    487  CB  PHE A  90      -8.693   5.304  30.223  1.00  0.00      A1   C
ATOM    488  CG  PHE A  90     -10.087   5.098  29.712  1.00  0.00      A1   C
ATOM    489  CD1 PHE A  90     -10.645   3.833  29.689  1.00  0.00      A1   C
ATOM    490  CD2 PHE A  90     -10.833   6.162  29.238  1.00  0.00      A1   C
ATOM    491  CE1 PHE A  90     -11.925   3.632  29.211  1.00  0.00      A1   C
ATOM    492  CE2 PHE A  90     -12.117   5.968  28.758  1.00  0.00      A1   C
ATOM    493  CZ  PHE A  90     -12.663   4.701  28.745  1.00  0.00      A1   C
ATOM    494  N   THR A  91      -7.706   6.751  27.669  1.00  0.00      A1   N
ATOM    495  CA  THR A  91      -8.086   7.367  26.400  1.00  0.00      A1   C
ATOM    496  C   THR A  91      -7.245   6.827  25.250  1.00  0.00      A1   C
ATOM    497  O   THR A  91      -7.773   6.546  24.168  1.00  0.00      A1   O
ATOM    498  CB  THR A  91      -7.968   8.892  26.475  1.00  0.00      A1   C
ATOM    499  OG1 THR A  91      -6.603   9.265  26.706  1.00  0.00      A1   O
ATOM    500  CG2 THR A  91      -8.846   9.450  27.587  1.00  0.00      A1   C
ATOM    501  N   TYR A  92      -5.935   6.664  25.462  1.00  0.00      A1   N
ATOM    502  CA  TYR A  92      -5.089   6.111  24.414  1.00  0.00      A1   C
ATOM    503  C   TYR A  92      -5.409   4.648  24.138  1.00  0.00      A1   C
ATOM    504  O   TYR A  92      -5.300   4.207  22.988  1.00  0.00      A1   O
ATOM    505  CB  TYR A  92      -3.616   6.282  24.786  1.00  0.00      A1   C
ATOM    506  CG  TYR A  92      -2.667   6.007  23.641  1.00  0.00      A1   C
ATOM    507  CD1 TYR A  92      -2.929   6.501  22.362  1.00  0.00      A1   C
ATOM    508  CD2 TYR A  92      -1.506   5.265  23.837  1.00  0.00      A1   C
ATOM    509  CE1 TYR A  92      -2.068   6.258  21.307  1.00  0.00      A1   C
ATOM    510  CE2 TYR A  92      -0.634   5.018  22.792  1.00  0.00      A1   C
ATOM    511  CZ  TYR A  92      -0.921   5.517  21.527  1.00  0.00      A1   C
ATOM    512  OH  TYR A  92      -0.058   5.273  20.484  1.00  0.00      A1   O
ATOM    513  N   ALA A  93      -5.801   3.876  25.161  1.00  0.00      A1   N
ATOM    514  CA  ALA A  93      -6.229   2.507  24.898  1.00  0.00      A1   C
ATOM    515  C   ALA A  93      -7.529   2.462  24.103  1.00  0.00      A1   C
ATOM    516  O   ALA A  93      -7.738   1.533  23.314  1.00  0.00      A1   O
ATOM    517  CB  ALA A  93      -6.382   1.739  26.212  1.00  0.00      A1   C
ATOM    518  N   VAL A  94      -8.404   3.448  24.289  1.00  0.00      A1   N
ATOM    519  CA  VAL A  94      -9.687   3.466  23.590  1.00  0.00      A1   C
ATOM    520  C   VAL A  94      -9.566   4.090  22.203  1.00  0.00      A1   C
ATOM    521  O   VAL A  94     -10.201   3.629  21.251  1.00  0.00      A1   O
ATOM    522  CB  VAL A  94     -10.734   4.198  24.455  1.00  0.00      A1   C
ATOM    523  CG1 VAL A  94     -11.997   4.480  23.658  1.00  0.00      A1   C
ATOM    524  CG2 VAL A  94     -11.062   3.373  25.689  1.00  0.00      A1   C
ATOM    525  N   HIS A  95      -8.737   5.123  22.062  1.00  0.00      A1   N
ATOM    526  CA  HIS A  95      -8.571   5.857  20.808  1.00  0.00      A1   C
ATOM    527  C   HIS A  95      -7.077   5.869  20.501  1.00  0.00      A1   C
ATOM    528  O   HIS A  95      -6.315   6.604  21.136  1.00  0.00      A1   O
ATOM    529  CB  HIS A  95      -9.141   7.268  20.924  1.00  0.00      A1   C
ATOM    530  CG  HIS A  95      -9.120   8.043  19.644  1.00  0.00      A1   C
ATOM    531  ND1 HIS A  95      -9.990   7.792  18.606  1.00  0.00      A1   N
ATOM    532  CD2 HIS A  95      -8.342   9.076  19.242  1.00  0.00      A1   C
ATOM    533  CE1 HIS A  95      -9.745   8.632  17.616  1.00  0.00      A1   C
ATOM    534  NE2 HIS A  95      -8.750   9.423  17.978  1.00  0.00      A1   N
ATOM    535  N   ASN A  96      -6.662   5.065  19.522  1.00  0.00      A1   N
ATOM    536  CA  ASN A  96      -5.251   4.730  19.360  1.00  0.00      A1   C
ATOM    537  C   ASN A  96      -4.467   5.765  18.557  1.00  0.00      A1   C
ATOM    538  O   ASN A  96      -3.691   5.401  17.668  1.00  0.00      A1   O
ATOM    539  CB  ASN A  96      -5.113   3.355  18.699  1.00  0.00      A1   C
ATOM    540  CG  ASN A  96      -5.738   2.249  19.522  1.00  0.00      A1   C
ATOM    541  OD1 ASN A  96      -5.990   2.414  20.715  1.00  0.00      A1   O
ATOM    542  ND2 ASN A  96      -5.988   1.109  18.889  1.00  0.00      A1   N
ATOM    543  N   GLU A  97      -4.637   7.048  18.874  1.00  0.00      A1   N
ATOM    544  CA  GLU A  97      -3.817   8.107  18.301  1.00  0.00      A1   C
ATOM    545  C   GLU A  97      -3.339   9.019  19.419  1.00  0.00      A1   C
ATOM    546  O   GLU A  97      -4.118   9.400  20.295  1.00  0.00      A1   O
ATOM    547  CB  GLU A  97      -4.585   8.923  17.247  1.00  0.00      A1   C
ATOM    548  CG  GLU A  97      -4.952   8.141  15.999  1.00  0.00      A1   C
ATOM    549  CD  GLU A  97      -5.658   8.998  14.963  1.00  0.00      A1   C
ATOM    550  OE1 GLU A  97      -5.122  10.069  14.612  1.00  0.00      A1   O
ATOM    551  OE2 GLU A  97      -6.752   8.605  14.508  1.00  0.00      A1   O
ATOM    552  N   TRP A  98      -2.056   9.363  19.384  1.00  0.00      A1   N
ATOM    553  CA  TRP A  98      -1.430  10.128  20.455  1.00  0.00      A1   C
ATOM    554  C   TRP A  98      -1.538  11.623  20.167  1.00  0.00      A1   C
ATOM    555  O   TRP A  98      -0.952  12.119  19.198  1.00  0.00      A1   O
ATOM    556  CB  TRP A  98       0.031   9.717  20.625  1.00  0.00      A1   C
ATOM    557  CG  TRP A  98       0.629  10.289  21.858  1.00  0.00      A1   C
ATOM    558  CD1 TRP A  98       1.398  11.410  21.954  1.00  0.00      A1   C
ATOM    559  CD2 TRP A  98       0.478   9.786  23.186  1.00  0.00      A1   C
ATOM    560  NE1 TRP A  98       1.748  11.631  23.264  1.00  0.00      A1   N
ATOM    561  CE2 TRP A  98       1.196  10.647  24.042  1.00  0.00      A1   C
ATOM    562  CE3 TRP A  98      -0.189   8.686  23.736  1.00  0.00      A1   C
ATOM    563  CZ2 TRP A  98       1.263  10.444  25.420  1.00  0.00      A1   C
ATOM    564  CZ3 TRP A  98      -0.118   8.486  25.102  1.00  0.00      A1   C
ATOM    565  CH2 TRP A  98       0.604   9.360  25.928  1.00  0.00      A1   C
ATOM    566  N   TYR A  99      -2.270  12.339  21.022  1.00  0.00      A1   N
ATOM    567  CA  TYR A  99      -2.490  13.773  20.871  1.00  0.00      A1   C
ATOM    568  C   TYR A  99      -1.828  14.598  21.968  1.00  0.00      A1   C
ATOM    569  O   TYR A  99      -2.037  15.813  22.023  1.00  0.00      A1   O
ATOM    570  CB  TYR A  99      -3.990  14.082  20.863  1.00  0.00      A1   C
ATOM    571  CG  TYR A  99      -4.812  13.370  19.812  1.00  0.00      A1   C
ATOM    572  CD1 TYR A  99      -4.385  13.291  18.493  1.00  0.00      A1   C
ATOM    573  CD2 TYR A  99      -6.029  12.786  20.142  1.00  0.00      A1   C
ATOM    574  CE1 TYR A  99      -5.146  12.649  17.531  1.00  0.00      A1   C
ATOM    575  CE2 TYR A  99      -6.794  12.143  19.191  1.00  0.00      A1   C
ATOM    576  CZ  TYR A  99      -6.348  12.075  17.887  1.00  0.00      A1   C
ATOM    577  OH  TYR A  99      -7.112  11.431  16.942  1.00  0.00      A1   O
ATOM    578  N   TYR A 100      -1.051  13.975  22.848  1.00  0.00      A1   N
ATOM    579  CA  TYR A 100      -0.773  14.555  24.155  1.00  0.00      A1   C
ATOM    580  C   TYR A 100       0.635  15.116  24.310  1.00  0.00      A1   C
ATOM    581  O   TYR A 100       0.974  15.597  25.397  1.00  0.00      A1   O
ATOM    582  CB  TYR A 100      -1.072  13.503  25.226  1.00  0.00      A1   C
ATOM    583  CG  TYR A 100      -2.407  12.849  24.949  1.00  0.00      A1   C
ATOM    584  CD1 TYR A 100      -3.593  13.536  25.179  1.00  0.00      A1   C
ATOM    585  CD2 TYR A 100      -2.484  11.568  24.410  1.00  0.00      A1   C
ATOM    586  CE1 TYR A 100      -4.818  12.959  24.907  1.00  0.00      A1   C
ATOM    587  CE2 TYR A 100      -3.706  10.981  24.133  1.00  0.00      A1   C
ATOM    588  CZ  TYR A 100      -4.870  11.682  24.385  1.00  0.00      A1   C
ATOM    589  OH  TYR A 100      -6.093  11.110  24.113  1.00  0.00      A1   O
ATOM    590  N   GLY A 101       1.450  15.098  23.261  1.00  0.00      A1   N
ATOM    591  CA  GLY A 101       2.757  15.719  23.299  1.00  0.00      A1   C
ATOM    592  C   GLY A 101       3.876  14.725  23.570  1.00  0.00      A1   C
ATOM    593  O   GLY A 101       3.664  13.610  24.054  1.00  0.00      A1   O
ATOM    594  N   LEU A 102       5.101  15.149  23.242  1.00  0.00      A1   N
ATOM    595  CA  LEU A 102       6.254  14.260  23.361  1.00  0.00      A1   C
ATOM    596  C   LEU A 102       6.652  14.042  24.818  1.00  0.00      A1   C
ATOM    597  O   LEU A 102       6.921  12.903  25.237  1.00  0.00      A1   O
ATOM    598  CB  LEU A 102       7.429  14.830  22.565  1.00  0.00      A1   C
ATOM    599  CG  LEU A 102       8.763  14.096  22.691  1.00  0.00      A1   C
ATOM    600  CD1 LEU A 102       8.626  12.658  22.212  1.00  0.00      A1   C
ATOM    601  CD2 LEU A 102       9.854  14.821  21.920  1.00  0.00      A1   C
ATOM    602  N   PHE A 103       6.700  15.119  25.607  1.00  0.00      A1   N
ATOM    603  CA  PHE A 103       7.116  14.967  26.994  1.00  0.00      A1   C
ATOM    604  C   PHE A 103       6.147  14.085  27.761  1.00  0.00      A1   C
ATOM    605  O   PHE A 103       6.562  13.266  28.588  1.00  0.00      A1   O
ATOM    606  CB  PHE A 103       7.232  16.324  27.687  1.00  0.00      A1   C
ATOM    607  CG  PHE A 103       7.414  16.212  29.174  1.00  0.00      A1   C
ATOM    608  CD1 PHE A 103       8.659  15.923  29.705  1.00  0.00      A1   C
ATOM    609  CD2 PHE A 103       6.337  16.357  30.038  1.00  0.00      A1   C
ATOM    610  CE1 PHE A 103       8.835  15.799  31.065  1.00  0.00      A1   C
ATOM    611  CE2 PHE A 103       6.508  16.231  31.403  1.00  0.00      A1   C
ATOM    612  CZ  PHE A 103       7.759  15.952  31.917  1.00  0.00      A1   C
ATOM    613  N   TYR A 104       4.848  14.232  27.500  1.00  0.00      A1   N
ATOM    614  CA  TYR A 104       3.905  13.360  28.178  1.00  0.00      A1   C
ATOM    615  C   TYR A 104       3.999  11.931  27.667  1.00  0.00      A1   C
ATOM    616  O   TYR A 104       3.713  10.999  28.417  1.00  0.00      A1   O
ATOM    617  CB  TYR A 104       2.474  13.869  28.050  1.00  0.00      A1   C
ATOM    618  CG  TYR A 104       1.569  13.141  29.011  1.00  0.00      A1   C
ATOM    619  CD1 TYR A 104       1.544  13.480  30.356  1.00  0.00      A1   C
ATOM    620  CD2 TYR A 104       0.778  12.084  28.588  1.00  0.00      A1   C
ATOM    621  CE1 TYR A 104       0.737  12.808  31.248  1.00  0.00      A1   C
ATOM    622  CE2 TYR A 104      -0.029  11.404  29.473  1.00  0.00      A1   C
ATOM    623  CZ  TYR A 104      -0.050  11.771  30.801  1.00  0.00      A1   C
ATOM    624  OH  TYR A 104      -0.860  11.096  31.687  1.00  0.00      A1   O
ATOM    625  N   CYS A 105       4.409  11.729  26.413  1.00  0.00      A1   N
ATOM    626  CA  CYS A 105       4.642  10.367  25.937  1.00  0.00      A1   C
ATOM    627  C   CYS A 105       5.770   9.710  26.723  1.00  0.00      A1   C
ATOM    628  O   CYS A 105       5.642   8.561  27.187  1.00  0.00      A1   O
ATOM    629  CB  CYS A 105       4.942  10.399  24.434  1.00  0.00      A1   C
ATOM    630  SG  CYS A 105       5.670   8.919  23.664  1.00  0.00      A1   S
ATOM    631  N   LYS A 106       6.852  10.457  26.956  1.00  0.00      A1   N
ATOM    632  CA  LYS A 106       7.946   9.922  27.760  1.00  0.00      A1   C
ATOM    633  C   LYS A 106       7.504   9.674  29.200  1.00  0.00      A1   C
ATOM    634  O   LYS A 106       7.803   8.623  29.775  1.00  0.00      A1   O
ATOM    635  CB  LYS A 106       9.144  10.871  27.719  1.00  0.00      A1   C
ATOM    636  CG  LYS A 106       9.760  11.027  26.336  1.00  0.00      A1   C
ATOM    637  CD  LYS A 106      10.993  11.915  26.380  1.00  0.00      A1   C
ATOM    638  CE  LYS A 106      11.665  12.010  25.017  1.00  0.00      A1   C
ATOM    639  NZ  LYS A 106      12.199  10.692  24.558  1.00  0.00      A1   N
ATOM    640  N   PHE A 107       6.775  10.626  29.796  1.00  0.00      A1   N
ATOM    641  CA  PHE A 107       6.335  10.454  31.181  1.00  0.00      A1   C
ATOM    642  C   PHE A 107       5.366   9.286  31.310  1.00  0.00      A1   C
ATOM    643  O   PHE A 107       5.405   8.537  32.295  1.00  0.00      A1   O
ATOM    644  CB  PHE A 107       5.686  11.745  31.684  1.00  0.00      A1   C
ATOM    645  CG  PHE A 107       5.166  11.663  33.098  1.00  0.00      A1   C
ATOM    646  CD1 PHE A 107       5.989  11.972  34.170  1.00  0.00      A1   C
ATOM    647  CD2 PHE A 107       3.852  11.291  33.353  1.00  0.00      A1   C
ATOM    648  CE1 PHE A 107       5.519  11.901  35.473  1.00  0.00      A1   C
ATOM    649  CE2 PHE A 107       3.373  11.217  34.652  1.00  0.00      A1   C
ATOM    650  CZ  PHE A 107       4.209  11.527  35.714  1.00  0.00      A1   C
ATOM    651  N   HIS A 108       4.514   9.103  30.302  1.00  0.00      A1   N
ATOM    652  CA  HIS A 108       3.535   8.029  30.283  1.00  0.00      A1   C
ATOM    653  C   HIS A 108       4.208   6.668  30.194  1.00  0.00      A1   C
ATOM    654  O   HIS A 108       3.709   5.692  30.765  1.00  0.00      A1   O
ATOM    655  CB  HIS A 108       2.572   8.304  29.118  1.00  0.00      A1   C
ATOM    656  CG  HIS A 108       2.019   7.087  28.444  1.00  0.00      A1   C
ATOM    657  ND1 HIS A 108       0.779   6.567  28.749  1.00  0.00      A1   N
ATOM    658  CD2 HIS A 108       2.505   6.331  27.431  1.00  0.00      A1   C
ATOM    659  CE1 HIS A 108       0.538   5.523  27.974  1.00  0.00      A1   C
ATOM    660  NE2 HIS A 108       1.570   5.360  27.165  1.00  0.00      A1   N
ATOM    661  N   ASN A 109       5.353   6.584  29.514  1.00  0.00      A1   N
ATOM    662  CA  ASN A 109       6.096   5.326  29.530  1.00  0.00      A1   C
ATOM    663  C   ASN A 109       7.088   5.201  30.685  1.00  0.00      A1   C
ATOM    664  O   ASN A 109       7.583   4.098  30.937  1.00  0.00      A1   O
ATOM    665  CB  ASN A 109       6.831   5.128  28.204  1.00  0.00      A1   C
ATOM    666  CG  ASN A 109       5.894   4.733  27.089  1.00  0.00      A1   C
ATOM    667  OD1 ASN A 109       4.879   4.080  27.325  1.00  0.00      A1   O
ATOM    668  ND2 ASN A 109       6.218   5.137  25.869  1.00  0.00      A1   N
ATOM    669  N   PHE A 111       6.955   7.021  34.225  1.00  0.00      A1   N
ATOM    670  CA  PHE A 111       6.556   7.093  35.627  1.00  0.00      A1   C
ATOM    671  C   PHE A 111       6.001   5.798  36.206  1.00  0.00      A1   C
ATOM    672  O   PHE A 111       6.345   5.488  37.358  1.00  0.00      A1   O
ATOM    673  CB  PHE A 111       5.558   8.232  35.846  1.00  0.00      A1   C
ATOM    674  CG  PHE A 111       5.366   8.565  37.294  1.00  0.00      A1   C
ATOM    675  CD1 PHE A 111       6.412   9.099  38.031  1.00  0.00      A1   C
ATOM    676  CD2 PHE A 111       4.162   8.318  37.930  1.00  0.00      A1   C
ATOM    677  CE1 PHE A 111       6.254   9.395  39.369  1.00  0.00      A1   C
ATOM    678  CE2 PHE A 111       3.996   8.613  39.271  1.00  0.00      A1   C
ATOM    679  CZ  PHE A 111       5.043   9.151  39.992  1.00  0.00      A1   C
ATOM    680  N   PRO A 112       5.114   5.045  35.538  1.00  0.00      A1   N
ATOM    681  CA  PRO A 112       4.545   3.866  36.218  1.00  0.00      A1   C
ATOM    682  C   PRO A 112       5.595   2.875  36.690  1.00  0.00      A1   C
ATOM    683  O   PRO A 112       5.439   2.291  37.770  1.00  0.00      A1   O
ATOM    684  CB  PRO A 112       3.637   3.247  35.142  1.00  0.00      A1   C
ATOM    685  CG  PRO A 112       3.298   4.372  34.239  1.00  0.00      A1   C
ATOM    686  CD  PRO A 112       4.520   5.241  34.204  1.00  0.00      A1   C
ATOM    687  N   ILE A 113       6.685   2.709  35.944  1.00  0.00      A1   N
ATOM    688  CA  ILE A 113       7.738   1.794  36.369  1.00  0.00      A1   C
ATOM    689  C   ILE A 113       8.391   2.297  37.653  1.00  0.00      A1   C
ATOM    690  O   ILE A 113       8.548   1.546  38.624  1.00  0.00      A1   O
ATOM    691  CB  ILE A 113       8.764   1.600  35.236  1.00  0.00      A1   C
ATOM    692  CG1 ILE A 113       8.159   0.738  34.122  1.00  0.00      A1   C
ATOM    693  CG2 ILE A 113      10.045   0.981  35.759  1.00  0.00      A1   C
ATOM    694  CD1 ILE A 113       9.015   0.627  32.879  1.00  0.00      A1   C
ATOM    695  N   ALA A 114       8.734   3.588  37.695  1.00  0.00      A1   N
ATOM    696  CA  ALA A 114       9.362   4.145  38.891  1.00  0.00      A1   C
ATOM    697  C   ALA A 114       8.416   4.113  40.085  1.00  0.00      A1   C
ATOM    698  O   ALA A 114       8.834   3.814  41.209  1.00  0.00      A1   O
ATOM    699  CB  ALA A 114       9.828   5.575  38.620  1.00  0.00      A1   C
ATOM    700  N   ALA A 115       7.129   4.365  39.853  1.00  0.00      A1   N
ATOM    701  CA  ALA A 115       6.176   4.427  40.954  1.00  0.00      A1   C
ATOM    702  C   ALA A 115       5.924   3.044  41.539  1.00  0.00      A1   C
ATOM    703  O   ALA A 115       5.920   2.866  42.767  1.00  0.00      A1   O
ATOM    704  CB  ALA A 115       4.869   5.059  40.477  1.00  0.00      A1   C
ATOM    705  N   ILE A 116       5.706   2.049  40.674  1.00  0.00      A1   N
ATOM    706  CA  ILE A 116       5.499   0.692  41.160  1.00  0.00      A1   C
ATOM    707  C   ILE A 116       6.759   0.166  41.837  1.00  0.00      A1   C
ATOM    708  O   ILE A 116       6.681  -0.530  42.858  1.00  0.00      A1   O
ATOM    709  CB  ILE A 116       5.045  -0.222  40.008  1.00  0.00      A1   C
ATOM    710  CG1 ILE A 116       3.699   0.259  39.458  1.00  0.00      A1   C
ATOM    711  CG2 ILE A 116       4.955  -1.672  40.469  1.00  0.00      A1   C
ATOM    712  CD1 ILE A 116       2.665   0.553  40.532  1.00  0.00      A1   C
ATOM    713  N   PHE A 117       7.939   0.528  41.317  1.00  0.00      A1   N
ATOM    714  CA  PHE A 117       9.179   0.129  41.974  1.00  0.00      A1   C
ATOM    715  C   PHE A 117       9.250   0.709  43.378  1.00  0.00      A1   C
ATOM    716  O   PHE A 117       9.514  -0.012  44.352  1.00  0.00      A1   O
ATOM    717  CB  PHE A 117      10.376   0.588  41.137  1.00  0.00      A1   C
ATOM    718  CG  PHE A 117      11.711   0.140  41.672  1.00  0.00      A1   C
ATOM    719  CD1 PHE A 117      12.329   0.825  42.708  1.00  0.00      A1   C
ATOM    720  CD2 PHE A 117      12.356  -0.954  41.123  1.00  0.00      A1   C
ATOM    721  CE1 PHE A 117      13.558   0.420  43.193  1.00  0.00      A1   C
ATOM    722  CE2 PHE A 117      13.588  -1.366  41.602  1.00  0.00      A1   C
ATOM    723  CZ  PHE A 117      14.189  -0.680  42.641  1.00  0.00      A1   C
ATOM    724  N   ALA A 118       8.985   2.014  43.502  1.00  0.00      A1   N
ATOM    725  CA  ALA A 118       9.086   2.662  44.802  1.00  0.00      A1   C
ATOM    726  C   ALA A 118       8.104   2.056  45.794  1.00  0.00      A1   C
ATOM    727  O   ALA A 118       8.463   1.790  46.948  1.00  0.00      A1   O
ATOM    728  CB  ALA A 118       8.847   4.165  44.655  1.00  0.00      A1   C
ATOM    729  N   SER A 119       6.883   1.758  45.344  1.00  0.00      A1   N
ATOM    730  CA  SER A 119       5.879   1.239  46.267  1.00  0.00      A1   C
ATOM    731  C   SER A 119       6.204  -0.187  46.702  1.00  0.00      A1   C
ATOM    732  O   SER A 119       6.159  -0.508  47.900  1.00  0.00      A1   O
ATOM    733  CB  SER A 119       4.489   1.309  45.629  1.00  0.00      A1   C
ATOM    734  OG  SER A 119       4.515   0.840  44.295  1.00  0.00      A1   O
ATOM    735  N   ILE A 120       6.531  -1.066  45.747  1.00  0.00      A1   N
ATOM    736  CA  ILE A 120       6.781  -2.450  46.132  1.00  0.00      A1   C
ATOM    737  C   ILE A 120       8.040  -2.560  46.983  1.00  0.00      A1   C
ATOM    738  O   ILE A 120       8.101  -3.391  47.897  1.00  0.00      A1   O
ATOM    739  CB  ILE A 120       6.840  -3.374  44.899  1.00  0.00      A1   C
ATOM    740  CG1 ILE A 120       6.782  -4.842  45.336  1.00  0.00      A1   C
ATOM    741  CG2 ILE A 120       8.091  -3.122  44.074  1.00  0.00      A1   C
ATOM    742  CD1 ILE A 120       5.532  -5.209  46.110  1.00  0.00      A1   C
ATOM    743  N   TYR A 121       9.049  -1.718  46.746  1.00  0.00      A1   N
ATOM    744  CA  TYR A 121      10.217  -1.804  47.611  1.00  0.00      A1   C
ATOM    745  C   TYR A 121      10.007  -1.123  48.956  1.00  0.00      A1   C
ATOM    746  O   TYR A 121      10.653  -1.514  49.933  1.00  0.00      A1   O
ATOM    747  CB  TYR A 121      11.450  -1.260  46.892  1.00  0.00      A1   C
ATOM    748  CG  TYR A 121      12.035  -2.313  45.988  1.00  0.00      A1   C
ATOM    749  CD1 TYR A 121      12.917  -3.264  46.482  1.00  0.00      A1   C
ATOM    750  CD2 TYR A 121      11.661  -2.396  44.655  1.00  0.00      A1   C
ATOM    751  CE1 TYR A 121      13.437  -4.247  45.665  1.00  0.00      A1   C
ATOM    752  CE2 TYR A 121      12.174  -3.374  43.832  1.00  0.00      A1   C
ATOM    753  CZ  TYR A 121      13.062  -4.298  44.342  1.00  0.00      A1   C
ATOM    754  OH  TYR A 121      13.576  -5.276  43.523  1.00  0.00      A1   O
ATOM    755  N   SER A 122       9.086  -0.162  49.056  1.00  0.00      A1   N
ATOM    756  CA  SER A 122       8.693   0.301  50.381  1.00  0.00      A1   C
ATOM    757  C   SER A 122       8.002  -0.814  51.163  1.00  0.00      A1   C
ATOM    758  O   SER A 122       8.251  -0.992  52.366  1.00  0.00      A1   O
ATOM    759  CB  SER A 122       7.787   1.524  50.253  1.00  0.00      A1   C
ATOM    760  OG  SER A 122       8.460   2.581  49.591  1.00  0.00      A1   O
ATOM    761  N   MET A 123       7.165  -1.605  50.484  1.00  0.00      A1   N
ATOM    762  CA  MET A 123       6.556  -2.757  51.147  1.00  0.00      A1   C
ATOM    763  C   MET A 123       7.610  -3.786  51.539  1.00  0.00      A1   C
ATOM    764  O   MET A 123       7.526  -4.403  52.613  1.00  0.00      A1   O
ATOM    765  CB  MET A 123       5.504  -3.398  50.241  1.00  0.00      A1   C
ATOM    766  CG  MET A 123       4.338  -2.490  49.912  1.00  0.00      A1   C
ATOM    767  SD  MET A 123       3.586  -1.810  51.400  1.00  0.00      A1   S
ATOM    768  CE  MET A 123       2.278  -0.818  50.691  1.00  0.00      A1   C
ATOM    769  N   THR A 124       8.623  -3.966  50.685  1.00  0.00      A1   N
ATOM    770  CA  THR A 124       9.704  -4.893  51.000  1.00  0.00      A1   C
ATOM    771  C   THR A 124      10.479  -4.434  52.228  1.00  0.00      A1   C
ATOM    772  O   THR A 124      10.853  -5.252  53.078  1.00  0.00      A1   O
ATOM    773  CB  THR A 124      10.639  -5.023  49.799  1.00  0.00      A1   C
ATOM    774  OG1 THR A 124       9.906  -5.523  48.675  1.00  0.00      A1   O
ATOM    775  CG2 THR A 124      11.795  -5.966  50.111  1.00  0.00      A1   C
ATOM    776  N   ALA A 125      10.704  -3.123  52.350  1.00  0.00      A1   N
ATOM    777  CA  ALA A 125      11.387  -2.597  53.527  1.00  0.00      A1   C
ATOM    778  C   ALA A 125      10.546  -2.782  54.784  1.00  0.00      A1   C
ATOM    779  O   ALA A 125      11.084  -3.081  55.856  1.00  0.00      A1   O
ATOM    780  CB  ALA A 125      11.732  -1.123  53.324  1.00  0.00      A1   C
ATOM    781  N   VAL A 126       9.222  -2.635  54.668  1.00  0.00      A1   N
ATOM    782  CA  VAL A 126       8.364  -2.872  55.829  1.00  0.00      A1   C
ATOM    783  C   VAL A 126       8.467  -4.326  56.279  1.00  0.00      A1   C
ATOM    784  O   VAL A 126       8.619  -4.622  57.477  1.00  0.00      A1   O
ATOM    785  CB  VAL A 126       6.909  -2.482  55.508  1.00  0.00      A1   C
ATOM    786  CG1 VAL A 126       5.946  -3.164  56.470  1.00  0.00      A1   C
ATOM    787  CG2 VAL A 126       6.738  -0.974  55.569  1.00  0.00      A1   C
ATOM    788  N   ALA A 127       8.407  -5.254  55.322  1.00  0.00      A1   N
ATOM    789  CA  ALA A 127       8.509  -6.667  55.671  1.00  0.00      A1   C
ATOM    790  C   ALA A 127       9.866  -6.987  56.284  1.00  0.00      A1   C
ATOM    791  O   ALA A 127       9.956  -7.772  57.235  1.00  0.00      A1   O
ATOM    792  CB  ALA A 127       8.262  -7.533  54.434  1.00  0.00      A1   C
ATOM    793  N   PHE A 128      10.932  -6.371  55.767  1.00  0.00      A1   N
ATOM    794  CA  PHE A 128      12.261  -6.633  56.308  1.00  0.00      A1   C
ATOM    795  C   PHE A 128      12.402  -6.086  57.722  1.00  0.00      A1   C
ATOM    796  O   PHE A 128      13.041  -6.712  58.577  1.00  0.00      A1   O
ATOM    797  CB  PHE A 128      13.325  -6.034  55.390  1.00  0.00      A1   C
ATOM    798  CG  PHE A 128      14.727  -6.401  55.771  1.00  0.00      A1   C
ATOM    799  CD1 PHE A 128      15.248  -7.636  55.425  1.00  0.00      A1   C
ATOM    800  CD2 PHE A 128      15.524  -5.514  56.478  1.00  0.00      A1   C
ATOM    801  CE1 PHE A 128      16.539  -7.982  55.777  1.00  0.00      A1   C
ATOM    802  CE2 PHE A 128      16.817  -5.851  56.832  1.00  0.00      A1   C
ATOM    803  CZ  PHE A 128      17.325  -7.087  56.482  1.00  0.00      A1   C
ATOM    804  N   ASP A 129      11.803  -4.925  57.992  1.00  0.00      A1   N
ATOM    805  CA  ASP A 129      11.846  -4.375  59.340  1.00  0.00      A1   C
ATOM    806  C   ASP A 129      11.095  -5.270  60.319  1.00  0.00      A1   C
ATOM    807  O   ASP A 129      11.548  -5.481  61.454  1.00  0.00      A1   O
ATOM    808  CB  ASP A 129      11.263  -2.962  59.336  1.00  0.00      A1   C
ATOM    809  CG  ASP A 129      11.336  -2.293  60.695  1.00  0.00      A1   C
ATOM    810  OD1 ASP A 129      12.450  -1.918  61.119  1.00  0.00      A1   O
ATOM    811  OD2 ASP A 129      10.278  -2.134  61.334  1.00  0.00      A1   O
ATOM    812  N   ARG A 130       9.969  -5.845  59.882  1.00  0.00      A1   N
ATOM    813  CA  ARG A 130       9.247  -6.765  60.758  1.00  0.00      A1   C
ATOM    814  C   ARG A 130      10.045  -8.044  60.997  1.00  0.00      A1   C
ATOM    815  O   ARG A 130      10.125  -8.537  62.134  1.00  0.00      A1   O
ATOM    816  CB  ARG A 130       7.875  -7.084  60.163  1.00  0.00      A1   C
ATOM    817  CG  ARG A 130       6.937  -5.882  60.062  1.00  0.00      A1   C
ATOM    818  CD  ARG A 130       6.678  -5.252  61.426  1.00  0.00      A1   C
ATOM    819  NE  ARG A 130       7.689  -4.259  61.783  1.00  0.00      A1   N
ATOM    820  CZ  ARG A 130       7.959  -3.882  63.028  1.00  0.00      A1   C
ATOM    821  NH1 ARG A 130       7.296  -4.418  64.043  1.00  0.00      A1   N
ATOM    822  NH2 ARG A 130       8.896  -2.973  63.258  1.00  0.00      A1   N
ATOM    823  N   TYR A 131      10.664  -8.577  59.941  1.00  0.00      A1   N
ATOM    824  CA  TYR A 131      11.466  -9.786  60.076  1.00  0.00      A1   C
ATOM    825  C   TYR A 131      12.653  -9.556  60.999  1.00  0.00      A1   C
ATOM    826  O   TYR A 131      13.045 -10.453  61.749  1.00  0.00      A1   O
ATOM    827  CB  TYR A 131      11.933 -10.250  58.696  1.00  0.00      A1   C
ATOM    828  CG  TYR A 131      12.866 -11.451  58.668  1.00  0.00      A1   C
ATOM    829  CD1 TYR A 131      14.231 -11.309  58.914  1.00  0.00      A1   C
ATOM    830  CD2 TYR A 131      12.389 -12.720  58.348  1.00  0.00      A1   C
ATOM    831  CE1 TYR A 131      15.086 -12.399  58.874  1.00  0.00      A1   C
ATOM    832  CE2 TYR A 131      13.239 -13.816  58.301  1.00  0.00      A1   C
ATOM    833  CZ  TYR A 131      14.585 -13.648  58.564  1.00  0.00      A1   C
ATOM    834  OH  TYR A 131      15.431 -14.731  58.519  1.00  0.00      A1   O
ATOM    835  N   MET A 132      13.235  -8.356  60.971  1.00  0.00      A1   N
ATOM    836  CA  MET A 132      14.349  -8.084  61.872  1.00  0.00      A1   C
ATOM    837  C   MET A 132      13.866  -7.938  63.307  1.00  0.00      A1   C
ATOM    838  O   MET A 132      14.478  -8.486  64.230  1.00  0.00      A1   O
ATOM    839  CB  MET A 132      15.106  -6.833  61.425  1.00  0.00      A1   C
ATOM    840  CG  MET A 132      15.926  -7.027  60.156  1.00  0.00      A1   C
ATOM    841  SD  MET A 132      17.140  -8.360  60.272  1.00  0.00      A1   S
ATOM    842  CE  MET A 132      18.235  -7.724  61.538  1.00  0.00      A1   C
ATOM    843  N   ALA A 133      12.753  -7.227  63.516  1.00  0.00      A1   N
ATOM    844  CA  ALA A 133      12.264  -7.032  64.877  1.00  0.00      A1   C
ATOM    845  C   ALA A 133      11.856  -8.346  65.529  1.00  0.00      A1   C
ATOM    846  O   ALA A 133      11.980  -8.492  66.749  1.00  0.00      A1   O
ATOM    847  CB  ALA A 133      11.088  -6.055  64.884  1.00  0.00      A1   C
ATOM    848  N   ILE A 134      11.381  -9.314  64.749  1.00  0.00      A1   N
ATOM    849  CA  ILE A 134      10.878 -10.563  65.313  1.00  0.00      A1   C
ATOM    850  C   ILE A 134      11.933 -11.666  65.309  1.00  0.00      A1   C
ATOM    851  O   ILE A 134      12.085 -12.380  66.300  1.00  0.00      A1   O
ATOM    852  CB  ILE A 134       9.598 -11.002  64.569  1.00  0.00      A1   C
ATOM    853  CG1 ILE A 134       8.450 -10.048  64.907  1.00  0.00      A1   C
ATOM    854  CG2 ILE A 134       9.229 -12.434  64.926  1.00  0.00      A1   C
ATOM    855  CD1 ILE A 134       7.164 -10.354  64.177  1.00  0.00      A1   C
ATOM    856  N   ILE A 135      12.673 -11.825  64.216  1.00  0.00      A1   N
ATOM    857  CA  ILE A 135      13.633 -12.917  64.104  1.00  0.00      A1   C
ATOM    858  C   ILE A 135      14.986 -12.578  64.733  1.00  0.00      A1   C
ATOM    859  O   ILE A 135      15.644 -13.463  65.288  1.00  0.00      A1   O
ATOM    860  CB  ILE A 135      13.795 -13.315  62.625  1.00  0.00      A1   C
ATOM    861  CG1 ILE A 135      12.433 -13.621  61.998  1.00  0.00      A1   C
ATOM    862  CG2 ILE A 135      14.720 -14.514  62.481  1.00  0.00      A1   C
ATOM    863  CD1 ILE A 135      11.668 -14.715  62.715  1.00  0.00      A1   C
ATOM    864  N   HIS A 136      15.424 -11.321  64.669  1.00  0.00      A1   N
ATOM    865  CA  HIS A 136      16.705 -10.903  65.245  1.00  0.00      A1   C
ATOM    866  C   HIS A 136      16.504  -9.631  66.061  1.00  0.00      A1   C
ATOM    867  O   HIS A 136      16.988  -8.556  65.687  1.00  0.00      A1   O
ATOM    868  CB  HIS A 136      17.747 -10.681  64.146  1.00  0.00      A1   C
ATOM    869  CG  HIS A 136      17.820 -11.791  63.144  1.00  0.00      A1   C
ATOM    870  ND1 HIS A 136      18.654 -12.879  63.293  1.00  0.00      A1   N
ATOM    871  CD2 HIS A 136      17.163 -11.979  61.975  1.00  0.00      A1   C
ATOM    872  CE1 HIS A 136      18.504 -13.690  62.261  1.00  0.00      A1   C
ATOM    873  NE2 HIS A 136      17.607 -13.167  61.446  1.00  0.00      A1   N
ATOM    874  N   PRO A 137      15.790  -9.722  67.189  1.00  0.00      A1   N
ATOM    875  CA  PRO A 137      15.504  -8.511  67.982  1.00  0.00      A1   C
ATOM    876  C   PRO A 137      16.741  -7.769  68.465  1.00  0.00      A1   C
ATOM    877  O   PRO A 137      16.691  -6.541  68.620  1.00  0.00      A1   O
ATOM    878  CB  PRO A 137      14.665  -9.047  69.150  1.00  0.00      A1   C
ATOM    879  CG  PRO A 137      14.991 -10.491  69.234  1.00  0.00      A1   C
ATOM    880  CD  PRO A 137      15.258 -10.937  67.828  1.00  0.00      A1   C
ATOM    881  N   LEU A 138      17.841  -8.475  68.745  1.00  0.00      A1   N
ATOM    882  CA  LEU A 138      19.040  -7.807  69.247  1.00  0.00      A1   C
ATOM    883  C   LEU A 138      19.699  -6.925  68.194  1.00  0.00      A1   C
ATOM    884  O   LEU A 138      20.366  -5.945  68.545  1.00  0.00      A1   O
ATOM    885  CB  LEU A 138      20.039  -8.839  69.767  1.00  0.00      A1   C
ATOM    886  CG  LEU A 138      20.103  -8.998  71.288  1.00  0.00      A1   C
ATOM    887  CD1 LEU A 138      18.748  -9.416  71.841  1.00  0.00      A1   C
ATOM    888  CD2 LEU A 138      21.179  -9.998  71.677  1.00  0.00      A1   C
ATOM    889  N   GLN A 139      19.543  -7.253  66.917  1.00  0.00      A1   N
ATOM    890  CA  GLN A 139      20.244  -6.509  65.881  1.00  0.00      A1   C
ATOM    891  C   GLN A 139      19.617  -5.128  65.697  1.00  0.00      A1   C
ATOM    892  O   GLN A 139      18.390  -4.990  65.759  1.00  0.00      A1   O
ATOM    893  CB  GLN A 139      20.233  -7.283  64.565  1.00  0.00      A1   C
ATOM    894  CG  GLN A 139      20.892  -8.651  64.675  1.00  0.00      A1   C
ATOM    895  CD  GLN A 139      21.210  -9.273  63.327  1.00  0.00      A1   C
ATOM    896  OE1 GLN A 139      21.278  -8.583  62.309  1.00  0.00      A1   O
ATOM    897  NE2 GLN A 139      21.412 -10.587  63.317  1.00  0.00      A1   N
ATOM    898  N   PRO A 140      20.427  -4.088  65.497  1.00  0.00      A1   N
ATOM    899  CA  PRO A 140      19.873  -2.743  65.320  1.00  0.00      A1   C
ATOM    900  C   PRO A 140      19.010  -2.649  64.070  1.00  0.00      A1   C
ATOM    901  O   PRO A 140      19.282  -3.280  63.047  1.00  0.00      A1   O
ATOM    902  CB  PRO A 140      21.121  -1.860  65.202  1.00  0.00      A1   C
ATOM    903  CG  PRO A 140      22.160  -2.772  64.647  1.00  0.00      A1   C
ATOM    904  CD  PRO A 140      21.881  -4.124  65.254  1.00  0.00      A1   C
ATOM    905  N   ARG A 141      17.962  -1.840  64.165  1.00  0.00      A1   N
ATOM    906  CA  ARG A 141      17.077  -1.549  63.050  1.00  0.00      A1   C
ATOM    907  C   ARG A 141      17.292  -0.112  62.585  1.00  0.00      A1   C
ATOM    908  O   ARG A 141      18.086   0.642  63.154  1.00  0.00      A1   O
ATOM    909  CB  ARG A 141      15.619  -1.797  63.436  1.00  0.00      A1   C
ATOM    910  CG  ARG A 141      15.196  -3.254  63.371  1.00  0.00      A1   C
ATOM    911  CD  ARG A 141      13.765  -3.410  63.842  1.00  0.00      A1   C
ATOM    912  NE  ARG A 141      13.639  -3.123  65.267  1.00  0.00      A1   N
ATOM    913  CZ  ARG A 141      12.501  -2.786  65.863  1.00  0.00      A1   C
ATOM    914  NH1 ARG A 141      12.482  -2.548  67.167  1.00  0.00      A1   N
ATOM    915  NH2 ARG A 141      11.385  -2.677  65.154  1.00  0.00      A1   N
ATOM    916  N   LEU A 142      16.585   0.254  61.521  1.00  0.00      A1   N
ATOM    917  CA  LEU A 142      16.721   1.586  60.953  1.00  0.00      A1   C
ATOM    918  C   LEU A 142      16.186   2.658  61.896  1.00  0.00      A1   C
ATOM    919  O   LEU A 142      15.126   2.503  62.508  1.00  0.00      A1   O
ATOM    920  CB  LEU A 142      15.984   1.665  59.617  1.00  0.00      A1   C
ATOM    921  CG  LEU A 142      16.486   0.773  58.482  1.00  0.00      A1   C
ATOM    922  CD1 LEU A 142      15.519   0.823  57.313  1.00  0.00      A1   C
ATOM    923  CD2 LEU A 142      17.878   1.201  58.049  1.00  0.00      A1   C
ATOM    924  N   SER A 143      16.931   3.756  61.998  1.00  0.00      A1   N
ATOM    925  CA  SER A 143      16.442   5.001  62.567  1.00  0.00      A1   C
ATOM    926  C   SER A 143      15.591   5.739  61.535  1.00  0.00      A1   C
ATOM    927  O   SER A 143      15.609   5.422  60.343  1.00  0.00      A1   O
ATOM    928  CB  SER A 143      17.605   5.879  63.024  1.00  0.00      A1   C
ATOM    929  OG  SER A 143      18.500   6.130  61.953  1.00  0.00      A1   O
ATOM    930  N   LEU A 144      14.816   6.719  62.010  1.00  0.00      A1   N
ATOM    931  CA  LEU A 144      13.917   7.439  61.111  1.00  0.00      A1   C
ATOM    932  C   LEU A 144      14.683   8.159  60.003  1.00  0.00      A1   C
ATOM    933  O   LEU A 144      14.270   8.134  58.833  1.00  0.00      A1   O
ATOM    934  CB  LEU A 144      13.067   8.435  61.902  1.00  0.00      A1   C
ATOM    935  CG  LEU A 144      12.039   7.884  62.895  1.00  0.00      A1   C
ATOM    936  CD1 LEU A 144      12.656   7.636  64.269  1.00  0.00      A1   C
ATOM    937  CD2 LEU A 144      10.853   8.829  62.998  1.00  0.00      A1   C
ATOM    938  N   THR A 145      15.810   8.791  60.343  1.00  0.00      A1   N
ATOM    939  CA  THR A 145      16.620   9.432  59.312  1.00  0.00      A1   C
ATOM    940  C   THR A 145      17.192   8.402  58.345  1.00  0.00      A1   C
ATOM    941  O   THR A 145      17.289   8.653  57.135  1.00  0.00      A1   O
ATOM    942  CB  THR A 145      17.745  10.246  59.953  1.00  0.00      A1   C
ATOM    943  OG1 THR A 145      18.536   9.396  60.792  1.00  0.00      A1   O
ATOM    944  CG2 THR A 145      17.173  11.382  60.788  1.00  0.00      A1   C
ATOM    945  N   ALA A 146      17.539   7.218  58.857  1.00  0.00      A1   N
ATOM    946  CA  ALA A 146      18.013   6.158  57.979  1.00  0.00      A1   C
ATOM    947  C   ALA A 146      16.913   5.711  57.027  1.00  0.00      A1   C
ATOM    948  O   ALA A 146      17.181   5.392  55.863  1.00  0.00      A1   O
ATOM    949  CB  ALA A 146      18.523   4.981  58.808  1.00  0.00      A1   C
ATOM    950  N   THR A 147      15.661   5.712  57.492  1.00  0.00      A1   N
ATOM    951  CA  THR A 147      14.560   5.350  56.607  1.00  0.00      A1   C
ATOM    952  C   THR A 147      14.316   6.422  55.556  1.00  0.00      A1   C
ATOM    953  O   THR A 147      13.978   6.101  54.412  1.00  0.00      A1   O
ATOM    954  CB  THR A 147      13.288   5.089  57.410  1.00  0.00      A1   C
ATOM    955  OG1 THR A 147      12.894   6.287  58.089  1.00  0.00      A1   O
ATOM    956  CG2 THR A 147      13.533   4.000  58.418  1.00  0.00      A1   C
ATOM    957  N   LYS A 148      14.486   7.699  55.912  1.00  0.00      A1   N
ATOM    958  CA  LYS A 148      14.374   8.736  54.890  1.00  0.00      A1   C
ATOM    959  C   LYS A 148      15.461   8.573  53.831  1.00  0.00      A1   C
ATOM    960  O   LYS A 148      15.205   8.735  52.627  1.00  0.00      A1   O
ATOM    961  CB  LYS A 148      14.449  10.125  55.527  1.00  0.00      A1   C
ATOM    962  CG  LYS A 148      13.309  10.452  56.481  1.00  0.00      A1   C
ATOM    963  CD  LYS A 148      13.528  11.805  57.140  1.00  0.00      A1   C
ATOM    964  CE  LYS A 148      12.552  12.038  58.281  1.00  0.00      A1   C
ATOM    965  NZ  LYS A 148      12.922  13.241  59.082  1.00  0.00      A1   N
ATOM    966  N   VAL A 149      16.670   8.201  54.261  1.00  0.00      A1   N
ATOM    967  CA  VAL A 149      17.746   7.951  53.304  1.00  0.00      A1   C
ATOM    968  C   VAL A 149      17.411   6.754  52.421  1.00  0.00      A1   C
ATOM    969  O   VAL A 149      17.641   6.776  51.203  1.00  0.00      A1   O
ATOM    970  CB  VAL A 149      19.080   7.748  54.044  1.00  0.00      A1   C
ATOM    971  CG1 VAL A 149      20.136   7.199  53.099  1.00  0.00      A1   C
ATOM    972  CG2 VAL A 149      19.546   9.052  54.674  1.00  0.00      A1   C
ATOM    973  N   VAL A 150      16.852   5.698  53.016  1.00  0.00      A1   N
ATOM    974  CA  VAL A 150      16.492   4.512  52.245  1.00  0.00      A1   C
ATOM    975  C   VAL A 150      15.400   4.844  51.238  1.00  0.00      A1   C
ATOM    976  O   VAL A 150      15.398   4.336  50.112  1.00  0.00      A1   O
ATOM    977  CB  VAL A 150      16.062   3.373  53.190  1.00  0.00      A1   C
ATOM    978  CG1 VAL A 150      15.358   2.261  52.420  1.00  0.00      A1   C
ATOM    979  CG2 VAL A 150      17.260   2.819  53.943  1.00  0.00      A1   C
ATOM    980  N   ILE A 151      14.469   5.721  51.616  1.00  0.00      A1   N
ATOM    981  CA  ILE A 151      13.402   6.114  50.702  1.00  0.00      A1   C
ATOM    982  C   ILE A 151      13.966   6.909  49.530  1.00  0.00      A1   C
ATOM    983  O   ILE A 151      13.560   6.717  48.372  1.00  0.00      A1   O
ATOM    984  CB  ILE A 151      12.322   6.903  51.466  1.00  0.00      A1   C
ATOM    985  CG1 ILE A 151      11.575   5.982  52.436  1.00  0.00      A1   C
ATOM    986  CG2 ILE A 151      11.359   7.571  50.502  1.00  0.00      A1   C
ATOM    987  CD1 ILE A 151      10.612   6.710  53.350  1.00  0.00      A1   C
ATOM    988  N   CYS A 152      14.935   7.790  49.801  1.00  0.00      A1   N
ATOM    989  CA  CYS A 152      15.569   8.522  48.707  1.00  0.00      A1   C
ATOM    990  C   CYS A 152      16.332   7.581  47.779  1.00  0.00      A1   C
ATOM    991  O   CYS A 152      16.282   7.729  46.551  1.00  0.00      A1   O
ATOM    992  CB  CYS A 152      16.499   9.599  49.262  1.00  0.00      A1   C
ATOM    993  SG  CYS A 152      15.657  10.984  50.053  1.00  0.00      A1   S
ATOM    994  N   VAL A 153      17.024   6.589  48.348  1.00  0.00      A1   N
ATOM    995  CA  VAL A 153      17.747   5.621  47.524  1.00  0.00      A1   C
ATOM    996  C   VAL A 153      16.770   4.804  46.690  1.00  0.00      A1   C
ATOM    997  O   VAL A 153      17.034   4.486  45.521  1.00  0.00      A1   O
ATOM    998  CB  VAL A 153      18.626   4.719  48.412  1.00  0.00      A1   C
ATOM    999  CG1 VAL A 153      19.169   3.541  47.615  1.00  0.00      A1   C
ATOM   1000  CG2 VAL A 153      19.762   5.518  49.027  1.00  0.00      A1   C
ATOM   1001  N   ILE A 154      15.608   4.493  47.265  1.00  0.00      A1   N
ATOM   1002  CA  ILE A 154      14.595   3.732  46.545  1.00  0.00      A1   C
ATOM   1003  C   ILE A 154      14.099   4.528  45.348  1.00  0.00      A1   C
ATOM   1004  O   ILE A 154      13.968   4.000  44.237  1.00  0.00      A1   O
ATOM   1005  CB  ILE A 154      13.437   3.359  47.490  1.00  0.00      A1   C
ATOM   1006  CG1 ILE A 154      13.822   2.179  48.385  1.00  0.00      A1   C
ATOM   1007  CG2 ILE A 154      12.169   3.057  46.705  1.00  0.00      A1   C
ATOM   1008  CD1 ILE A 154      12.751   1.802  49.390  1.00  0.00      A1   C
ATOM   1009  N   TRP A 155      13.823   5.817  45.554  1.00  0.00      A1   N
ATOM   1010  CA  TRP A 155      13.345   6.633  44.443  1.00  0.00      A1   C
ATOM   1011  C   TRP A 155      14.419   6.823  43.377  1.00  0.00      A1   C
ATOM   1012  O   TRP A 155      14.111   6.848  42.179  1.00  0.00      A1   O
ATOM   1013  CB  TRP A 155      12.837   7.976  44.957  1.00  0.00      A1   C
ATOM   1014  CG  TRP A 155      11.376   7.933  45.258  1.00  0.00      A1   C
ATOM   1015  CD1 TRP A 155      10.791   7.939  46.488  1.00  0.00      A1   C
ATOM   1016  CD2 TRP A 155      10.311   7.845  44.305  1.00  0.00      A1   C
ATOM   1017  NE1 TRP A 155       9.424   7.877  46.361  1.00  0.00      A1   N
ATOM   1018  CE2 TRP A 155       9.104   7.816  45.030  1.00  0.00      A1   C
ATOM   1019  CE3 TRP A 155      10.262   7.797  42.908  1.00  0.00      A1   C
ATOM   1020  CZ2 TRP A 155       7.859   7.741  44.406  1.00  0.00      A1   C
ATOM   1021  CZ3 TRP A 155       9.027   7.719  42.291  1.00  0.00      A1   C
ATOM   1022  CH2 TRP A 155       7.842   7.693  43.040  1.00  0.00      A1   C
ATOM   1023  N   VAL A 156      15.686   6.930  43.783  1.00  0.00      A1   N
ATOM   1024  CA  VAL A 156      16.754   7.076  42.796  1.00  0.00      A1   C
ATOM   1025  C   VAL A 156      16.858   5.818  41.943  1.00  0.00      A1   C
ATOM   1026  O   VAL A 156      16.958   5.884  40.709  1.00  0.00      A1   O
ATOM   1027  CB  VAL A 156      18.090   7.402  43.488  1.00  0.00      A1   C
ATOM   1028  CG1 VAL A 156      19.235   7.304  42.492  1.00  0.00      A1   C
ATOM   1029  CG2 VAL A 156      18.041   8.791  44.107  1.00  0.00      A1   C
ATOM   1030  N   LEU A 157      16.814   4.648  42.587  1.00  0.00      A1   N
ATOM   1031  CA  LEU A 157      16.875   3.399  41.834  1.00  0.00      A1   C
ATOM   1032  C   LEU A 157      15.652   3.234  40.941  1.00  0.00      A1   C
ATOM   1033  O   LEU A 157      15.757   2.717  39.823  1.00  0.00      A1   O
ATOM   1034  CB  LEU A 157      17.003   2.212  42.787  1.00  0.00      A1   C
ATOM   1035  CG  LEU A 157      18.281   2.137  43.623  1.00  0.00      A1   C
ATOM   1036  CD1 LEU A 157      18.351   0.816  44.372  1.00  0.00      A1   C
ATOM   1037  CD2 LEU A 157      19.504   2.328  42.743  1.00  0.00      A1   C
ATOM   1038  N   ALA A 158      14.489   3.698  41.404  1.00  0.00      A1   N
ATOM   1039  CA  ALA A 158      13.283   3.596  40.593  1.00  0.00      A1   C
ATOM   1040  C   ALA A 158      13.393   4.453  39.342  1.00  0.00      A1   C
ATOM   1041  O   ALA A 158      13.073   3.998  38.235  1.00  0.00      A1   O
ATOM   1042  CB  ALA A 158      12.062   4.008  41.417  1.00  0.00      A1   C
ATOM   1043  N   LEU A 159      13.865   5.693  39.498  1.00  0.00      A1   N
ATOM   1044  CA  LEU A 159      14.015   6.567  38.341  1.00  0.00      A1   C
ATOM   1045  C   LEU A 159      15.060   6.024  37.374  1.00  0.00      A1   C
ATOM   1046  O   LEU A 159      14.869   6.075  36.152  1.00  0.00      A1   O
ATOM   1047  CB  LEU A 159      14.382   7.976  38.799  1.00  0.00      A1   C
ATOM   1048  CG  LEU A 159      13.358   8.649  39.715  1.00  0.00      A1   C
ATOM   1049  CD1 LEU A 159      13.897   9.958  40.270  1.00  0.00      A1   C
ATOM   1050  CD2 LEU A 159      12.044   8.874  38.983  1.00  0.00      A1   C
ATOM   1051  N   LEU A 160      16.147   5.452  37.899  1.00  0.00      A1   N
ATOM   1052  CA  LEU A 160      17.168   4.900  37.014  1.00  0.00      A1   C
ATOM   1053  C   LEU A 160      16.641   3.695  36.247  1.00  0.00      A1   C
ATOM   1054  O   LEU A 160      16.902   3.554  35.047  1.00  0.00      A1   O
ATOM   1055  CB  LEU A 160      18.416   4.523  37.811  1.00  0.00      A1   C
ATOM   1056  CG  LEU A 160      19.296   5.686  38.263  1.00  0.00      A1   C
ATOM   1057  CD1 LEU A 160      20.424   5.190  39.154  1.00  0.00      A1   C
ATOM   1058  CD2 LEU A 160      19.848   6.433  37.057  1.00  0.00      A1   C
ATOM   1059  N   LEU A 161      15.890   2.819  36.918  1.00  0.00      A1   N
ATOM   1060  CA  LEU A 161      15.332   1.661  36.229  1.00  0.00      A1   C
ATOM   1061  C   LEU A 161      14.309   2.078  35.179  1.00  0.00      A1   C
ATOM   1062  O   LEU A 161      14.220   1.457  34.112  1.00  0.00      A1   O
ATOM   1063  CB  LEU A 161      14.702   0.705  37.241  1.00  0.00      A1   C
ATOM   1064  CG  LEU A 161      14.074  -0.566  36.667  1.00  0.00      A1   C
ATOM   1065  CD1 LEU A 161      15.100  -1.368  35.884  1.00  0.00      A1   C
ATOM   1066  CD2 LEU A 161      13.450  -1.414  37.768  1.00  0.00      A1   C
ATOM   1067  N   PRO A 164      15.481   4.089  30.829  1.00  0.00      A1   N
ATOM   1068  CA  PRO A 164      15.589   3.676  29.418  1.00  0.00      A1   C
ATOM   1069  C   PRO A 164      14.263   3.660  28.679  1.00  0.00      A1   C
ATOM   1070  O   PRO A 164      14.222   3.965  27.482  1.00  0.00      A1   O
ATOM   1071  CB  PRO A 164      16.202   2.270  29.508  1.00  0.00      A1   C
ATOM   1072  CG  PRO A 164      16.879   2.230  30.831  1.00  0.00      A1   C
ATOM   1073  CD  PRO A 164      16.017   3.057  31.735  1.00  0.00      A1   C
ATOM   1074  N   GLN A 165      13.176   3.302  29.360  1.00  0.00      A1   N
ATOM   1075  CA  GLN A 165      11.876   3.241  28.701  1.00  0.00      A1   C
ATOM   1076  C   GLN A 165      11.351   4.632  28.361  1.00  0.00      A1   C
ATOM   1077  O   GLN A 165      10.703   4.823  27.325  1.00  0.00      A1   O
ATOM   1078  CB  GLN A 165      10.884   2.490  29.589  1.00  0.00      A1   C
ATOM   1079  CG  GLN A 165       9.511   2.319  28.986  1.00  0.00      A1   C
ATOM   1080  CD  GLN A 165       8.867   1.015  29.400  1.00  0.00      A1   C
ATOM   1081  OE1 GLN A 165       9.553   0.028  29.657  1.00  0.00      A1   O
ATOM   1082  NE2 GLN A 165       7.544   1.003  29.469  1.00  0.00      A1   N
ATOM   1083  N   TYR A 167      13.419   7.259  27.877  1.00  0.00      A1   N
ATOM   1084  CA  TYR A 167      14.380   7.865  26.963  1.00  0.00      A1   C
ATOM   1085  C   TYR A 167      14.084   7.498  25.515  1.00  0.00      A1   C
ATOM   1086  O   TYR A 167      14.259   8.323  24.611  1.00  0.00      A1   O
ATOM   1087  CB  TYR A 167      15.793   7.431  27.353  1.00  0.00      A1   C
ATOM   1088  CG  TYR A 167      16.891   8.000  26.488  1.00  0.00      A1   C
ATOM   1089  CD1 TYR A 167      17.470   7.243  25.477  1.00  0.00      A1   C
ATOM   1090  CD2 TYR A 167      17.354   9.294  26.685  1.00  0.00      A1   C
ATOM   1091  CE1 TYR A 167      18.477   7.762  24.684  1.00  0.00      A1   C
ATOM   1092  CE2 TYR A 167      18.358   9.821  25.898  1.00  0.00      A1   C
ATOM   1093  CZ  TYR A 167      18.916   9.052  24.900  1.00  0.00      A1   C
ATOM   1094  OH  TYR A 167      19.920   9.577  24.115  1.00  0.00      A1   O
ATOM   1095  N   TYR A 168      13.630   6.271  25.275  1.00  0.00      A1   N
ATOM   1096  CA  TYR A 168      13.388   5.781  23.926  1.00  0.00      A1   C
ATOM   1097  C   TYR A 168      11.959   6.002  23.447  1.00  0.00      A1   C
ATOM   1098  O   TYR A 168      11.654   5.686  22.293  1.00  0.00      A1   O
ATOM   1099  CB  TYR A 168      13.753   4.298  23.840  1.00  0.00      A1   C
ATOM   1100  CG  TYR A 168      15.245   4.061  23.867  1.00  0.00      A1   C
ATOM   1101  CD1 TYR A 168      16.101   4.822  23.076  1.00  0.00      A1   C
ATOM   1102  CD2 TYR A 168      15.803   3.092  24.693  1.00  0.00      A1   C
ATOM   1103  CE1 TYR A 168      17.469   4.617  23.096  1.00  0.00      A1   C
ATOM   1104  CE2 TYR A 168      17.171   2.879  24.721  1.00  0.00      A1   C
ATOM   1105  CZ  TYR A 168      17.999   3.644  23.923  1.00  0.00      A1   C
ATOM   1106  OH  TYR A 168      19.359   3.432  23.951  1.00  0.00      A1   O
ATOM   1107  N   SER A 169      11.075   6.513  24.297  1.00  0.00      A1   N
ATOM   1108  CA  SER A 169       9.733   6.850  23.847  1.00  0.00      A1   C
ATOM   1109  C   SER A 169       9.775   8.064  22.931  1.00  0.00      A1   C
ATOM   1110  O   SER A 169      10.511   9.022  23.181  1.00  0.00      A1   O
ATOM   1111  CB  SER A 169       8.825   7.128  25.043  1.00  0.00      A1   C
ATOM   1112  OG  SER A 169       8.832   6.040  25.947  1.00  0.00      A1   O
ATOM   1113  N   THR A 170       8.965   8.027  21.874  1.00  0.00      A1   N
ATOM   1114  CA  THR A 170       8.814   9.159  20.969  1.00  0.00      A1   C
ATOM   1115  C   THR A 170       7.421   9.133  20.362  1.00  0.00      A1   C
ATOM   1116  O   THR A 170       6.756   8.094  20.315  1.00  0.00      A1   O
ATOM   1117  CB  THR A 170       9.847   9.162  19.825  1.00  0.00      A1   C
ATOM   1118  OG1 THR A 170      10.038   7.826  19.340  1.00  0.00      A1   O
ATOM   1119  CG2 THR A 170      11.177   9.758  20.268  1.00  0.00      A1   C
ATOM   1120  N   THR A 171       6.986  10.302  19.907  1.00  0.00      A1   N
ATOM   1121  CA  THR A 171       5.833  10.403  19.028  1.00  0.00      A1   C
ATOM   1122  C   THR A 171       6.297  10.317  17.581  1.00  0.00      A1   C
ATOM   1123  O   THR A 171       7.320  10.897  17.208  1.00  0.00      A1   O
ATOM   1124  CB  THR A 171       5.081  11.711  19.265  1.00  0.00      A1   C
ATOM   1125  OG1 THR A 171       5.956  12.818  19.017  1.00  0.00      A1   O
ATOM   1126  CG2 THR A 171       4.585  11.779  20.695  1.00  0.00      A1   C
ATOM   1127  N   GLU A 172       5.542   9.584  16.769  1.00  0.00      A1   N
ATOM   1128  CA  GLU A 172       5.906   9.411  15.370  1.00  0.00      A1   C
ATOM   1129  C   GLU A 172       4.677   8.996  14.580  1.00  0.00      A1   C
ATOM   1130  O   GLU A 172       3.811   8.278  15.086  1.00  0.00      A1   O
ATOM   1131  CB  GLU A 172       7.021   8.370  15.202  1.00  0.00      A1   C
ATOM   1132  CG  GLU A 172       6.706   7.022  15.844  1.00  0.00      A1   C
ATOM   1133  CD  GLU A 172       7.857   6.037  15.746  1.00  0.00      A1   C
ATOM   1134  OE1 GLU A 172       7.759   4.947  16.349  1.00  0.00      A1   O
ATOM   1135  OE2 GLU A 172       8.861   6.350  15.071  1.00  0.00      A1   O
ATOM   1136  N   THR A 173       4.597   9.489  13.348  1.00  0.00      A1   N
ATOM   1137  CA  THR A 173       3.591   9.009  12.414  1.00  0.00      A1   C
ATOM   1138  C   THR A 173       3.908   7.569  12.005  1.00  0.00      A1   C
ATOM   1139  O   THR A 173       5.065   7.217  11.758  1.00  0.00      A1   O
ATOM   1140  CB  THR A 173       3.531   9.952  11.207  1.00  0.00      A1   C
ATOM   1141  OG1 THR A 173       2.417   9.621  10.387  1.00  0.00      A1   O
ATOM   1142  CG2 THR A 173       4.805   9.898  10.380  1.00  0.00      A1   C
ATOM   1143  N   MET A 174       2.882   6.715  11.970  1.00  0.00      A1   N
ATOM   1144  CA  MET A 174       3.079   5.274  11.780  1.00  0.00      A1   C
ATOM   1145  C   MET A 174       2.040   4.671  10.838  1.00  0.00      A1   C
ATOM   1146  O   MET A 174       1.177   3.893  11.259  1.00  0.00      A1   O
ATOM   1147  CB  MET A 174       3.059   4.558  13.132  1.00  0.00      A1   C
ATOM   1148  CG  MET A 174       4.102   3.465  13.281  1.00  0.00      A1   C
ATOM   1149  SD  MET A 174       5.788   4.094  13.168  1.00  0.00      A1   S
ATOM   1150  CE  MET A 174       6.722   2.587  13.414  1.00  0.00      A1   C
ATOM   1151  N   PRO A 175       2.118   4.973   9.532  1.00  0.00      A1   N
ATOM   1152  CA  PRO A 175       2.970   5.950   8.857  1.00  0.00      A1   C
ATOM   1153  C   PRO A 175       2.282   7.302   8.677  1.00  0.00      A1   C
ATOM   1154  O   PRO A 175       2.956   8.278   8.358  1.00  0.00      A1   O
ATOM   1155  CB  PRO A 175       3.227   5.293   7.501  1.00  0.00      A1   C
ATOM   1156  CG  PRO A 175       1.951   4.579   7.215  1.00  0.00      A1   C
ATOM   1157  CD  PRO A 175       1.408   4.121   8.558  1.00  0.00      A1   C
ATOM   1158  N   SER A 176       0.960   7.364   8.867  1.00  0.00      A1   N
ATOM   1159  CA  SER A 176       0.215   8.595   8.630  1.00  0.00      A1   C
ATOM   1160  C   SER A 176      -0.362   9.233   9.888  1.00  0.00      A1   C
ATOM   1161  O   SER A 176      -0.604  10.443   9.883  1.00  0.00      A1   O
ATOM   1162  CB  SER A 176      -0.922   8.354   7.623  1.00  0.00      A1   C
ATOM   1163  OG  SER A 176      -1.855   7.407   8.111  1.00  0.00      A1   O
ATOM   1164  N   ARG A 177      -0.566   8.476  10.962  1.00  0.00      A1   N
ATOM   1165  CA  ARG A 177      -1.197   8.998  12.167  1.00  0.00      A1   C
ATOM   1166  C   ARG A 177      -0.251   8.870  13.356  1.00  0.00      A1   C
ATOM   1167  O   ARG A 177       0.499   7.897  13.463  1.00  0.00      A1   O
ATOM   1168  CB  ARG A 177      -2.517   8.271  12.435  1.00  0.00      A1   C
ATOM   1169  CG  ARG A 177      -3.271   7.957  11.147  1.00  0.00      A1   C
ATOM   1170  CD  ARG A 177      -4.586   7.255  11.407  1.00  0.00      A1   C
ATOM   1171  NE  ARG A 177      -5.614   8.178  11.866  1.00  0.00      A1   N
ATOM   1172  CZ  ARG A 177      -6.605   8.627  11.105  1.00  0.00      A1   C
ATOM   1173  NH1 ARG A 177      -6.705   8.229   9.846  1.00  0.00      A1   N
ATOM   1174  NH2 ARG A 177      -7.502   9.469  11.603  1.00  0.00      A1   N
ATOM   1175  N   VAL A 178      -0.280   9.873  14.239  1.00  0.00      A1   N
ATOM   1176  CA  VAL A 178       0.678   9.954  15.338  1.00  0.00      A1   C
ATOM   1177  C   VAL A 178       0.426   8.850  16.359  1.00  0.00      A1   C
ATOM   1178  O   VAL A 178      -0.721   8.559  16.726  1.00  0.00      A1   O
ATOM   1179  CB  VAL A 178       0.615  11.344  15.999  1.00  0.00      A1   C
ATOM   1180  CG1 VAL A 178       1.608  11.439  17.154  1.00  0.00      A1   C
ATOM   1181  CG2 VAL A 178       0.881  12.432  14.974  1.00  0.00      A1   C
ATOM   1182  N   VAL A 179       1.513   8.254  16.853  1.00  0.00      A1   N
ATOM   1183  CA  VAL A 179       1.485   7.297  17.950  1.00  0.00      A1   C
ATOM   1184  C   VAL A 179       2.649   7.603  18.886  1.00  0.00      A1   C
ATOM   1185  O   VAL A 179       3.638   8.233  18.505  1.00  0.00      A1   O
ATOM   1186  CB  VAL A 179       1.567   5.827  17.471  1.00  0.00      A1   C
ATOM   1187  CG1 VAL A 179       0.350   5.451  16.636  1.00  0.00      A1   C
ATOM   1188  CG2 VAL A 179       2.852   5.593  16.691  1.00  0.00      A1   C
ATOM   1189  N   CYS A 180       2.504   7.169  20.135  1.00  0.00      A1   N
ATOM   1190  CA  CYS A 180       3.596   7.157  21.100  1.00  0.00      A1   C
ATOM   1191  C   CYS A 180       4.140   5.737  21.178  1.00  0.00      A1   C
ATOM   1192  O   CYS A 180       3.376   4.789  21.382  1.00  0.00      A1   O
ATOM   1193  CB  CYS A 180       3.115   7.641  22.472  1.00  0.00      A1   C
ATOM   1194  SG  CYS A 180       4.266   7.454  23.873  1.00  0.00      A1   S
ATOM   1195  N   LYS A 181       5.453   5.590  21.006  1.00  0.00      A1   N
ATOM   1196  CA  LYS A 181       6.045   4.268  20.871  1.00  0.00      A1   C
ATOM   1197  C   LYS A 181       7.470   4.288  21.404  1.00  0.00      A1   C
ATOM   1198  O   LYS A 181       8.178   5.293  21.290  1.00  0.00      A1   O
ATOM   1199  CB  LYS A 181       6.026   3.802  19.407  1.00  0.00      A1   C
ATOM   1200  CG  LYS A 181       6.438   2.354  19.200  1.00  0.00      A1   C
ATOM   1201  CD  LYS A 181       6.199   1.906  17.765  1.00  0.00      A1   C
ATOM   1202  CE  LYS A 181       6.664   0.472  17.551  1.00  0.00      A1   C
ATOM   1203  NZ  LYS A 181       6.017  -0.466  18.512  1.00  0.00      A1   N
ATOM   1204  N   ILE A 182       7.877   3.167  21.993  1.00  0.00      A1   N
ATOM   1205  CA  ILE A 182       9.234   2.990  22.500  1.00  0.00      A1   C
ATOM   1206  C   ILE A 182      10.109   2.491  21.357  1.00  0.00      A1   C
ATOM   1207  O   ILE A 182       9.865   1.413  20.803  1.00  0.00      A1   O
ATOM   1208  CB  ILE A 182       9.260   2.013  23.684  1.00  0.00      A1   C
ATOM   1209  CG1 ILE A 182       8.196   2.398  24.713  1.00  0.00      A1   C
ATOM   1210  CG2 ILE A 182      10.641   1.993  24.326  1.00  0.00      A1   C
ATOM   1211  CD1 ILE A 182       8.053   1.402  25.839  1.00  0.00      A1   C
ATOM   1212  N   GLU A 183      11.138   3.263  21.014  1.00  0.00      A1   N
ATOM   1213  CA  GLU A 183      11.975   3.001  19.843  1.00  0.00      A1   C
ATOM   1214  C   GLU A 183      13.414   2.770  20.296  1.00  0.00      A1   C
ATOM   1215  O   GLU A 183      14.218   3.702  20.345  1.00  0.00      A1   O
ATOM   1216  CB  GLU A 183      11.883   4.157  18.840  1.00  0.00      A1   C
ATOM   1217  CG  GLU A 183      10.531   4.273  18.163  1.00  0.00      A1   C
ATOM   1218  CD  GLU A 183      10.311   3.193  17.121  1.00  0.00      A1   C
ATOM   1219  OE1 GLU A 183      10.557   3.460  15.926  1.00  0.00      A1   O
ATOM   1220  OE2 GLU A 183       9.904   2.074  17.497  1.00  0.00      A1   O
ATOM   1221  N   TRP A 184      13.732   1.521  20.617  1.00  0.00      A1   N
ATOM   1222  CA  TRP A 184      15.099   1.158  20.944  1.00  0.00      A1   C
ATOM   1223  C   TRP A 184      15.969   1.216  19.690  1.00  0.00      A1   C
ATOM   1224  O   TRP A 184      15.468   1.055  18.573  1.00  0.00      A1   O
ATOM   1225  CB  TRP A 184      15.146  -0.240  21.550  1.00  0.00      A1   C
ATOM   1226  CG  TRP A 184      14.658  -0.269  22.956  1.00  0.00      A1   C
ATOM   1227  CD1 TRP A 184      13.368  -0.126  23.380  1.00  0.00      A1   C
ATOM   1228  CD2 TRP A 184      15.452  -0.439  24.134  1.00  0.00      A1   C
ATOM   1229  NE1 TRP A 184      13.310  -0.202  24.749  1.00  0.00      A1   N
ATOM   1230  CE2 TRP A 184      14.576  -0.395  25.237  1.00  0.00      A1   C
ATOM   1231  CE3 TRP A 184      16.818  -0.631  24.364  1.00  0.00      A1   C
ATOM   1232  CZ2 TRP A 184      15.021  -0.534  26.548  1.00  0.00      A1   C
ATOM   1233  CZ3 TRP A 184      17.258  -0.770  25.668  1.00  0.00      A1   C
ATOM   1234  CH2 TRP A 184      16.362  -0.720  26.743  1.00  0.00      A1   C
ATOM   1235  N   PRO A 185      17.276   1.438  19.843  1.00  0.00      A1   N
ATOM   1236  CA  PRO A 185      18.139   1.506  18.660  1.00  0.00      A1   C
ATOM   1237  C   PRO A 185      18.084   0.186  17.913  1.00  0.00      A1   C
ATOM   1238  O   PRO A 185      17.989  -0.885  18.517  1.00  0.00      A1   O
ATOM   1239  CB  PRO A 185      19.533   1.764  19.244  1.00  0.00      A1   C
ATOM   1240  CG  PRO A 185      19.288   2.326  20.603  1.00  0.00      A1   C
ATOM   1241  CD  PRO A 185      18.026   1.680  21.088  1.00  0.00      A1   C
ATOM   1242  N   GLU A 186      18.118   0.268  16.587  1.00  0.00      A1   N
ATOM   1243  CA  GLU A 186      17.827  -0.908  15.782  1.00  0.00      A1   C
ATOM   1244  C   GLU A 186      18.933  -1.939  15.957  1.00  0.00      A1   C
ATOM   1245  O   GLU A 186      20.095  -1.688  15.616  1.00  0.00      A1   O
ATOM   1246  CB  GLU A 186      17.658  -0.530  14.313  1.00  0.00      A1   C
ATOM   1247  CG  GLU A 186      16.753  -1.492  13.557  1.00  0.00      A1   C
ATOM   1248  CD  GLU A 186      15.364  -1.585  14.169  1.00  0.00      A1   C
ATOM   1249  OE1 GLU A 186      14.717  -0.530  14.341  1.00  0.00      A1   O
ATOM   1250  OE2 GLU A 186      14.924  -2.711  14.488  1.00  0.00      A1   O
ATOM   1251  N   HIS A 187      18.561  -3.096  16.492  1.00  0.00      A1   N
ATOM   1252  CA  HIS A 187      19.395  -4.262  16.665  1.00  0.00      A1   C
ATOM   1253  C   HIS A 187      18.709  -5.444  15.993  1.00  0.00      A1   C
ATOM   1254  O   HIS A 187      17.475  -5.524  16.007  1.00  0.00      A1   O
ATOM   1255  CB  HIS A 187      19.615  -4.547  18.165  1.00  0.00      A1   C
ATOM   1256  CG  HIS A 187      20.358  -5.816  18.446  1.00  0.00      A1   C
ATOM   1257  ND1 HIS A 187      19.729  -7.039  18.543  1.00  0.00      A1   N
ATOM   1258  CD2 HIS A 187      21.674  -6.053  18.663  1.00  0.00      A1   C
ATOM   1259  CE1 HIS A 187      20.626  -7.975  18.797  1.00  0.00      A1   C
ATOM   1260  NE2 HIS A 187      21.813  -7.402  18.879  1.00  0.00      A1   N
ATOM   1261  N   PRO A 188      19.468  -6.370  15.396  1.00  0.00      A1   N
ATOM   1262  CA  PRO A 188      18.824  -7.408  14.575  1.00  0.00      A1   C
ATOM   1263  C   PRO A 188      17.816  -8.265  15.323  1.00  0.00      A1   C
ATOM   1264  O   PRO A 188      16.826  -8.699  14.718  1.00  0.00      A1   O
ATOM   1265  CB  PRO A 188      20.020  -8.236  14.083  1.00  0.00      A1   C
ATOM   1266  CG  PRO A 188      21.135  -7.247  14.017  1.00  0.00      A1   C
ATOM   1267  CD  PRO A 188      20.926  -6.336  15.199  1.00  0.00      A1   C
ATOM   1268  N   ASN A 189      18.024  -8.527  16.612  1.00  0.00      A1   N
ATOM   1269  CA  ASN A 189      17.110  -9.359  17.384  1.00  0.00      A1   C
ATOM   1270  C   ASN A 189      16.375  -8.605  18.487  1.00  0.00      A1   C
ATOM   1271  O   ASN A 189      15.618  -9.229  19.239  1.00  0.00      A1   O
ATOM   1272  CB  ASN A 189      17.867 -10.549  17.987  1.00  0.00      A1   C
ATOM   1273  CG  ASN A 189      16.951 -11.708  18.333  1.00  0.00      A1   C
ATOM   1274  OD1 ASN A 189      15.931 -11.924  17.677  1.00  0.00      A1   O
ATOM   1275  ND2 ASN A 189      17.306 -12.455  19.371  1.00  0.00      A1   N
ATOM   1276  N   LYS A 190      16.573  -7.288  18.603  1.00  0.00      A1   N
ATOM   1277  CA  LYS A 190      15.962  -6.488  19.671  1.00  0.00      A1   C
ATOM   1278  C   LYS A 190      16.310  -7.043  21.052  1.00  0.00      A1   C
ATOM   1279  O   LYS A 190      15.490  -7.018  21.972  1.00  0.00      A1   O
ATOM   1280  CB  LYS A 190      14.441  -6.400  19.500  1.00  0.00      A1   C
ATOM   1281  CG  LYS A 190      13.946  -5.236  18.663  1.00  0.00      A1   C
ATOM   1282  CD  LYS A 190      12.432  -5.300  18.507  1.00  0.00      A1   C
ATOM   1283  CE  LYS A 190      11.885  -4.060  17.819  1.00  0.00      A1   C
ATOM   1284  NZ  LYS A 190      10.444  -4.214  17.471  1.00  0.00      A1   N
ATOM   1285  N   ILE A 191      17.534  -7.559  21.196  1.00  0.00      A1   N
ATOM   1286  CA  ILE A 191      17.889  -8.277  22.417  1.00  0.00      A1   C
ATOM   1287  C   ILE A 191      17.921  -7.340  23.622  1.00  0.00      A1   C
ATOM   1288  O   ILE A 191      17.529  -7.728  24.729  1.00  0.00      A1   O
ATOM   1289  CB  ILE A 191      19.227  -9.021  22.236  1.00  0.00      A1   C
ATOM   1290  CG1 ILE A 191      19.461  -9.981  23.404  1.00  0.00      A1   C
ATOM   1291  CG2 ILE A 191      20.391  -8.046  22.125  1.00  0.00      A1   C
ATOM   1292  CD1 ILE A 191      18.390 -11.038  23.548  1.00  0.00      A1   C
ATOM   1293  N   TYR A 192      18.356  -6.090  23.431  1.00  0.00      A1   N
ATOM   1294  CA  TYR A 192      18.485  -5.188  24.572  1.00  0.00      A1   C
ATOM   1295  C   TYR A 192      17.124  -4.816  25.138  1.00  0.00      A1   C
ATOM   1296  O   TYR A 192      16.932  -4.809  26.361  1.00  0.00      A1   O
ATOM   1297  CB  TYR A 192      19.251  -3.926  24.176  1.00  0.00      A1   C
ATOM   1298  CG  TYR A 192      20.739  -4.117  24.019  1.00  0.00      A1   C
ATOM   1299  CD1 TYR A 192      21.564  -4.222  25.130  1.00  0.00      A1   C
ATOM   1300  CD2 TYR A 192      21.322  -4.173  22.762  1.00  0.00      A1   C
ATOM   1301  CE1 TYR A 192      22.928  -4.389  24.994  1.00  0.00      A1   C
ATOM   1302  CE2 TYR A 192      22.684  -4.340  22.614  1.00  0.00      A1   C
ATOM   1303  CZ  TYR A 192      23.482  -4.447  23.733  1.00  0.00      A1   C
ATOM   1304  OH  TYR A 192      24.840  -4.612  23.589  1.00  0.00      A1   O
ATOM   1305  N   GLU A 193      16.163  -4.517  24.262  1.00  0.00      A1   N
ATOM   1306  CA  GLU A 193      14.831  -4.149  24.728  1.00  0.00      A1   C
ATOM   1307  C   GLU A 193      14.159  -5.312  25.447  1.00  0.00      A1   C
ATOM   1308  O   GLU A 193      13.498  -5.123  26.477  1.00  0.00      A1   O
ATOM   1309  CB  GLU A 193      13.989  -3.684  23.539  1.00  0.00      A1   C
ATOM   1310  CG  GLU A 193      12.518  -3.511  23.834  1.00  0.00      A1   C
ATOM   1311  CD  GLU A 193      11.756  -2.955  22.654  1.00  0.00      A1   C
ATOM   1312  OE1 GLU A 193      10.582  -2.568  22.837  1.00  0.00      A1   O
ATOM   1313  OE2 GLU A 193      12.331  -2.901  21.543  1.00  0.00      A1   O
ATOM   1314  N   LYS A 194      14.369  -6.532  24.947  1.00  0.00      A1   N
ATOM   1315  CA  LYS A 194      13.762  -7.706  25.562  1.00  0.00      A1   C
ATOM   1316  C   LYS A 194      14.359  -7.976  26.937  1.00  0.00      A1   C
ATOM   1317  O   LYS A 194      13.625  -8.235  27.901  1.00  0.00      A1   O
ATOM   1318  CB  LYS A 194      13.945  -8.912  24.642  1.00  0.00      A1   C
ATOM   1319  CG  LYS A 194      12.996 -10.070  24.883  1.00  0.00      A1   C
ATOM   1320  CD  LYS A 194      12.995 -10.981  23.670  1.00  0.00      A1   C
ATOM   1321  CE  LYS A 194      12.757 -10.170  22.399  1.00  0.00      A1   C
ATOM   1322  NZ  LYS A 194      12.924 -10.980  21.159  1.00  0.00      A1   N
ATOM   1323  N   VAL A 195      15.689  -7.905  27.047  1.00  0.00      A1   N
ATOM   1324  CA  VAL A 195      16.343  -8.114  28.335  1.00  0.00      A1   C
ATOM   1325  C   VAL A 195      15.925  -7.033  29.321  1.00  0.00      A1   C
ATOM   1326  O   VAL A 195      15.708  -7.304  30.510  1.00  0.00      A1   O
ATOM   1327  CB  VAL A 195      17.873  -8.158  28.155  1.00  0.00      A1   C
ATOM   1328  CG1 VAL A 195      18.575  -8.158  29.503  1.00  0.00      A1   C
ATOM   1329  CG2 VAL A 195      18.279  -9.378  27.345  1.00  0.00      A1   C
ATOM   1330  N   TYR A 196      15.758  -5.799  28.835  1.00  0.00      A1   N
ATOM   1331  CA  TYR A 196      15.336  -4.717  29.717  1.00  0.00      A1   C
ATOM   1332  C   TYR A 196      13.931  -4.957  30.248  1.00  0.00      A1   C
ATOM   1333  O   TYR A 196      13.667  -4.769  31.445  1.00  0.00      A1   O
ATOM   1334  CB  TYR A 196      15.404  -3.382  28.977  1.00  0.00      A1   C
ATOM   1335  CG  TYR A 196      14.751  -2.246  29.728  1.00  0.00      A1   C
ATOM   1336  CD1 TYR A 196      13.476  -1.804  29.391  1.00  0.00      A1   C
ATOM   1337  CD2 TYR A 196      15.403  -1.623  30.784  1.00  0.00      A1   C
ATOM   1338  CE1 TYR A 196      12.876  -0.767  30.082  1.00  0.00      A1   C
ATOM   1339  CE2 TYR A 196      14.812  -0.588  31.478  1.00  0.00      A1   C
ATOM   1340  CZ  TYR A 196      13.549  -0.163  31.123  1.00  0.00      A1   C
ATOM   1341  OH  TYR A 196      12.960   0.870  31.815  1.00  0.00      A1   O
ATOM   1342  N   HIS A 197      13.019  -5.394  29.375  1.00  0.00      A1   N
ATOM   1343  CA  HIS A 197      11.656  -5.657  29.820  1.00  0.00      A1   C
ATOM   1344  C   HIS A 197      11.614  -6.805  30.823  1.00  0.00      A1   C
ATOM   1345  O   HIS A 197      10.915  -6.723  31.845  1.00  0.00      A1   O
ATOM   1346  CB  HIS A 197      10.767  -5.957  28.614  1.00  0.00      A1   C
ATOM   1347  CG  HIS A 197       9.370  -6.351  28.977  1.00  0.00      A1   C
ATOM   1348  ND1 HIS A 197       8.632  -7.243  28.231  1.00  0.00      A1   N
ATOM   1349  CD2 HIS A 197       8.575  -5.973  30.006  1.00  0.00      A1   C
ATOM   1350  CE1 HIS A 197       7.443  -7.401  28.785  1.00  0.00      A1   C
ATOM   1351  NE2 HIS A 197       7.383  -6.641  29.864  1.00  0.00      A1   N
ATOM   1352  N   ILE A 198      12.377  -7.872  30.563  1.00  0.00      A1   N
ATOM   1353  CA  ILE A 198      12.397  -9.001  31.489  1.00  0.00      A1   C
ATOM   1354  C   ILE A 198      12.947  -8.566  32.842  1.00  0.00      A1   C
ATOM   1355  O   ILE A 198      12.415  -8.939  33.899  1.00  0.00      A1   O
ATOM   1356  CB  ILE A 198      13.215 -10.166  30.898  1.00  0.00      A1   C
ATOM   1357  CG1 ILE A 198      12.620 -10.640  29.571  1.00  0.00      A1   C
ATOM   1358  CG2 ILE A 198      13.290 -11.318  31.887  1.00  0.00      A1   C
ATOM   1359  CD1 ILE A 198      11.278 -11.303  29.708  1.00  0.00      A1   C
ATOM   1360  N   CYS A 199      13.999  -7.739  32.831  1.00  0.00      A1   N
ATOM   1361  CA  CYS A 199      14.603  -7.304  34.084  1.00  0.00      A1   C
ATOM   1362  C   CYS A 199      13.657  -6.416  34.876  1.00  0.00      A1   C
ATOM   1363  O   CYS A 199      13.581  -6.527  36.105  1.00  0.00      A1   O
ATOM   1364  CB  CYS A 199      15.917  -6.569  33.816  1.00  0.00      A1   C
ATOM   1365  SG  CYS A 199      17.276  -7.621  33.270  1.00  0.00      A1   S
ATOM   1366  N   VAL A 200      12.917  -5.537  34.194  1.00  0.00      A1   N
ATOM   1367  CA  VAL A 200      11.973  -4.688  34.915  1.00  0.00      A1   C
ATOM   1368  C   VAL A 200      10.862  -5.532  35.523  1.00  0.00      A1   C
ATOM   1369  O   VAL A 200      10.474  -5.333  36.684  1.00  0.00      A1   O
ATOM   1370  CB  VAL A 200      11.410  -3.591  33.994  1.00  0.00      A1   C
ATOM   1371  CG1 VAL A 200      10.308  -2.819  34.708  1.00  0.00      A1   C
ATOM   1372  CG2 VAL A 200      12.517  -2.648  33.554  1.00  0.00      A1   C
ATOM   1373  N   THR A 201      10.355  -6.511  34.764  1.00  0.00      A1   N
ATOM   1374  CA  THR A 201       9.297  -7.362  35.295  1.00  0.00      A1   C
ATOM   1375  C   THR A 201       9.775  -8.162  36.500  1.00  0.00      A1   C
ATOM   1376  O   THR A 201       9.009  -8.377  37.447  1.00  0.00      A1   O
ATOM   1377  CB  THR A 201       8.775  -8.297  34.203  1.00  0.00      A1   C
ATOM   1378  OG1 THR A 201       8.251  -7.519  33.122  1.00  0.00      A1   O
ATOM   1379  CG2 THR A 201       7.673  -9.193  34.745  1.00  0.00      A1   C
ATOM   1380  N   VAL A 202      11.040  -8.580  36.503  1.00  0.00      A1   N
ATOM   1381  CA  VAL A 202      11.562  -9.304  37.661  1.00  0.00      A1   C
ATOM   1382  C   VAL A 202      11.723  -8.364  38.851  1.00  0.00      A1   C
ATOM   1383  O   VAL A 202      11.315  -8.683  39.975  1.00  0.00      A1   O
ATOM   1384  CB  VAL A 202      12.889 -10.000  37.308  1.00  0.00      A1   C
ATOM   1385  CG1 VAL A 202      13.570 -10.520  38.565  1.00  0.00      A1   C
ATOM   1386  CG2 VAL A 202      12.647 -11.136  36.325  1.00  0.00      A1   C
ATOM   1387  N   LEU A 203      12.321  -7.191  38.623  1.00  0.00      A1   N
ATOM   1388  CA  LEU A 203      12.633  -6.286  39.725  1.00  0.00      A1   C
ATOM   1389  C   LEU A 203      11.387  -5.703  40.385  1.00  0.00      A1   C
ATOM   1390  O   LEU A 203      11.397  -5.452  41.595  1.00  0.00      A1   O
ATOM   1391  CB  LEU A 203      13.546  -5.166  39.233  1.00  0.00      A1   C
ATOM   1392  CG  LEU A 203      14.974  -5.621  38.927  1.00  0.00      A1   C
ATOM   1393  CD1 LEU A 203      15.801  -4.472  38.379  1.00  0.00      A1   C
ATOM   1394  CD2 LEU A 203      15.618  -6.206  40.176  1.00  0.00      A1   C
ATOM   1395  N   ILE A 204      10.310  -5.472  39.629  1.00  0.00      A1   N
ATOM   1396  CA  ILE A 204       9.123  -4.858  40.215  1.00  0.00      A1   C
ATOM   1397  C   ILE A 204       8.014  -5.860  40.488  1.00  0.00      A1   C
ATOM   1398  O   ILE A 204       6.945  -5.466  40.975  1.00  0.00      A1   O
ATOM   1399  CB  ILE A 204       8.586  -3.703  39.344  1.00  0.00      A1   C
ATOM   1400  CG1 ILE A 204       7.896  -4.241  38.092  1.00  0.00      A1   C
ATOM   1401  CG2 ILE A 204       9.710  -2.736  38.987  1.00  0.00      A1   C
ATOM   1402  CD1 ILE A 204       7.227  -3.155  37.259  1.00  0.00      A1   C
ATOM   1403  N   TYR A 205       8.226  -7.143  40.199  1.00  0.00      A1   N
ATOM   1404  CA  TYR A 205       7.186  -8.112  40.513  1.00  0.00      A1   C
ATOM   1405  C   TYR A 205       7.739  -9.375  41.165  1.00  0.00      A1   C
ATOM   1406  O   TYR A 205       7.544  -9.587  42.365  1.00  0.00      A1   O
ATOM   1407  CB  TYR A 205       6.388  -8.475  39.258  1.00  0.00      A1   C
ATOM   1408  CG  TYR A 205       5.167  -9.309  39.568  1.00  0.00      A1   C
ATOM   1409  CD1 TYR A 205       4.040  -8.732  40.141  1.00  0.00      A1   C
ATOM   1410  CD2 TYR A 205       5.148 -10.675  39.313  1.00  0.00      A1   C
ATOM   1411  CE1 TYR A 205       2.923  -9.487  40.440  1.00  0.00      A1   C
ATOM   1412  CE2 TYR A 205       4.035 -11.440  39.608  1.00  0.00      A1   C
ATOM   1413  CZ  TYR A 205       2.926 -10.842  40.171  1.00  0.00      A1   C
ATOM   1414  OH  TYR A 205       1.819 -11.605  40.465  1.00  0.00      A1   O
ATOM   1415  N   PHE A 206       8.426 -10.222  40.395  1.00  0.00      A1   N
ATOM   1416  CA  PHE A 206       8.727 -11.568  40.875  1.00  0.00      A1   C
ATOM   1417  C   PHE A 206       9.695 -11.553  42.054  1.00  0.00      A1   C
ATOM   1418  O   PHE A 206       9.421 -12.160  43.097  1.00  0.00      A1   O
ATOM   1419  CB  PHE A 206       9.280 -12.416  39.729  1.00  0.00      A1   C
ATOM   1420  CG  PHE A 206       8.279 -12.678  38.643  1.00  0.00      A1   C
ATOM   1421  CD1 PHE A 206       7.263 -13.600  38.834  1.00  0.00      A1   C
ATOM   1422  CD2 PHE A 206       8.345 -11.999  37.439  1.00  0.00      A1   C
ATOM   1423  CE1 PHE A 206       6.332 -13.841  37.845  1.00  0.00      A1   C
ATOM   1424  CE2 PHE A 206       7.417 -12.238  36.444  1.00  0.00      A1   C
ATOM   1425  CZ  PHE A 206       6.408 -13.160  36.648  1.00  0.00      A1   C
ATOM   1426  N   LEU A 207      10.840 -10.886  41.904  1.00  0.00      A1   N
ATOM   1427  CA  LEU A 207      11.827 -10.876  42.983  1.00  0.00      A1   C
ATOM   1428  C   LEU A 207      11.311 -10.260  44.281  1.00  0.00      A1   C
ATOM   1429  O   LEU A 207      11.464 -10.896  45.341  1.00  0.00      A1   O
ATOM   1430  CB  LEU A 207      13.099 -10.168  42.504  1.00  0.00      A1   C
ATOM   1431  CG  LEU A 207      14.126  -9.875  43.600  1.00  0.00      A1   C
ATOM   1432  CD1 LEU A 207      14.725 -11.172  44.132  1.00  0.00      A1   C
ATOM   1433  CD2 LEU A 207      15.212  -8.936  43.105  1.00  0.00      A1   C
ATOM   1434  N   PRO A 208      10.740  -9.047  44.296  1.00  0.00      A1   N
ATOM   1435  CA  PRO A 208      10.207  -8.527  45.566  1.00  0.00      A1   C
ATOM   1436  C   PRO A 208       9.127  -9.405  46.171  1.00  0.00      A1   C
ATOM   1437  O   PRO A 208       9.056  -9.519  47.400  1.00  0.00      A1   O
ATOM   1438  CB  PRO A 208       9.662  -7.140  45.181  1.00  0.00      A1   C
ATOM   1439  CG  PRO A 208       9.427  -7.210  43.717  1.00  0.00      A1   C
ATOM   1440  CD  PRO A 208      10.505  -8.101  43.183  1.00  0.00      A1   C
ATOM   1441  N   LEU A 209       8.292 -10.038  45.343  1.00  0.00      A1   N
ATOM   1442  CA  LEU A 209       7.269 -10.920  45.885  1.00  0.00      A1   C
ATOM   1443  C   LEU A 209       7.884 -12.151  46.530  1.00  0.00      A1   C
ATOM   1444  O   LEU A 209       7.429 -12.587  47.590  1.00  0.00      A1   O
ATOM   1445  CB  LEU A 209       6.283 -11.328  44.792  1.00  0.00      A1   C
ATOM   1446  CG  LEU A 209       5.281 -10.248  44.388  1.00  0.00      A1   C
ATOM   1447  CD1 LEU A 209       4.203 -10.841  43.502  1.00  0.00      A1   C
ATOM   1448  CD2 LEU A 209       4.681  -9.574  45.610  1.00  0.00      A1   C
ATOM   1449  N   LEU A 210       8.940 -12.705  45.929  1.00  0.00      A1   N
ATOM   1450  CA  LEU A 210       9.607 -13.846  46.547  1.00  0.00      A1   C
ATOM   1451  C   LEU A 210      10.255 -13.456  47.867  1.00  0.00      A1   C
ATOM   1452  O   LEU A 210      10.180 -14.202  48.854  1.00  0.00      A1   O
ATOM   1453  CB  LEU A 210      10.653 -14.421  45.594  1.00  0.00      A1   C
ATOM   1454  CG  LEU A 210      10.090 -15.116  44.362  1.00  0.00      A1   C
ATOM   1455  CD1 LEU A 210      11.217 -15.600  43.471  1.00  0.00      A1   C
ATOM   1456  CD2 LEU A 210       9.200 -16.269  44.791  1.00  0.00      A1   C
ATOM   1457  N   VAL A 211      10.862 -12.269  47.915  1.00  0.00      A1   N
ATOM   1458  CA  VAL A 211      11.535 -11.839  49.138  1.00  0.00      A1   C
ATOM   1459  C   VAL A 211      10.516 -11.609  50.248  1.00  0.00      A1   C
ATOM   1460  O   VAL A 211      10.671 -12.101  51.376  1.00  0.00      A1   O
ATOM   1461  CB  VAL A 211      12.379 -10.580  48.868  1.00  0.00      A1   C
ATOM   1462  CG1 VAL A 211      12.935 -10.022  50.168  1.00  0.00      A1   C
ATOM   1463  CG2 VAL A 211      13.507 -10.899  47.897  1.00  0.00      A1   C
ATOM   1464  N   ILE A 212       9.446 -10.870  49.936  1.00  0.00      A1   N
ATOM   1465  CA  ILE A 212       8.397 -10.618  50.916  1.00  0.00      A1   C
ATOM   1466  C   ILE A 212       7.721 -11.916  51.331  1.00  0.00      A1   C
ATOM   1467  O   ILE A 212       7.329 -12.075  52.494  1.00  0.00      A1   O
ATOM   1468  CB  ILE A 212       7.382  -9.607  50.347  1.00  0.00      A1   C
ATOM   1469  CG1 ILE A 212       8.038  -8.239  50.165  1.00  0.00      A1   C
ATOM   1470  CG2 ILE A 212       6.165  -9.495  51.251  1.00  0.00      A1   C
ATOM   1471  CD1 ILE A 212       7.132  -7.213  49.503  1.00  0.00      A1   C
ATOM   1472  N   GLY A 213       7.605 -12.878  50.412  1.00  0.00      A1   N
ATOM   1473  CA  GLY A 213       6.980 -14.137  50.764  1.00  0.00      A1   C
ATOM   1474  C   GLY A 213       7.823 -14.945  51.725  1.00  0.00      A1   C
ATOM   1475  O   GLY A 213       7.302 -15.498  52.694  1.00  0.00      A1   O
ATOM   1476  N   TYR A 214       9.144 -14.964  51.518  1.00  0.00      A1   N
ATOM   1477  CA  TYR A 214      10.014 -15.610  52.494  1.00  0.00      A1   C
ATOM   1478  C   TYR A 214       9.893 -14.933  53.851  1.00  0.00      A1   C
ATOM   1479  O   TYR A 214       9.732 -15.599  54.887  1.00  0.00      A1   O
ATOM   1480  CB  TYR A 214      11.471 -15.581  52.030  1.00  0.00      A1   C
ATOM   1481  CG  TYR A 214      12.430 -15.888  53.163  1.00  0.00      A1   C
ATOM   1482  CD1 TYR A 214      12.717 -17.200  53.513  1.00  0.00      A1   C
ATOM   1483  CD2 TYR A 214      13.027 -14.867  53.900  1.00  0.00      A1   C
ATOM   1484  CE1 TYR A 214      13.576 -17.491  54.553  1.00  0.00      A1   C
ATOM   1485  CE2 TYR A 214      13.886 -15.147  54.945  1.00  0.00      A1   C
ATOM   1486  CZ  TYR A 214      14.157 -16.463  55.267  1.00  0.00      A1   C
ATOM   1487  OH  TYR A 214      15.013 -16.755  56.305  1.00  0.00      A1   O
ATOM   1488  N   LEU A 215       9.960 -13.597  53.856  1.00  0.00      A1   N
ATOM   1489  CA  LEU A 215       9.990 -12.866  55.118  1.00  0.00      A1   C
ATOM   1490  C   LEU A 215       8.711 -13.095  55.911  1.00  0.00      A1   C
ATOM   1491  O   LEU A 215       8.753 -13.449  57.097  1.00  0.00      A1   O
ATOM   1492  CB  LEU A 215      10.206 -11.377  54.852  1.00  0.00      A1   C
ATOM   1493  CG  LEU A 215      11.549 -10.987  54.226  1.00  0.00      A1   C
ATOM   1494  CD1 LEU A 215      11.578  -9.507  53.867  1.00  0.00      A1   C
ATOM   1495  CD2 LEU A 215      12.698 -11.334  55.156  1.00  0.00      A1   C
ATOM   1496  N   TYR A 216       7.558 -12.929  55.263  1.00  0.00      A1   N
ATOM   1497  CA  TYR A 216       6.300 -13.109  55.969  1.00  0.00      A1   C
ATOM   1498  C   TYR A 216       5.951 -14.571  56.218  1.00  0.00      A1   C
ATOM   1499  O   TYR A 216       5.210 -14.845  57.157  1.00  0.00      A1   O
ATOM   1500  CB  TYR A 216       5.166 -12.406  55.222  1.00  0.00      A1   C
ATOM   1501  CG  TYR A 216       5.149 -10.914  55.479  1.00  0.00      A1   C
ATOM   1502  CD1 TYR A 216       5.591 -10.396  56.695  1.00  0.00      A1   C
ATOM   1503  CD2 TYR A 216       4.706 -10.024  54.512  1.00  0.00      A1   C
ATOM   1504  CE1 TYR A 216       5.586  -9.036  56.938  1.00  0.00      A1   C
ATOM   1505  CE2 TYR A 216       4.698  -8.660  54.747  1.00  0.00      A1   C
ATOM   1506  CZ  TYR A 216       5.139  -8.172  55.959  1.00  0.00      A1   C
ATOM   1507  OH  TYR A 216       5.136  -6.818  56.194  1.00  0.00      A1   O
ATOM   1508  N   THR A 217       6.501 -15.522  55.460  1.00  0.00      A1   N
ATOM   1509  CA  THR A 217       6.304 -16.919  55.824  1.00  0.00      A1   C
ATOM   1510  C   THR A 217       7.030 -17.236  57.122  1.00  0.00      A1   C
ATOM   1511  O   THR A 217       6.441 -17.798  58.055  1.00  0.00      A1   O
ATOM   1512  CB  THR A 217       6.781 -17.840  54.700  1.00  0.00      A1   C
ATOM   1513  OG1 THR A 217       5.921 -17.694  53.563  1.00  0.00      A1   O
ATOM   1514  CG2 THR A 217       6.761 -19.294  55.160  1.00  0.00      A1   C
ATOM   1515  N   VAL A 218       8.300 -16.832  57.218  1.00  0.00      A1   N
ATOM   1516  CA  VAL A 218       9.049 -17.077  58.446  1.00  0.00      A1   C
ATOM   1517  C   VAL A 218       8.377 -16.372  59.618  1.00  0.00      A1   C
ATOM   1518  O   VAL A 218       8.132 -16.976  60.672  1.00  0.00      A1   O
ATOM   1519  CB  VAL A 218      10.515 -16.638  58.279  1.00  0.00      A1   C
ATOM   1520  CG1 VAL A 218      11.246 -16.705  59.609  1.00  0.00      A1   C
ATOM   1521  CG2 VAL A 218      11.214 -17.510  57.248  1.00  0.00      A1   C
ATOM   1522  N   VAL A 219       7.997 -15.104  59.426  1.00  0.00      A1   N
ATOM   1523  CA  VAL A 219       7.426 -14.337  60.528  1.00  0.00      A1   C
ATOM   1524  C   VAL A 219       6.055 -14.877  60.924  1.00  0.00      A1   C
ATOM   1525  O   VAL A 219       5.754 -15.015  62.116  1.00  0.00      A1   O
ATOM   1526  CB  VAL A 219       7.369 -12.842  60.164  1.00  0.00      A1   C
ATOM   1527  CG1 VAL A 219       6.359 -12.115  61.038  1.00  0.00      A1   C
ATOM   1528  CG2 VAL A 219       8.743 -12.216  60.321  1.00  0.00      A1   C
ATOM   1529  N   GLY A 220       5.206 -15.211  59.949  1.00  0.00      A1   N
ATOM   1530  CA  GLY A 220       3.869 -15.657  60.285  1.00  0.00      A1   C
ATOM   1531  C   GLY A 220       3.864 -17.018  60.943  1.00  0.00      A1   C
ATOM   1532  O   GLY A 220       3.109 -17.252  61.894  1.00  0.00      A1   O
ATOM   1533  N   ILE A 221       4.748 -17.916  60.498  1.00  0.00      A1   N
ATOM   1534  CA  ILE A 221       4.861 -19.207  61.164  1.00  0.00      A1   C
ATOM   1535  C   ILE A 221       5.375 -19.024  62.584  1.00  0.00      A1   C
ATOM   1536  O   ILE A 221       4.838 -19.610  63.533  1.00  0.00      A1   O
ATOM   1537  CB  ILE A 221       5.762 -20.157  60.357  1.00  0.00      A1   C
ATOM   1538  CG1 ILE A 221       5.048 -20.612  59.083  1.00  0.00      A1   C
ATOM   1539  CG2 ILE A 221       6.170 -21.349  61.209  1.00  0.00      A1   C
ATOM   1540  CD1 ILE A 221       5.929 -21.387  58.137  1.00  0.00      A1   C
ATOM   1541  N   THR A 222       6.410 -18.193  62.760  1.00  0.00      A1   N
ATOM   1542  CA  THR A 222       6.979 -18.028  64.094  1.00  0.00      A1   C
ATOM   1543  C   THR A 222       5.982 -17.388  65.052  1.00  0.00      A1   C
ATOM   1544  O   THR A 222       5.953 -17.722  66.241  1.00  0.00      A1   O
ATOM   1545  CB  THR A 222       8.261 -17.203  64.028  1.00  0.00      A1   C
ATOM   1546  OG1 THR A 222       8.015 -15.991  63.309  1.00  0.00      A1   O
ATOM   1547  CG2 THR A 222       9.355 -17.985  63.333  1.00  0.00      A1   C
ATOM   1548  N   LEU A 223       5.139 -16.483  64.553  1.00  0.00      A1   N
ATOM   1549  CA  LEU A 223       4.154 -15.858  65.428  1.00  0.00      A1   C
ATOM   1550  C   LEU A 223       3.014 -16.815  65.757  1.00  0.00      A1   C
ATOM   1551  O   LEU A 223       2.568 -16.881  66.909  1.00  0.00      A1   O
ATOM   1552  CB  LEU A 223       3.620 -14.577  64.788  1.00  0.00      A1   C
ATOM   1553  CG  LEU A 223       4.594 -13.398  64.684  1.00  0.00      A1   C
ATOM   1554  CD1 LEU A 223       3.933 -12.231  63.968  1.00  0.00      A1   C
ATOM   1555  CD2 LEU A 223       5.095 -12.968  66.059  1.00  0.00      A1   C
ATOM   1556  N   ARG A 224       2.523 -17.568  64.767  1.00  0.00      A1   N
ATOM   1557  CA  ARG A 224       1.442 -18.505  65.051  1.00  0.00      A1   C
ATOM   1558  C   ARG A 224       1.903 -19.607  65.999  1.00  0.00      A1   C
ATOM   1559  O   ARG A 224       1.147 -20.041  66.876  1.00  0.00      A1   O
ATOM   1560  CB  ARG A 224       0.911 -19.102  63.749  1.00  0.00      A1   C
ATOM   1561  CG  ARG A 224      -0.305 -19.990  63.933  1.00  0.00      A1   C
ATOM   1562  CD  ARG A 224      -1.029 -20.235  62.614  1.00  0.00      A1   C
ATOM   1563  NE  ARG A 224      -0.103 -20.452  61.510  1.00  0.00      A1   N
ATOM   1564  CZ  ARG A 224      -0.014 -19.664  60.445  1.00  0.00      A1   C
ATOM   1565  NH1 ARG A 224      -0.808 -18.610  60.324  1.00  0.00      A1   N
ATOM   1566  NH2 ARG A 224       0.864 -19.937  59.493  1.00  0.00      A1   N
ATOM   1567  N   ALA A 225       3.155 -20.044  65.863  1.00  0.00      A1   N
ATOM   1568  CA  ALA A 225       3.680 -21.090  66.731  1.00  0.00      A1   C
ATOM   1569  C   ALA A 225       3.902 -20.598  68.154  1.00  0.00      A1   C
ATOM   1570  O   ALA A 225       3.995 -21.417  69.074  1.00  0.00      A1   O
ATOM   1571  CB  ALA A 225       4.984 -21.639  66.152  1.00  0.00      A1   C
ATOM   1572  N   SER A 226       3.993 -19.289  68.352  1.00  0.00      A1   N
ATOM   1573  CA  SER A 226       4.147 -18.721  69.683  1.00  0.00      A1   C
ATOM   1574  C   SER A 226       2.790 -18.296  70.231  1.00  0.00      A1   C
ATOM   1575  O   SER A 226       2.690 -17.796  71.350  1.00  0.00      A1   O
ATOM   1576  CB  SER A 226       5.102 -17.528  69.652  1.00  0.00      A1   C
ATOM   1577  OG  SER A 226       6.354 -17.895  69.099  1.00  0.00      A1   O
ATOM   1578  N   GLY A1218       1.689 -18.455  69.497  1.00  0.00      A1   N
ATOM   1579  CA  GLY A1218       0.465 -18.035  70.152  1.00  0.00      A1   C
ATOM   1580  C   GLY A1218      -0.100 -19.085  71.087  1.00  0.00      A1   C
ATOM   1581  O   GLY A1218       0.286 -20.252  71.036  1.00  0.00      A1   O
ATOM   1582  N   ILE A1219      -1.023 -18.661  71.946  1.00  0.00      A1   N
ATOM   1583  CA  ILE A1219      -1.687 -19.546  72.893  1.00  0.00      A1   C
ATOM   1584  C   ILE A1219      -3.115 -19.051  73.069  1.00  0.00      A1   C
ATOM   1585  O   ILE A1219      -3.398 -17.856  72.943  1.00  0.00      A1   O
ATOM   1586  CB  ILE A1219      -0.941 -19.603  74.251  1.00  0.00      A1   C
ATOM   1587  CG1 ILE A1219      -1.541 -20.677  75.161  1.00  0.00      A1   C
ATOM   1588  CG2 ILE A1219      -0.961 -18.247  74.944  1.00  0.00      A1   C
ATOM   1589  CD1 ILE A1219      -0.929 -20.722  76.546  1.00  0.00      A1   C
ATOM   1590  N   ASP A1220      -4.022 -19.983  73.340  1.00  0.00      A1   N
ATOM   1591  CA  ASP A1220      -5.411 -19.635  73.618  1.00  0.00      A1   C
ATOM   1592  C   ASP A1220      -5.583 -19.285  75.097  1.00  0.00      A1   C
ATOM   1593  O   ASP A1220      -5.737 -20.170  75.938  1.00  0.00      A1   O
ATOM   1594  CB  ASP A1220      -6.340 -20.786  73.228  1.00  0.00      A1   C
ATOM   1595  CG  ASP A1220      -7.806 -20.420  73.345  1.00  0.00      A1   C
ATOM   1596  OD1 ASP A1220      -8.110 -19.224  73.539  1.00  0.00      A1   O
ATOM   1597  OD2 ASP A1220      -8.655 -21.330  73.244  1.00  0.00      A1   O
ATOM   1598  N   YCM A1221      -5.560 -17.992  75.406  1.00  0.00      A1   N
ATOM   1599  CA  YCM A1221      -5.677 -17.520  76.821  1.00  0.00      A1   C
ATOM   1600  CB  YCM A1221      -5.294 -16.050  76.941  1.00  0.00      A1   C
ATOM   1601  SG  YCM A1221      -3.591 -15.833  76.551  1.00  0.00      A1   S
ATOM   1602  CD  YCM A1221      -2.970 -16.712  77.944  1.00  0.00      A1   C
ATOM   1603  CE  YCM A1221      -3.150 -15.877  79.189  1.00  0.00      A1   C
ATOM   1604  OZ1 YCM A1221      -2.777 -14.717  79.210  1.00  0.00      A1   O
ATOM   1605  NZ2 YCM A1221      -3.741 -16.477  80.224  1.00  0.00      A1   N
ATOM   1606  C   YCM A1221      -7.067 -17.709  77.349  1.00  0.00      A1   C
ATOM   1607  O   YCM A1221      -7.289 -17.634  78.556  1.00  0.00      A1   O
ATOM   1608  N   SER A1222      -8.018 -17.948  76.454  1.00  0.00      A1   N
ATOM   1609  CA  SER A1222      -9.392 -18.189  76.867  1.00  0.00      A1   C
ATOM   1610  C   SER A1222      -9.527 -19.580  77.475  1.00  0.00      A1   C
ATOM   1611  O   SER A1222     -10.476 -19.851  78.206  1.00  0.00      A1   O
ATOM   1612  CB  SER A1222     -10.351 -18.031  75.687  1.00  0.00      A1   C
ATOM   1613  OG  SER A1222     -10.313 -19.166  74.840  1.00  0.00      A1   O
ATOM   1614  N   PHE A1223      -8.581 -20.468  77.163  1.00  0.00      A1   N
ATOM   1615  CA  PHE A1223      -8.558 -21.796  77.766  1.00  0.00      A1   C
ATOM   1616  C   PHE A1223      -7.485 -21.941  78.838  1.00  0.00      A1   C
ATOM   1617  O   PHE A1223      -7.790 -22.340  79.965  1.00  0.00      A1   O
ATOM   1618  CB  PHE A1223      -8.356 -22.882  76.702  1.00  0.00      A1   C
ATOM   1619  CG  PHE A1223      -8.293 -24.269  77.276  1.00  0.00      A1   C
ATOM   1620  CD1 PHE A1223      -9.455 -24.966  77.563  1.00  0.00      A1   C
ATOM   1621  CD2 PHE A1223      -7.073 -24.867  77.556  1.00  0.00      A1   C
ATOM   1622  CE1 PHE A1223      -9.403 -26.237  78.109  1.00  0.00      A1   C
ATOM   1623  CE2 PHE A1223      -7.015 -26.136  78.104  1.00  0.00      A1   C
ATOM   1624  CZ  PHE A1223      -8.182 -26.821  78.383  1.00  0.00      A1   C
ATOM   1625  N   TRP A1224      -6.228 -21.642  78.507  1.00  0.00      A1   N
ATOM   1626  CA  TRP A1224      -5.127 -21.804  79.456  1.00  0.00      A1   C
ATOM   1627  C   TRP A1224      -5.148 -20.607  80.402  1.00  0.00      A1   C
ATOM   1628  O   TRP A1224      -4.394 -19.640  80.269  1.00  0.00      A1   O
ATOM   1629  CB  TRP A1224      -3.794 -21.942  78.731  1.00  0.00      A1   C
ATOM   1630  CG  TRP A1224      -3.742 -23.105  77.788  1.00  0.00      A1   C
ATOM   1631  CD1 TRP A1224      -3.893 -23.065  76.435  1.00  0.00      A1   C
ATOM   1632  CD2 TRP A1224      -3.529 -24.481  78.128  1.00  0.00      A1   C
ATOM   1633  NE1 TRP A1224      -3.785 -24.330  75.909  1.00  0.00      A1   N
ATOM   1634  CE2 TRP A1224      -3.562 -25.218  76.927  1.00  0.00      A1   C
ATOM   1635  CE3 TRP A1224      -3.313 -25.161  79.329  1.00  0.00      A1   C
ATOM   1636  CZ2 TRP A1224      -3.386 -26.602  76.893  1.00  0.00      A1   C
ATOM   1637  CZ3 TRP A1224      -3.138 -26.535  79.295  1.00  0.00      A1   C
ATOM   1638  CH2 TRP A1224      -3.175 -27.240  78.086  1.00  0.00      A1   C
ATOM   1639  N   ASN A1225      -6.045 -20.685  81.381  1.00  0.00      A1   N
ATOM   1640  CA  ASN A1225      -6.305 -19.581  82.291  1.00  0.00      A1   C
ATOM   1641  C   ASN A1225      -6.619 -20.165  83.660  1.00  0.00      A1   C
ATOM   1642  O   ASN A1225      -7.431 -21.088  83.771  1.00  0.00      A1   O
ATOM   1643  CB  ASN A1225      -7.469 -18.724  81.772  1.00  0.00      A1   C
ATOM   1644  CG  ASN A1225      -7.612 -17.407  82.512  1.00  0.00      A1   C
ATOM   1645  OD1 ASN A1225      -7.573 -17.359  83.740  1.00  0.00      A1   O
ATOM   1646  ND2 ASN A1225      -7.781 -16.326  81.759  1.00  0.00      A1   N
ATOM   1647  N   GLU A1226      -5.980 -19.621  84.699  1.00  0.00      A1   N
ATOM   1648  CA  GLU A1226      -6.175 -20.149  86.044  1.00  0.00      A1   C
ATOM   1649  C   GLU A1226      -7.595 -19.927  86.548  1.00  0.00      A1   C
ATOM   1650  O   GLU A1226      -8.034 -20.637  87.459  1.00  0.00      A1   O
ATOM   1651  CB  GLU A1226      -5.167 -19.522  87.008  1.00  0.00      A1   C
ATOM   1652  CG  GLU A1226      -4.940 -20.335  88.274  1.00  0.00      A1   C
ATOM   1653  CD  GLU A1226      -3.842 -19.764  89.148  1.00  0.00      A1   C
ATOM   1654  OE1 GLU A1226      -3.056 -18.935  88.645  1.00  0.00      A1   O
ATOM   1655  OE2 GLU A1226      -3.767 -20.139  90.338  1.00  0.00      A1   O
ATOM   1656  N   SER A1227      -8.329 -18.983  85.954  1.00  0.00      A1   N
ATOM   1657  CA  SER A1227      -9.652 -18.624  86.447  1.00  0.00      A1   C
ATOM   1658  C   SER A1227     -10.631 -19.789  86.410  1.00  0.00      A1   C
ATOM   1659  O   SER A1227     -11.612 -19.780  87.161  1.00  0.00      A1   O
ATOM   1660  CB  SER A1227     -10.211 -17.458  85.631  1.00  0.00      A1   C
ATOM   1661  OG  SER A1227      -9.264 -16.412  85.505  1.00  0.00      A1   O
ATOM   1662  N   TYR A1228     -10.415 -20.768  85.534  1.00  0.00      A1   N
ATOM   1663  CA  TYR A1228     -11.311 -21.911  85.434  1.00  0.00      A1   C
ATOM   1664  C   TYR A1228     -10.988 -23.024  86.423  1.00  0.00      A1   C
ATOM   1665  O   TYR A1228     -11.766 -23.977  86.528  1.00  0.00      A1   O
ATOM   1666  CB  TYR A1228     -11.308 -22.442  83.997  1.00  0.00      A1   C
ATOM   1667  CG  TYR A1228     -11.821 -21.400  83.032  1.00  0.00      A1   C
ATOM   1668  CD1 TYR A1228     -13.168 -21.062  83.006  1.00  0.00      A1   C
ATOM   1669  CD2 TYR A1228     -10.960 -20.722  82.181  1.00  0.00      A1   C
ATOM   1670  CE1 TYR A1228     -13.648 -20.097  82.142  1.00  0.00      A1   C
ATOM   1671  CE2 TYR A1228     -11.432 -19.753  81.311  1.00  0.00      A1   C
ATOM   1672  CZ  TYR A1228     -12.776 -19.446  81.299  1.00  0.00      A1   C
ATOM   1673  OH  TYR A1228     -13.255 -18.485  80.442  1.00  0.00      A1   O
ATOM   1674  N   LEU A1229      -9.869 -22.936  87.135  1.00  0.00      A1   N
ATOM   1675  CA  LEU A1229      -9.610 -23.828  88.256  1.00  0.00      A1   C
ATOM   1676  C   LEU A1229     -10.415 -23.391  89.476  1.00  0.00      A1   C
ATOM   1677  O   LEU A1229     -10.774 -22.219  89.619  1.00  0.00      A1   O
ATOM   1678  CB  LEU A1229      -8.120 -23.846  88.589  1.00  0.00      A1   C
ATOM   1679  CG  LEU A1229      -7.202 -24.158  87.406  1.00  0.00      A1   C
ATOM   1680  CD1 LEU A1229      -5.756 -23.961  87.800  1.00  0.00      A1   C
ATOM   1681  CD2 LEU A1229      -7.435 -25.573  86.898  1.00  0.00      A1   C
ATOM   1682  N   THR A1230     -10.713 -24.347  90.352  1.00  0.00      A1   N
ATOM   1683  CA  THR A1230     -11.437 -24.066  91.585  1.00  0.00      A1   C
ATOM   1684  C   THR A1230     -10.578 -24.405  92.796  1.00  0.00      A1   C
ATOM   1685  O   THR A1230      -9.765 -25.333  92.764  1.00  0.00      A1   O
ATOM   1686  CB  THR A1230     -12.758 -24.848  91.661  1.00  0.00      A1   C
ATOM   1687  OG1 THR A1230     -12.490 -26.255  91.627  1.00  0.00      A1   O
ATOM   1688  CG2 THR A1230     -13.665 -24.474  90.498  1.00  0.00      A1   C
ATOM   1689  N   GLY A1231     -10.761 -23.630  93.864  1.00  0.00      A1   N
ATOM   1690  CA  GLY A1231     -10.062 -23.874  95.108  1.00  0.00      A1   C
ATOM   1691  C   GLY A1231      -8.661 -23.294  95.111  1.00  0.00      A1   C
ATOM   1692  O   GLY A1231      -8.166 -22.748  94.124  1.00  0.00      A1   O
ATOM   1693  N   SER A1232      -8.011 -23.422  96.264  1.00  0.00      A1   N
ATOM   1694  CA  SER A1232      -6.635 -22.978  96.415  1.00  0.00      A1   C
ATOM   1695  C   SER A1232      -5.680 -23.952  95.730  1.00  0.00      A1   C
ATOM   1696  O   SER A1232      -5.979 -25.137  95.554  1.00  0.00      A1   O
ATOM   1697  CB  SER A1232      -6.267 -22.838  97.892  1.00  0.00      A1   C
ATOM   1698  OG  SER A1232      -5.898 -24.088  98.447  1.00  0.00      A1   O
ATOM   1699  N   ARG A1233      -4.511 -23.432  95.343  1.00  0.00      A1   N
ATOM   1700  CA  ARG A1233      -3.521 -24.277  94.685  1.00  0.00      A1   C
ATOM   1701  C   ARG A1233      -3.055 -25.410  95.592  1.00  0.00      A1   C
ATOM   1702  O   ARG A1233      -2.768 -26.513  95.109  1.00  0.00      A1   O
ATOM   1703  CB  ARG A1233      -2.324 -23.438  94.234  1.00  0.00      A1   C
ATOM   1704  CG  ARG A1233      -1.398 -24.178  93.282  1.00  0.00      A1   C
ATOM   1705  CD  ARG A1233      -0.218 -23.330  92.831  1.00  0.00      A1   C
ATOM   1706  NE  ARG A1233       0.477 -23.959  91.711  1.00  0.00      A1   N
ATOM   1707  CZ  ARG A1233       0.228 -23.686  90.433  1.00  0.00      A1   C
ATOM   1708  NH1 ARG A1233      -0.691 -22.785  90.114  1.00  0.00      A1   N
ATOM   1709  NH2 ARG A1233       0.900 -24.309  89.475  1.00  0.00      A1   N
ATOM   1710  N   ASP A1234      -2.992 -25.170  96.905  1.00  0.00      A1   N
ATOM   1711  CA  ASP A1234      -2.541 -26.218  97.817  1.00  0.00      A1   C
ATOM   1712  C   ASP A1234      -3.552 -27.355  97.904  1.00  0.00      A1   C
ATOM   1713  O   ASP A1234      -3.170 -28.533  97.913  1.00  0.00      A1   O
ATOM   1714  CB  ASP A1234      -2.266 -25.629  99.199  1.00  0.00      A1   C
ATOM   1715  CG  ASP A1234      -1.010 -24.782  99.229  1.00  0.00      A1   C
ATOM   1716  OD1 ASP A1234      -0.503 -24.429  98.143  1.00  0.00      A1   O
ATOM   1717  OD2 ASP A1234      -0.524 -24.477 100.337  1.00  0.00      A1   O
ATOM   1718  N   GLU A1235      -4.846 -27.029  97.947  1.00  0.00      A1   N
ATOM   1719  CA  GLU A1235      -5.858 -28.080  97.955  1.00  0.00      A1   C
ATOM   1720  C   GLU A1235      -5.837 -28.869  96.653  1.00  0.00      A1   C
ATOM   1721  O   GLU A1235      -6.000 -30.097  96.658  1.00  0.00      A1   O
ATOM   1722  CB  GLU A1235      -7.244 -27.475  98.190  1.00  0.00      A1   C
ATOM   1723  CG  GLU A1235      -7.416 -26.809  99.544  1.00  0.00      A1   C
ATOM   1724  CD  GLU A1235      -8.794 -26.198  99.724  1.00  0.00      A1   C
ATOM   1725  OE1 GLU A1235      -9.305 -25.581  98.763  1.00  0.00      A1   O
ATOM   1726  OE2 GLU A1235      -9.369 -26.342 100.827  1.00  0.00      A1   O
ATOM   1727  N   ARG A1236      -5.592 -28.185  95.530  1.00  0.00      A1   N
ATOM   1728  CA  ARG A1236      -5.535 -28.881  94.250  1.00  0.00      A1   C
ATOM   1729  C   ARG A1236      -4.335 -29.816  94.185  1.00  0.00      A1   C
ATOM   1730  O   ARG A1236      -4.457 -30.958  93.724  1.00  0.00      A1   O
ATOM   1731  CB  ARG A1236      -5.498 -27.873  93.099  1.00  0.00      A1   C
ATOM   1732  CG  ARG A1236      -6.716 -26.961  93.028  1.00  0.00      A1   C
ATOM   1733  CD  ARG A1236      -6.851 -26.305  91.667  1.00  0.00      A1   C
ATOM   1734  NE  ARG A1236      -5.697 -25.481  91.324  1.00  0.00      A1   N
ATOM   1735  CZ  ARG A1236      -5.606 -24.178  91.572  1.00  0.00      A1   C
ATOM   1736  NH1 ARG A1236      -6.602 -23.544  92.172  1.00  0.00      A1   N
ATOM   1737  NH2 ARG A1236      -4.517 -23.506  91.218  1.00  0.00      A1   N
ATOM   1738  N   LYS A1237      -3.171 -29.361  94.666  1.00  0.00      A1   N
ATOM   1739  CA  LYS A1237      -1.996 -30.226  94.643  1.00  0.00      A1   C
ATOM   1740  C   LYS A1237      -2.164 -31.414  95.583  1.00  0.00      A1   C
ATOM   1741  O   LYS A1237      -1.755 -32.536  95.254  1.00  0.00      A1   O
ATOM   1742  CB  LYS A1237      -0.743 -29.431  95.005  1.00  0.00      A1   C
ATOM   1743  CG  LYS A1237       0.551 -30.180  94.717  1.00  0.00      A1   C
ATOM   1744  CD  LYS A1237       1.785 -29.349  95.031  1.00  0.00      A1   C
ATOM   1745  CE  LYS A1237       2.117 -29.378  96.510  1.00  0.00      A1   C
ATOM   1746  NZ  LYS A1237       3.345 -28.588  96.812  1.00  0.00      A1   N
ATOM   1747  N   LYS A1238      -2.785 -31.197  96.746  1.00  0.00      A1   N
ATOM   1748  CA  LYS A1238      -3.005 -32.310  97.660  1.00  0.00      A1   C
ATOM   1749  C   LYS A1238      -3.965 -33.328  97.060  1.00  0.00      A1   C
ATOM   1750  O   LYS A1238      -3.719 -34.537  97.135  1.00  0.00      A1   O
ATOM   1751  CB  LYS A1238      -3.533 -31.800  99.001  1.00  0.00      A1   C
ATOM   1752  CG  LYS A1238      -3.847 -32.908  99.995  1.00  0.00      A1   C
ATOM   1753  CD  LYS A1238      -4.511 -32.363 101.249  1.00  0.00      A1   C
ATOM   1754  CE  LYS A1238      -4.848 -33.479 102.227  1.00  0.00      A1   C
ATOM   1755  NZ  LYS A1238      -5.502 -32.952 103.457  1.00  0.00      A1   N
ATOM   1756  N   SER A1239      -5.047 -32.860  96.432  1.00  0.00      A1   N
ATOM   1757  CA  SER A1239      -5.986 -33.786  95.810  1.00  0.00      A1   C
ATOM   1758  C   SER A1239      -5.338 -34.536  94.651  1.00  0.00      A1   C
ATOM   1759  O   SER A1239      -5.598 -35.728  94.449  1.00  0.00      A1   O
ATOM   1760  CB  SER A1239      -7.227 -33.024  95.337  1.00  0.00      A1   C
ATOM   1761  OG  SER A1239      -8.246 -33.917  94.929  1.00  0.00      A1   O
ATOM   1762  N   LEU A1240      -4.451 -33.869  93.908  1.00  0.00      A1   N
ATOM   1763  CA  LEU A1240      -3.785 -34.526  92.789  1.00  0.00      A1   C
ATOM   1764  C   LEU A1240      -2.839 -35.618  93.275  1.00  0.00      A1   C
ATOM   1765  O   LEU A1240      -2.862 -36.753  92.772  1.00  0.00      A1   O
ATOM   1766  CB  LEU A1240      -3.027 -33.491  91.960  1.00  0.00      A1   C
ATOM   1767  CG  LEU A1240      -2.014 -34.094  90.989  1.00  0.00      A1   C
ATOM   1768  CD1 LEU A1240      -2.747 -34.878  89.919  1.00  0.00      A1   C
ATOM   1769  CD2 LEU A1240      -1.122 -33.021  90.386  1.00  0.00      A1   C
ATOM   1770  N   LEU A1241      -1.997 -35.292  94.259  1.00  0.00      A1   N
ATOM   1771  CA  LEU A1241      -1.087 -36.296  94.796  1.00  0.00      A1   C
ATOM   1772  C   LEU A1241      -1.852 -37.442  95.445  1.00  0.00      A1   C
ATOM   1773  O   LEU A1241      -1.430 -38.601  95.365  1.00  0.00      A1   O
ATOM   1774  CB  LEU A1241      -0.127 -35.656  95.795  1.00  0.00      A1   C
ATOM   1775  CG  LEU A1241       0.864 -34.658  95.193  1.00  0.00      A1   C
ATOM   1776  CD1 LEU A1241       1.723 -34.031  96.277  1.00  0.00      A1   C
ATOM   1777  CD2 LEU A1241       1.727 -35.339  94.143  1.00  0.00      A1   C
ATOM   1778  N   SER A1242      -2.990 -37.142  96.081  1.00  0.00      A1   N
ATOM   1779  CA  SER A1242      -3.803 -38.200  96.672  1.00  0.00      A1   C
ATOM   1780  C   SER A1242      -4.406 -39.102  95.602  1.00  0.00      A1   C
ATOM   1781  O   SER A1242      -4.526 -40.317  95.802  1.00  0.00      A1   O
ATOM   1782  CB  SER A1242      -4.902 -37.588  97.539  1.00  0.00      A1   C
ATOM   1783  OG  SER A1242      -5.859 -38.567  97.897  1.00  0.00      A1   O
ATOM   1784  N   LYS A1243      -4.790 -38.528  94.460  1.00  0.00      A1   N
ATOM   1785  CA  LYS A1243      -5.251 -39.354  93.351  1.00  0.00      A1   C
ATOM   1786  C   LYS A1243      -4.126 -40.220  92.805  1.00  0.00      A1   C
ATOM   1787  O   LYS A1243      -4.377 -41.333  92.330  1.00  0.00      A1   O
ATOM   1788  CB  LYS A1243      -5.850 -38.478  92.249  1.00  0.00      A1   C
ATOM   1789  CG  LYS A1243      -7.194 -37.870  92.624  1.00  0.00      A1   C
ATOM   1790  CD  LYS A1243      -7.623 -36.792  91.646  1.00  0.00      A1   C
ATOM   1791  CE  LYS A1243      -8.910 -36.121  92.105  1.00  0.00      A1   C
ATOM   1792  NZ  LYS A1243      -9.316 -35.002  91.205  1.00  0.00      A1   N
ATOM   1793  N   PHE A1244      -2.886 -39.740  92.879  1.00  0.00      A1   N
ATOM   1794  CA  PHE A1244      -1.737 -40.543  92.480  1.00  0.00      A1   C
ATOM   1795  C   PHE A1244      -1.211 -41.436  93.598  1.00  0.00      A1   C
ATOM   1796  O   PHE A1244      -0.253 -42.183  93.374  1.00  0.00      A1   O
ATOM   1797  CB  PHE A1244      -0.617 -39.643  91.957  1.00  0.00      A1   C
ATOM   1798  CG  PHE A1244      -0.915 -39.040  90.619  1.00  0.00      A1   C
ATOM   1799  CD1 PHE A1244      -1.855 -39.621  89.784  1.00  0.00      A1   C
ATOM   1800  CD2 PHE A1244      -0.266 -37.895  90.194  1.00  0.00      A1   C
ATOM   1801  CE1 PHE A1244      -2.142 -39.073  88.551  1.00  0.00      A1   C
ATOM   1802  CE2 PHE A1244      -0.549 -37.345  88.958  1.00  0.00      A1   C
ATOM   1803  CZ  PHE A1244      -1.489 -37.934  88.139  1.00  0.00      A1   C
ATOM   1804  N   GLY A1245      -1.810 -41.385  94.787  1.00  0.00      A1   N
ATOM   1805  CA  GLY A1245      -1.370 -42.210  95.893  1.00  0.00      A1   C
ATOM   1806  C   GLY A1245      -0.199 -41.674  96.685  1.00  0.00      A1   C
ATOM   1807  O   GLY A1245       0.381 -42.421  97.481  1.00  0.00      A1   O
ATOM   1808  N   MET A1246       0.179 -40.415  96.486  1.00  0.00      A1   N
ATOM   1809  CA  MET A1246       1.296 -39.807  97.191  1.00  0.00      A1   C
ATOM   1810  C   MET A1246       0.808 -38.788  98.213  1.00  0.00      A1   C
ATOM   1811  O   MET A1246      -0.278 -38.215  98.089  1.00  0.00      A1   O
ATOM   1812  CB  MET A1246       2.253 -39.132  96.206  1.00  0.00      A1   C
ATOM   1813  CG  MET A1246       2.795 -40.069  95.153  1.00  0.00      A1   C
ATOM   1814  SD  MET A1246       3.629 -39.200  93.819  1.00  0.00      A1   S
ATOM   1815  CE  MET A1246       4.038 -40.579  92.761  1.00  0.00      A1   C
ATOM   1816  N   ASP A1247       1.630 -38.578  99.236  1.00  0.00      A1   N
ATOM   1817  CA  ASP A1247       1.422 -37.515 100.205  1.00  0.00      A1   C
ATOM   1818  C   ASP A1247       2.115 -36.235  99.739  1.00  0.00      A1   C
ATOM   1819  O   ASP A1247       2.897 -36.232  98.786  1.00  0.00      A1   O
ATOM   1820  CB  ASP A1247       1.913 -37.940 101.591  1.00  0.00      A1   C
ATOM   1821  CG  ASP A1247       3.310 -38.520 101.565  1.00  0.00      A1   C
ATOM   1822  OD1 ASP A1247       3.721 -39.049 100.510  1.00  0.00      A1   O
ATOM   1823  OD2 ASP A1247       3.995 -38.454 102.609  1.00  0.00      A1   O
ATOM   1824  N   GLU A1248       1.813 -35.136 100.429  1.00  0.00      A1   N
ATOM   1825  CA  GLU A1248       2.203 -33.812  99.961  1.00  0.00      A1   C
ATOM   1826  C   GLU A1248       3.716 -33.667  99.845  1.00  0.00      A1   C
ATOM   1827  O   GLU A1248       4.478 -34.177 100.671  1.00  0.00      A1   O
ATOM   1828  CB  GLU A1248       1.654 -32.740 100.903  1.00  0.00      A1   C
ATOM   1829  CG  GLU A1248       0.162 -32.493 100.768  1.00  0.00      A1   C
ATOM   1830  CD  GLU A1248      -0.329 -31.395 101.693  1.00  0.00      A1   C
ATOM   1831  OE1 GLU A1248      -1.446 -31.526 102.235  1.00  0.00      A1   O
ATOM   1832  OE2 GLU A1248       0.406 -30.402 101.882  1.00  0.00      A1   O
ATOM   1833  N   GLY A1249       4.140 -32.958  98.804  1.00  0.00      A1   N
ATOM   1834  CA  GLY A1249       5.540 -32.651  98.577  1.00  0.00      A1   C
ATOM   1835  C   GLY A1249       5.658 -31.680  97.423  1.00  0.00      A1   C
ATOM   1836  O   GLY A1249       4.671 -31.340  96.766  1.00  0.00      A1   O
ATOM   1837  N   VAL A1250       6.888 -31.227  97.183  1.00  0.00      A1   N
ATOM   1838  CA  VAL A1250       7.143 -30.319  96.069  1.00  0.00      A1   C
ATOM   1839  C   VAL A1250       7.055 -31.110  94.770  1.00  0.00      A1   C
ATOM   1840  O   VAL A1250       7.815 -32.060  94.557  1.00  0.00      A1   O
ATOM   1841  CB  VAL A1250       8.505 -29.635  96.220  1.00  0.00      A1   C
ATOM   1842  CG1 VAL A1250       8.712 -28.624  95.098  1.00  0.00      A1   C
ATOM   1843  CG2 VAL A1250       8.597 -28.966  97.576  1.00  0.00      A1   C
ATOM   1844  N   THR A1251       6.139 -30.711  93.891  1.00  0.00      A1   N
ATOM   1845  CA  THR A1251       5.718 -31.541  92.768  1.00  0.00      A1   C
ATOM   1846  C   THR A1251       6.254 -30.984  91.454  1.00  0.00      A1   C
ATOM   1847  O   THR A1251       5.951 -29.843  91.085  1.00  0.00      A1   O
ATOM   1848  CB  THR A1251       4.194 -31.648  92.725  1.00  0.00      A1   C
ATOM   1849  OG1 THR A1251       3.732 -32.248  93.940  1.00  0.00      A1   O
ATOM   1850  CG2 THR A1251       3.750 -32.499  91.546  1.00  0.00      A1   C
ATOM   1851  N   PHE A1252       7.037 -31.800  90.752  1.00  0.00      A1   N
ATOM   1852  CA  PHE A1252       7.592 -31.486  89.446  1.00  0.00      A1   C
ATOM   1853  C   PHE A1252       6.865 -32.300  88.385  1.00  0.00      A1   C
ATOM   1854  O   PHE A1252       6.523 -33.466  88.614  1.00  0.00      A1   O
ATOM   1855  CB  PHE A1252       9.092 -31.794  89.410  1.00  0.00      A1   C
ATOM   1856  CG  PHE A1252       9.879 -31.087  90.476  1.00  0.00      A1   C
ATOM   1857  CD1 PHE A1252      10.006 -31.632  91.747  1.00  0.00      A1   C
ATOM   1858  CD2 PHE A1252      10.488 -29.873  90.210  1.00  0.00      A1   C
ATOM   1859  CE1 PHE A1252      10.727 -30.980  92.730  1.00  0.00      A1   C
ATOM   1860  CE2 PHE A1252      11.211 -29.217  91.186  1.00  0.00      A1   C
ATOM   1861  CZ  PHE A1252      11.329 -29.770  92.451  1.00  0.00      A1   C
ATOM   1862  N   MET A1253       6.634 -31.689  87.223  1.00  0.00      A1   N
ATOM   1863  CA  MET A1253       5.911 -32.339  86.139  1.00  0.00      A1   C
ATOM   1864  C   MET A1253       6.676 -32.212  84.829  1.00  0.00      A1   C
ATOM   1865  O   MET A1253       7.196 -31.142  84.501  1.00  0.00      A1   O
ATOM   1866  CB  MET A1253       4.499 -31.747  85.967  1.00  0.00      A1   C
ATOM   1867  CG  MET A1253       3.965 -31.851  84.543  1.00  0.00      A1   C
ATOM   1868  SD  MET A1253       2.205 -31.523  84.353  1.00  0.00      A1   S
ATOM   1869  CE  MET A1253       2.071 -29.922  85.122  1.00  0.00      A1   C
ATOM   1870  N   PHE A1254       6.734 -33.314  84.087  1.00  0.00      A1   N
ATOM   1871  CA  PHE A1254       7.200 -33.329  82.709  1.00  0.00      A1   C
ATOM   1872  C   PHE A1254       6.085 -33.859  81.819  1.00  0.00      A1   C
ATOM   1873  O   PHE A1254       5.384 -34.803  82.194  1.00  0.00      A1   O
ATOM   1874  CB  PHE A1254       8.451 -34.202  82.557  1.00  0.00      A1   C
ATOM   1875  CG  PHE A1254       8.850 -34.457  81.126  1.00  0.00      A1   C
ATOM   1876  CD1 PHE A1254       8.406 -35.589  80.455  1.00  0.00      A1   C
ATOM   1877  CD2 PHE A1254       9.676 -33.571  80.454  1.00  0.00      A1   C
ATOM   1878  CE1 PHE A1254       8.772 -35.825  79.142  1.00  0.00      A1   C
ATOM   1879  CE2 PHE A1254      10.046 -33.804  79.140  1.00  0.00      A1   C
ATOM   1880  CZ  PHE A1254       9.595 -34.932  78.486  1.00  0.00      A1   C
ATOM   1881  N   ILE A1255       5.932 -33.266  80.637  1.00  0.00      A1   N
ATOM   1882  CA  ILE A1255       5.009 -33.777  79.628  1.00  0.00      A1   C
ATOM   1883  C   ILE A1255       5.648 -33.615  78.254  1.00  0.00      A1   C
ATOM   1884  O   ILE A1255       6.140 -32.535  77.912  1.00  0.00      A1   O
ATOM   1885  CB  ILE A1255       3.634 -33.078  79.685  1.00  0.00      A1   C
ATOM   1886  CG1 ILE A1255       2.748 -33.557  78.527  1.00  0.00      A1   C
ATOM   1887  CG2 ILE A1255       3.780 -31.557  79.677  1.00  0.00      A1   C
ATOM   1888  CD1 ILE A1255       1.350 -32.980  78.540  1.00  0.00      A1   C
ATOM   1889  N   GLY A1256       5.647 -34.686  77.477  1.00  0.00      A1   N
ATOM   1890  CA  GLY A1256       6.214 -34.663  76.144  1.00  0.00      A1   C
ATOM   1891  C   GLY A1256       6.569 -36.058  75.689  1.00  0.00      A1   C
ATOM   1892  O   GLY A1256       6.507 -37.028  76.449  1.00  0.00      A1   O
ATOM   1893  N   ARG A1257       6.948 -36.147  74.416  1.00  0.00      A1   N
ATOM   1894  CA  ARG A1257       7.317 -37.430  73.832  1.00  0.00      A1   C
ATOM   1895  C   ARG A1257       8.587 -37.971  74.480  1.00  0.00      A1   C
ATOM   1896  O   ARG A1257       9.506 -37.215  74.812  1.00  0.00      A1   O
ATOM   1897  CB  ARG A1257       7.515 -37.288  72.320  1.00  0.00      A1   C
ATOM   1898  CG  ARG A1257       7.685 -38.618  71.590  1.00  0.00      A1   C
ATOM   1899  CD  ARG A1257       7.886 -38.435  70.090  1.00  0.00      A1   C
ATOM   1900  NE  ARG A1257       8.983 -37.521  69.781  1.00  0.00      A1   N
ATOM   1901  CZ  ARG A1257       8.821 -36.301  69.279  1.00  0.00      A1   C
ATOM   1902  NH1 ARG A1257       7.602 -35.849  69.019  1.00  0.00      A1   N
ATOM   1903  NH2 ARG A1257       9.874 -35.534  69.030  1.00  0.00      A1   N
ATOM   1904  N   PHE A1258       8.632 -39.290  74.664  1.00  0.00      A1   N
ATOM   1905  CA  PHE A1258       9.838 -39.960  75.146  1.00  0.00      A1   C
ATOM   1906  C   PHE A1258      10.747 -40.227  73.951  1.00  0.00      A1   C
ATOM   1907  O   PHE A1258      10.406 -41.025  73.071  1.00  0.00      A1   O
ATOM   1908  CB  PHE A1258       9.493 -41.266  75.858  1.00  0.00      A1   C
ATOM   1909  CG  PHE A1258       8.752 -41.093  77.160  1.00  0.00      A1   C
ATOM   1910  CD1 PHE A1258       8.409 -39.838  77.640  1.00  0.00      A1   C
ATOM   1911  CD2 PHE A1258       8.405 -42.206  77.910  1.00  0.00      A1   C
ATOM   1912  CE1 PHE A1258       7.725 -39.701  78.842  1.00  0.00      A1   C
ATOM   1913  CE2 PHE A1258       7.727 -42.077  79.108  1.00  0.00      A1   C
ATOM   1914  CZ  PHE A1258       7.385 -40.825  79.576  1.00  0.00      A1   C
ATOM   1915  N   ASP A1259      11.907 -39.577  73.918  1.00  0.00      A1   N
ATOM   1916  CA  ASP A1259      12.822 -39.730  72.794  1.00  0.00      A1   C
ATOM   1917  C   ASP A1259      14.219 -39.316  73.235  1.00  0.00      A1   C
ATOM   1918  O   ASP A1259      14.414 -38.775  74.327  1.00  0.00      A1   O
ATOM   1919  CB  ASP A1259      12.366 -38.912  71.579  1.00  0.00      A1   C
ATOM   1920  CG  ASP A1259      12.094 -37.458  71.920  1.00  0.00      A1   C
ATOM   1921  OD1 ASP A1259      12.995 -36.788  72.467  1.00  0.00      A1   O
ATOM   1922  OD2 ASP A1259      10.975 -36.982  71.639  1.00  0.00      A1   O
ATOM   1923  N   ARG A1260      15.192 -39.590  72.371  1.00  0.00      A1   N
ATOM   1924  CA  ARG A1260      16.578 -39.214  72.610  1.00  0.00      A1   C
ATOM   1925  C   ARG A1260      16.950 -38.021  71.739  1.00  0.00      A1   C
ATOM   1926  O   ARG A1260      16.651 -38.002  70.540  1.00  0.00      A1   O
ATOM   1927  CB  ARG A1260      17.514 -40.392  72.334  1.00  0.00      A1   C
ATOM   1928  CG  ARG A1260      17.224 -41.612  73.197  1.00  0.00      A1   C
ATOM   1929  CD  ARG A1260      18.332 -42.649  73.108  1.00  0.00      A1   C
ATOM   1930  NE  ARG A1260      18.036 -43.830  73.916  1.00  0.00      A1   N
ATOM   1931  CZ  ARG A1260      18.281 -43.925  75.220  1.00  0.00      A1   C
ATOM   1932  NH1 ARG A1260      18.826 -42.905  75.871  1.00  0.00      A1   N
ATOM   1933  NH2 ARG A1260      17.978 -45.038  75.873  1.00  0.00      A1   N
ATOM   1934  N   GLY A1261      17.586 -37.024  72.349  1.00  0.00      A1   N
ATOM   1935  CA  GLY A1261      18.113 -35.896  71.612  1.00  0.00      A1   C
ATOM   1936  C   GLY A1261      17.115 -34.820  71.253  1.00  0.00      A1   C
ATOM   1937  O   GLY A1261      17.473 -33.893  70.518  1.00  0.00      A1   O
ATOM   1938  N   GLN A1262      15.875 -34.907  71.736  1.00  0.00      A1   N
ATOM   1939  CA  GLN A1262      14.872 -33.914  71.371  1.00  0.00      A1   C
ATOM   1940  C   GLN A1262      14.210 -33.300  72.602  1.00  0.00      A1   C
ATOM   1941  O   GLN A1262      14.564 -32.187  73.007  1.00  0.00      A1   O
ATOM   1942  CB  GLN A1262      13.818 -34.531  70.446  1.00  0.00      A1   C
ATOM   1943  CG  GLN A1262      14.389 -35.120  69.159  1.00  0.00      A1   C
ATOM   1944  CD  GLN A1262      13.312 -35.508  68.161  1.00  0.00      A1   C
ATOM   1945  OE1 GLN A1262      13.121 -36.688  67.861  1.00  0.00      A1   O
ATOM   1946  NE2 GLN A1262      12.605 -34.512  67.637  1.00  0.00      A1   N
ATOM   1947  N   LYS A1263      13.238 -33.999  73.192  1.00  0.00      A1   N
ATOM   1948  CA  LYS A1263      12.473 -33.447  74.305  1.00  0.00      A1   C
ATOM   1949  C   LYS A1263      13.137 -33.634  75.663  1.00  0.00      A1   C
ATOM   1950  O   LYS A1263      12.686 -33.023  76.637  1.00  0.00      A1   O
ATOM   1951  CB  LYS A1263      11.063 -34.047  74.325  1.00  0.00      A1   C
ATOM   1952  CG  LYS A1263      10.196 -33.547  73.181  1.00  0.00      A1   C
ATOM   1953  CD  LYS A1263      10.393 -32.050  72.981  1.00  0.00      A1   C
ATOM   1954  CE  LYS A1263       9.880 -31.589  71.626  1.00  0.00      A1   C
ATOM   1955  NZ  LYS A1263      10.280 -30.181  71.332  1.00  0.00      A1   N
ATOM   1956  N   GLY A1264      14.194 -34.442  75.754  1.00  0.00      A1   N
ATOM   1957  CA  GLY A1264      15.021 -34.485  76.945  1.00  0.00      A1   C
ATOM   1958  C   GLY A1264      14.547 -35.346  78.096  1.00  0.00      A1   C
ATOM   1959  O   GLY A1264      15.050 -35.172  79.213  1.00  0.00      A1   O
ATOM   1960  N   VAL A1265      13.605 -36.269  77.882  1.00  0.00      A1   N
ATOM   1961  CA  VAL A1265      13.151 -37.095  79.001  1.00  0.00      A1   C
ATOM   1962  C   VAL A1265      14.287 -37.958  79.539  1.00  0.00      A1   C
ATOM   1963  O   VAL A1265      14.299 -38.310  80.725  1.00  0.00      A1   O
ATOM   1964  CB  VAL A1265      11.930 -37.953  78.604  1.00  0.00      A1   C
ATOM   1965  CG1 VAL A1265      12.355 -39.196  77.835  1.00  0.00      A1   C
ATOM   1966  CG2 VAL A1265      11.133 -38.340  79.844  1.00  0.00      A1   C
ATOM   1967  N   ASP A1266      15.257 -38.315  78.691  1.00  0.00      A1   N
ATOM   1968  CA  ASP A1266      16.414 -39.057  79.181  1.00  0.00      A1   C
ATOM   1969  C   ASP A1266      17.233 -38.220  80.157  1.00  0.00      A1   C
ATOM   1970  O   ASP A1266      17.744 -38.741  81.158  1.00  0.00      A1   O
ATOM   1971  CB  ASP A1266      17.275 -39.516  78.004  1.00  0.00      A1   C
ATOM   1972  CG  ASP A1266      17.460 -38.430  76.958  1.00  0.00      A1   C
ATOM   1973  OD1 ASP A1266      16.611 -37.515  76.890  1.00  0.00      A1   O
ATOM   1974  OD2 ASP A1266      18.448 -38.492  76.197  1.00  0.00      A1   O
ATOM   1975  N   VAL A1267      17.333 -36.913  79.903  1.00  0.00      A1   N
ATOM   1976  CA  VAL A1267      18.043 -36.033  80.824  1.00  0.00      A1   C
ATOM   1977  C   VAL A1267      17.316 -35.970  82.160  1.00  0.00      A1   C
ATOM   1978  O   VAL A1267      17.941 -36.000  83.229  1.00  0.00      A1   O
ATOM   1979  CB  VAL A1267      18.204 -34.636  80.196  1.00  0.00      A1   C
ATOM   1980  CG1 VAL A1267      19.021 -33.729  81.101  1.00  0.00      A1   C
ATOM   1981  CG2 VAL A1267      18.839 -34.742  78.817  1.00  0.00      A1   C
ATOM   1982  N   LEU A1268      15.981 -35.922  82.125  1.00  0.00      A1   N
ATOM   1983  CA  LEU A1268      15.215 -35.903  83.364  1.00  0.00      A1   C
ATOM   1984  C   LEU A1268      15.345 -37.218  84.123  1.00  0.00      A1   C
ATOM   1985  O   LEU A1268      15.411 -37.222  85.356  1.00  0.00      A1   O
ATOM   1986  CB  LEU A1268      13.746 -35.601  83.072  1.00  0.00      A1   C
ATOM   1987  CG  LEU A1268      12.830 -35.718  84.292  1.00  0.00      A1   C
ATOM   1988  CD1 LEU A1268      13.232 -34.712  85.369  1.00  0.00      A1   C
ATOM   1989  CD2 LEU A1268      11.378 -35.544  83.909  1.00  0.00      A1   C
ATOM   1990  N   LEU A1269      15.391 -38.344  83.410  1.00  0.00      A1   N
ATOM   1991  CA  LEU A1269      15.526 -39.625  84.096  1.00  0.00      A1   C
ATOM   1992  C   LEU A1269      16.898 -39.758  84.746  1.00  0.00      A1   C
ATOM   1993  O   LEU A1269      17.012 -40.247  85.880  1.00  0.00      A1   O
ATOM   1994  CB  LEU A1269      15.268 -40.775  83.120  1.00  0.00      A1   C
ATOM   1995  CG  LEU A1269      13.832 -40.879  82.593  1.00  0.00      A1   C
ATOM   1996  CD1 LEU A1269      13.660 -42.082  81.672  1.00  0.00      A1   C
ATOM   1997  CD2 LEU A1269      12.836 -40.934  83.740  1.00  0.00      A1   C
ATOM   1998  N   LYS A1270      17.949 -39.299  84.058  1.00  0.00      A1   N
ATOM   1999  CA  LYS A1270      19.270 -39.288  84.679  1.00  0.00      A1   C
ATOM   2000  C   LYS A1270      19.299 -38.358  85.887  1.00  0.00      A1   C
ATOM   2001  O   LYS A1270      19.925 -38.673  86.907  1.00  0.00      A1   O
ATOM   2002  CB  LYS A1270      20.333 -38.872  83.660  1.00  0.00      A1   C
ATOM   2003  CG  LYS A1270      20.470 -39.803  82.466  1.00  0.00      A1   C
ATOM   2004  CD  LYS A1270      21.140 -39.096  81.293  1.00  0.00      A1   C
ATOM   2005  CE  LYS A1270      21.177 -39.973  80.048  1.00  0.00      A1   C
ATOM   2006  NZ  LYS A1270      21.616 -39.213  78.841  1.00  0.00      A1   N
ATOM   2007  N   ALA A1271      18.597 -37.222  85.807  1.00  0.00      A1   N
ATOM   2008  CA  ALA A1271      18.551 -36.311  86.947  1.00  0.00      A1   C
ATOM   2009  C   ALA A1271      17.816 -36.933  88.129  1.00  0.00      A1   C
ATOM   2010  O   ALA A1271      18.215 -36.747  89.287  1.00  0.00      A1   O
ATOM   2011  CB  ALA A1271      17.892 -34.993  86.536  1.00  0.00      A1   C
ATOM   2012  N   ILE A1272      16.753 -37.691  87.855  1.00  0.00      A1   N
ATOM   2013  CA  ILE A1272      16.027 -38.354  88.933  1.00  0.00      A1   C
ATOM   2014  C   ILE A1272      16.903 -39.413  89.588  1.00  0.00      A1   C
ATOM   2015  O   ILE A1272      16.922 -39.551  90.819  1.00  0.00      A1   O
ATOM   2016  CB  ILE A1272      14.713 -38.953  88.396  1.00  0.00      A1   C
ATOM   2017  CG1 ILE A1272      13.750 -37.841  87.973  1.00  0.00      A1   C
ATOM   2018  CG2 ILE A1272      14.065 -39.860  89.434  1.00  0.00      A1   C
ATOM   2019  CD1 ILE A1272      12.504 -38.348  87.271  1.00  0.00      A1   C
ATOM   2020  N   GLU A1273      17.665 -40.157  88.781  1.00  0.00      A1   N
ATOM   2021  CA  GLU A1273      18.570 -41.147  89.357  1.00  0.00      A1   C
ATOM   2022  C   GLU A1273      19.675 -40.486  90.175  1.00  0.00      A1   C
ATOM   2023  O   GLU A1273      20.103 -41.032  91.199  1.00  0.00      A1   O
ATOM   2024  CB  GLU A1273      19.164 -42.029  88.259  1.00  0.00      A1   C
ATOM   2025  CG  GLU A1273      18.175 -43.023  87.681  1.00  0.00      A1   C
ATOM   2026  CD  GLU A1273      18.838 -44.074  86.819  1.00  0.00      A1   C
ATOM   2027  OE1 GLU A1273      19.905 -43.782  86.239  1.00  0.00      A1   O
ATOM   2028  OE2 GLU A1273      18.296 -45.196  86.727  1.00  0.00      A1   O
ATOM   2029  N   ILE A1274      20.139 -39.308  89.752  1.00  0.00      A1   N
ATOM   2030  CA  ILE A1274      21.159 -38.603  90.526  1.00  0.00      A1   C
ATOM   2031  C   ILE A1274      20.589 -38.131  91.858  1.00  0.00      A1   C
ATOM   2032  O   ILE A1274      21.229 -38.266  92.909  1.00  0.00      A1   O
ATOM   2033  CB  ILE A1274      21.729 -37.426  89.712  1.00  0.00      A1   C
ATOM   2034  CG1 ILE A1274      22.567 -37.930  88.537  1.00  0.00      A1   C
ATOM   2035  CG2 ILE A1274      22.552 -36.508  90.603  1.00  0.00      A1   C
ATOM   2036  CD1 ILE A1274      23.066 -36.821  87.634  1.00  0.00      A1   C
ATOM   2037  N   LEU A1275      19.375 -37.576  91.838  1.00  0.00      A1   N
ATOM   2038  CA  LEU A1275      18.758 -37.072  93.060  1.00  0.00      A1   C
ATOM   2039  C   LEU A1275      18.331 -38.183  94.009  1.00  0.00      A1   C
ATOM   2040  O   LEU A1275      18.212 -37.932  95.214  1.00  0.00      A1   O
ATOM   2041  CB  LEU A1275      17.553 -36.199  92.712  1.00  0.00      A1   C
ATOM   2042  CG  LEU A1275      17.870 -34.932  91.918  1.00  0.00      A1   C
ATOM   2043  CD1 LEU A1275      16.598 -34.325  91.362  1.00  0.00      A1   C
ATOM   2044  CD2 LEU A1275      18.606 -33.935  92.800  1.00  0.00      A1   C
ATOM   2045  N   SER A1276      18.110 -39.400  93.501  1.00  0.00      A1   N
ATOM   2046  CA  SER A1276      17.482 -40.438  94.315  1.00  0.00      A1   C
ATOM   2047  C   SER A1276      18.317 -40.804  95.536  1.00  0.00      A1   C
ATOM   2048  O   SER A1276      17.769 -41.270  96.541  1.00  0.00      A1   O
ATOM   2049  CB  SER A1276      17.213 -41.680  93.465  1.00  0.00      A1   C
ATOM   2050  OG  SER A1276      18.415 -42.200  92.926  1.00  0.00      A1   O
ATOM   2051  N   SER A1277      19.637 -40.618  95.475  1.00  0.00      A1   N
ATOM   2052  CA  SER A1277      20.479 -40.942  96.621  1.00  0.00      A1   C
ATOM   2053  C   SER A1277      20.485 -39.856  97.694  1.00  0.00      A1   C
ATOM   2054  O   SER A1277      20.928 -40.122  98.816  1.00  0.00      A1   O
ATOM   2055  CB  SER A1277      21.911 -41.216  96.155  1.00  0.00      A1   C
ATOM   2056  OG  SER A1277      22.373 -40.193  95.290  1.00  0.00      A1   O
ATOM   2057  N   LYS A1278      20.016 -38.651  97.380  1.00  0.00      A1   N
ATOM   2058  CA  LYS A1278      20.013 -37.555  98.341  1.00  0.00      A1   C
ATOM   2059  C   LYS A1278      18.808 -37.631  99.276  1.00  0.00      A1   C
ATOM   2060  O   LYS A1278      17.749 -38.161  98.925  1.00  0.00      A1   O
ATOM   2061  CB  LYS A1278      20.030 -36.213  97.609  1.00  0.00      A1   C
ATOM   2062  CG  LYS A1278      21.229 -36.052  96.682  1.00  0.00      A1   C
ATOM   2063  CD  LYS A1278      21.225 -34.711  95.976  1.00  0.00      A1   C
ATOM   2064  CE  LYS A1278      22.566 -34.445  95.310  1.00  0.00      A1   C
ATOM   2065  NZ  LYS A1278      22.966 -35.547  94.392  1.00  0.00      A1   N
ATOM   2066  N   LYS A1279      18.983 -37.098 100.490  1.00  0.00      A1   N
ATOM   2067  CA  LYS A1279      17.866 -37.024 101.430  1.00  0.00      A1   C
ATOM   2068  C   LYS A1279      16.768 -36.094 100.929  1.00  0.00      A1   C
ATOM   2069  O   LYS A1279      15.582 -36.346 101.182  1.00  0.00      A1   O
ATOM   2070  CB  LYS A1279      18.356 -36.568 102.804  1.00  0.00      A1   C
ATOM   2071  CG  LYS A1279      19.054 -35.219 102.805  1.00  0.00      A1   C
ATOM   2072  CD  LYS A1279      19.146 -34.642 104.212  1.00  0.00      A1   C
ATOM   2073  CE  LYS A1279      19.919 -33.332 104.221  1.00  0.00      A1   C
ATOM   2074  NZ  LYS A1279      19.904 -32.693 105.563  1.00  0.00      A1   N
ATOM   2075  N   GLU A1280      17.138 -35.048 100.184  1.00  0.00      A1   N
ATOM   2076  CA  GLU A1280      16.154 -34.111  99.654  1.00  0.00      A1   C
ATOM   2077  C   GLU A1280      15.170 -34.797  98.719  1.00  0.00      A1   C
ATOM   2078  O   GLU A1280      14.049 -34.304  98.542  1.00  0.00      A1   O
ATOM   2079  CB  GLU A1280      16.854 -32.965  98.919  1.00  0.00      A1   C
ATOM   2080  CG  GLU A1280      17.693 -32.058  99.808  1.00  0.00      A1   C
ATOM   2081  CD  GLU A1280      19.080 -32.609 100.078  1.00  0.00      A1   C
ATOM   2082  OE1 GLU A1280      19.940 -31.839 100.554  1.00  0.00      A1   O
ATOM   2083  OE2 GLU A1280      19.316 -33.806  99.812  1.00  0.00      A1   O
ATOM   2084  N   PHE A1281      15.561 -35.935  98.141  1.00  0.00      A1   N
ATOM   2085  CA  PHE A1281      14.670 -36.679  97.261  1.00  0.00      A1   C
ATOM   2086  C   PHE A1281      13.397 -37.092  97.986  1.00  0.00      A1   C
ATOM   2087  O   PHE A1281      12.355 -37.280  97.347  1.00  0.00      A1   O
ATOM   2088  CB  PHE A1281      15.405 -37.904  96.710  1.00  0.00      A1   C
ATOM   2089  CG  PHE A1281      14.618 -38.695  95.703  1.00  0.00      A1   C
ATOM   2090  CD1 PHE A1281      14.483 -38.246  94.399  1.00  0.00      A1   C
ATOM   2091  CD2 PHE A1281      14.041 -39.905  96.051  1.00  0.00      A1   C
ATOM   2092  CE1 PHE A1281      13.769 -38.980  93.467  1.00  0.00      A1   C
ATOM   2093  CE2 PHE A1281      13.327 -40.645  95.124  1.00  0.00      A1   C
ATOM   2094  CZ  PHE A1281      13.191 -40.181  93.831  1.00  0.00      A1   C
ATOM   2095  N   GLN A1282      13.451 -37.220  99.317  1.00  0.00      A1   N
ATOM   2096  CA  GLN A1282      12.246 -37.561 100.067  1.00  0.00      A1   C
ATOM   2097  C   GLN A1282      11.166 -36.503  99.891  1.00  0.00      A1   C
ATOM   2098  O   GLN A1282       9.973 -36.824  99.847  1.00  0.00      A1   O
ATOM   2099  CB  GLN A1282      12.570 -37.723 101.552  1.00  0.00      A1   C
ATOM   2100  CG  GLN A1282      13.029 -39.104 101.974  1.00  0.00      A1   C
ATOM   2101  CD  GLN A1282      13.195 -39.212 103.481  1.00  0.00      A1   C
ATOM   2102  OE1 GLN A1282      13.359 -38.205 104.171  1.00  0.00      A1   O
ATOM   2103  NE2 GLN A1282      13.141 -40.434 104.000  1.00  0.00      A1   N
ATOM   2104  N   GLU A1283      11.564 -35.237  99.776  1.00  0.00      A1   N
ATOM   2105  CA  GLU A1283      10.605 -34.141  99.757  1.00  0.00      A1   C
ATOM   2106  C   GLU A1283      10.022 -33.866  98.376  1.00  0.00      A1   C
ATOM   2107  O   GLU A1283       9.118 -33.031  98.261  1.00  0.00      A1   O
ATOM   2108  CB  GLU A1283      11.265 -32.876 100.306  1.00  0.00      A1   C
ATOM   2109  CG  GLU A1283      11.639 -32.983 101.777  1.00  0.00      A1   C
ATOM   2110  CD  GLU A1283      12.412 -31.779 102.277  1.00  0.00      A1   C
ATOM   2111  OE1 GLU A1283      13.609 -31.656 101.939  1.00  0.00      A1   O
ATOM   2112  OE2 GLU A1283      11.821 -30.955 103.006  1.00  0.00      A1   O
ATOM   2113  N   MET A1284      10.515 -34.530  97.335  1.00  0.00      A1   N
ATOM   2114  CA  MET A1284      10.100 -34.271  95.966  1.00  0.00      A1   C
ATOM   2115  C   MET A1284       9.075 -35.296  95.491  1.00  0.00      A1   C
ATOM   2116  O   MET A1284       9.011 -36.423  95.990  1.00  0.00      A1   O
ATOM   2117  CB  MET A1284      11.309 -34.282  95.030  1.00  0.00      A1   C
ATOM   2118  CG  MET A1284      12.451 -33.392  95.483  1.00  0.00      A1   C
ATOM   2119  SD  MET A1284      13.950 -33.684  94.526  1.00  0.00      A1   S
ATOM   2120  CE  MET A1284      15.073 -32.510  95.278  1.00  0.00      A1   C
ATOM   2121  N   ARG A1285       8.272 -34.882  94.514  1.00  0.00      A1   N
ATOM   2122  CA  ARG A1285       7.334 -35.738  93.804  1.00  0.00      A1   C
ATOM   2123  C   ARG A1285       7.492 -35.457  92.320  1.00  0.00      A1   C
ATOM   2124  O   ARG A1285       7.715 -34.311  91.926  1.00  0.00      A1   O
ATOM   2125  CB  ARG A1285       5.882 -35.475  94.226  1.00  0.00      A1   C
ATOM   2126  CG  ARG A1285       5.636 -35.487  95.720  1.00  0.00      A1   C
ATOM   2127  CD  ARG A1285       5.728 -36.889  96.288  1.00  0.00      A1   C
ATOM   2128  NE  ARG A1285       5.457 -36.892  97.721  1.00  0.00      A1   N
ATOM   2129  CZ  ARG A1285       6.381 -36.677  98.652  1.00  0.00      A1   C
ATOM   2130  NH1 ARG A1285       7.639 -36.447  98.300  1.00  0.00      A1   N
ATOM   2131  NH2 ARG A1285       6.045 -36.692  99.933  1.00  0.00      A1   N
ATOM   2132  N   PHE A1286       7.378 -36.495  91.496  1.00  0.00      A1   N
ATOM   2133  CA  PHE A1286       7.593 -36.360  90.062  1.00  0.00      A1   C
ATOM   2134  C   PHE A1286       6.436 -36.994  89.307  1.00  0.00      A1   C
ATOM   2135  O   PHE A1286       5.995 -38.096  89.649  1.00  0.00      A1   O
ATOM   2136  CB  PHE A1286       8.918 -37.004  89.640  1.00  0.00      A1   C
ATOM   2137  CG  PHE A1286      10.132 -36.305  90.183  1.00  0.00      A1   C
ATOM   2138  CD1 PHE A1286      10.745 -35.293  89.461  1.00  0.00      A1   C
ATOM   2139  CD2 PHE A1286      10.659 -36.658  91.416  1.00  0.00      A1   C
ATOM   2140  CE1 PHE A1286      11.863 -34.646  89.954  1.00  0.00      A1   C
ATOM   2141  CE2 PHE A1286      11.777 -36.015  91.917  1.00  0.00      A1   C
ATOM   2142  CZ  PHE A1286      12.380 -35.008  91.185  1.00  0.00      A1   C
ATOM   2143  N   ILE A1287       5.951 -36.299  88.280  1.00  0.00      A1   N
ATOM   2144  CA  ILE A1287       4.878 -36.792  87.422  1.00  0.00      A1   C
ATOM   2145  C   ILE A1287       5.360 -36.680  85.982  1.00  0.00      A1   C
ATOM   2146  O   ILE A1287       5.517 -35.569  85.461  1.00  0.00      A1   O
ATOM   2147  CB  ILE A1287       3.568 -36.020  87.625  1.00  0.00      A1   C
ATOM   2148  CG1 ILE A1287       3.105 -36.137  89.082  1.00  0.00      A1   C
ATOM   2149  CG2 ILE A1287       2.494 -36.538  86.678  1.00  0.00      A1   C
ATOM   2150  CD1 ILE A1287       2.053 -35.127  89.466  1.00  0.00      A1   C
ATOM   2151  N   ILE A1288       5.587 -37.823  85.341  1.00  0.00      A1   N
ATOM   2152  CA  ILE A1288       6.183 -37.894  84.013  1.00  0.00      A1   C
ATOM   2153  C   ILE A1288       5.121 -38.409  83.050  1.00  0.00      A1   C
ATOM   2154  O   ILE A1288       4.610 -39.523  83.218  1.00  0.00      A1   O
ATOM   2155  CB  ILE A1288       7.427 -38.797  84.012  1.00  0.00      A1   C
ATOM   2156  CG1 ILE A1288       8.293 -38.500  85.240  1.00  0.00      A1   C
ATOM   2157  CG2 ILE A1288       8.224 -38.610  82.731  1.00  0.00      A1   C
ATOM   2158  CD1 ILE A1288       9.510 -39.382  85.367  1.00  0.00      A1   C
ATOM   2159  N   ILE A1289       4.739 -37.551  82.115  1.00  0.00      A1   N
ATOM   2160  CA  ILE A1289       3.645 -37.846  81.157  1.00  0.00      A1   C
ATOM   2161  C   ILE A1289       4.193 -37.909  79.736  1.00  0.00      A1   C
ATOM   2162  O   ILE A1289       4.852 -36.977  79.324  1.00  0.00      A1   O
ATOM   2163  CB  ILE A1289       2.594 -36.744  81.281  1.00  0.00      A1   C
ATOM   2164  CG1 ILE A1289       2.069 -36.651  82.707  1.00  0.00      A1   C
ATOM   2165  CG2 ILE A1289       1.482 -36.949  80.285  1.00  0.00      A1   C
ATOM   2166  CD1 ILE A1289       1.253 -35.441  82.958  1.00  0.00      A1   C
ATOM   2167  N   GLY A1290       3.879 -38.977  79.016  1.00  0.00      A1   N
ATOM   2168  CA  GLY A1290       4.342 -39.107  77.629  1.00  0.00      A1   C
ATOM   2169  C   GLY A1290       4.482 -40.544  77.189  1.00  0.00      A1   C
ATOM   2170  O   GLY A1290       4.141 -41.423  77.949  1.00  0.00      A1   O
ATOM   2171  N   LYS A1291       4.934 -40.734  75.959  1.00  0.00      A1   N
ATOM   2172  CA  LYS A1291       5.168 -42.073  75.372  1.00  0.00      A1   C
ATOM   2173  C   LYS A1291       6.164 -41.945  74.227  1.00  0.00      A1   C
ATOM   2174  O   LYS A1291       6.432 -40.836  73.800  1.00  0.00      A1   O
ATOM   2175  CB  LYS A1291       3.873 -42.787  74.996  1.00  0.00      A1   C
ATOM   2176  CG  LYS A1291       2.948 -42.058  74.043  1.00  0.00      A1   C
ATOM   2177  CD  LYS A1291       1.662 -42.820  73.853  1.00  0.00      A1   C
ATOM   2178  CE  LYS A1291       0.552 -42.008  73.222  1.00  0.00      A1   C
ATOM   2179  NZ  LYS A1291      -0.767 -42.667  73.377  1.00  0.00      A1   N
ATOM   2180  N   GLY A1292       6.727 -43.057  73.788  1.00  0.00      A1   N
ATOM   2181  CA  GLY A1292       7.743 -42.969  72.734  1.00  0.00      A1   C
ATOM   2182  C   GLY A1292       8.653 -44.165  72.777  1.00  0.00      A1   C
ATOM   2183  O   GLY A1292       8.153 -45.278  72.812  1.00  0.00      A1   O
ATOM   2184  N   ASP A1293       9.952 -43.906  72.796  1.00  0.00      A1   N
ATOM   2185  CA  ASP A1293      10.974 -44.974  72.815  1.00  0.00      A1   C
ATOM   2186  C   ASP A1293      10.656 -45.926  73.965  1.00  0.00      A1   C
ATOM   2187  O   ASP A1293      10.473 -45.471  75.089  1.00  0.00      A1   O
ATOM   2188  CB  ASP A1293      12.343 -44.322  72.952  1.00  0.00      A1   C
ATOM   2189  CG  ASP A1293      13.489 -45.292  73.065  1.00  0.00      A1   C
ATOM   2190  OD1 ASP A1293      13.273 -46.376  73.588  1.00  0.00      A1   O
ATOM   2191  OD2 ASP A1293      14.581 -44.936  72.631  1.00  0.00      A1   O
ATOM   2192  N   PRO A1294      10.615 -47.244  73.693  1.00  0.00      A1   N
ATOM   2193  CA  PRO A1294      10.279 -48.265  74.670  1.00  0.00      A1   C
ATOM   2194  C   PRO A1294      11.353 -48.360  75.751  1.00  0.00      A1   C
ATOM   2195  O   PRO A1294      11.019 -48.634  76.854  1.00  0.00      A1   O
ATOM   2196  CB  PRO A1294      10.186 -49.550  73.850  1.00  0.00      A1   C
ATOM   2197  CG  PRO A1294      10.063 -49.067  72.445  1.00  0.00      A1   C
ATOM   2198  CD  PRO A1294      10.943 -47.845  72.416  1.00  0.00      A1   C
ATOM   2199  N   GLU A1295      12.615 -48.192  75.382  1.00  0.00      A1   N
ATOM   2200  CA  GLU A1295      13.609 -48.261  76.447  1.00  0.00      A1   C
ATOM   2201  C   GLU A1295      13.401 -47.147  77.464  1.00  0.00      A1   C
ATOM   2202  O   GLU A1295      13.536 -47.367  78.674  1.00  0.00      A1   O
ATOM   2203  CB  GLU A1295      15.018 -48.194  75.860  1.00  0.00      A1   C
ATOM   2204  CG  GLU A1295      15.335 -49.307  74.878  1.00  0.00      A1   C
ATOM   2205  CD  GLU A1295      16.741 -49.206  74.320  1.00  0.00      A1   C
ATOM   2206  OE1 GLU A1295      17.503 -48.329  74.783  1.00  0.00      A1   O
ATOM   2207  OE2 GLU A1295      17.085 -50.002  73.421  1.00  0.00      A1   O
ATOM   2208  N   LEU A1296      13.044 -45.948  76.994  1.00  0.00      A1   N
ATOM   2209  CA  LEU A1296      12.762 -44.854  77.916  1.00  0.00      A1   C
ATOM   2210  C   LEU A1296      11.479 -45.104  78.699  1.00  0.00      A1   C
ATOM   2211  O   LEU A1296      11.394 -44.761  79.885  1.00  0.00      A1   O
ATOM   2212  CB  LEU A1296      12.692 -43.535  77.150  1.00  0.00      A1   C
ATOM   2213  CG  LEU A1296      13.985 -43.182  76.412  1.00  0.00      A1   C
ATOM   2214  CD1 LEU A1296      13.856 -41.852  75.692  1.00  0.00      A1   C
ATOM   2215  CD2 LEU A1296      15.166 -43.162  77.373  1.00  0.00      A1   C
ATOM   2216  N   GLU A1297      10.477 -45.722  78.065  1.00  0.00      A1   N
ATOM   2217  CA  GLU A1297       9.258 -46.062  78.794  1.00  0.00      A1   C
ATOM   2218  C   GLU A1297       9.539 -47.097  79.873  1.00  0.00      A1   C
ATOM   2219  O   GLU A1297       9.012 -47.004  80.990  1.00  0.00      A1   O
ATOM   2220  CB  GLU A1297       8.191 -46.581  77.831  1.00  0.00      A1   C
ATOM   2221  CG  GLU A1297       7.743 -45.582  76.782  1.00  0.00      A1   C
ATOM   2222  CD  GLU A1297       6.561 -46.085  75.975  1.00  0.00      A1   C
ATOM   2223  OE1 GLU A1297       5.837 -46.975  76.469  1.00  0.00      A1   O
ATOM   2224  OE2 GLU A1297       6.357 -45.594  74.844  1.00  0.00      A1   O
ATOM   2225  N   GLY A1298      10.398 -48.071  79.570  1.00  0.00      A1   N
ATOM   2226  CA  GLY A1298      10.753 -49.060  80.571  1.00  0.00      A1   C
ATOM   2227  C   GLY A1298      11.584 -48.468  81.691  1.00  0.00      A1   C
ATOM   2228  O   GLY A1298      11.425 -48.839  82.856  1.00  0.00      A1   O
ATOM   2229  N   TRP A1299      12.472 -47.529  81.356  1.00  0.00      A1   N
ATOM   2230  CA  TRP A1299      13.249 -46.840  82.380  1.00  0.00      A1   C
ATOM   2231  C   TRP A1299      12.348 -46.014  83.292  1.00  0.00      A1   C
ATOM   2232  O   TRP A1299      12.546 -45.979  84.515  1.00  0.00      A1   O
ATOM   2233  CB  TRP A1299      14.297 -45.957  81.702  1.00  0.00      A1   C
ATOM   2234  CG  TRP A1299      15.322 -45.366  82.610  1.00  0.00      A1   C
ATOM   2235  CD1 TRP A1299      15.492 -45.615  83.941  1.00  0.00      A1   C
ATOM   2236  CD2 TRP A1299      16.333 -44.420  82.245  1.00  0.00      A1   C
ATOM   2237  NE1 TRP A1299      16.546 -44.879  84.428  1.00  0.00      A1   N
ATOM   2238  CE2 TRP A1299      17.078 -44.138  83.406  1.00  0.00      A1   C
ATOM   2239  CE3 TRP A1299      16.680 -43.785  81.047  1.00  0.00      A1   C
ATOM   2240  CZ2 TRP A1299      18.149 -43.246  83.406  1.00  0.00      A1   C
ATOM   2241  CZ3 TRP A1299      17.742 -42.900  81.049  1.00  0.00      A1   C
ATOM   2242  CH2 TRP A1299      18.465 -42.640  82.221  1.00  0.00      A1   C
ATOM   2243  N   ALA A1300      11.326 -45.374  82.718  1.00  0.00      A1   N
ATOM   2244  CA  ALA A1300      10.404 -44.591  83.532  1.00  0.00      A1   C
ATOM   2245  C   ALA A1300       9.555 -45.489  84.423  1.00  0.00      A1   C
ATOM   2246  O   ALA A1300       9.329 -45.169  85.595  1.00  0.00      A1   O
ATOM   2247  CB  ALA A1300       9.521 -43.720  82.639  1.00  0.00      A1   C
ATOM   2248  N   ARG A1301       9.087 -46.624  83.894  1.00  0.00      A1   N
ATOM   2249  CA  ARG A1301       8.348 -47.566  84.732  1.00  0.00      A1   C
ATOM   2250  C   ARG A1301       9.233 -48.171  85.816  1.00  0.00      A1   C
ATOM   2251  O   ARG A1301       8.756 -48.438  86.927  1.00  0.00      A1   O
ATOM   2252  CB  ARG A1301       7.735 -48.671  83.874  1.00  0.00      A1   C
ATOM   2253  CG  ARG A1301       6.637 -48.196  82.939  1.00  0.00      A1   C
ATOM   2254  CD  ARG A1301       5.457 -47.622  83.707  1.00  0.00      A1   C
ATOM   2255  NE  ARG A1301       4.438 -47.090  82.806  1.00  0.00      A1   N
ATOM   2256  CZ  ARG A1301       3.319 -46.495  83.208  1.00  0.00      A1   C
ATOM   2257  NH1 ARG A1301       3.068 -46.351  84.502  1.00  0.00      A1   N
ATOM   2258  NH2 ARG A1301       2.452 -46.043  82.312  1.00  0.00      A1   N
ATOM   2259  N   SER A1302      10.521 -48.369  85.524  1.00  0.00      A1   N
ATOM   2260  CA  SER A1302      11.439 -48.888  86.529  1.00  0.00      A1   C
ATOM   2261  C   SER A1302      11.648 -47.882  87.649  1.00  0.00      A1   C
ATOM   2262  O   SER A1302      11.636 -48.245  88.830  1.00  0.00      A1   O
ATOM   2263  CB  SER A1302      12.773 -49.251  85.876  1.00  0.00      A1   C
ATOM   2264  OG  SER A1302      13.817 -49.307  86.832  1.00  0.00      A1   O
ATOM   2265  N   LEU A1303      11.825 -46.606  87.300  1.00  0.00      A1   N
ATOM   2266  CA  LEU A1303      11.928 -45.581  88.332  1.00  0.00      A1   C
ATOM   2267  C   LEU A1303      10.617 -45.417  89.090  1.00  0.00      A1   C
ATOM   2268  O   LEU A1303      10.632 -45.095  90.284  1.00  0.00      A1   O
ATOM   2269  CB  LEU A1303      12.362 -44.252  87.715  1.00  0.00      A1   C
ATOM   2270  CG  LEU A1303      13.780 -44.230  87.140  1.00  0.00      A1   C
ATOM   2271  CD1 LEU A1303      14.166 -42.825  86.699  1.00  0.00      A1   C
ATOM   2272  CD2 LEU A1303      14.779 -44.774  88.149  1.00  0.00      A1   C
ATOM   2273  N   GLU A1304       9.482 -45.651  88.426  1.00  0.00      A1   N
ATOM   2274  CA  GLU A1304       8.191 -45.512  89.092  1.00  0.00      A1   C
ATOM   2275  C   GLU A1304       7.981 -46.611  90.125  1.00  0.00      A1   C
ATOM   2276  O   GLU A1304       7.553 -46.342  91.253  1.00  0.00      A1   O
ATOM   2277  CB  GLU A1304       7.065 -45.526  88.057  1.00  0.00      A1   C
ATOM   2278  CG  GLU A1304       5.669 -45.476  88.658  1.00  0.00      A1   C
ATOM   2279  CD  GLU A1304       4.575 -45.602  87.611  1.00  0.00      A1   C
ATOM   2280  OE1 GLU A1304       4.838 -46.182  86.536  1.00  0.00      A1   O
ATOM   2281  OE2 GLU A1304       3.453 -45.116  87.861  1.00  0.00      A1   O
ATOM   2282  N   GLU A1305       8.254 -47.864  89.753  1.00  0.00      A1   N
ATOM   2283  CA  GLU A1305       8.161 -48.939  90.736  1.00  0.00      A1   C
ATOM   2284  C   GLU A1305       9.233 -48.816  91.814  1.00  0.00      A1   C
ATOM   2285  O   GLU A1305       8.988 -49.175  92.972  1.00  0.00      A1   O
ATOM   2286  CB  GLU A1305       8.246 -50.304  90.049  1.00  0.00      A1   C
ATOM   2287  CG  GLU A1305       9.548 -50.572  89.309  1.00  0.00      A1   C
ATOM   2288  CD  GLU A1305       9.707 -52.030  88.918  1.00  0.00      A1   C
ATOM   2289  OE1 GLU A1305       9.044 -52.887  89.542  1.00  0.00      A1   O
ATOM   2290  OE2 GLU A1305      10.491 -52.318  87.988  1.00  0.00      A1   O
ATOM   2291  N   LYS A1306      10.417 -48.307  91.460  1.00  0.00      A1   N
ATOM   2292  CA  LYS A1306      11.516 -48.231  92.419  1.00  0.00      A1   C
ATOM   2293  C   LYS A1306      11.282 -47.168  93.487  1.00  0.00      A1   C
ATOM   2294  O   LYS A1306      11.809 -47.288  94.598  1.00  0.00      A1   O
ATOM   2295  CB  LYS A1306      12.828 -47.957  91.683  1.00  0.00      A1   C
ATOM   2296  CG  LYS A1306      14.079 -48.302  92.475  1.00  0.00      A1   C
ATOM   2297  CD  LYS A1306      14.232 -49.807  92.634  1.00  0.00      A1   C
ATOM   2298  CE  LYS A1306      15.506 -50.159  93.387  1.00  0.00      A1   C
ATOM   2299  NZ  LYS A1306      15.643 -51.628  93.583  1.00  0.00      A1   N
ATOM   2300  N   HIS A1307      10.505 -46.131  93.181  1.00  0.00      A1   N
ATOM   2301  CA  HIS A1307      10.376 -44.972  94.055  1.00  0.00      A1   C
ATOM   2302  C   HIS A1307       8.911 -44.590  94.188  1.00  0.00      A1   C
ATOM   2303  O   HIS A1307       8.213 -44.438  93.180  1.00  0.00      A1   O
ATOM   2304  CB  HIS A1307      11.181 -43.783  93.517  1.00  0.00      A1   C
ATOM   2305  CG  HIS A1307      12.623 -44.094  93.259  1.00  0.00      A1   C
ATOM   2306  ND1 HIS A1307      13.499 -44.455  94.261  1.00  0.00      A1   N
ATOM   2307  CD2 HIS A1307      13.344 -44.090  92.113  1.00  0.00      A1   C
ATOM   2308  CE1 HIS A1307      14.696 -44.663  93.742  1.00  0.00      A1   C
ATOM   2309  NE2 HIS A1307      14.629 -44.447  92.441  1.00  0.00      A1   N
ATOM   2310  N   GLY A1308       8.459 -44.399  95.427  1.00  0.00      A1   N
ATOM   2311  CA  GLY A1308       7.055 -44.108  95.661  1.00  0.00      A1   C
ATOM   2312  C   GLY A1308       6.648 -42.684  95.353  1.00  0.00      A1   C
ATOM   2313  O   GLY A1308       5.446 -42.399  95.313  1.00  0.00      A1   O
ATOM   2314  N   ASN A1309       7.610 -41.790  95.139  1.00  0.00      A1   N
ATOM   2315  CA  ASN A1309       7.338 -40.398  94.810  1.00  0.00      A1   C
ATOM   2316  C   ASN A1309       7.408 -40.115  93.313  1.00  0.00      A1   C
ATOM   2317  O   ASN A1309       7.374 -38.947  92.912  1.00  0.00      A1   O
ATOM   2318  CB  ASN A1309       8.304 -39.485  95.567  1.00  0.00      A1   C
ATOM   2319  CG  ASN A1309       9.755 -39.812  95.286  1.00  0.00      A1   C
ATOM   2320  OD1 ASN A1309      10.072 -40.865  94.731  1.00  0.00      A1   O
ATOM   2321  ND2 ASN A1309      10.649 -38.911  95.676  1.00  0.00      A1   N
ATOM   2322  N   VAL A1310       7.531 -41.148  92.482  1.00  0.00      A1   N
ATOM   2323  CA  VAL A1310       7.547 -41.009  91.029  1.00  0.00      A1   C
ATOM   2324  C   VAL A1310       6.291 -41.653  90.456  1.00  0.00      A1   C
ATOM   2325  O   VAL A1310       5.904 -42.757  90.861  1.00  0.00      A1   O
ATOM   2326  CB  VAL A1310       8.819 -41.638  90.425  1.00  0.00      A1   C
ATOM   2327  CG1 VAL A1310       8.728 -41.698  88.912  1.00  0.00      A1   C
ATOM   2328  CG2 VAL A1310      10.053 -40.858  90.859  1.00  0.00      A1   C
ATOM   2329  N   LYS A1311       5.660 -40.966  89.506  1.00  0.00      A1   N
ATOM   2330  CA  LYS A1311       4.465 -41.450  88.831  1.00  0.00      A1   C
ATOM   2331  C   LYS A1311       4.626 -41.234  87.334  1.00  0.00      A1   C
ATOM   2332  O   LYS A1311       5.132 -40.195  86.902  1.00  0.00      A1   O
ATOM   2333  CB  LYS A1311       3.208 -40.727  89.342  1.00  0.00      A1   C
ATOM   2334  CG  LYS A1311       1.966 -40.898  88.476  1.00  0.00      A1   C
ATOM   2335  CD  LYS A1311       1.430 -42.319  88.530  1.00  0.00      A1   C
ATOM   2336  CE  LYS A1311       0.117 -42.435  87.775  1.00  0.00      A1   C
ATOM   2337  NZ  LYS A1311      -0.458 -43.806  87.851  1.00  0.00      A1   N
ATOM   2338  N   VAL A1312       4.196 -42.218  86.547  1.00  0.00      A1   N
ATOM   2339  CA  VAL A1312       4.326 -42.178  85.096  1.00  0.00      A1   C
ATOM   2340  C   VAL A1312       2.953 -42.402  84.477  1.00  0.00      A1   C
ATOM   2341  O   VAL A1312       2.169 -43.225  84.961  1.00  0.00      A1   O
ATOM   2342  CB  VAL A1312       5.341 -43.227  84.590  1.00  0.00      A1   C
ATOM   2343  CG1 VAL A1312       5.455 -43.184  83.071  1.00  0.00      A1   C
ATOM   2344  CG2 VAL A1312       6.705 -42.997  85.230  1.00  0.00      A1   C
ATOM   2345  N   ILE A1313       2.666 -41.666  83.404  1.00  0.00      A1   N
ATOM   2346  CA  ILE A1313       1.375 -41.707  82.721  1.00  0.00      A1   C
ATOM   2347  C   ILE A1313       1.657 -41.793  81.224  1.00  0.00      A1   C
ATOM   2348  O   ILE A1313       1.993 -40.786  80.592  1.00  0.00      A1   O
ATOM   2349  CB  ILE A1313       0.510 -40.482  83.041  1.00  0.00      A1   C
ATOM   2350  CG1 ILE A1313       0.352 -40.304  84.553  1.00  0.00      A1   C
ATOM   2351  CG2 ILE A1313      -0.845 -40.593  82.362  1.00  0.00      A1   C
ATOM   2352  CD1 ILE A1313      -0.300 -38.988  84.941  1.00  0.00      A1   C
ATOM   2353  N   THR A1314       1.535 -42.992  80.651  1.00  0.00      A1   N
ATOM   2354  CA  THR A1314       1.709 -43.161  79.212  1.00  0.00      A1   C
ATOM   2355  C   THR A1314       0.414 -43.019  78.420  1.00  0.00      A1   C
ATOM   2356  O   THR A1314       0.469 -42.904  77.191  1.00  0.00      A1   O
ATOM   2357  CB  THR A1314       2.339 -44.525  78.902  1.00  0.00      A1   C
ATOM   2358  OG1 THR A1314       1.539 -45.567  79.475  1.00  0.00      A1   O
ATOM   2359  CG2 THR A1314       3.754 -44.599  79.462  1.00  0.00      A1   C
ATOM   2360  N   GLU A1315      -0.741 -43.028  79.078  1.00  0.00      A1   N
ATOM   2361  CA  GLU A1315      -2.001 -42.865  78.367  1.00  0.00      A1   C
ATOM   2362  C   GLU A1315      -2.198 -41.412  77.949  1.00  0.00      A1   C
ATOM   2363  O   GLU A1315      -1.700 -40.483  78.593  1.00  0.00      A1   O
ATOM   2364  CB  GLU A1315      -3.171 -43.332  79.235  1.00  0.00      A1   C
ATOM   2365  CG  GLU A1315      -3.079 -42.904  80.693  1.00  0.00      A1   C
ATOM   2366  CD  GLU A1315      -4.229 -43.431  81.531  1.00  0.00      A1   C
ATOM   2367  OE1 GLU A1315      -5.293 -43.738  80.955  1.00  0.00      A1   O
ATOM   2368  OE2 GLU A1315      -4.066 -43.543  82.766  1.00  0.00      A1   O
ATOM   2369  N   MET A1316      -2.920 -41.220  76.847  1.00  0.00      A1   N
ATOM   2370  CA  MET A1316      -3.239 -39.873  76.396  1.00  0.00      A1   C
ATOM   2371  C   MET A1316      -4.170 -39.190  77.391  1.00  0.00      A1   C
ATOM   2372  O   MET A1316      -5.056 -39.821  77.973  1.00  0.00      A1   O
ATOM   2373  CB  MET A1316      -3.876 -39.906  75.005  1.00  0.00      A1   C
ATOM   2374  CG  MET A1316      -4.300 -38.537  74.479  1.00  0.00      A1   C
ATOM   2375  SD  MET A1316      -3.793 -38.227  72.777  1.00  0.00      A1   S
ATOM   2376  CE  MET A1316      -2.011 -38.308  72.935  1.00  0.00      A1   C
ATOM   2377  N   LEU A1317      -3.956 -37.892  77.590  1.00  0.00      A1   N
ATOM   2378  CA  LEU A1317      -4.739 -37.099  78.524  1.00  0.00      A1   C
ATOM   2379  C   LEU A1317      -5.486 -36.000  77.781  1.00  0.00      A1   C
ATOM   2380  O   LEU A1317      -5.046 -35.527  76.729  1.00  0.00      A1   O
ATOM   2381  CB  LEU A1317      -3.850 -36.471  79.604  1.00  0.00      A1   C
ATOM   2382  CG  LEU A1317      -2.977 -37.411  80.436  1.00  0.00      A1   C
ATOM   2383  CD1 LEU A1317      -2.044 -36.609  81.331  1.00  0.00      A1   C
ATOM   2384  CD2 LEU A1317      -3.832 -38.358  81.264  1.00  0.00      A1   C
ATOM   2385  N   SER A1318      -6.628 -35.606  78.336  1.00  0.00      A1   N
ATOM   2386  CA  SER A1318      -7.342 -34.444  77.836  1.00  0.00      A1   C
ATOM   2387  C   SER A1318      -6.581 -33.170  78.189  1.00  0.00      A1   C
ATOM   2388  O   SER A1318      -5.802 -33.123  79.145  1.00  0.00      A1   O
ATOM   2389  CB  SER A1318      -8.754 -34.383  78.419  1.00  0.00      A1   C
ATOM   2390  OG  SER A1318      -8.716 -34.129  79.813  1.00  0.00      A1   O
ATOM   2391  N   ARG A1319      -6.797 -32.130  77.383  1.00  0.00      A1   N
ATOM   2392  CA  ARG A1319      -6.185 -30.841  77.686  1.00  0.00      A1   C
ATOM   2393  C   ARG A1319      -6.757 -30.231  78.962  1.00  0.00      A1   C
ATOM   2394  O   ARG A1319      -6.082 -29.428  79.614  1.00  0.00      A1   O
ATOM   2395  CB  ARG A1319      -6.349 -29.885  76.504  1.00  0.00      A1   C
ATOM   2396  CG  ARG A1319      -7.772 -29.445  76.233  1.00  0.00      A1   C
ATOM   2397  CD  ARG A1319      -7.902 -28.884  74.825  1.00  0.00      A1   C
ATOM   2398  NE  ARG A1319      -9.013 -27.948  74.693  1.00  0.00      A1   N
ATOM   2399  CZ  ARG A1319      -8.872 -26.664  74.379  1.00  0.00      A1   C
ATOM   2400  NH1 ARG A1319      -7.664 -26.162  74.154  1.00  0.00      A1   N
ATOM   2401  NH2 ARG A1319      -9.940 -25.882  74.280  1.00  0.00      A1   N
ATOM   2402  N   GLU A1320      -7.990 -30.590  79.336  1.00  0.00      A1   N
ATOM   2403  CA  GLU A1320      -8.538 -30.108  80.600  1.00  0.00      A1   C
ATOM   2404  C   GLU A1320      -7.783 -30.697  81.785  1.00  0.00      A1   C
ATOM   2405  O   GLU A1320      -7.469 -29.986  82.749  1.00  0.00      A1   O
ATOM   2406  CB  GLU A1320     -10.029 -30.438  80.698  1.00  0.00      A1   C
ATOM   2407  CG  GLU A1320     -10.913 -29.707  79.691  1.00  0.00      A1   C
ATOM   2408  CD  GLU A1320     -10.870 -30.329  78.305  1.00  0.00      A1   C
ATOM   2409  OE1 GLU A1320     -10.293 -31.427  78.161  1.00  0.00      A1   O
ATOM   2410  OE2 GLU A1320     -11.413 -29.719  77.359  1.00  0.00      A1   O
ATOM   2411  N   PHE A1321      -7.459 -31.990  81.722  1.00  0.00      A1   N
ATOM   2412  CA  PHE A1321      -6.682 -32.592  82.797  1.00  0.00      A1   C
ATOM   2413  C   PHE A1321      -5.275 -32.010  82.854  1.00  0.00      A1   C
ATOM   2414  O   PHE A1321      -4.723 -31.807  83.942  1.00  0.00      A1   O
ATOM   2415  CB  PHE A1321      -6.632 -34.110  82.624  1.00  0.00      A1   C
ATOM   2416  CG  PHE A1321      -5.954 -34.817  83.758  1.00  0.00      A1   C
ATOM   2417  CD1 PHE A1321      -6.485 -34.761  85.036  1.00  0.00      A1   C
ATOM   2418  CD2 PHE A1321      -4.785 -35.530  83.553  1.00  0.00      A1   C
ATOM   2419  CE1 PHE A1321      -5.865 -35.403  86.089  1.00  0.00      A1   C
ATOM   2420  CE2 PHE A1321      -4.161 -36.179  84.603  1.00  0.00      A1   C
ATOM   2421  CZ  PHE A1321      -4.702 -36.114  85.873  1.00  0.00      A1   C
ATOM   2422  N   VAL A1322      -4.683 -31.716  81.695  1.00  0.00      A1   N
ATOM   2423  CA  VAL A1322      -3.358 -31.106  81.693  1.00  0.00      A1   C
ATOM   2424  C   VAL A1322      -3.417 -29.694  82.260  1.00  0.00      A1   C
ATOM   2425  O   VAL A1322      -2.505 -29.263  82.975  1.00  0.00      A1   O
ATOM   2426  CB  VAL A1322      -2.757 -31.129  80.276  1.00  0.00      A1   C
ATOM   2427  CG1 VAL A1322      -1.465 -30.329  80.236  1.00  0.00      A1   C
ATOM   2428  CG2 VAL A1322      -2.504 -32.560  79.838  1.00  0.00      A1   C
ATOM   2429  N   ARG A1323      -4.495 -28.956  81.970  1.00  0.00      A1   N
ATOM   2430  CA  ARG A1323      -4.640 -27.636  82.572  1.00  0.00      A1   C
ATOM   2431  C   ARG A1323      -4.784 -27.747  84.081  1.00  0.00      A1   C
ATOM   2432  O   ARG A1323      -4.266 -26.908  84.828  1.00  0.00      A1   O
ATOM   2433  CB  ARG A1323      -5.843 -26.902  81.979  1.00  0.00      A1   C
ATOM   2434  CG  ARG A1323      -6.111 -25.554  82.642  1.00  0.00      A1   C
ATOM   2435  CD  ARG A1323      -7.301 -24.839  82.035  1.00  0.00      A1   C
ATOM   2436  NE  ARG A1323      -8.540 -25.584  82.214  1.00  0.00      A1   N
ATOM   2437  CZ  ARG A1323      -9.711 -25.205  81.717  1.00  0.00      A1   C
ATOM   2438  NH1 ARG A1323      -9.803 -24.086  81.009  1.00  0.00      A1   N
ATOM   2439  NH2 ARG A1323     -10.791 -25.947  81.924  1.00  0.00      A1   N
ATOM   2440  N   GLU A1324      -5.464 -28.796  84.548  1.00  0.00      A1   N
ATOM   2441  CA  GLU A1324      -5.573 -29.012  85.986  1.00  0.00      A1   C
ATOM   2442  C   GLU A1324      -4.210 -29.316  86.597  1.00  0.00      A1   C
ATOM   2443  O   GLU A1324      -3.894 -28.849  87.697  1.00  0.00      A1   O
ATOM   2444  CB  GLU A1324      -6.554 -30.150  86.268  1.00  0.00      A1   C
ATOM   2445  CG  GLU A1324      -7.041 -30.202  87.703  1.00  0.00      A1   C
ATOM   2446  CD  GLU A1324      -7.975 -29.056  88.039  1.00  0.00      A1   C
ATOM   2447  OE1 GLU A1324      -8.643 -28.543  87.115  1.00  0.00      A1   O
ATOM   2448  OE2 GLU A1324      -8.039 -28.666  89.225  1.00  0.00      A1   O
ATOM   2449  N   LEU A1325      -3.380 -30.078  85.881  1.00  0.00      A1   N
ATOM   2450  CA  LEU A1325      -2.041 -30.382  86.382  1.00  0.00      A1   C
ATOM   2451  C   LEU A1325      -1.168 -29.137  86.425  1.00  0.00      A1   C
ATOM   2452  O   LEU A1325      -0.448 -28.912  87.405  1.00  0.00      A1   O
ATOM   2453  CB  LEU A1325      -1.380 -31.451  85.515  1.00  0.00      A1   C
ATOM   2454  CG  LEU A1325      -2.096 -32.794  85.443  1.00  0.00      A1   C
ATOM   2455  CD1 LEU A1325      -1.304 -33.770  84.605  1.00  0.00      A1   C
ATOM   2456  CD2 LEU A1325      -2.305 -33.332  86.835  1.00  0.00      A1   C
ATOM   2457  N   TYR A1326      -1.235 -28.308  85.378  1.00  0.00      A1   N
ATOM   2458  CA  TYR A1326      -0.450 -27.081  85.333  1.00  0.00      A1   C
ATOM   2459  C   TYR A1326      -0.812 -26.146  86.475  1.00  0.00      A1   C
ATOM   2460  O   TYR A1326       0.047 -25.412  86.977  1.00  0.00      A1   O
ATOM   2461  CB  TYR A1326      -0.675 -26.356  84.004  1.00  0.00      A1   C
ATOM   2462  CG  TYR A1326       0.083 -26.877  82.806  1.00  0.00      A1   C
ATOM   2463  CD1 TYR A1326       1.346 -27.439  82.935  1.00  0.00      A1   C
ATOM   2464  CD2 TYR A1326      -0.464 -26.783  81.534  1.00  0.00      A1   C
ATOM   2465  CE1 TYR A1326       2.037 -27.904  81.826  1.00  0.00      A1   C
ATOM   2466  CE2 TYR A1326       0.217 -27.240  80.425  1.00  0.00      A1   C
ATOM   2467  CZ  TYR A1326       1.465 -27.801  80.574  1.00  0.00      A1   C
ATOM   2468  OH  TYR A1326       2.137 -28.256  79.463  1.00  0.00      A1   O
ATOM   2469  N   GLY A1327      -2.074 -26.150  86.891  1.00  0.00      A1   N
ATOM   2470  CA  GLY A1327      -2.535 -25.321  87.978  1.00  0.00      A1   C
ATOM   2471  C   GLY A1327      -2.344 -25.898  89.357  1.00  0.00      A1   C
ATOM   2472  O   GLY A1327      -2.707 -25.250  90.344  1.00  0.00      A1   O
ATOM   2473  N   SER A1328      -1.789 -27.101  89.463  1.00  0.00      A1   N
ATOM   2474  CA  SER A1328      -1.618 -27.775  90.744  1.00  0.00      A1   C
ATOM   2475  C   SER A1328      -0.167 -28.051  91.094  1.00  0.00      A1   C
ATOM   2476  O   SER A1328       0.214 -27.918  92.260  1.00  0.00      A1   O
ATOM   2477  CB  SER A1328      -2.401 -29.095  90.751  1.00  0.00      A1   C
ATOM   2478  OG  SER A1328      -3.759 -28.881  90.406  1.00  0.00      A1   O
ATOM   2479  N   VAL A1329       0.663 -28.420  90.114  1.00  0.00      A1   N
ATOM   2480  CA  VAL A1329       2.058 -28.735  90.406  1.00  0.00      A1   C
ATOM   2481  C   VAL A1329       2.809 -27.467  90.791  1.00  0.00      A1   C
ATOM   2482  O   VAL A1329       2.362 -26.337  90.554  1.00  0.00      A1   O
ATOM   2483  CB  VAL A1329       2.746 -29.431  89.221  1.00  0.00      A1   C
ATOM   2484  CG1 VAL A1329       1.940 -30.635  88.755  1.00  0.00      A1   C
ATOM   2485  CG2 VAL A1329       2.987 -28.429  88.102  1.00  0.00      A1   C
ATOM   2486  N   ASP A1330       3.948 -27.665  91.451  1.00  0.00      A1   N
ATOM   2487  CA  ASP A1330       4.806 -26.536  91.777  1.00  0.00      A1   C
ATOM   2488  C   ASP A1330       5.675 -26.119  90.594  1.00  0.00      A1   C
ATOM   2489  O   ASP A1330       5.824 -24.921  90.329  1.00  0.00      A1   O
ATOM   2490  CB  ASP A1330       5.663 -26.884  92.991  1.00  0.00      A1   C
ATOM   2491  CG  ASP A1330       4.827 -27.254  94.193  1.00  0.00      A1   C
ATOM   2492  OD1 ASP A1330       3.925 -26.464  94.540  1.00  0.00      A1   O
ATOM   2493  OD2 ASP A1330       5.046 -28.343  94.767  1.00  0.00      A1   O
ATOM   2494  N   PHE A1331       6.227 -27.082  89.854  1.00  0.00      A1   N
ATOM   2495  CA  PHE A1331       7.160 -26.780  88.777  1.00  0.00      A1   C
ATOM   2496  C   PHE A1331       6.898 -27.694  87.592  1.00  0.00      A1   C
ATOM   2497  O   PHE A1331       6.439 -28.828  87.748  1.00  0.00      A1   O
ATOM   2498  CB  PHE A1331       8.623 -26.941  89.217  1.00  0.00      A1   C
ATOM   2499  CG  PHE A1331       8.992 -26.111  90.405  1.00  0.00      A1   C
ATOM   2500  CD1 PHE A1331       9.480 -24.824  90.244  1.00  0.00      A1   C
ATOM   2501  CD2 PHE A1331       8.848 -26.614  91.689  1.00  0.00      A1   C
ATOM   2502  CE1 PHE A1331       9.817 -24.053  91.342  1.00  0.00      A1   C
ATOM   2503  CE2 PHE A1331       9.183 -25.850  92.792  1.00  0.00      A1   C
ATOM   2504  CZ  PHE A1331       9.668 -24.567  92.619  1.00  0.00      A1   C
ATOM   2505  N   VAL A1332       7.203 -27.180  86.403  1.00  0.00      A1   N
ATOM   2506  CA  VAL A1332       7.141 -27.935  85.159  1.00  0.00      A1   C
ATOM   2507  C   VAL A1332       8.542 -27.983  84.567  1.00  0.00      A1   C
ATOM   2508  O   VAL A1332       9.168 -26.937  84.359  1.00  0.00      A1   O
ATOM   2509  CB  VAL A1332       6.144 -27.312  84.164  1.00  0.00      A1   C
ATOM   2510  CG1 VAL A1332       6.320 -27.919  82.783  1.00  0.00      A1   C
ATOM   2511  CG2 VAL A1332       4.722 -27.511  84.656  1.00  0.00      A1   C
ATOM   2512  N   ILE A1333       9.033 -29.190  84.305  1.00  0.00      A1   N
ATOM   2513  CA  ILE A1333      10.375 -29.399  83.774  1.00  0.00      A1   C
ATOM   2514  C   ILE A1333      10.283 -29.582  82.265  1.00  0.00      A1   C
ATOM   2515  O   ILE A1333       9.551 -30.454  81.780  1.00  0.00      A1   O
ATOM   2516  CB  ILE A1333      11.053 -30.608  84.440  1.00  0.00      A1   C
ATOM   2517  CG1 ILE A1333      11.024 -30.456  85.960  1.00  0.00      A1   C
ATOM   2518  CG2 ILE A1333      12.481 -30.755  83.943  1.00  0.00      A1   C
ATOM   2519  CD1 ILE A1333      11.615 -31.631  86.708  1.00  0.00      A1   C
ATOM   2520  N   ILE A1334      11.049 -28.782  81.527  1.00  0.00      A1   N
ATOM   2521  CA  ILE A1334      11.043 -28.800  80.065  1.00  0.00      A1   C
ATOM   2522  C   ILE A1334      12.487 -28.925  79.596  1.00  0.00      A1   C
ATOM   2523  O   ILE A1334      13.100 -27.924  79.196  1.00  0.00      A1   O
ATOM   2524  CB  ILE A1334      10.375 -27.543  79.482  1.00  0.00      A1   C
ATOM   2525  CG1 ILE A1334       9.069 -27.231  80.216  1.00  0.00      A1   C
ATOM   2526  CG2 ILE A1334      10.099 -27.729  77.995  1.00  0.00      A1   C
ATOM   2527  CD1 ILE A1334       8.412 -25.935  79.771  1.00  0.00      A1   C
ATOM   2528  N   PRO A1335      13.069 -30.128  79.632  1.00  0.00      A1   N
ATOM   2529  CA  PRO A1335      14.501 -30.276  79.347  1.00  0.00      A1   C
ATOM   2530  C   PRO A1335      14.807 -30.470  77.870  1.00  0.00      A1   C
ATOM   2531  O   PRO A1335      15.616 -31.331  77.511  1.00  0.00      A1   O
ATOM   2532  CB  PRO A1335      14.872 -31.523  80.157  1.00  0.00      A1   C
ATOM   2533  CG  PRO A1335      13.629 -32.370  80.071  1.00  0.00      A1   C
ATOM   2534  CD  PRO A1335      12.451 -31.410  80.014  1.00  0.00      A1   C
ATOM   2535  N   SER A1336      14.176 -29.676  77.008  1.00  0.00      A1   N
ATOM   2536  CA  SER A1336      14.287 -29.891  75.570  1.00  0.00      A1   C
ATOM   2537  C   SER A1336      15.713 -29.669  75.073  1.00  0.00      A1   C
ATOM   2538  O   SER A1336      16.385 -28.712  75.463  1.00  0.00      A1   O
ATOM   2539  CB  SER A1336      13.335 -28.952  74.827  1.00  0.00      A1   C
ATOM   2540  OG  SER A1336      12.059 -28.921  75.442  1.00  0.00      A1   O
ATOM   2541  N   TYR A1337      16.183 -30.581  74.215  1.00  0.00      A1   N
ATOM   2542  CA  TYR A1337      17.361 -30.290  73.404  1.00  0.00      A1   C
ATOM   2543  C   TYR A1337      17.064 -29.235  72.347  1.00  0.00      A1   C
ATOM   2544  O   TYR A1337      17.960 -28.483  71.951  1.00  0.00      A1   O
ATOM   2545  CB  TYR A1337      17.873 -31.558  72.723  1.00  0.00      A1   C
ATOM   2546  CG  TYR A1337      18.541 -32.557  73.637  1.00  0.00      A1   C
ATOM   2547  CD1 TYR A1337      17.798 -33.526  74.302  1.00  0.00      A1   C
ATOM   2548  CD2 TYR A1337      19.919 -32.548  73.816  1.00  0.00      A1   C
ATOM   2549  CE1 TYR A1337      18.409 -34.452  75.129  1.00  0.00      A1   C
ATOM   2550  CE2 TYR A1337      20.539 -33.469  74.639  1.00  0.00      A1   C
ATOM   2551  CZ  TYR A1337      19.780 -34.418  75.293  1.00  0.00      A1   C
ATOM   2552  OH  TYR A1337      20.396 -35.335  76.111  1.00  0.00      A1   O
ATOM   2553  N   PHE A1338      15.814 -29.165  71.892  1.00  0.00      A1   N
ATOM   2554  CA  PHE A1338      15.435 -28.345  70.745  1.00  0.00      A1   C
ATOM   2555  C   PHE A1338      14.002 -27.886  70.974  1.00  0.00      A1   C
ATOM   2556  O   PHE A1338      13.081 -28.708  70.971  1.00  0.00      A1   O
ATOM   2557  CB  PHE A1338      15.574 -29.144  69.445  1.00  0.00      A1   C
ATOM   2558  CG  PHE A1338      15.013 -28.454  68.229  1.00  0.00      A1   C
ATOM   2559  CD1 PHE A1338      15.632 -27.332  67.699  1.00  0.00      A1   C
ATOM   2560  CD2 PHE A1338      13.880 -28.948  67.599  1.00  0.00      A1   C
ATOM   2561  CE1 PHE A1338      15.121 -26.704  66.574  1.00  0.00      A1   C
ATOM   2562  CE2 PHE A1338      13.368 -28.328  66.472  1.00  0.00      A1   C
ATOM   2563  CZ  PHE A1338      13.988 -27.203  65.960  1.00  0.00      A1   C
ATOM   2564  N   GLU A1339      13.821 -26.592  71.233  1.00  0.00      A1   N
ATOM   2565  CA  GLU A1339      12.499 -26.006  71.468  1.00  0.00      A1   C
ATOM   2566  C   GLU A1339      12.384 -24.688  70.717  1.00  0.00      A1   C
ATOM   2567  O   GLU A1339      12.592 -23.608  71.287  1.00  0.00      A1   O
ATOM   2568  CB  GLU A1339      12.238 -25.821  72.966  1.00  0.00      A1   C
ATOM   2569  CG  GLU A1339      10.762 -25.744  73.326  1.00  0.00      A1   C
ATOM   2570  CD  GLU A1339       9.996 -26.989  72.922  1.00  0.00      A1   C
ATOM   2571  OE1 GLU A1339       9.143 -26.898  72.013  1.00  0.00      A1   O
ATOM   2572  OE2 GLU A1339      10.252 -28.063  73.509  1.00  0.00      A1   O
ATOM   2573  N   PRO A1340      12.082 -24.734  69.417  1.00  0.00      A1   N
ATOM   2574  CA  PRO A1340      12.035 -23.482  68.640  1.00  0.00      A1   C
ATOM   2575  C   PRO A1340      11.040 -22.449  69.157  1.00  0.00      A1   C
ATOM   2576  O   PRO A1340      11.312 -21.248  69.032  1.00  0.00      A1   O
ATOM   2577  CB  PRO A1340      11.663 -23.958  67.224  1.00  0.00      A1   C
ATOM   2578  CG  PRO A1340      11.072 -25.322  67.410  1.00  0.00      A1   C
ATOM   2579  CD  PRO A1340      11.795 -25.912  68.581  1.00  0.00      A1   C
ATOM   2580  N   PHE A1341       9.908 -22.856  69.734  1.00  0.00      A1   N
ATOM   2581  CA  PHE A1341       8.855 -21.893  70.034  1.00  0.00      A1   C
ATOM   2582  C   PHE A1341       8.391 -21.858  71.488  1.00  0.00      A1   C
ATOM   2583  O   PHE A1341       8.018 -20.784  71.967  1.00  0.00      A1   O
ATOM   2584  CB  PHE A1341       7.656 -22.140  69.111  1.00  0.00      A1   C
ATOM   2585  CG  PHE A1341       8.009 -22.056  67.656  1.00  0.00      A1   C
ATOM   2586  CD1 PHE A1341       8.371 -20.843  67.091  1.00  0.00      A1   C
ATOM   2587  CD2 PHE A1341       8.002 -23.187  66.857  1.00  0.00      A1   C
ATOM   2588  CE1 PHE A1341       8.710 -20.757  65.752  1.00  0.00      A1   C
ATOM   2589  CE2 PHE A1341       8.334 -23.109  65.518  1.00  0.00      A1   C
ATOM   2590  CZ  PHE A1341       8.690 -21.893  64.963  1.00  0.00      A1   C
ATOM   2591  N   GLY A1342       8.403 -22.975  72.208  1.00  0.00      A1   N
ATOM   2592  CA  GLY A1342       8.134 -22.888  73.638  1.00  0.00      A1   C
ATOM   2593  C   GLY A1342       6.712 -22.561  74.056  1.00  0.00      A1   C
ATOM   2594  O   GLY A1342       6.515 -21.804  75.013  1.00  0.00      A1   O
ATOM   2595  N   LEU A1343       5.711 -23.078  73.336  1.00  0.00      A1   N
ATOM   2596  CA  LEU A1343       4.320 -22.907  73.755  1.00  0.00      A1   C
ATOM   2597  C   LEU A1343       4.025 -23.620  75.076  1.00  0.00      A1   C
ATOM   2598  O   LEU A1343       3.172 -23.166  75.850  1.00  0.00      A1   O
ATOM   2599  CB  LEU A1343       3.389 -23.407  72.646  1.00  0.00      A1   C
ATOM   2600  CG  LEU A1343       1.931 -23.764  72.951  1.00  0.00      A1   C
ATOM   2601  CD1 LEU A1343       1.131 -22.559  73.457  1.00  0.00      A1   C
ATOM   2602  CD2 LEU A1343       1.268 -24.363  71.725  1.00  0.00      A1   C
ATOM   2603  N   VAL A1344       4.713 -24.731  75.353  1.00  0.00      A1   N
ATOM   2604  CA  VAL A1344       4.468 -25.451  76.599  1.00  0.00      A1   C
ATOM   2605  C   VAL A1344       4.865 -24.602  77.803  1.00  0.00      A1   C
ATOM   2606  O   VAL A1344       4.206 -24.651  78.855  1.00  0.00      A1   O
ATOM   2607  CB  VAL A1344       5.203 -26.807  76.574  1.00  0.00      A1   C
ATOM   2608  CG1 VAL A1344       6.639 -26.634  76.095  1.00  0.00      A1   C
ATOM   2609  CG2 VAL A1344       5.163 -27.475  77.947  1.00  0.00      A1   C
ATOM   2610  N   ALA A1345       5.916 -23.787  77.668  1.00  0.00      A1   N
ATOM   2611  CA  ALA A1345       6.291 -22.899  78.764  1.00  0.00      A1   C
ATOM   2612  C   ALA A1345       5.208 -21.861  79.023  1.00  0.00      A1   C
ATOM   2613  O   ALA A1345       4.903 -21.553  80.178  1.00  0.00      A1   O
ATOM   2614  CB  ALA A1345       7.624 -22.217  78.462  1.00  0.00      A1   C
ATOM   2615  N   LEU A1346       4.593 -21.333  77.964  1.00  0.00      A1   N
ATOM   2616  CA  LEU A1346       3.507 -20.379  78.155  1.00  0.00      A1   C
ATOM   2617  C   LEU A1346       2.297 -21.049  78.789  1.00  0.00      A1   C
ATOM   2618  O   LEU A1346       1.632 -20.457  79.646  1.00  0.00      A1   O
ATOM   2619  CB  LEU A1346       3.124 -19.742  76.819  1.00  0.00      A1   C
ATOM   2620  CG  LEU A1346       4.184 -18.861  76.161  1.00  0.00      A1   C
ATOM   2621  CD1 LEU A1346       3.749 -18.460  74.757  1.00  0.00      A1   C
ATOM   2622  CD2 LEU A1346       4.461 -17.632  77.013  1.00  0.00      A1   C
ATOM   2623  N   GLU A1347       2.012 -22.295  78.400  1.00  0.00      A1   N
ATOM   2624  CA  GLU A1347       0.885 -23.001  78.997  1.00  0.00      A1   C
ATOM   2625  C   GLU A1347       1.101 -23.210  80.488  1.00  0.00      A1   C
ATOM   2626  O   GLU A1347       0.181 -23.009  81.289  1.00  0.00      A1   O
ATOM   2627  CB  GLU A1347       0.673 -24.344  78.296  1.00  0.00      A1   C
ATOM   2628  CG  GLU A1347       0.268 -24.226  76.840  1.00  0.00      A1   C
ATOM   2629  CD  GLU A1347       0.216 -25.570  76.140  1.00  0.00      A1   C
ATOM   2630  OE1 GLU A1347       0.825 -26.535  76.650  1.00  0.00      A1   O
ATOM   2631  OE2 GLU A1347      -0.440 -25.661  75.083  1.00  0.00      A1   O
ATOM   2632  N   ALA A1348       2.324 -23.577  80.883  1.00  0.00      A1   N
ATOM   2633  CA  ALA A1348       2.590 -23.786  82.303  1.00  0.00      A1   C
ATOM   2634  C   ALA A1348       2.578 -22.467  83.069  1.00  0.00      A1   C
ATOM   2635  O   ALA A1348       1.985 -22.378  84.149  1.00  0.00      A1   O
ATOM   2636  CB  ALA A1348       3.923 -24.508  82.490  1.00  0.00      A1   C
ATOM   2637  N   MET A1349       3.217 -21.429  82.522  1.00  0.00      A1   N
ATOM   2638  CA  MET A1349       3.314 -20.158  83.230  1.00  0.00      A1   C
ATOM   2639  C   MET A1349       1.960 -19.478  83.381  1.00  0.00      A1   C
ATOM   2640  O   MET A1349       1.712 -18.818  84.395  1.00  0.00      A1   O
ATOM   2641  CB  MET A1349       4.298 -19.235  82.510  1.00  0.00      A1   C
ATOM   2642  CG  MET A1349       5.726 -19.759  82.494  1.00  0.00      A1   C
ATOM   2643  SD  MET A1349       6.772 -18.979  81.250  1.00  0.00      A1   S
ATOM   2644  CE  MET A1349       7.221 -17.455  82.077  1.00  0.00      A1   C
ATOM   2645  N   CYS A1350       1.065 -19.643  82.401  1.00  0.00      A1   N
ATOM   2646  CA  CYS A1350      -0.264 -19.051  82.527  1.00  0.00      A1   C
ATOM   2647  C   CYS A1350      -1.042 -19.669  83.678  1.00  0.00      A1   C
ATOM   2648  O   CYS A1350      -1.867 -18.994  84.305  1.00  0.00      A1   O
ATOM   2649  CB  CYS A1350      -1.044 -19.208  81.221  1.00  0.00      A1   C
ATOM   2650  SG  CYS A1350      -0.460 -18.155  79.878  1.00  0.00      A1   S
ATOM   2651  N   LEU A1351      -0.783 -20.939  83.977  1.00  0.00      A1   N
ATOM   2652  CA  LEU A1351      -1.452 -21.655  85.052  1.00  0.00      A1   C
ATOM   2653  C   LEU A1351      -0.688 -21.589  86.370  1.00  0.00      A1   C
ATOM   2654  O   LEU A1351      -1.038 -22.305  87.313  1.00  0.00      A1   O
ATOM   2655  CB  LEU A1351      -1.682 -23.111  84.647  1.00  0.00      A1   C
ATOM   2656  CG  LEU A1351      -2.957 -23.408  83.851  1.00  0.00      A1   C
ATOM   2657  CD1 LEU A1351      -4.181 -22.954  84.633  1.00  0.00      A1   C
ATOM   2658  CD2 LEU A1351      -2.935 -22.774  82.472  1.00  0.00      A1   C
ATOM   2659  N   GLY A1352       0.357 -20.768  86.446  1.00  0.00      A1   N
ATOM   2660  CA  GLY A1352       1.080 -20.545  87.678  1.00  0.00      A1   C
ATOM   2661  C   GLY A1352       2.168 -21.547  87.992  1.00  0.00      A1   C
ATOM   2662  O   GLY A1352       2.834 -21.402  89.024  1.00  0.00      A1   O
ATOM   2663  N   ALA A1353       2.371 -22.555  87.151  1.00  0.00      A1   N
ATOM   2664  CA  ALA A1353       3.525 -23.427  87.311  1.00  0.00      A1   C
ATOM   2665  C   ALA A1353       4.799 -22.673  86.952  1.00  0.00      A1   C
ATOM   2666  O   ALA A1353       4.820 -21.865  86.020  1.00  0.00      A1   O
ATOM   2667  CB  ALA A1353       3.378 -24.673  86.438  1.00  0.00      A1   C
ATOM   2668  N   ILE A1354       5.868 -22.934  87.696  1.00  0.00      A1   N
ATOM   2669  CA  ILE A1354       7.148 -22.267  87.485  1.00  0.00      A1   C
ATOM   2670  C   ILE A1354       7.989 -23.142  86.558  1.00  0.00      A1   C
ATOM   2671  O   ILE A1354       8.263 -24.301  86.906  1.00  0.00      A1   O
ATOM   2672  CB  ILE A1354       7.875 -22.008  88.808  1.00  0.00      A1   C
ATOM   2673  CG1 ILE A1354       7.000 -21.156  89.734  1.00  0.00      A1   C
ATOM   2674  CG2 ILE A1354       9.206 -21.322  88.554  1.00  0.00      A1   C
ATOM   2675  CD1 ILE A1354       7.560 -21.004  91.131  1.00  0.00      A1   C
ATOM   2676  N   PRO A1355       8.364 -22.660  85.376  1.00  0.00      A1   N
ATOM   2677  CA  PRO A1355       9.168 -23.484  84.463  1.00  0.00      A1   C
ATOM   2678  C   PRO A1355      10.582 -23.744  84.968  1.00  0.00      A1   C
ATOM   2679  O   PRO A1355      11.226 -22.878  85.568  1.00  0.00      A1   O
ATOM   2680  CB  PRO A1355       9.175 -22.666  83.167  1.00  0.00      A1   C
ATOM   2681  CG  PRO A1355       9.022 -21.250  83.625  1.00  0.00      A1   C
ATOM   2682  CD  PRO A1355       8.182 -21.284  84.879  1.00  0.00      A1   C
ATOM   2683  N   ILE A1356      11.075 -24.942  84.662  1.00  0.00      A1   N
ATOM   2684  CA  ILE A1356      12.483 -25.308  84.786  1.00  0.00      A1   C
ATOM   2685  C   ILE A1356      12.871 -25.890  83.435  1.00  0.00      A1   C
ATOM   2686  O   ILE A1356      12.479 -27.018  83.107  1.00  0.00      A1   O
ATOM   2687  CB  ILE A1356      12.743 -26.322  85.909  1.00  0.00      A1   C
ATOM   2688  CG1 ILE A1356      12.149 -25.843  87.233  1.00  0.00      A1   C
ATOM   2689  CG2 ILE A1356      14.237 -26.584  86.052  1.00  0.00      A1   C
ATOM   2690  CD1 ILE A1356      12.410 -26.790  88.388  1.00  0.00      A1   C
ATOM   2691  N   ALA A1357      13.639 -25.137  82.653  1.00  0.00      A1   N
ATOM   2692  CA  ALA A1357      13.773 -25.457  81.240  1.00  0.00      A1   C
ATOM   2693  C   ALA A1357      15.203 -25.283  80.757  1.00  0.00      A1   C
ATOM   2694  O   ALA A1357      15.996 -24.529  81.333  1.00  0.00      A1   O
ATOM   2695  CB  ALA A1357      12.841 -24.593  80.382  1.00  0.00      A1   C
ATOM   2696  N   SER A1358      15.523 -26.013  79.692  1.00  0.00      A1   N
ATOM   2697  CA  SER A1358      16.757 -25.765  78.965  1.00  0.00      A1   C
ATOM   2698  C   SER A1358      16.703 -24.384  78.330  1.00  0.00      A1   C
ATOM   2699  O   SER A1358      15.651 -23.941  77.857  1.00  0.00      A1   O
ATOM   2700  CB  SER A1358      16.969 -26.827  77.889  1.00  0.00      A1   C
ATOM   2701  OG  SER A1358      16.893 -28.135  78.422  1.00  0.00      A1   O
ATOM   2702  N   ALA A1359      17.847 -23.702  78.316  1.00  0.00      A1   N
ATOM   2703  CA  ALA A1359      17.935 -22.371  77.721  1.00  0.00      A1   C
ATOM   2704  C   ALA A1359      18.217 -22.527  76.230  1.00  0.00      A1   C
ATOM   2705  O   ALA A1359      19.334 -22.333  75.746  1.00  0.00      A1   O
ATOM   2706  CB  ALA A1359      19.000 -21.537  78.420  1.00  0.00      A1   C
ATOM   2707  N   VAL A1360      17.170 -22.896  75.491  1.00  0.00      A1   N
ATOM   2708  CA  VAL A1360      17.232 -23.007  74.038  1.00  0.00      A1   C
ATOM   2709  C   VAL A1360      15.988 -22.363  73.442  1.00  0.00      A1   C
ATOM   2710  O   VAL A1360      14.893 -22.457  74.010  1.00  0.00      A1   O
ATOM   2711  CB  VAL A1360      17.358 -24.475  73.563  1.00  0.00      A1   C
ATOM   2712  CG1 VAL A1360      18.676 -25.087  74.023  1.00  0.00      A1   C
ATOM   2713  CG2 VAL A1360      16.180 -25.311  74.046  1.00  0.00      A1   C
ATOM   2714  N   GLY A1361      16.173 -21.676  72.316  1.00  0.00      A1   N
ATOM   2715  CA  GLY A1361      15.062 -21.250  71.480  1.00  0.00      A1   C
ATOM   2716  C   GLY A1361      14.039 -20.395  72.203  1.00  0.00      A1   C
ATOM   2717  O   GLY A1361      14.363 -19.452  72.947  1.00  0.00      A1   O
ATOM   2718  N   GLY A1362      12.768 -20.745  71.986  1.00  0.00      A1   N
ATOM   2719  CA  GLY A1362      11.687 -19.972  72.566  1.00  0.00      A1   C
ATOM   2720  C   GLY A1362      11.661 -20.034  74.078  1.00  0.00      A1   C
ATOM   2721  O   GLY A1362      11.201 -19.093  74.729  1.00  0.00      A1   O
ATOM   2722  N   LEU A1363      12.164 -21.130  74.658  1.00  0.00      A1   N
ATOM   2723  CA  LEU A1363      12.256 -21.217  76.112  1.00  0.00      A1   C
ATOM   2724  C   LEU A1363      13.184 -20.141  76.659  1.00  0.00      A1   C
ATOM   2725  O   LEU A1363      12.845 -19.441  77.622  1.00  0.00      A1   O
ATOM   2726  CB  LEU A1363      12.751 -22.603  76.529  1.00  0.00      A1   C
ATOM   2727  CG  LEU A1363      11.922 -23.828  76.140  1.00  0.00      A1   C
ATOM   2728  CD1 LEU A1363      12.651 -25.096  76.546  1.00  0.00      A1   C
ATOM   2729  CD2 LEU A1363      10.544 -23.769  76.783  1.00  0.00      A1   C
ATOM   2730  N   ARG A1364      14.358 -19.984  76.037  1.00  0.00      A1   N
ATOM   2731  CA  ARG A1364      15.277 -18.929  76.444  1.00  0.00      A1   C
ATOM   2732  C   ARG A1364      14.688 -17.550  76.182  1.00  0.00      A1   C
ATOM   2733  O   ARG A1364      14.927 -16.618  76.959  1.00  0.00      A1   O
ATOM   2734  CB  ARG A1364      16.608 -19.094  75.709  1.00  0.00      A1   C
ATOM   2735  CG  ARG A1364      17.796 -18.343  76.304  1.00  0.00      A1   C
ATOM   2736  CD  ARG A1364      19.028 -18.516  75.413  1.00  0.00      A1   C
ATOM   2737  NE  ARG A1364      20.248 -17.952  75.989  1.00  0.00      A1   N
ATOM   2738  CZ  ARG A1364      21.234 -18.675  76.515  1.00  0.00      A1   C
ATOM   2739  NH1 ARG A1364      21.151 -19.997  76.541  1.00  0.00      A1   N
ATOM   2740  NH2 ARG A1364      22.308 -18.076  77.013  1.00  0.00      A1   N
ATOM   2741  N   ASP A1365      13.906 -17.401  75.107  1.00  0.00      A1   N
ATOM   2742  CA  ASP A1365      13.305 -16.097  74.831  1.00  0.00      A1   C
ATOM   2743  C   ASP A1365      12.215 -15.726  75.835  1.00  0.00      A1   C
ATOM   2744  O   ASP A1365      12.063 -14.546  76.170  1.00  0.00      A1   O
ATOM   2745  CB  ASP A1365      12.748 -16.064  73.410  1.00  0.00      A1   C
ATOM   2746  CG  ASP A1365      13.836 -16.168  72.361  1.00  0.00      A1   C
ATOM   2747  OD1 ASP A1365      14.974 -15.729  72.643  1.00  0.00      A1   O
ATOM   2748  OD2 ASP A1365      13.556 -16.692  71.262  1.00  0.00      A1   O
ATOM   2749  N   ILE A1366      11.455 -16.701  76.326  1.00  0.00      A1   N
ATOM   2750  CA  ILE A1366      10.297 -16.417  77.174  1.00  0.00      A1   C
ATOM   2751  C   ILE A1366      10.687 -16.341  78.642  1.00  0.00      A1   C
ATOM   2752  O   ILE A1366      10.413 -15.350  79.324  1.00  0.00      A1   O
ATOM   2753  CB  ILE A1366       9.200 -17.479  76.948  1.00  0.00      A1   C
ATOM   2754  CG1 ILE A1366       8.625 -17.373  75.535  1.00  0.00      A1   C
ATOM   2755  CG2 ILE A1366       8.105 -17.345  77.998  1.00  0.00      A1   C
ATOM   2756  CD1 ILE A1366       7.725 -18.532  75.163  1.00  0.00      A1   C
ATOM   2757  N   ILE A1367      11.315 -17.398  79.152  1.00  0.00      A1   N
ATOM   2758  CA  ILE A1367      11.690 -17.447  80.555  1.00  0.00      A1   C
ATOM   2759  C   ILE A1367      12.790 -16.433  80.833  1.00  0.00      A1   C
ATOM   2760  O   ILE A1367      13.719 -16.255  80.034  1.00  0.00      A1   O
ATOM   2761  CB  ILE A1367      12.121 -18.875  80.928  1.00  0.00      A1   C
ATOM   2762  CG1 ILE A1367      10.972 -19.848  80.652  1.00  0.00      A1   C
ATOM   2763  CG2 ILE A1367      12.553 -18.950  82.381  1.00  0.00      A1   C
ATOM   2764  CD1 ILE A1367      11.383 -21.290  80.660  1.00  0.00      A1   C
ATOM   2765  N   THR A1368      12.684 -15.758  81.970  1.00  0.00      A1   N
ATOM   2766  CA  THR A1368      13.699 -14.840  82.460  1.00  0.00      A1   C
ATOM   2767  C   THR A1368      14.156 -15.308  83.837  1.00  0.00      A1   C
ATOM   2768  O   THR A1368      13.626 -16.271  84.398  1.00  0.00      A1   O
ATOM   2769  CB  THR A1368      13.167 -13.404  82.519  1.00  0.00      A1   C
ATOM   2770  OG1 THR A1368      12.183 -13.295  83.556  1.00  0.00      A1   O
ATOM   2771  CG2 THR A1368      12.538 -13.009  81.187  1.00  0.00      A1   C
ATOM   2772  N   ASN A1369      15.151 -14.609  84.386  1.00  0.00      A1   N
ATOM   2773  CA  ASN A1369      15.660 -14.971  85.704  1.00  0.00      A1   C
ATOM   2774  C   ASN A1369      14.577 -14.853  86.770  1.00  0.00      A1   C
ATOM   2775  O   ASN A1369      14.606 -15.579  87.771  1.00  0.00      A1   O
ATOM   2776  CB  ASN A1369      16.857 -14.084  86.054  1.00  0.00      A1   C
ATOM   2777  CG  ASN A1369      17.667 -14.624  87.213  1.00  0.00      A1   C
ATOM   2778  OD1 ASN A1369      17.540 -15.790  87.585  1.00  0.00      A1   O
ATOM   2779  ND2 ASN A1369      18.512 -13.777  87.788  1.00  0.00      A1   N
ATOM   2780  N   GLU A1370      13.621 -13.947  86.573  1.00  0.00      A1   N
ATOM   2781  CA  GLU A1370      12.542 -13.718  87.523  1.00  0.00      A1   C
ATOM   2782  C   GLU A1370      11.299 -14.555  87.245  1.00  0.00      A1   C
ATOM   2783  O   GLU A1370      10.355 -14.509  88.039  1.00  0.00      A1   O
ATOM   2784  CB  GLU A1370      12.161 -12.231  87.539  1.00  0.00      A1   C
ATOM   2785  CG  GLU A1370      13.298 -11.287  87.938  1.00  0.00      A1   C
ATOM   2786  CD  GLU A1370      14.361 -11.147  86.857  1.00  0.00      A1   C
ATOM   2787  OE1 GLU A1370      14.050 -11.423  85.677  1.00  0.00      A1   O
ATOM   2788  OE2 GLU A1370      15.507 -10.778  87.191  1.00  0.00      A1   O
ATOM   2789  N   THR A1371      11.265 -15.314  86.144  1.00  0.00      A1   N
ATOM   2790  CA  THR A1371      10.060 -16.044  85.760  1.00  0.00      A1   C
ATOM   2791  C   THR A1371      10.323 -17.529  85.532  1.00  0.00      A1   C
ATOM   2792  O   THR A1371       9.514 -18.198  84.881  1.00  0.00      A1   O
ATOM   2793  CB  THR A1371       9.426 -15.429  84.509  1.00  0.00      A1   C
ATOM   2794  OG1 THR A1371      10.392 -15.382  83.452  1.00  0.00      A1   O
ATOM   2795  CG2 THR A1371       8.926 -14.021  84.798  1.00  0.00      A1   C
ATOM   2796  N   GLY A1372      11.424 -18.057  86.042  1.00  0.00      A1   N
ATOM   2797  CA  GLY A1372      11.701 -19.472  85.906  1.00  0.00      A1   C
ATOM   2798  C   GLY A1372      13.152 -19.771  86.211  1.00  0.00      A1   C
ATOM   2799  O   GLY A1372      13.933 -18.891  86.571  1.00  0.00      A1   O
ATOM   2800  N   ILE A1373      13.496 -21.050  86.062  1.00  0.00      A1   N
ATOM   2801  CA  ILE A1373      14.866 -21.519  86.234  1.00  0.00      A1   C
ATOM   2802  C   ILE A1373      15.336 -22.124  84.916  1.00  0.00      A1   C
ATOM   2803  O   ILE A1373      14.653 -22.979  84.339  1.00  0.00      A1   O
ATOM   2804  CB  ILE A1373      14.978 -22.533  87.387  1.00  0.00      A1   C
ATOM   2805  CG1 ILE A1373      14.357 -21.960  88.665  1.00  0.00      A1   C
ATOM   2806  CG2 ILE A1373      16.430 -22.903  87.630  1.00  0.00      A1   C
ATOM   2807  CD1 ILE A1373      14.207 -22.971  89.781  1.00  0.00      A1   C
ATOM   2808  N   LEU A1374      16.495 -21.672  84.439  1.00  0.00      A1   N
ATOM   2809  CA  LEU A1374      17.039 -22.080  83.152  1.00  0.00      A1   C
ATOM   2810  C   LEU A1374      18.360 -22.809  83.348  1.00  0.00      A1   C
ATOM   2811  O   LEU A1374      19.181 -22.415  84.182  1.00  0.00      A1   O
ATOM   2812  CB  LEU A1374      17.244 -20.869  82.237  1.00  0.00      A1   C
ATOM   2813  CG  LEU A1374      15.984 -20.174  81.719  1.00  0.00      A1   C
ATOM   2814  CD1 LEU A1374      16.344 -18.937  80.903  1.00  0.00      A1   C
ATOM   2815  CD2 LEU A1374      15.152 -21.137  80.892  1.00  0.00      A1   C
ATOM   2816  N   VAL A1375      18.575 -23.859  82.555  1.00  0.00      A1   N
ATOM   2817  CA  VAL A1375      19.788 -24.664  82.632  1.00  0.00      A1   C
ATOM   2818  C   VAL A1375      20.285 -24.971  81.224  1.00  0.00      A1   C
ATOM   2819  O   VAL A1375      19.576 -24.798  80.232  1.00  0.00      A1   O
ATOM   2820  CB  VAL A1375      19.583 -25.978  83.416  1.00  0.00      A1   C
ATOM   2821  CG1 VAL A1375      19.273 -25.692  84.870  1.00  0.00      A1   C
ATOM   2822  CG2 VAL A1375      18.485 -26.817  82.777  1.00  0.00      A1   C
ATOM   2823  N   LYS A1376      21.542 -25.405  81.156  1.00  0.00      A1   N
ATOM   2824  CA  LYS A1376      22.110 -25.898  79.910  1.00  0.00      A1   C
ATOM   2825  C   LYS A1376      21.424 -27.193  79.490  1.00  0.00      A1   C
ATOM   2826  O   LYS A1376      21.209 -28.093  80.306  1.00  0.00      A1   O
ATOM   2827  CB  LYS A1376      23.611 -26.126  80.083  1.00  0.00      A1   C
ATOM   2828  CG  LYS A1376      24.363 -26.519  78.826  1.00  0.00      A1   C
ATOM   2829  CD  LYS A1376      25.806 -26.855  79.169  1.00  0.00      A1   C
ATOM   2830  CE  LYS A1376      26.415 -25.788  80.070  1.00  0.00      A1   C
ATOM   2831  NZ  LYS A1376      27.681 -26.241  80.711  1.00  0.00      A1   N
ATOM   2832  N   ALA A1377      21.096 -27.292  78.204  1.00  0.00      A1   N
ATOM   2833  CA  ALA A1377      20.453 -28.493  77.689  1.00  0.00      A1   C
ATOM   2834  C   ALA A1377      21.418 -29.675  77.707  1.00  0.00      A1   C
ATOM   2835  O   ALA A1377      22.620 -29.522  77.473  1.00  0.00      A1   O
ATOM   2836  CB  ALA A1377      19.941 -28.254  76.270  1.00  0.00      A1   C
ATOM   2837  N   GLY A1378      20.884 -30.861  77.990  1.00  0.00      A1   N
ATOM   2838  CA  GLY A1378      21.666 -32.077  77.907  1.00  0.00      A1   C
ATOM   2839  C   GLY A1378      22.590 -32.354  79.070  1.00  0.00      A1   C
ATOM   2840  O   GLY A1378      23.473 -33.210  78.943  1.00  0.00      A1   O
ATOM   2841  N   ASP A1379      22.421 -31.667  80.201  1.00  0.00      A1   N
ATOM   2842  CA  ASP A1379      23.299 -31.813  81.362  1.00  0.00      A1   C
ATOM   2843  C   ASP A1379      22.449 -32.257  82.545  1.00  0.00      A1   C
ATOM   2844  O   ASP A1379      21.848 -31.420  83.240  1.00  0.00      A1   O
ATOM   2845  CB  ASP A1379      24.034 -30.505  81.662  1.00  0.00      A1   C
ATOM   2846  CG  ASP A1379      25.142 -30.672  82.693  1.00  0.00      A1   C
ATOM   2847  OD1 ASP A1379      25.015 -31.524  83.596  1.00  0.00      A1   O
ATOM   2848  OD2 ASP A1379      26.149 -29.937  82.600  1.00  0.00      A1   O
ATOM   2849  N   PRO A1380      22.367 -33.564  82.809  1.00  0.00      A1   N
ATOM   2850  CA  PRO A1380      21.542 -34.034  83.933  1.00  0.00      A1   C
ATOM   2851  C   PRO A1380      21.956 -33.467  85.278  1.00  0.00      A1   C
ATOM   2852  O   PRO A1380      21.091 -33.254  86.139  1.00  0.00      A1   O
ATOM   2853  CB  PRO A1380      21.725 -35.560  83.888  1.00  0.00      A1   C
ATOM   2854  CG  PRO A1380      22.249 -35.858  82.521  1.00  0.00      A1   C
ATOM   2855  CD  PRO A1380      23.055 -34.667  82.121  1.00  0.00      A1   C
ATOM   2856  N   GLY A1381      23.250 -33.219  85.489  1.00  0.00      A1   N
ATOM   2857  CA  GLY A1381      23.681 -32.710  86.778  1.00  0.00      A1   C
ATOM   2858  C   GLY A1381      23.220 -31.288  87.032  1.00  0.00      A1   C
ATOM   2859  O   GLY A1381      22.782 -30.954  88.138  1.00  0.00      A1   O
ATOM   2860  N   GLU A1382      23.272 -30.439  86.003  1.00  0.00      A1   N
ATOM   2861  CA  GLU A1382      22.744 -29.090  86.159  1.00  0.00      A1   C
ATOM   2862  C   GLU A1382      21.236 -29.105  86.363  1.00  0.00      A1   C
ATOM   2863  O   GLU A1382      20.707 -28.283  87.120  1.00  0.00      A1   O
ATOM   2864  CB  GLU A1382      23.117 -28.230  84.950  1.00  0.00      A1   C
ATOM   2865  CG  GLU A1382      22.797 -26.754  85.132  1.00  0.00      A1   C
ATOM   2866  CD  GLU A1382      23.529 -25.863  84.147  1.00  0.00      A1   C
ATOM   2867  OE1 GLU A1382      24.656 -26.219  83.741  1.00  0.00      A1   O
ATOM   2868  OE2 GLU A1382      22.975 -24.804  83.778  1.00  0.00      A1   O
ATOM   2869  N   LEU A1383      20.533 -30.047  85.730  1.00  0.00      A1   N
ATOM   2870  CA  LEU A1383      19.092 -30.144  85.941  1.00  0.00      A1   C
ATOM   2871  C   LEU A1383      18.768 -30.608  87.357  1.00  0.00      A1   C
ATOM   2872  O   LEU A1383      17.817 -30.117  87.976  1.00  0.00      A1   O
ATOM   2873  CB  LEU A1383      18.471 -31.083  84.908  1.00  0.00      A1   C
ATOM   2874  CG  LEU A1383      16.986 -31.415  85.088  1.00  0.00      A1   C
ATOM   2875  CD1 LEU A1383      16.139 -30.153  85.151  1.00  0.00      A1   C
ATOM   2876  CD2 LEU A1383      16.505 -32.332  83.971  1.00  0.00      A1   C
ATOM   2877  N   ALA A1384      19.552 -31.544  87.894  1.00  0.00      A1   N
ATOM   2878  CA  ALA A1384      19.348 -31.952  89.279  1.00  0.00      A1   C
ATOM   2879  C   ALA A1384      19.644 -30.804  90.236  1.00  0.00      A1   C
ATOM   2880  O   ALA A1384      18.946 -30.627  91.242  1.00  0.00      A1   O
ATOM   2881  CB  ALA A1384      20.220 -33.165  89.602  1.00  0.00      A1   C
ATOM   2882  N   ASN A1385      20.657 -29.992  89.923  1.00  0.00      A1   N
ATOM   2883  CA  ASN A1385      20.940 -28.831  90.760  1.00  0.00      A1   C
ATOM   2884  C   ASN A1385      19.811 -27.809  90.689  1.00  0.00      A1   C
ATOM   2885  O   ASN A1385      19.468 -27.182  91.698  1.00  0.00      A1   O
ATOM   2886  CB  ASN A1385      22.266 -28.193  90.348  1.00  0.00      A1   C
ATOM   2887  CG  ASN A1385      23.465 -28.976  90.840  1.00  0.00      A1   C
ATOM   2888  OD1 ASN A1385      23.343 -29.834  91.713  1.00  0.00      A1   O
ATOM   2889  ND2 ASN A1385      24.636 -28.674  90.293  1.00  0.00      A1   N
ATOM   2890  N   ALA A1386      19.212 -27.637  89.508  1.00  0.00      A1   N
ATOM   2891  CA  ALA A1386      18.075 -26.730  89.393  1.00  0.00      A1   C
ATOM   2892  C   ALA A1386      16.865 -27.254  90.158  1.00  0.00      A1   C
ATOM   2893  O   ALA A1386      16.112 -26.473  90.751  1.00  0.00      A1   O
ATOM   2894  CB  ALA A1386      17.722 -26.512  87.925  1.00  0.00      A1   C
ATOM   2895  N   ILE A1387      16.668 -28.574  90.167  1.00  0.00      A1   N
ATOM   2896  CA  ILE A1387      15.565 -29.142  90.937  1.00  0.00      A1   C
ATOM   2897  C   ILE A1387      15.798 -28.942  92.432  1.00  0.00      A1   C
ATOM   2898  O   ILE A1387      14.865 -28.635  93.188  1.00  0.00      A1   O
ATOM   2899  CB  ILE A1387      15.378 -30.629  90.575  1.00  0.00      A1   C
ATOM   2900  CG1 ILE A1387      14.910 -30.771  89.121  1.00  0.00      A1   C
ATOM   2901  CG2 ILE A1387      14.396 -31.300  91.519  1.00  0.00      A1   C
ATOM   2902  CD1 ILE A1387      14.747 -32.210  88.666  1.00  0.00      A1   C
ATOM   2903  N   LEU A1388      17.051 -29.078  92.877  1.00  0.00      A1   N
ATOM   2904  CA  LEU A1388      17.360 -28.810  94.280  1.00  0.00      A1   C
ATOM   2905  C   LEU A1388      17.168 -27.334  94.618  1.00  0.00      A1   C
ATOM   2906  O   LEU A1388      16.701 -26.993  95.713  1.00  0.00      A1   O
ATOM   2907  CB  LEU A1388      18.788 -29.256  94.596  1.00  0.00      A1   C
ATOM   2908  CG  LEU A1388      19.045 -30.764  94.634  1.00  0.00      A1   C
ATOM   2909  CD1 LEU A1388      20.530 -31.063  94.480  1.00  0.00      A1   C
ATOM   2910  CD2 LEU A1388      18.512 -31.368  95.925  1.00  0.00      A1   C
ATOM   2911  N   LYS A1389      17.498 -26.443  93.679  1.00  0.00      A1   N
ATOM   2912  CA  LYS A1389      17.254 -25.020  93.892  1.00  0.00      A1   C
ATOM   2913  C   LYS A1389      15.763 -24.729  93.988  1.00  0.00      A1   C
ATOM   2914  O   LYS A1389      15.332 -23.899  94.799  1.00  0.00      A1   O
ATOM   2915  CB  LYS A1389      17.884 -24.212  92.755  1.00  0.00      A1   C
ATOM   2916  CG  LYS A1389      17.368 -22.783  92.618  1.00  0.00      A1   C
ATOM   2917  CD  LYS A1389      18.040 -21.841  93.604  1.00  0.00      A1   C
ATOM   2918  CE  LYS A1389      17.676 -20.392  93.313  1.00  0.00      A1   C
ATOM   2919  NZ  LYS A1389      18.416 -19.438  94.186  1.00  0.00      A1   N
ATOM   2920  N   ALA A1390      14.956 -25.420  93.180  1.00  0.00      A1   N
ATOM   2921  CA  ALA A1390      13.511 -25.251  93.268  1.00  0.00      A1   C
ATOM   2922  C   ALA A1390      12.984 -25.747  94.608  1.00  0.00      A1   C
ATOM   2923  O   ALA A1390      12.093 -25.128  95.208  1.00  0.00      A1   O
ATOM   2924  CB  ALA A1390      12.832 -25.988  92.115  1.00  0.00      A1   C
ATOM   2925  N   LEU A1391      13.547 -26.849  95.112  1.00  0.00      A1   N
ATOM   2926  CA  LEU A1391      13.137 -27.335  96.425  1.00  0.00      A1   C
ATOM   2927  C   LEU A1391      13.511 -26.343  97.520  1.00  0.00      A1   C
ATOM   2928  O   LEU A1391      12.750 -26.142  98.473  1.00  0.00      A1   O
ATOM   2929  CB  LEU A1391      13.766 -28.698  96.709  1.00  0.00      A1   C
ATOM   2930  CG  LEU A1391      13.558 -29.216  98.134  1.00  0.00      A1   C
ATOM   2931  CD1 LEU A1391      12.076 -29.346  98.454  1.00  0.00      A1   C
ATOM   2932  CD2 LEU A1391      14.267 -30.543  98.332  1.00  0.00      A1   C
ATOM   2933  N   GLU A1392      14.671 -25.697  97.391  1.00  0.00      A1   N
ATOM   2934  CA  GLU A1392      15.045 -24.682  98.372  1.00  0.00      A1   C
ATOM   2935  C   GLU A1392      14.115 -23.476  98.296  1.00  0.00      A1   C
ATOM   2936  O   GLU A1392      13.723 -22.920  99.328  1.00  0.00      A1   O
ATOM   2937  CB  GLU A1392      16.498 -24.255  98.161  1.00  0.00      A1   C
ATOM   2938  CG  GLU A1392      17.520 -25.316  98.542  1.00  0.00      A1   C
ATOM   2939  CD  GLU A1392      18.954 -24.850  98.349  1.00  0.00      A1   C
ATOM   2940  OE1 GLU A1392      19.205 -24.037  97.432  1.00  0.00      A1   O
ATOM   2941  OE2 GLU A1392      19.832 -25.296  99.120  1.00  0.00      A1   O
ATOM   2942  N   LEU A1393      13.732 -23.076  97.082  1.00  0.00      A1   N
ATOM   2943  CA  LEU A1393      12.807 -21.957  96.925  1.00  0.00      A1   C
ATOM   2944  C   LEU A1393      11.434 -22.283  97.497  1.00  0.00      A1   C
ATOM   2945  O   LEU A1393      10.726 -21.384  97.964  1.00  0.00      A1   O
ATOM   2946  CB  LEU A1393      12.682 -21.573  95.449  1.00  0.00      A1   C
ATOM   2947  CG  LEU A1393      13.896 -20.945  94.763  1.00  0.00      A1   C
ATOM   2948  CD1 LEU A1393      13.689 -20.903  93.257  1.00  0.00      A1   C
ATOM   2949  CD2 LEU A1393      14.160 -19.549  95.301  1.00  0.00      A1   C
ATOM   2950  N   SER A1394      11.046 -23.559  97.480  1.00  0.00      A1   N
ATOM   2951  CA  SER A1394       9.717 -23.940  97.948  1.00  0.00      A1   C
ATOM   2952  C   SER A1394       9.551 -23.813  99.460  1.00  0.00      A1   C
ATOM   2953  O   SER A1394       8.413 -23.855  99.939  1.00  0.00      A1   O
ATOM   2954  CB  SER A1394       9.395 -25.368  97.506  1.00  0.00      A1   C
ATOM   2955  OG  SER A1394      10.326 -26.291  98.037  1.00  0.00      A1   O
ATOM   2956  N   ARG A1395      10.644 -23.683 100.222  1.00  0.00      A1   N
ATOM   2957  CA  ARG A1395      10.512 -23.455 101.660  1.00  0.00      A1   C
ATOM   2958  C   ARG A1395       9.810 -22.136 101.955  1.00  0.00      A1   C
ATOM   2959  O   ARG A1395       9.097 -22.022 102.959  1.00  0.00      A1   O
ATOM   2960  CB  ARG A1395      11.886 -23.462 102.331  1.00  0.00      A1   C
ATOM   2961  CG  ARG A1395      12.817 -24.573 101.887  1.00  0.00      A1   C
ATOM   2962  CD  ARG A1395      12.498 -25.895 102.554  1.00  0.00      A1   C
ATOM   2963  NE  ARG A1395      13.470 -26.916 102.178  1.00  0.00      A1   N
ATOM   2964  CZ  ARG A1395      13.365 -28.203 102.489  1.00  0.00      A1   C
ATOM   2965  NH1 ARG A1395      12.324 -28.637 103.185  1.00  0.00      A1   N
ATOM   2966  NH2 ARG A1395      14.302 -29.058 102.098  1.00  0.00      A1   N
ATOM   2967  N   SER A1396      10.009 -21.131 101.109  1.00  0.00      A1   N
ATOM   2968  CA  SER A1396       9.363 -19.834 101.235  1.00  0.00      A1   C
ATOM   2969  C   SER A1396       8.116 -19.773 100.360  1.00  0.00      A1   C
ATOM   2970  O   SER A1396       7.832 -20.678  99.572  1.00  0.00      A1   O
ATOM   2971  CB  SER A1396      10.333 -18.708 100.865  1.00  0.00      A1   C
ATOM   2972  OG  SER A1396      11.458 -18.704 101.723  1.00  0.00      A1   O
ATOM   2973  N   ASP A1397       7.353 -18.694 100.529  1.00  0.00      A1   N
ATOM   2974  CA  ASP A1397       6.200 -18.458  99.671  1.00  0.00      A1   C
ATOM   2975  C   ASP A1397       6.649 -18.256  98.228  1.00  0.00      A1   C
ATOM   2976  O   ASP A1397       7.623 -17.549  97.954  1.00  0.00      A1   O
ATOM   2977  CB  ASP A1397       5.422 -17.236 100.163  1.00  0.00      A1   C
ATOM   2978  CG  ASP A1397       4.045 -17.125  99.536  1.00  0.00      A1   C
ATOM   2979  OD1 ASP A1397       3.704 -17.963  98.674  1.00  0.00      A1   O
ATOM   2980  OD2 ASP A1397       3.299 -16.197  99.913  1.00  0.00      A1   O
ATOM   2981  N   LEU A1398       5.931 -18.886  97.299  1.00  0.00      A1   N
ATOM   2982  CA  LEU A1398       6.233 -18.796  95.875  1.00  0.00      A1   C
ATOM   2983  C   LEU A1398       5.234 -17.932  95.112  1.00  0.00      A1   C
ATOM   2984  O   LEU A1398       5.295 -17.878  93.879  1.00  0.00      A1   O
ATOM   2985  CB  LEU A1398       6.292 -20.198  95.261  1.00  0.00      A1   C
ATOM   2986  CG  LEU A1398       7.464 -21.094  95.676  1.00  0.00      A1   C
ATOM   2987  CD1 LEU A1398       7.264 -22.519  95.181  1.00  0.00      A1   C
ATOM   2988  CD2 LEU A1398       8.778 -20.532  95.158  1.00  0.00      A1   C
ATOM   2989  N   SER A1399       4.316 -17.259  95.811  1.00  0.00      A1   N
ATOM   2990  CA  SER A1399       3.215 -16.579  95.132  1.00  0.00      A1   C
ATOM   2991  C   SER A1399       3.707 -15.467  94.212  1.00  0.00      A1   C
ATOM   2992  O   SER A1399       3.165 -15.280  93.117  1.00  0.00      A1   O
ATOM   2993  CB  SER A1399       2.234 -16.015  96.162  1.00  0.00      A1   C
ATOM   2994  OG  SER A1399       1.533 -17.050  96.826  1.00  0.00      A1   O
ATOM   2995  N   LYS A1400       4.728 -14.715  94.635  1.00  0.00      A1   N
ATOM   2996  CA  LYS A1400       5.254 -13.659  93.775  1.00  0.00      A1   C
ATOM   2997  C   LYS A1400       5.929 -14.240  92.537  1.00  0.00      A1   C
ATOM   2998  O   LYS A1400       5.853 -13.658  91.447  1.00  0.00      A1   O
ATOM   2999  CB  LYS A1400       6.224 -12.777  94.559  1.00  0.00      A1   C
ATOM   3000  CG  LYS A1400       5.577 -12.048  95.721  1.00  0.00      A1   C
ATOM   3001  CD  LYS A1400       6.604 -11.304  96.558  1.00  0.00      A1   C
ATOM   3002  CE  LYS A1400       5.956 -10.662  97.772  1.00  0.00      A1   C
ATOM   3003  NZ  LYS A1400       6.932  -9.890  98.587  1.00  0.00      A1   N
ATOM   3004  N   PHE A1401       6.563 -15.406  92.680  1.00  0.00      A1   N
ATOM   3005  CA  PHE A1401       7.202 -16.053  91.539  1.00  0.00      A1   C
ATOM   3006  C   PHE A1401       6.162 -16.488  90.512  1.00  0.00      A1   C
ATOM   3007  O   PHE A1401       6.308 -16.231  89.308  1.00  0.00      A1   O
ATOM   3008  CB  PHE A1401       8.019 -17.251  92.031  1.00  0.00      A1   C
ATOM   3009  CG  PHE A1401       9.216 -17.571  91.182  1.00  0.00      A1   C
ATOM   3010  CD1 PHE A1401       9.253 -17.230  89.842  1.00  0.00      A1   C
ATOM   3011  CD2 PHE A1401      10.310 -18.216  91.733  1.00  0.00      A1   C
ATOM   3012  CE1 PHE A1401      10.358 -17.528  89.065  1.00  0.00      A1   C
ATOM   3013  CE2 PHE A1401      11.418 -18.516  90.963  1.00  0.00      A1   C
ATOM   3014  CZ  PHE A1401      11.442 -18.173  89.627  1.00  0.00      A1   C
ATOM   3015  N   ARG A1402       5.095 -17.147  90.976  1.00  0.00      A1   N
ATOM   3016  CA  ARG A1402       4.022 -17.539  90.071  1.00  0.00      A1   C
ATOM   3017  C   ARG A1402       3.347 -16.322  89.457  1.00  0.00      A1   C
ATOM   3018  O   ARG A1402       2.943 -16.360  88.288  1.00  0.00      A1   O
ATOM   3019  CB  ARG A1402       2.988 -18.393  90.808  1.00  0.00      A1   C
ATOM   3020  CG  ARG A1402       3.568 -19.500  91.674  1.00  0.00      A1   C
ATOM   3021  CD  ARG A1402       2.481 -20.478  92.088  1.00  0.00      A1   C
ATOM   3022  NE  ARG A1402       2.966 -21.491  93.022  1.00  0.00      A1   N
ATOM   3023  CZ  ARG A1402       3.559 -22.626  92.664  1.00  0.00      A1   C
ATOM   3024  NH1 ARG A1402       3.755 -22.907  91.382  1.00  0.00      A1   N
ATOM   3025  NH2 ARG A1402       3.961 -23.482  93.593  1.00  0.00      A1   N
ATOM   3026  N   GLU A1403       3.232 -15.229  90.217  1.00  0.00      A1   N
ATOM   3027  CA  GLU A1403       2.637 -14.018  89.666  1.00  0.00      A1   C
ATOM   3028  C   GLU A1403       3.502 -13.438  88.555  1.00  0.00      A1   C
ATOM   3029  O   GLU A1403       2.983 -12.973  87.534  1.00  0.00      A1   O
ATOM   3030  CB  GLU A1403       2.420 -12.986  90.773  1.00  0.00      A1   C
ATOM   3031  CG  GLU A1403       1.710 -11.727  90.304  1.00  0.00      A1   C
ATOM   3032  CD  GLU A1403       1.470 -10.734  91.425  1.00  0.00      A1   C
ATOM   3033  OE1 GLU A1403       1.949 -10.972  92.556  1.00  0.00      A1   O
ATOM   3034  OE2 GLU A1403       0.797  -9.712  91.172  1.00  0.00      A1   O
ATOM   3035  N   ASN A1404       4.827 -13.480  88.727  1.00  0.00      A1   N
ATOM   3036  CA  ASN A1404       5.718 -13.015  87.669  1.00  0.00      A1   C
ATOM   3037  C   ASN A1404       5.622 -13.905  86.438  1.00  0.00      A1   C
ATOM   3038  O   ASN A1404       5.630 -13.407  85.305  1.00  0.00      A1   O
ATOM   3039  CB  ASN A1404       7.161 -12.971  88.167  1.00  0.00      A1   C
ATOM   3040  CG  ASN A1404       7.390 -11.888  89.194  1.00  0.00      A1   C
ATOM   3041  OD1 ASN A1404       6.610 -10.942  89.305  1.00  0.00      A1   O
ATOM   3042  ND2 ASN A1404       8.471 -12.018  89.954  1.00  0.00      A1   N
ATOM   3043  N   CYS A1405       5.507 -15.221  86.643  1.00  0.00      A1   N
ATOM   3044  CA  CYS A1405       5.363 -16.126  85.506  1.00  0.00      A1   C
ATOM   3045  C   CYS A1405       4.083 -15.826  84.740  1.00  0.00      A1   C
ATOM   3046  O   CYS A1405       4.083 -15.750  83.502  1.00  0.00      A1   O
ATOM   3047  CB  CYS A1405       5.366 -17.583  85.978  1.00  0.00      A1   C
ATOM   3048  SG  CYS A1405       6.925 -18.170  86.672  1.00  0.00      A1   S
ATOM   3049  N   LYS A1406       2.984 -15.618  85.470  1.00  0.00      A1   N
ATOM   3050  CA  LYS A1406       1.703 -15.347  84.826  1.00  0.00      A1   C
ATOM   3051  C   LYS A1406       1.727 -14.015  84.085  1.00  0.00      A1   C
ATOM   3052  O   LYS A1406       1.250 -13.921  82.947  1.00  0.00      A1   O
ATOM   3053  CB  LYS A1406       0.591 -15.362  85.874  1.00  0.00      A1   C
ATOM   3054  CG  LYS A1406      -0.812 -15.419  85.311  1.00  0.00      A1   C
ATOM   3055  CD  LYS A1406      -1.837 -15.261  86.422  1.00  0.00      A1   C
ATOM   3056  CE  LYS A1406      -1.586 -16.253  87.546  1.00  0.00      A1   C
ATOM   3057  NZ  LYS A1406      -1.628 -17.659  87.057  1.00  0.00      A1   N
ATOM   3058  N   LYS A1407       2.307 -12.979  84.703  1.00  0.00      A1   N
ATOM   3059  CA  LYS A1407       2.381 -11.677  84.047  1.00  0.00      A1   C
ATOM   3060  C   LYS A1407       3.261 -11.730  82.806  1.00  0.00      A1   C
ATOM   3061  O   LYS A1407       2.937 -11.119  81.779  1.00  0.00      A1   O
ATOM   3062  CB  LYS A1407       2.903 -10.626  85.027  1.00  0.00      A1   C
ATOM   3063  CG  LYS A1407       1.893 -10.191  86.076  1.00  0.00      A1   C
ATOM   3064  CD  LYS A1407       2.532  -9.289  87.124  1.00  0.00      A1   C
ATOM   3065  CE  LYS A1407       3.051  -7.995  86.514  1.00  0.00      A1   C
ATOM   3066  NZ  LYS A1407       3.649  -7.106  87.550  1.00  0.00      A1   N
ATOM   3067  N   ARG A1408       4.365 -12.478  82.869  1.00  0.00      A1   N
ATOM   3068  CA  ARG A1408       5.248 -12.582  81.715  1.00  0.00      A1   C
ATOM   3069  C   ARG A1408       4.565 -13.320  80.574  1.00  0.00      A1   C
ATOM   3070  O   ARG A1408       4.651 -12.897  79.414  1.00  0.00      A1   O
ATOM   3071  CB  ARG A1408       6.543 -13.285  82.124  1.00  0.00      A1   C
ATOM   3072  CG  ARG A1408       7.486 -13.619  80.986  1.00  0.00      A1   C
ATOM   3073  CD  ARG A1408       7.946 -12.376  80.246  1.00  0.00      A1   C
ATOM   3074  NE  ARG A1408       9.059 -12.674  79.352  1.00  0.00      A1   N
ATOM   3075  CZ  ARG A1408       9.326 -12.003  78.237  1.00  0.00      A1   C
ATOM   3076  NH1 ARG A1408       8.551 -10.994  77.864  1.00  0.00      A1   N
ATOM   3077  NH2 ARG A1408      10.362 -12.351  77.485  1.00  0.00      A1   N
ATOM   3078  N   ALA A1409       3.856 -14.408  80.890  1.00  0.00      A1   N
ATOM   3079  CA  ALA A1409       3.159 -15.152  79.847  1.00  0.00      A1   C
ATOM   3080  C   ALA A1409       2.038 -14.326  79.234  1.00  0.00      A1   C
ATOM   3081  O   ALA A1409       1.805 -14.392  78.022  1.00  0.00      A1   O
ATOM   3082  CB  ALA A1409       2.613 -16.465  80.411  1.00  0.00      A1   C
ATOM   3083  N   MET A1410       1.350 -13.521  80.048  1.00  0.00      A1   N
ATOM   3084  CA  MET A1410       0.275 -12.691  79.518  1.00  0.00      A1   C
ATOM   3085  C   MET A1410       0.827 -11.594  78.615  1.00  0.00      A1   C
ATOM   3086  O   MET A1410       0.351 -11.406  77.490  1.00  0.00      A1   O
ATOM   3087  CB  MET A1410      -0.540 -12.090  80.664  1.00  0.00      A1   C
ATOM   3088  CG  MET A1410      -1.374 -13.106  81.435  1.00  0.00      A1   C
ATOM   3089  SD  MET A1410      -2.141 -12.437  82.924  1.00  0.00      A1   S
ATOM   3090  CE  MET A1410      -3.011 -11.022  82.255  1.00  0.00      A1   C
ATOM   3091  N   SER A1411       1.846 -10.869  79.085  1.00  0.00      A1   N
ATOM   3092  CA  SER A1411       2.394  -9.778  78.289  1.00  0.00      A1   C
ATOM   3093  C   SER A1411       3.053 -10.283  77.012  1.00  0.00      A1   C
ATOM   3094  O   SER A1411       3.002  -9.600  75.984  1.00  0.00      A1   O
ATOM   3095  CB  SER A1411       3.396  -8.968  79.114  1.00  0.00      A1   C
ATOM   3096  OG  SER A1411       4.666  -9.596  79.140  1.00  0.00      A1   O
ATOM   3097  N   PHE A1412       3.668 -11.470  77.050  1.00  0.00      A1   N
ATOM   3098  CA  PHE A1412       4.264 -12.022  75.837  1.00  0.00      A1   C
ATOM   3099  C   PHE A1412       3.201 -12.371  74.803  1.00  0.00      A1   C
ATOM   3100  O   PHE A1412       3.416 -12.192  73.598  1.00  0.00      A1   O
ATOM   3101  CB  PHE A1412       5.103 -13.254  76.183  1.00  0.00      A1   C
ATOM   3102  CG  PHE A1412       5.770 -13.897  74.998  1.00  0.00      A1   C
ATOM   3103  CD1 PHE A1412       5.116 -14.868  74.256  1.00  0.00      A1   C
ATOM   3104  CD2 PHE A1412       7.061 -13.543  74.637  1.00  0.00      A1   C
ATOM   3105  CE1 PHE A1412       5.729 -15.464  73.167  1.00  0.00      A1   C
ATOM   3106  CE2 PHE A1412       7.682 -14.140  73.551  1.00  0.00      A1   C
ATOM   3107  CZ  PHE A1412       7.014 -15.102  72.814  1.00  0.00      A1   C
ATOM   3108  N   SER A1413       2.036 -12.827  75.256  1.00  0.00      A1   N
ATOM   3109  CA  SER A1413       1.003 -13.349  74.366  1.00  0.00      A1   C
ATOM   3110  C   SER A1413       0.340 -12.257  73.533  1.00  0.00      A1   C
ATOM   3111  O   SER A1413       0.069 -12.443  72.348  1.00  0.00      A1   O
ATOM   3112  CB  SER A1413      -0.060 -14.103  75.173  1.00  0.00      A1   C
ATOM   3113  OG  SER A1413       0.451 -15.330  75.667  1.00  0.00      A1   O
ATOM   3114  N   GLU A 238       0.472 -11.275  74.351  1.00  0.00      A1   N
ATOM   3115  CA  GLU A 238      -0.123  -9.985  74.038  1.00  0.00      A1   C
ATOM   3116  C   GLU A 238       0.618  -9.295  72.898  1.00  0.00      A1   C
ATOM   3117  O   GLU A 238       0.004  -8.831  71.939  1.00  0.00      A1   O
ATOM   3118  CB  GLU A 238      -0.124  -9.099  75.277  1.00  0.00      A1   C
ATOM   3119  CG  GLU A 238      -1.108  -7.964  75.209  1.00  0.00      A1   C
ATOM   3120  CD  GLU A 238      -1.790  -7.743  76.535  1.00  0.00      A1   C
ATOM   3121  OE1 GLU A 238      -1.077  -7.554  77.545  1.00  0.00      A1   O
ATOM   3122  OE2 GLU A 238      -3.037  -7.786  76.571  1.00  0.00      A1   O
ATOM   3123  N   GLN A 239       1.944  -9.205  73.025  1.00  0.00      A1   N
ATOM   3124  CA  GLN A 239       2.749  -8.657  71.940  1.00  0.00      A1   C
ATOM   3125  C   GLN A 239       2.641  -9.523  70.691  1.00  0.00      A1   C
ATOM   3126  O   GLN A 239       2.597  -9.008  69.563  1.00  0.00      A1   O
ATOM   3127  CB  GLN A 239       4.206  -8.542  72.389  1.00  0.00      A1   C
ATOM   3128  CG  GLN A 239       4.406  -7.737  73.663  1.00  0.00      A1   C
ATOM   3129  CD  GLN A 239       5.740  -8.021  74.332  1.00  0.00      A1   C
ATOM   3130  OE1 GLN A 239       6.329  -9.086  74.145  1.00  0.00      A1   O
ATOM   3131  NE2 GLN A 239       6.220  -7.067  75.121  1.00  0.00      A1   N
ATOM   3132  N   VAL A 240       2.558 -10.843  70.879  1.00  0.00      A1   N
ATOM   3133  CA  VAL A 240       2.445 -11.756  69.748  1.00  0.00      A1   C
ATOM   3134  C   VAL A 240       1.148 -11.510  68.991  1.00  0.00      A1   C
ATOM   3135  O   VAL A 240       1.123 -11.516  67.756  1.00  0.00      A1   O
ATOM   3136  CB  VAL A 240       2.552 -13.214  70.235  1.00  0.00      A1   C
ATOM   3137  CG1 VAL A 240       2.000 -14.180  69.188  1.00  0.00      A1   C
ATOM   3138  CG2 VAL A 240       3.999 -13.556  70.570  1.00  0.00      A1   C
ATOM   3139  N   SER A 241       0.063 -11.231  69.718  1.00  0.00      A1   N
ATOM   3140  CA  SER A 241      -1.235 -11.029  69.080  1.00  0.00      A1   C
ATOM   3141  C   SER A 241      -1.259  -9.745  68.253  1.00  0.00      A1   C
ATOM   3142  O   SER A 241      -1.728  -9.741  67.102  1.00  0.00      A1   O
ATOM   3143  CB  SER A 241      -2.327 -11.016  70.154  1.00  0.00      A1   C
ATOM   3144  OG  SER A 241      -3.609 -10.784  69.601  1.00  0.00      A1   O
ATOM   3145  N   ALA A 242      -0.729  -8.651  68.809  1.00  0.00      A1   N
ATOM   3146  CA  ALA A 242      -0.694  -7.394  68.069  1.00  0.00      A1   C
ATOM   3147  C   ALA A 242       0.211  -7.500  66.844  1.00  0.00      A1   C
ATOM   3148  O   ALA A 242      -0.128  -6.999  65.758  1.00  0.00      A1   O
ATOM   3149  CB  ALA A 242      -0.232  -6.271  68.996  1.00  0.00      A1   C
ATOM   3150  N   ALA A 243       1.354  -8.181  66.993  1.00  0.00      A1   N
ATOM   3151  CA  ALA A 243       2.230  -8.371  65.846  1.00  0.00      A1   C
ATOM   3152  C   ALA A 243       1.558  -9.229  64.784  1.00  0.00      A1   C
ATOM   3153  O   ALA A 243       1.725  -8.979  63.584  1.00  0.00      A1   O
ATOM   3154  CB  ALA A 243       3.553  -8.994  66.287  1.00  0.00      A1   C
ATOM   3155  N   ARG A 244       0.767 -10.222  65.206  1.00  0.00      A1   N
ATOM   3156  CA  ARG A 244       0.053 -11.042  64.235  1.00  0.00      A1   C
ATOM   3157  C   ARG A 244      -0.972 -10.222  63.468  1.00  0.00      A1   C
ATOM   3158  O   ARG A 244      -1.157 -10.433  62.265  1.00  0.00      A1   O
ATOM   3159  CB  ARG A 244      -0.631 -12.224  64.929  1.00  0.00      A1   C
ATOM   3160  CG  ARG A 244       0.312 -13.335  65.367  1.00  0.00      A1   C
ATOM   3161  CD  ARG A 244      -0.160 -14.690  64.869  1.00  0.00      A1   C
ATOM   3162  NE  ARG A 244      -1.260 -15.243  65.647  1.00  0.00      A1   N
ATOM   3163  CZ  ARG A 244      -2.047 -16.228  65.226  1.00  0.00      A1   C
ATOM   3164  NH1 ARG A 244      -1.867 -16.756  64.023  1.00  0.00      A1   N
ATOM   3165  NH2 ARG A 244      -3.022 -16.681  66.003  1.00  0.00      A1   N
ATOM   3166  N   LYS A 245      -1.617  -9.261  64.132  1.00  0.00      A1   N
ATOM   3167  CA  LYS A 245      -2.562  -8.402  63.420  1.00  0.00      A1   C
ATOM   3168  C   LYS A 245      -1.852  -7.555  62.366  1.00  0.00      A1   C
ATOM   3169  O   LYS A 245      -2.297  -7.475  61.207  1.00  0.00      A1   O
ATOM   3170  CB  LYS A 245      -3.316  -7.505  64.403  1.00  0.00      A1   C
ATOM   3171  CG  LYS A 245      -4.326  -8.226  65.273  1.00  0.00      A1   C
ATOM   3172  CD  LYS A 245      -5.078  -7.234  66.145  1.00  0.00      A1   C
ATOM   3173  CE  LYS A 245      -4.114  -6.367  66.940  1.00  0.00      A1   C
ATOM   3174  NZ  LYS A 245      -4.826  -5.479  67.897  1.00  0.00      A1   N
ATOM   3175  N   VAL A 246      -0.732  -6.931  62.744  1.00  0.00      A1   N
ATOM   3176  CA  VAL A 246      -0.027  -6.082  61.780  1.00  0.00      A1   C
ATOM   3177  C   VAL A 246       0.469  -6.912  60.597  1.00  0.00      A1   C
ATOM   3178  O   VAL A 246       0.357  -6.503  59.427  1.00  0.00      A1   O
ATOM   3179  CB  VAL A 246       1.130  -5.332  62.468  1.00  0.00      A1   C
ATOM   3180  CG1 VAL A 246       1.846  -4.434  61.471  1.00  0.00      A1   C
ATOM   3181  CG2 VAL A 246       0.618  -4.523  63.652  1.00  0.00      A1   C
ATOM   3182  N   VAL A 247       1.003  -8.104  60.883  1.00  0.00      A1   N
ATOM   3183  CA  VAL A 247       1.542  -8.952  59.828  1.00  0.00      A1   C
ATOM   3184  C   VAL A 247       0.429  -9.461  58.918  1.00  0.00      A1   C
ATOM   3185  O   VAL A 247       0.614  -9.576  57.699  1.00  0.00      A1   O
ATOM   3186  CB  VAL A 247       2.361 -10.099  60.447  1.00  0.00      A1   C
ATOM   3187  CG1 VAL A 247       2.712 -11.144  59.396  1.00  0.00      A1   C
ATOM   3188  CG2 VAL A 247       3.626  -9.543  61.084  1.00  0.00      A1   C
ATOM   3189  N   LYS A 248      -0.753  -9.739  59.479  1.00  0.00      A1   N
ATOM   3190  CA  LYS A 248      -1.870 -10.155  58.639  1.00  0.00      A1   C
ATOM   3191  C   LYS A 248      -2.285  -9.039  57.689  1.00  0.00      A1   C
ATOM   3192  O   LYS A 248      -2.575  -9.286  56.507  1.00  0.00      A1   O
ATOM   3193  CB  LYS A 248      -3.052 -10.581  59.509  1.00  0.00      A1   C
ATOM   3194  CG  LYS A 248      -4.316 -10.872  58.717  1.00  0.00      A1   C
ATOM   3195  CD  LYS A 248      -5.520 -11.077  59.617  1.00  0.00      A1   C
ATOM   3196  CE  LYS A 248      -6.794 -11.202  58.797  1.00  0.00      A1   C
ATOM   3197  NZ  LYS A 248      -8.007 -11.219  59.658  1.00  0.00      A1   N
ATOM   3198  N   MET A 249      -2.279  -7.795  58.178  1.00  0.00      A1   N
ATOM   3199  CA  MET A 249      -2.631  -6.680  57.303  1.00  0.00      A1   C
ATOM   3200  C   MET A 249      -1.635  -6.557  56.153  1.00  0.00      A1   C
ATOM   3201  O   MET A 249      -2.024  -6.413  54.981  1.00  0.00      A1   O
ATOM   3202  CB  MET A 249      -2.691  -5.379  58.104  1.00  0.00      A1   C
ATOM   3203  CG  MET A 249      -3.091  -4.167  57.274  1.00  0.00      A1   C
ATOM   3204  SD  MET A 249      -3.079  -2.629  58.212  1.00  0.00      A1   S
ATOM   3205  CE  MET A 249      -1.319  -2.361  58.405  1.00  0.00      A1   C
ATOM   3206  N   MET A 250      -0.338  -6.635  56.467  1.00  0.00      A1   N
ATOM   3207  CA  MET A 250       0.653  -6.499  55.402  1.00  0.00      A1   C
ATOM   3208  C   MET A 250       0.600  -7.667  54.419  1.00  0.00      A1   C
ATOM   3209  O   MET A 250       0.864  -7.480  53.222  1.00  0.00      A1   O
ATOM   3210  CB  MET A 250       2.051  -6.346  55.993  1.00  0.00      A1   C
ATOM   3211  CG  MET A 250       2.199  -5.107  56.870  1.00  0.00      A1   C
ATOM   3212  SD  MET A 250       1.268  -3.682  56.252  1.00  0.00      A1   S
ATOM   3213  CE  MET A 250       2.233  -3.212  54.821  1.00  0.00      A1   C
ATOM   3214  N   ILE A 251       0.244  -8.866  54.888  1.00  0.00      A1   N
ATOM   3215  CA  ILE A 251       0.098  -9.989  53.968  1.00  0.00      A1   C
ATOM   3216  C   ILE A 251      -1.075  -9.755  53.026  1.00  0.00      A1   C
ATOM   3217  O   ILE A 251      -1.004 -10.076  51.831  1.00  0.00      A1   O
ATOM   3218  CB  ILE A 251      -0.062 -11.308  54.747  1.00  0.00      A1   C
ATOM   3219  CG1 ILE A 251       1.247 -11.692  55.436  1.00  0.00      A1   C
ATOM   3220  CG2 ILE A 251      -0.533 -12.428  53.825  1.00  0.00      A1   C
ATOM   3221  CD1 ILE A 251       1.090 -12.790  56.462  1.00  0.00      A1   C
ATOM   3222  N   VAL A 252      -2.171  -9.188  53.539  1.00  0.00      A1   N
ATOM   3223  CA  VAL A 252      -3.296  -8.890  52.656  1.00  0.00      A1   C
ATOM   3224  C   VAL A 252      -2.878  -7.868  51.605  1.00  0.00      A1   C
ATOM   3225  O   VAL A 252      -3.250  -7.974  50.427  1.00  0.00      A1   O
ATOM   3226  CB  VAL A 252      -4.510  -8.406  53.473  1.00  0.00      A1   C
ATOM   3227  CG1 VAL A 252      -5.631  -7.945  52.547  1.00  0.00      A1   C
ATOM   3228  CG2 VAL A 252      -5.003  -9.511  54.396  1.00  0.00      A1   C
ATOM   3229  N   VAL A 253      -2.038  -6.905  51.999  1.00  0.00      A1   N
ATOM   3230  CA  VAL A 253      -1.559  -5.905  51.043  1.00  0.00      A1   C
ATOM   3231  C   VAL A 253      -0.736  -6.567  49.938  1.00  0.00      A1   C
ATOM   3232  O   VAL A 253      -0.955  -6.328  48.737  1.00  0.00      A1   O
ATOM   3233  CB  VAL A 253      -0.748  -4.817  51.772  1.00  0.00      A1   C
ATOM   3234  CG1 VAL A 253       0.039  -3.979  50.777  1.00  0.00      A1   C
ATOM   3235  CG2 VAL A 253      -1.661  -3.939  52.620  1.00  0.00      A1   C
ATOM   3236  N   VAL A 254       0.220  -7.416  50.326  1.00  0.00      A1   N
ATOM   3237  CA  VAL A 254       1.103  -8.022  49.331  1.00  0.00      A1   C
ATOM   3238  C   VAL A 254       0.327  -8.956  48.408  1.00  0.00      A1   C
ATOM   3239  O   VAL A 254       0.579  -9.005  47.195  1.00  0.00      A1   O
ATOM   3240  CB  VAL A 254       2.268  -8.754  50.021  1.00  0.00      A1   C
ATOM   3241  CG1 VAL A 254       3.199  -9.362  48.986  1.00  0.00      A1   C
ATOM   3242  CG2 VAL A 254       3.028  -7.801  50.914  1.00  0.00      A1   C
ATOM   3243  N   CYS A 255      -0.638  -9.703  48.955  1.00  0.00      A1   N
ATOM   3244  CA  CYS A 255      -1.432 -10.593  48.114  1.00  0.00      A1   C
ATOM   3245  C   CYS A 255      -2.292  -9.806  47.137  1.00  0.00      A1   C
ATOM   3246  O   CYS A 255      -2.451 -10.207  45.975  1.00  0.00      A1   O
ATOM   3247  CB  CYS A 255      -2.308 -11.502  48.979  1.00  0.00      A1   C
ATOM   3248  SG  CYS A 255      -1.415 -12.792  49.887  1.00  0.00      A1   S
ATOM   3249  N   THR A 256      -2.848  -8.674  47.583  1.00  0.00      A1   N
ATOM   3250  CA  THR A 256      -3.631  -7.846  46.675  1.00  0.00      A1   C
ATOM   3251  C   THR A 256      -2.766  -7.320  45.540  1.00  0.00      A1   C
ATOM   3252  O   THR A 256      -3.191  -7.305  44.378  1.00  0.00      A1   O
ATOM   3253  CB  THR A 256      -4.269  -6.691  47.446  1.00  0.00      A1   C
ATOM   3254  OG1 THR A 256      -5.133  -7.213  48.463  1.00  0.00      A1   O
ATOM   3255  CG2 THR A 256      -5.071  -5.803  46.512  1.00  0.00      A1   C
ATOM   3256  N   PHE A 257      -1.523  -6.942  45.851  1.00  0.00      A1   N
ATOM   3257  CA  PHE A 257      -0.604  -6.482  44.813  1.00  0.00      A1   C
ATOM   3258  C   PHE A 257      -0.303  -7.596  43.815  1.00  0.00      A1   C
ATOM   3259  O   PHE A 257      -0.334  -7.385  42.592  1.00  0.00      A1   O
ATOM   3260  CB  PHE A 257       0.681  -5.973  45.470  1.00  0.00      A1   C
ATOM   3261  CG  PHE A 257       1.744  -5.525  44.503  1.00  0.00      A1   C
ATOM   3262  CD1 PHE A 257       2.640  -6.437  43.961  1.00  0.00      A1   C
ATOM   3263  CD2 PHE A 257       1.876  -4.185  44.172  1.00  0.00      A1   C
ATOM   3264  CE1 PHE A 257       3.632  -6.025  43.086  1.00  0.00      A1   C
ATOM   3265  CE2 PHE A 257       2.871  -3.761  43.299  1.00  0.00      A1   C
ATOM   3266  CZ  PHE A 257       3.749  -4.683  42.754  1.00  0.00      A1   C
ATOM   3267  N   ALA A 258      -0.024  -8.799  44.324  1.00  0.00      A1   N
ATOM   3268  CA  ALA A 258       0.328  -9.909  43.443  1.00  0.00      A1   C
ATOM   3269  C   ALA A 258      -0.826 -10.259  42.515  1.00  0.00      A1   C
ATOM   3270  O   ALA A 258      -0.629 -10.458  41.306  1.00  0.00      A1   O
ATOM   3271  CB  ALA A 258       0.730 -11.127  44.275  1.00  0.00      A1   C
ATOM   3272  N   ILE A 259      -2.045 -10.291  43.058  1.00  0.00      A1   N
ATOM   3273  CA  ILE A 259      -3.215 -10.601  42.245  1.00  0.00      A1   C
ATOM   3274  C   ILE A 259      -3.451  -9.514  41.205  1.00  0.00      A1   C
ATOM   3275  O   ILE A 259      -3.702  -9.806  40.030  1.00  0.00      A1   O
ATOM   3276  CB  ILE A 259      -4.448 -10.791  43.147  1.00  0.00      A1   C
ATOM   3277  CG1 ILE A 259      -4.284 -12.033  44.024  1.00  0.00      A1   C
ATOM   3278  CG2 ILE A 259      -5.720 -10.869  42.313  1.00  0.00      A1   C
ATOM   3279  CD1 ILE A 259      -5.423 -12.245  44.995  1.00  0.00      A1   C
ATOM   3280  N   CYS A 260      -3.358  -8.243  41.609  1.00  0.00      A1   N
ATOM   3281  CA  CYS A 260      -3.659  -7.159  40.683  1.00  0.00      A1   C
ATOM   3282  C   CYS A 260      -2.655  -7.082  39.546  1.00  0.00      A1   C
ATOM   3283  O   CYS A 260      -3.022  -6.698  38.430  1.00  0.00      A1   O
ATOM   3284  CB  CYS A 260      -3.711  -5.825  41.427  1.00  0.00      A1   C
ATOM   3285  SG  CYS A 260      -5.195  -5.594  42.405  1.00  0.00      A1   S
ATOM   3286  N   TRP A 261      -1.394  -7.445  39.790  1.00  0.00      A1   N
ATOM   3287  CA  TRP A 261      -0.403  -7.268  38.737  1.00  0.00      A1   C
ATOM   3288  C   TRP A 261      -0.085  -8.529  37.941  1.00  0.00      A1   C
ATOM   3289  O   TRP A 261       0.519  -8.411  36.868  1.00  0.00      A1   O
ATOM   3290  CB  TRP A 261       0.889  -6.680  39.316  1.00  0.00      A1   C
ATOM   3291  CG  TRP A 261       0.730  -5.233  39.642  1.00  0.00      A1   C
ATOM   3292  CD1 TRP A 261       0.517  -4.688  40.874  1.00  0.00      A1   C
ATOM   3293  CD2 TRP A 261       0.730  -4.140  38.713  1.00  0.00      A1   C
ATOM   3294  NE1 TRP A 261       0.401  -3.322  40.773  1.00  0.00      A1   N
ATOM   3295  CE2 TRP A 261       0.528  -2.960  39.457  1.00  0.00      A1   C
ATOM   3296  CE3 TRP A 261       0.891  -4.045  37.326  1.00  0.00      A1   C
ATOM   3297  CZ2 TRP A 261       0.479  -1.699  38.863  1.00  0.00      A1   C
ATOM   3298  CZ3 TRP A 261       0.845  -2.790  36.734  1.00  0.00      A1   C
ATOM   3299  CH2 TRP A 261       0.638  -1.634  37.504  1.00  0.00      A1   C
ATOM   3300  N   LEU A 262      -0.484  -9.721  38.400  1.00  0.00      A1   N
ATOM   3301  CA  LEU A 262      -0.163 -10.918  37.621  1.00  0.00      A1   C
ATOM   3302  C   LEU A 262      -0.716 -10.893  36.195  1.00  0.00      A1   C
ATOM   3303  O   LEU A 262       0.061 -11.149  35.255  1.00  0.00      A1   O
ATOM   3304  CB  LEU A 262      -0.637 -12.167  38.374  1.00  0.00      A1   C
ATOM   3305  CG  LEU A 262      -0.359 -13.477  37.631  1.00  0.00      A1   C
ATOM   3306  CD1 LEU A 262       1.141 -13.707  37.505  1.00  0.00      A1   C
ATOM   3307  CD2 LEU A 262      -1.036 -14.654  38.318  1.00  0.00      A1   C
ATOM   3308  N   PRO A 263      -2.010 -10.619  35.951  1.00  0.00      A1   N
ATOM   3309  CA  PRO A 263      -2.485 -10.615  34.555  1.00  0.00      A1   C
ATOM   3310  C   PRO A 263      -1.767  -9.619  33.661  1.00  0.00      A1   C
ATOM   3311  O   PRO A 263      -1.577  -9.893  32.474  1.00  0.00      A1   O
ATOM   3312  CB  PRO A 263      -3.977 -10.275  34.695  1.00  0.00      A1   C
ATOM   3313  CG  PRO A 263      -4.326 -10.682  36.086  1.00  0.00      A1   C
ATOM   3314  CD  PRO A 263      -3.111 -10.352  36.892  1.00  0.00      A1   C
ATOM   3315  N   PHE A 264      -1.349  -8.479  34.207  1.00  0.00      A1   N
ATOM   3316  CA  PHE A 264      -0.682  -7.449  33.413  1.00  0.00      A1   C
ATOM   3317  C   PHE A 264       0.667  -7.939  32.893  1.00  0.00      A1   C
ATOM   3318  O   PHE A 264       0.961  -7.865  31.687  1.00  0.00      A1   O
ATOM   3319  CB  PHE A 264      -0.529  -6.201  34.289  1.00  0.00      A1   C
ATOM   3320  CG  PHE A 264       0.063  -5.009  33.598  1.00  0.00      A1   C
ATOM   3321  CD1 PHE A 264       1.428  -4.777  33.640  1.00  0.00      A1   C
ATOM   3322  CD2 PHE A 264      -0.750  -4.085  32.960  1.00  0.00      A1   C
ATOM   3323  CE1 PHE A 264       1.979  -3.660  33.035  1.00  0.00      A1   C
ATOM   3324  CE2 PHE A 264      -0.207  -2.964  32.352  1.00  0.00      A1   C
ATOM   3325  CZ  PHE A 264       1.161  -2.752  32.390  1.00  0.00      A1   C
ATOM   3326  N   HIS A 265       1.494  -8.472  33.794  1.00  0.00      A1   N
ATOM   3327  CA  HIS A 265       2.784  -9.006  33.382  1.00  0.00      A1   C
ATOM   3328  C   HIS A 265       2.631 -10.241  32.506  1.00  0.00      A1   C
ATOM   3329  O   HIS A 265       3.440 -10.450  31.596  1.00  0.00      A1   O
ATOM   3330  CB  HIS A 265       3.633  -9.305  34.614  1.00  0.00      A1   C
ATOM   3331  CG  HIS A 265       4.049  -8.078  35.363  1.00  0.00      A1   C
ATOM   3332  ND1 HIS A 265       4.888  -7.128  34.821  1.00  0.00      A1   N
ATOM   3333  CD2 HIS A 265       3.734  -7.637  36.604  1.00  0.00      A1   C
ATOM   3334  CE1 HIS A 265       5.080  -6.160  35.699  1.00  0.00      A1   C
ATOM   3335  NE2 HIS A 265       4.390  -6.444  36.789  1.00  0.00      A1   N
ATOM   3336  N   ILE A 266       1.596 -11.055  32.733  1.00  0.00      A1   N
ATOM   3337  CA  ILE A 266       1.360 -12.176  31.826  1.00  0.00      A1   C
ATOM   3338  C   ILE A 266       0.997 -11.665  30.438  1.00  0.00      A1   C
ATOM   3339  O   ILE A 266       1.450 -12.204  29.420  1.00  0.00      A1   O
ATOM   3340  CB  ILE A 266       0.268 -13.107  32.386  1.00  0.00      A1   C
ATOM   3341  CG1 ILE A 266       0.807 -13.924  33.559  1.00  0.00      A1   C
ATOM   3342  CG2 ILE A 266      -0.279 -14.024  31.294  1.00  0.00      A1   C
ATOM   3343  CD1 ILE A 266      -0.181 -14.940  34.090  1.00  0.00      A1   C
ATOM   3344  N   PHE A 267       0.199 -10.597  30.376  1.00  0.00      A1   N
ATOM   3345  CA  PHE A 267      -0.207 -10.047  29.091  1.00  0.00      A1   C
ATOM   3346  C   PHE A 267       0.983  -9.507  28.320  1.00  0.00      A1   C
ATOM   3347  O   PHE A 267       1.019  -9.599  27.088  1.00  0.00      A1   O
ATOM   3348  CB  PHE A 267      -1.243  -8.941  29.307  1.00  0.00      A1   C
ATOM   3349  CG  PHE A 267      -1.668  -8.245  28.042  1.00  0.00      A1   C
ATOM   3350  CD1 PHE A 267      -0.997  -7.118  27.589  1.00  0.00      A1   C
ATOM   3351  CD2 PHE A 267      -2.749  -8.710  27.313  1.00  0.00      A1   C
ATOM   3352  CE1 PHE A 267      -1.388  -6.480  26.427  1.00  0.00      A1   C
ATOM   3353  CE2 PHE A 267      -3.148  -8.073  26.153  1.00  0.00      A1   C
ATOM   3354  CZ  PHE A 267      -2.466  -6.957  25.709  1.00  0.00      A1   C
ATOM   3355  N   PHE A 268       1.962  -8.937  29.018  1.00  0.00      A1   N
ATOM   3356  CA  PHE A 268       3.118  -8.418  28.297  1.00  0.00      A1   C
ATOM   3357  C   PHE A 268       4.232  -9.441  28.099  1.00  0.00      A1   C
ATOM   3358  O   PHE A 268       5.121  -9.204  27.273  1.00  0.00      A1   O
ATOM   3359  CB  PHE A 268       3.656  -7.166  28.990  1.00  0.00      A1   C
ATOM   3360  CG  PHE A 268       2.899  -5.924  28.626  1.00  0.00      A1   C
ATOM   3361  CD1 PHE A 268       3.118  -5.300  27.406  1.00  0.00      A1   C
ATOM   3362  CD2 PHE A 268       1.944  -5.399  29.481  1.00  0.00      A1   C
ATOM   3363  CE1 PHE A 268       2.413  -4.163  27.055  1.00  0.00      A1   C
ATOM   3364  CE2 PHE A 268       1.235  -4.259  29.138  1.00  0.00      A1   C
ATOM   3365  CZ  PHE A 268       1.469  -3.642  27.920  1.00  0.00      A1   C
ATOM   3366  N   LEU A 269       4.209 -10.570  28.810  1.00  0.00      A1   N
ATOM   3367  CA  LEU A 269       5.198 -11.617  28.587  1.00  0.00      A1   C
ATOM   3368  C   LEU A 269       4.726 -12.701  27.628  1.00  0.00      A1   C
ATOM   3369  O   LEU A 269       5.560 -13.456  27.116  1.00  0.00      A1   O
ATOM   3370  CB  LEU A 269       5.596 -12.264  29.914  1.00  0.00      A1   C
ATOM   3371  CG  LEU A 269       6.380 -11.369  30.873  1.00  0.00      A1   C
ATOM   3372  CD1 LEU A 269       6.500 -12.029  32.233  1.00  0.00      A1   C
ATOM   3373  CD2 LEU A 269       7.750 -11.052  30.301  1.00  0.00      A1   C
ATOM   3374  N   LEU A 270       3.423 -12.785  27.364  1.00  0.00      A1   N
ATOM   3375  CA  LEU A 270       2.901 -13.799  26.451  1.00  0.00      A1   C
ATOM   3376  C   LEU A 270       3.553 -13.795  25.073  1.00  0.00      A1   C
ATOM   3377  O   LEU A 270       3.833 -14.891  24.559  1.00  0.00      A1   O
ATOM   3378  CB  LEU A 270       1.377 -13.647  26.323  1.00  0.00      A1   C
ATOM   3379  CG  LEU A 270       0.554 -14.481  27.306  1.00  0.00      A1   C
ATOM   3380  CD1 LEU A 270      -0.928 -14.418  26.968  1.00  0.00      A1   C
ATOM   3381  CD2 LEU A 270       1.047 -15.920  27.317  1.00  0.00      A1   C
ATOM   3382  N   PRO A 271       3.804 -12.654  24.419  1.00  0.00      A1   N
ATOM   3383  CA  PRO A 271       4.408 -12.713  23.075  1.00  0.00      A1   C
ATOM   3384  C   PRO A 271       5.741 -13.443  23.028  1.00  0.00      A1   C
ATOM   3385  O   PRO A 271       6.064 -14.046  21.997  1.00  0.00      A1   O
ATOM   3386  CB  PRO A 271       4.561 -11.233  22.699  1.00  0.00      A1   C
ATOM   3387  CG  PRO A 271       3.501 -10.544  23.470  1.00  0.00      A1   C
ATOM   3388  CD  PRO A 271       3.441 -11.270  24.781  1.00  0.00      A1   C
ATOM   3389  N   TYR A 272       6.532 -13.401  24.103  1.00  0.00      A1   N
ATOM   3390  CA  TYR A 272       7.829 -14.071  24.089  1.00  0.00      A1   C
ATOM   3391  C   TYR A 272       7.698 -15.587  23.967  1.00  0.00      A1   C
ATOM   3392  O   TYR A 272       8.615 -16.241  23.457  1.00  0.00      A1   O
ATOM   3393  CB  TYR A 272       8.624 -13.711  25.346  1.00  0.00      A1   C
ATOM   3394  CG  TYR A 272       8.933 -12.236  25.482  1.00  0.00      A1   C
ATOM   3395  CD1 TYR A 272       9.056 -11.423  24.361  1.00  0.00      A1   C
ATOM   3396  CD2 TYR A 272       9.096 -11.655  26.733  1.00  0.00      A1   C
ATOM   3397  CE1 TYR A 272       9.335 -10.074  24.485  1.00  0.00      A1   C
ATOM   3398  CE2 TYR A 272       9.376 -10.308  26.866  1.00  0.00      A1   C
ATOM   3399  CZ  TYR A 272       9.494  -9.522  25.741  1.00  0.00      A1   C
ATOM   3400  OH  TYR A 272       9.771  -8.179  25.869  1.00  0.00      A1   O
ATOM   3401  N   ILE A 273       6.590 -16.167  24.428  1.00  0.00      A1   N
ATOM   3402  CA  ILE A 273       6.399 -17.611  24.346  1.00  0.00      A1   C
ATOM   3403  C   ILE A 273       5.283 -18.015  23.388  1.00  0.00      A1   C
ATOM   3404  O   ILE A 273       5.223 -19.193  23.001  1.00  0.00      A1   O
ATOM   3405  CB  ILE A 273       6.150 -18.228  25.738  1.00  0.00      A1   C
ATOM   3406  CG1 ILE A 273       4.781 -17.811  26.282  1.00  0.00      A1   C
ATOM   3407  CG2 ILE A 273       7.259 -17.834  26.702  1.00  0.00      A1   C
ATOM   3408  CD1 ILE A 273       4.380 -18.544  27.546  1.00  0.00      A1   C
ATOM   3409  N   ASN A 274       4.402 -17.094  22.997  1.00  0.00      A1   N
ATOM   3410  CA  ASN A 274       3.329 -17.370  22.048  1.00  0.00      A1   C
ATOM   3411  C   ASN A 274       2.759 -16.049  21.547  1.00  0.00      A1   C
ATOM   3412  O   ASN A 274       2.051 -15.363  22.295  1.00  0.00      A1   O
ATOM   3413  CB  ASN A 274       2.231 -18.223  22.691  1.00  0.00      A1   C
ATOM   3414  CG  ASN A 274       1.152 -18.631  21.703  1.00  0.00      A1   C
ATOM   3415  OD1 ASN A 274       1.350 -18.573  20.488  1.00  0.00      A1   O
ATOM   3416  ND2 ASN A 274       0.003 -19.048  22.221  1.00  0.00      A1   N
ATOM   3417  N   PRO A 275       3.043 -15.661  20.292  1.00  0.00      A1   N
ATOM   3418  CA  PRO A 275       2.642 -14.329  19.808  1.00  0.00      A1   C
ATOM   3419  C   PRO A 275       1.164 -14.026  20.004  1.00  0.00      A1   C
ATOM   3420  O   PRO A 275       0.814 -13.191  20.845  1.00  0.00      A1   O
ATOM   3421  CB  PRO A 275       3.011 -14.379  18.320  1.00  0.00      A1   C
ATOM   3422  CG  PRO A 275       4.131 -15.362  18.253  1.00  0.00      A1   C
ATOM   3423  CD  PRO A 275       3.812 -16.410  19.283  1.00  0.00      A1   C
ATOM   3424  N   ASP A 276       0.298 -14.695  19.245  1.00  0.00      A1   N
ATOM   3425  CA  ASP A 276      -1.162 -14.599  19.401  1.00  0.00      A1   C
ATOM   3426  C   ASP A 276      -1.558 -13.127  19.280  1.00  0.00      A1   C
ATOM   3427  O   ASP A 276      -1.193 -12.490  18.278  1.00  0.00      A1   O
ATOM   3428  CB  ASP A 276      -1.555 -15.291  20.703  1.00  0.00      A1   C
ATOM   3429  CG  ASP A 276      -3.054 -15.458  20.850  1.00  0.00      A1   C
ATOM   3430  OD1 ASP A 276      -3.660 -16.150  20.006  1.00  0.00      A1   O
ATOM   3431  OD2 ASP A 276      -3.624 -14.900  21.811  1.00  0.00      A1   O
ATOM   3432  N   LEU A 277      -2.280 -12.557  20.248  1.00  0.00      A1   N
ATOM   3433  CA  LEU A 277      -2.691 -11.151  20.231  1.00  0.00      A1   C
ATOM   3434  C   LEU A 277      -3.442 -10.803  18.946  1.00  0.00      A1   C
ATOM   3435  O   LEU A 277      -3.098  -9.862  18.225  1.00  0.00      A1   O
ATOM   3436  CB  LEU A 277      -1.491 -10.224  20.442  1.00  0.00      A1   C
ATOM   3437  CG  LEU A 277      -0.760 -10.352  21.783  1.00  0.00      A1   C
ATOM   3438  CD1 LEU A 277       0.210  -9.194  21.983  1.00  0.00      A1   C
ATOM   3439  CD2 LEU A 277      -1.742 -10.441  22.945  1.00  0.00      A1   C
ATOM   3440  N   TYR A 278      -4.472 -11.591  18.651  1.00  0.00      A1   N
ATOM   3441  CA  TYR A 278      -5.329 -11.341  17.497  1.00  0.00      A1   C
ATOM   3442  C   TYR A 278      -6.776 -11.724  17.799  1.00  0.00      A1   C
ATOM   3443  O   TYR A 278      -7.515 -10.962  18.424  1.00  0.00      A1   O
ATOM   3444  CB  TYR A 278      -4.821 -12.102  16.282  1.00  0.00      A1   C
ATOM   3445  N   PHE A 282     -10.317  -9.352  19.839  1.00  0.00      A1   N
ATOM   3446  CA  PHE A 282     -10.940  -9.042  21.120  1.00  0.00      A1   C
ATOM   3447  C   PHE A 282      -9.900  -8.611  22.150  1.00  0.00      A1   C
ATOM   3448  O   PHE A 282     -10.188  -8.544  23.347  1.00  0.00      A1   O
ATOM   3449  CB  PHE A 282     -11.725 -10.241  21.631  1.00  0.00      A1   C
ATOM   3450  N   ILE A 283      -8.686  -8.326  21.675  1.00  0.00      A1   N
ATOM   3451  CA  ILE A 283      -7.605  -7.957  22.583  1.00  0.00      A1   C
ATOM   3452  C   ILE A 283      -7.897  -6.635  23.287  1.00  0.00      A1   C
ATOM   3453  O   ILE A 283      -7.520  -6.454  24.453  1.00  0.00      A1   O
ATOM   3454  CB  ILE A 283      -6.266  -7.920  21.815  1.00  0.00      A1   C
ATOM   3455  CG1 ILE A 283      -5.499  -9.233  22.004  1.00  0.00      A1   C
ATOM   3456  CG2 ILE A 283      -5.405  -6.742  22.250  1.00  0.00      A1   C
ATOM   3457  CD1 ILE A 283      -6.219 -10.457  21.479  1.00  0.00      A1   C
ATOM   3458  N   GLN A 284      -8.588  -5.705  22.619  1.00  0.00      A1   N
ATOM   3459  CA  GLN A 284      -8.820  -4.398  23.228  1.00  0.00      A1   C
ATOM   3460  C   GLN A 284      -9.702  -4.504  24.466  1.00  0.00      A1   C
ATOM   3461  O   GLN A 284      -9.466  -3.809  25.463  1.00  0.00      A1   O
ATOM   3462  CB  GLN A 284      -9.443  -3.441  22.210  1.00  0.00      A1   C
ATOM   3463  CG  GLN A 284      -9.680  -2.034  22.750  1.00  0.00      A1   C
ATOM   3464  CD  GLN A 284     -10.266  -1.090  21.713  1.00  0.00      A1   C
ATOM   3465  OE1 GLN A 284     -11.358  -0.552  21.895  1.00  0.00      A1   O
ATOM   3466  NE2 GLN A 284      -9.537  -0.880  20.621  1.00  0.00      A1   N
ATOM   3467  N   GLN A 285     -10.710  -5.381  24.433  1.00  0.00      A1   N
ATOM   3468  CA  GLN A 285     -11.567  -5.548  25.603  1.00  0.00      A1   C
ATOM   3469  C   GLN A 285     -10.822  -6.240  26.737  1.00  0.00      A1   C
ATOM   3470  O   GLN A 285     -11.009  -5.898  27.911  1.00  0.00      A1   O
ATOM   3471  CB  GLN A 285     -12.829  -6.327  25.233  1.00  0.00      A1   C
ATOM   3472  CG  GLN A 285     -13.745  -5.606  24.251  1.00  0.00      A1   C
ATOM   3473  CD  GLN A 285     -13.310  -5.776  22.807  1.00  0.00      A1   C
ATOM   3474  OE1 GLN A 285     -13.007  -6.883  22.365  1.00  0.00      A1   O
ATOM   3475  NE2 GLN A 285     -13.274  -4.675  22.065  1.00  0.00      A1   N
ATOM   3476  N   VAL A 286      -9.981  -7.223  26.406  1.00  0.00      A1   N
ATOM   3477  CA  VAL A 286      -9.179  -7.885  27.428  1.00  0.00      A1   C
ATOM   3478  C   VAL A 286      -8.155  -6.922  28.013  1.00  0.00      A1   C
ATOM   3479  O   VAL A 286      -7.869  -6.953  29.216  1.00  0.00      A1   O
ATOM   3480  CB  VAL A 286      -8.503  -9.140  26.848  1.00  0.00      A1   C
ATOM   3481  CG1 VAL A 286      -7.740  -9.888  27.935  1.00  0.00      A1   C
ATOM   3482  CG2 VAL A 286      -9.536 -10.043  26.196  1.00  0.00      A1   C
ATOM   3483  N   TYR A 287      -7.590  -6.047  27.178  1.00  0.00      A1   N
ATOM   3484  CA  TYR A 287      -6.581  -5.120  27.676  1.00  0.00      A1   C
ATOM   3485  C   TYR A 287      -7.183  -4.101  28.631  1.00  0.00      A1   C
ATOM   3486  O   TYR A 287      -6.552  -3.730  29.627  1.00  0.00      A1   O
ATOM   3487  CB  TYR A 287      -5.889  -4.409  26.516  1.00  0.00      A1   C
ATOM   3488  CG  TYR A 287      -4.780  -3.501  26.984  1.00  0.00      A1   C
ATOM   3489  CD1 TYR A 287      -4.927  -2.121  26.969  1.00  0.00      A1   C
ATOM   3490  CD2 TYR A 287      -3.592  -4.028  27.469  1.00  0.00      A1   C
ATOM   3491  CE1 TYR A 287      -3.911  -1.292  27.407  1.00  0.00      A1   C
ATOM   3492  CE2 TYR A 287      -2.574  -3.210  27.908  1.00  0.00      A1   C
ATOM   3493  CZ  TYR A 287      -2.738  -1.845  27.875  1.00  0.00      A1   C
ATOM   3494  OH  TYR A 287      -1.717  -1.036  28.311  1.00  0.00      A1   O
ATOM   3495  N   LEU A 288      -8.406  -3.641  28.350  1.00  0.00      A1   N
ATOM   3496  CA  LEU A 288      -9.052  -2.693  29.251  1.00  0.00      A1   C
ATOM   3497  C   LEU A 288      -9.317  -3.324  30.608  1.00  0.00      A1   C
ATOM   3498  O   LEU A 288      -9.208  -2.657  31.645  1.00  0.00      A1   O
ATOM   3499  CB  LEU A 288     -10.356  -2.185  28.637  1.00  0.00      A1   C
ATOM   3500  CG  LEU A 288     -10.248  -1.025  27.649  1.00  0.00      A1   C
ATOM   3501  CD1 LEU A 288     -11.609  -0.696  27.066  1.00  0.00      A1   C
ATOM   3502  CD2 LEU A 288      -9.649   0.189  28.336  1.00  0.00      A1   C
ATOM   3503  N   ALA A 289      -9.637  -4.619  30.624  1.00  0.00      A1   N
ATOM   3504  CA  ALA A 289      -9.872  -5.304  31.888  1.00  0.00      A1   C
ATOM   3505  C   ALA A 289      -8.568  -5.512  32.646  1.00  0.00      A1   C
ATOM   3506  O   ALA A 289      -8.485  -5.243  33.851  1.00  0.00      A1   O
ATOM   3507  CB  ALA A 289     -10.571  -6.640  31.635  1.00  0.00      A1   C
ATOM   3508  N   ILE A 290      -7.530  -5.974  31.946  1.00  0.00      A1   N
ATOM   3509  CA  ILE A 290      -6.250  -6.227  32.596  1.00  0.00      A1   C
ATOM   3510  C   ILE A 290      -5.631  -4.926  33.087  1.00  0.00      A1   C
ATOM   3511  O   ILE A 290      -5.064  -4.867  34.185  1.00  0.00      A1   O
ATOM   3512  CB  ILE A 290      -5.312  -6.973  31.630  1.00  0.00      A1   C
ATOM   3513  CG1 ILE A 290      -5.817  -8.395  31.374  1.00  0.00      A1   C
ATOM   3514  CG2 ILE A 290      -3.902  -6.998  32.169  1.00  0.00      A1   C
ATOM   3515  CD1 ILE A 290      -4.944  -9.188  30.431  1.00  0.00      A1   C
ATOM   3516  N   MET A 291      -5.738  -3.860  32.293  1.00  0.00      A1   N
ATOM   3517  CA  MET A 291      -5.200  -2.577  32.728  1.00  0.00      A1   C
ATOM   3518  C   MET A 291      -5.992  -2.013  33.899  1.00  0.00      A1   C
ATOM   3519  O   MET A 291      -5.410  -1.430  34.823  1.00  0.00      A1   O
ATOM   3520  CB  MET A 291      -5.180  -1.586  31.564  1.00  0.00      A1   C
ATOM   3521  CG  MET A 291      -4.977  -0.140  31.987  1.00  0.00      A1   C
ATOM   3522  SD  MET A 291      -4.386   0.909  30.649  1.00  0.00      A1   S
ATOM   3523  CE  MET A 291      -2.632   0.595  30.755  1.00  0.00      A1   C
ATOM   3524  N   TRP A 292      -7.317  -2.191  33.894  1.00  0.00      A1   N
ATOM   3525  CA  TRP A 292      -8.109  -1.693  35.012  1.00  0.00      A1   C
ATOM   3526  C   TRP A 292      -7.732  -2.404  36.301  1.00  0.00      A1   C
ATOM   3527  O   TRP A 292      -7.623  -1.771  37.358  1.00  0.00      A1   O
ATOM   3528  CB  TRP A 292      -9.604  -1.863  34.739  1.00  0.00      A1   C
ATOM   3529  CG  TRP A 292     -10.459  -1.269  35.829  1.00  0.00      A1   C
ATOM   3530  CD1 TRP A 292     -11.062  -0.043  35.821  1.00  0.00      A1   C
ATOM   3531  CD2 TRP A 292     -10.785  -1.866  37.096  1.00  0.00      A1   C
ATOM   3532  NE1 TRP A 292     -11.748   0.156  36.996  1.00  0.00      A1   N
ATOM   3533  CE2 TRP A 292     -11.593  -0.947  37.794  1.00  0.00      A1   C
ATOM   3534  CE3 TRP A 292     -10.478  -3.091  37.702  1.00  0.00      A1   C
ATOM   3535  CZ2 TRP A 292     -12.093  -1.212  39.070  1.00  0.00      A1   C
ATOM   3536  CZ3 TRP A 292     -10.973  -3.350  38.966  1.00  0.00      A1   C
ATOM   3537  CH2 TRP A 292     -11.774  -2.416  39.636  1.00  0.00      A1   C
ATOM   3538  N   LEU A 293      -7.518  -3.719  36.233  1.00  0.00      A1   N
ATOM   3539  CA  LEU A 293      -7.175  -4.464  37.438  1.00  0.00      A1   C
ATOM   3540  C   LEU A 293      -5.828  -4.019  37.984  1.00  0.00      A1   C
ATOM   3541  O   LEU A 293      -5.675  -3.800  39.192  1.00  0.00      A1   O
ATOM   3542  CB  LEU A 293      -7.169  -5.965  37.145  1.00  0.00      A1   C
ATOM   3543  CG  LEU A 293      -6.687  -6.857  38.293  1.00  0.00      A1   C
ATOM   3544  CD1 LEU A 293      -7.551  -6.648  39.531  1.00  0.00      A1   C
ATOM   3545  CD2 LEU A 293      -6.678  -8.324  37.882  1.00  0.00      A1   C
ATOM   3546  N   ALA A 294      -4.848  -3.841  37.096  1.00  0.00      A1   N
ATOM   3547  CA  ALA A 294      -3.512  -3.463  37.538  1.00  0.00      A1   C
ATOM   3548  C   ALA A 294      -3.520  -2.090  38.201  1.00  0.00      A1   C
ATOM   3549  O   ALA A 294      -2.961  -1.906  39.288  1.00  0.00      A1   O
ATOM   3550  CB  ALA A 294      -2.553  -3.484  36.349  1.00  0.00      A1   C
ATOM   3551  N   MET A 295      -4.158  -1.110  37.561  1.00  0.00      A1   N
ATOM   3552  CA  MET A 295      -4.212   0.232  38.128  1.00  0.00      A1   C
ATOM   3553  C   MET A 295      -5.142   0.320  39.330  1.00  0.00      A1   C
ATOM   3554  O   MET A 295      -4.976   1.222  40.159  1.00  0.00      A1   O
ATOM   3555  CB  MET A 295      -4.631   1.237  37.053  1.00  0.00      A1   C
ATOM   3556  CG  MET A 295      -3.761   1.173  35.804  1.00  0.00      A1   C
ATOM   3557  SD  MET A 295      -3.719   2.719  34.881  1.00  0.00      A1   S
ATOM   3558  CE  MET A 295      -2.847   3.773  36.038  1.00  0.00      A1   C
ATOM   3559  N   SER A 296      -6.095  -0.607  39.463  1.00  0.00      A1   N
ATOM   3560  CA  SER A 296      -6.953  -0.614  40.642  1.00  0.00      A1   C
ATOM   3561  C   SER A 296      -6.155  -0.874  41.911  1.00  0.00      A1   C
ATOM   3562  O   SER A 296      -6.625  -0.549  43.006  1.00  0.00      A1   O
ATOM   3563  CB  SER A 296      -8.061  -1.661  40.503  1.00  0.00      A1   C
ATOM   3564  OG  SER A 296      -7.538  -2.971  40.610  1.00  0.00      A1   O
ATOM   3565  N   SER A 297      -4.952  -1.440  41.782  1.00  0.00      A1   N
ATOM   3566  CA  SER A 297      -4.107  -1.711  42.937  1.00  0.00      A1   C
ATOM   3567  C   SER A 297      -3.738  -0.441  43.692  1.00  0.00      A1   C
ATOM   3568  O   SER A 297      -3.391  -0.515  44.876  1.00  0.00      A1   O
ATOM   3569  CB  SER A 297      -2.836  -2.435  42.492  1.00  0.00      A1   C
ATOM   3570  OG  SER A 297      -1.957  -1.554  41.817  1.00  0.00      A1   O
ATOM   3571  N   THR A 298      -3.801   0.720  43.039  1.00  0.00      A1   N
ATOM   3572  CA  THR A 298      -3.463   1.973  43.701  1.00  0.00      A1   C
ATOM   3573  C   THR A 298      -4.520   2.427  44.698  1.00  0.00      A1   C
ATOM   3574  O   THR A 298      -4.248   3.351  45.470  1.00  0.00      A1   O
ATOM   3575  CB  THR A 298      -3.234   3.085  42.668  1.00  0.00      A1   C
ATOM   3576  OG1 THR A 298      -4.462   3.383  41.992  1.00  0.00      A1   O
ATOM   3577  CG2 THR A 298      -2.188   2.666  41.647  1.00  0.00      A1   C
ATOM   3578  N   MET A 299      -5.719   1.836  44.691  1.00  0.00      A1   N
ATOM   3579  CA  MET A 299      -6.786   2.266  45.587  1.00  0.00      A1   C
ATOM   3580  C   MET A 299      -7.068   1.320  46.753  1.00  0.00      A1   C
ATOM   3581  O   MET A 299      -7.871   1.675  47.623  1.00  0.00      A1   O
ATOM   3582  CB  MET A 299      -8.088   2.470  44.796  1.00  0.00      A1   C
ATOM   3583  CG  MET A 299      -8.813   1.176  44.438  1.00  0.00      A1   C
ATOM   3584  SD  MET A 299     -10.110   1.391  43.198  1.00  0.00      A1   S
ATOM   3585  CE  MET A 299     -11.565   1.599  44.219  1.00  0.00      A1   C
ATOM   3586  N   TYR A 300      -6.445   0.140  46.810  1.00  0.00      A1   N
ATOM   3587  CA  TYR A 300      -6.881  -0.848  47.797  1.00  0.00      A1   C
ATOM   3588  C   TYR A 300      -6.238  -0.645  49.166  1.00  0.00      A1   C
ATOM   3589  O   TYR A 300      -6.891  -0.870  50.191  1.00  0.00      A1   O
ATOM   3590  CB  TYR A 300      -6.602  -2.263  47.293  1.00  0.00      A1   C
ATOM   3591  CG  TYR A 300      -7.405  -2.632  46.070  1.00  0.00      A1   C
ATOM   3592  CD1 TYR A 300      -8.794  -2.559  46.079  1.00  0.00      A1   C
ATOM   3593  CD2 TYR A 300      -6.776  -3.056  44.905  1.00  0.00      A1   C
ATOM   3594  CE1 TYR A 300      -9.531  -2.894  44.959  1.00  0.00      A1   C
ATOM   3595  CE2 TYR A 300      -7.503  -3.394  43.784  1.00  0.00      A1   C
ATOM   3596  CZ  TYR A 300      -8.879  -3.310  43.814  1.00  0.00      A1   C
ATOM   3597  OH  TYR A 300      -9.608  -3.647  42.699  1.00  0.00      A1   O
ATOM   3598  N   ASN A 301      -4.967  -0.238  49.208  1.00  0.00      A1   N
ATOM   3599  CA  ASN A 301      -4.260  -0.167  50.487  1.00  0.00      A1   C
ATOM   3600  C   ASN A 301      -4.951   0.723  51.514  1.00  0.00      A1   C
ATOM   3601  O   ASN A 301      -5.113   0.278  52.664  1.00  0.00      A1   O
ATOM   3602  CB  ASN A 301      -2.809   0.276  50.260  1.00  0.00      A1   C
ATOM   3603  CG  ASN A 301      -1.980  -0.785  49.574  1.00  0.00      A1   C
ATOM   3604  OD1 ASN A 301      -2.402  -1.934  49.449  1.00  0.00      A1   O
ATOM   3605  ND2 ASN A 301      -0.784  -0.409  49.134  1.00  0.00      A1   N
ATOM   3606  N   PRO A 302      -5.365   1.959  51.202  1.00  0.00      A1   N
ATOM   3607  CA  PRO A 302      -6.097   2.738  52.216  1.00  0.00      A1   C
ATOM   3608  C   PRO A 302      -7.364   2.057  52.688  1.00  0.00      A1   C
ATOM   3609  O   PRO A 302      -7.727   2.183  53.865  1.00  0.00      A1   O
ATOM   3610  CB  PRO A 302      -6.400   4.060  51.500  1.00  0.00      A1   C
ATOM   3611  CG  PRO A 302      -5.376   4.144  50.413  1.00  0.00      A1   C
ATOM   3612  CD  PRO A 302      -5.170   2.733  49.964  1.00  0.00      A1   C
ATOM   3613  N   ILE A 303      -8.052   1.337  51.801  1.00  0.00      A1   N
ATOM   3614  CA  ILE A 303      -9.203   0.549  52.226  1.00  0.00      A1   C
ATOM   3615  C   ILE A 303      -8.760  -0.591  53.132  1.00  0.00      A1   C
ATOM   3616  O   ILE A 303      -9.444  -0.933  54.105  1.00  0.00      A1   O
ATOM   3617  CB  ILE A 303      -9.970   0.030  50.997  1.00  0.00      A1   C
ATOM   3618  CG1 ILE A 303     -10.303   1.187  50.051  1.00  0.00      A1   C
ATOM   3619  CG2 ILE A 303     -11.233  -0.703  51.422  1.00  0.00      A1   C
ATOM   3620  CD1 ILE A 303     -11.071   0.760  48.813  1.00  0.00      A1   C
ATOM   3621  N   ILE A 304      -7.596  -1.180  52.845  1.00  0.00      A1   N
ATOM   3622  CA  ILE A 304      -7.104  -2.282  53.664  1.00  0.00      A1   C
ATOM   3623  C   ILE A 304      -6.711  -1.786  55.050  1.00  0.00      A1   C
ATOM   3624  O   ILE A 304      -7.019  -2.430  56.063  1.00  0.00      A1   O
ATOM   3625  CB  ILE A 304      -5.934  -2.986  52.954  1.00  0.00      A1   C
ATOM   3626  CG1 ILE A 304      -6.442  -3.744  51.726  1.00  0.00      A1   C
ATOM   3627  CG2 ILE A 304      -5.211  -3.927  53.907  1.00  0.00      A1   C
ATOM   3628  CD1 ILE A 304      -5.342  -4.336  50.865  1.00  0.00      A1   C
ATOM   3629  N   TYR A 305      -6.051  -0.626  55.125  1.00  0.00      A1   N
ATOM   3630  CA  TYR A 305      -5.654  -0.092  56.424  1.00  0.00      A1   C
ATOM   3631  C   TYR A 305      -6.870   0.248  57.274  1.00  0.00      A1   C
ATOM   3632  O   TYR A 305      -6.857   0.058  58.497  1.00  0.00      A1   O
ATOM   3633  CB  TYR A 305      -4.788   1.156  56.248  1.00  0.00      A1   C
ATOM   3634  CG  TYR A 305      -3.550   0.971  55.404  1.00  0.00      A1   C
ATOM   3635  CD1 TYR A 305      -2.931  -0.269  55.295  1.00  0.00      A1   C
ATOM   3636  CD2 TYR A 305      -2.995   2.047  54.719  1.00  0.00      A1   C
ATOM   3637  CE1 TYR A 305      -1.796  -0.434  54.522  1.00  0.00      A1   C
ATOM   3638  CE2 TYR A 305      -1.860   1.895  53.945  1.00  0.00      A1   C
ATOM   3639  CZ  TYR A 305      -1.265   0.653  53.847  1.00  0.00      A1   C
ATOM   3640  OH  TYR A 305      -0.135   0.496  53.075  1.00  0.00      A1   O
ATOM   3641  N   CYS A 306      -7.934   0.749  56.640  1.00  0.00      A1   N
ATOM   3642  CA  CYS A 306      -9.121   1.155  57.385  1.00  0.00      A1   C
ATOM   3643  C   CYS A 306      -9.855  -0.039  57.982  1.00  0.00      A1   C
ATOM   3644  O   CYS A 306     -10.547   0.104  58.996  1.00  0.00      A1   O
ATOM   3645  CB  CYS A 306     -10.050   1.959  56.478  1.00  0.00      A1   C
ATOM   3646  SG  CYS A 306     -11.463   2.709  57.317  1.00  0.00      A1   S
ATOM   3647  N   CYS A 307      -9.728  -1.215  57.369  1.00  0.00      A1   N
ATOM   3648  CA  CYS A 307     -10.421  -2.401  57.853  1.00  0.00      A1   C
ATOM   3649  C   CYS A 307      -9.620  -3.192  58.878  1.00  0.00      A1   C
ATOM   3650  O   CYS A 307     -10.217  -3.839  59.746  1.00  0.00      A1   O
ATOM   3651  CB  CYS A 307     -10.780  -3.319  56.680  1.00  0.00      A1   C
ATOM   3652  SG  CYS A 307     -12.044  -2.661  55.564  1.00  0.00      A1   S
ATOM   3653  N   LEU A 308      -8.289  -3.164  58.803  1.00  0.00      A1   N
ATOM   3654  CA  LEU A 308      -7.461  -4.055  59.608  1.00  0.00      A1   C
ATOM   3655  C   LEU A 308      -6.576  -3.332  60.619  1.00  0.00      A1   C
ATOM   3656  O   LEU A 308      -5.741  -3.981  61.262  1.00  0.00      A1   O
ATOM   3657  CB  LEU A 308      -6.598  -4.935  58.697  1.00  0.00      A1   C
ATOM   3658  CG  LEU A 308      -7.387  -5.796  57.705  1.00  0.00      A1   C
ATOM   3659  CD1 LEU A 308      -6.474  -6.747  56.949  1.00  0.00      A1   C
ATOM   3660  CD2 LEU A 308      -8.496  -6.564  58.418  1.00  0.00      A1   C
ATOM   3661  N   ASN A 309      -6.732  -2.019  60.791  1.00  0.00      A1   N
ATOM   3662  CA  ASN A 309      -5.899  -1.270  61.726  1.00  0.00      A1   C
ATOM   3663  C   ASN A 309      -6.754  -0.238  62.445  1.00  0.00      A1   C
ATOM   3664  O   ASN A 309      -7.328   0.647  61.804  1.00  0.00      A1   O
ATOM   3665  CB  ASN A 309      -4.731  -0.594  61.003  1.00  0.00      A1   C
ATOM   3666  CG  ASN A 309      -3.746   0.045  61.960  1.00  0.00      A1   C
ATOM   3667  OD1 ASN A 309      -3.982   1.139  62.478  1.00  0.00      A1   O
ATOM   3668  ND2 ASN A 309      -2.630  -0.633  62.197  1.00  0.00      A1   N
ATOM   3669  N   ASP A 310      -6.825  -0.348  63.776  1.00  0.00      A1   N
ATOM   3670  CA  ASP A 310      -7.677   0.548  64.552  1.00  0.00      A1   C
ATOM   3671  C   ASP A 310      -7.232   2.001  64.431  1.00  0.00      A1   C
ATOM   3672  O   ASP A 310      -8.068   2.912  64.407  1.00  0.00      A1   O
ATOM   3673  CB  ASP A 310      -7.685   0.126  66.023  1.00  0.00      A1   C
ATOM   3674  CG  ASP A 310      -8.417  -1.177  66.256  1.00  0.00      A1   C
ATOM   3675  OD1 ASP A 310      -9.322  -1.501  65.462  1.00  0.00      A1   O
ATOM   3676  OD2 ASP A 310      -8.089  -1.873  67.240  1.00  0.00      A1   O
ATOM   3677  N   ARG A 311      -5.921   2.242  64.344  1.00  0.00      A1   N
ATOM   3678  CA  ARG A 311      -5.448   3.622  64.277  1.00  0.00      A1   C
ATOM   3679  C   ARG A 311      -5.806   4.266  62.943  1.00  0.00      A1   C
ATOM   3680  O   ARG A 311      -6.273   5.411  62.904  1.00  0.00      A1   O
ATOM   3681  CB  ARG A 311      -3.941   3.678  64.519  1.00  0.00      A1   C
ATOM   3682  CG  ARG A 311      -3.535   3.367  65.953  1.00  0.00      A1   C
ATOM   3683  CD  ARG A 311      -2.183   3.978  66.300  1.00  0.00      A1   C
ATOM   3684  NE  ARG A 311      -1.762   3.636  67.656  1.00  0.00      A1   N
ATOM   3685  CZ  ARG A 311      -0.732   4.192  68.287  1.00  0.00      A1   C
ATOM   3686  NH1 ARG A 311      -0.010   5.130  67.689  1.00  0.00      A1   N
ATOM   3687  NH2 ARG A 311      -0.427   3.813  69.521  1.00  0.00      A1   N
ATOM   3688  N   PHE A 312      -5.609   3.545  61.838  1.00  0.00      A1   N
ATOM   3689  CA  PHE A 312      -6.013   4.079  60.543  1.00  0.00      A1   C
ATOM   3690  C   PHE A 312      -7.527   4.217  60.449  1.00  0.00      A1   C
ATOM   3691  O   PHE A 312      -8.033   5.144  59.806  1.00  0.00      A1   O
ATOM   3692  CB  PHE A 312      -5.485   3.193  59.414  1.00  0.00      A1   C
ATOM   3693  CG  PHE A 312      -4.031   3.404  59.112  1.00  0.00      A1   C
ATOM   3694  CD1 PHE A 312      -3.616   4.512  58.388  1.00  0.00      A1   C
ATOM   3695  CD2 PHE A 312      -3.078   2.499  59.555  1.00  0.00      A1   C
ATOM   3696  CE1 PHE A 312      -2.276   4.714  58.109  1.00  0.00      A1   C
ATOM   3697  CE2 PHE A 312      -1.734   2.693  59.278  1.00  0.00      A1   C
ATOM   3698  CZ  PHE A 312      -1.332   3.802  58.554  1.00  0.00      A1   C
ATOM   3699  N   ARG A 313      -8.271   3.315  61.094  1.00  0.00      A1   N
ATOM   3700  CA  ARG A 313      -9.725   3.442  61.095  1.00  0.00      A1   C
ATOM   3701  C   ARG A 313     -10.163   4.697  61.842  1.00  0.00      A1   C
ATOM   3702  O   ARG A 313     -11.050   5.431  61.381  1.00  0.00      A1   O
ATOM   3703  CB  ARG A 313     -10.357   2.193  61.711  1.00  0.00      A1   C
ATOM   3704  CG  ARG A 313     -11.874   2.182  61.671  1.00  0.00      A1   C
ATOM   3705  CD  ARG A 313     -12.410   0.759  61.622  1.00  0.00      A1   C
ATOM   3706  NE  ARG A 313     -13.749   0.698  61.040  1.00  0.00      A1   N
ATOM   3707  CZ  ARG A 313     -14.334  -0.422  60.625  1.00  0.00      A1   C
ATOM   3708  NH1 ARG A 313     -13.696  -1.581  60.724  1.00  0.00      A1   N
ATOM   3709  NH2 ARG A 313     -15.555  -0.382  60.108  1.00  0.00      A1   N
ATOM   3710  N   LEU A 314      -9.525   4.980  62.982  1.00  0.00      A1   N
ATOM   3711  CA  LEU A 314      -9.815   6.213  63.705  1.00  0.00      A1   C
ATOM   3712  C   LEU A 314      -9.411   7.436  62.896  1.00  0.00      A1   C
ATOM   3713  O   LEU A 314     -10.104   8.459  62.916  1.00  0.00      A1   O
ATOM   3714  CB  LEU A 314      -9.099   6.213  65.055  1.00  0.00      A1   C
ATOM   3715  CG  LEU A 314      -9.672   5.330  66.161  1.00  0.00      A1   C
ATOM   3716  CD1 LEU A 314      -8.813   5.437  67.409  1.00  0.00      A1   C
ATOM   3717  CD2 LEU A 314     -11.107   5.730  66.458  1.00  0.00      A1   C
ATOM   3718  N   GLY A 315      -8.315   7.339  62.142  1.00  0.00      A1   N
ATOM   3719  CA  GLY A 315      -7.903   8.473  61.334  1.00  0.00      A1   C
ATOM   3720  C   GLY A 315      -8.860   8.741  60.190  1.00  0.00      A1   C
ATOM   3721  O   GLY A 315      -9.137   9.896  59.858  1.00  0.00      A1   O
ATOM   3722  N   PHE A 316      -9.398   7.678  59.586  1.00  0.00      A1   N
ATOM   3723  CA  PHE A 316     -10.398   7.857  58.539  1.00  0.00      A1   C
ATOM   3724  C   PHE A 316     -11.701   8.407  59.102  1.00  0.00      A1   C
ATOM   3725  O   PHE A 316     -12.374   9.211  58.445  1.00  0.00      A1   O
ATOM   3726  CB  PHE A 316     -10.640   6.539  57.807  1.00  0.00      A1   C
ATOM   3727  CG  PHE A 316      -9.742   6.335  56.624  1.00  0.00      A1   C
ATOM   3728  CD1 PHE A 316     -10.082   6.854  55.384  1.00  0.00      A1   C
ATOM   3729  CD2 PHE A 316      -8.557   5.631  56.751  1.00  0.00      A1   C
ATOM   3730  CE1 PHE A 316      -9.257   6.670  54.289  1.00  0.00      A1   C
ATOM   3731  CE2 PHE A 316      -7.725   5.443  55.663  1.00  0.00      A1   C
ATOM   3732  CZ  PHE A 316      -8.075   5.964  54.430  1.00  0.00      A1   C
ATOM   3733  N   LYS A 317     -12.075   7.995  60.315  1.00  0.00      A1   N
ATOM   3734  CA  LYS A 317     -13.250   8.597  60.937  1.00  0.00      A1   C
ATOM   3735  C   LYS A 317     -13.072  10.084  61.217  1.00  0.00      A1   C
ATOM   3736  O   LYS A 317     -14.008  10.874  61.045  1.00  0.00      A1   O
ATOM   3737  CB  LYS A 317     -13.616   7.854  62.222  1.00  0.00      A1   C
ATOM   3738  CG  LYS A 317     -14.469   6.613  62.016  1.00  0.00      A1   C
ATOM   3739  CD  LYS A 317     -14.897   6.019  63.351  1.00  0.00      A1   C
ATOM   3740  CE  LYS A 317     -15.929   4.917  63.170  1.00  0.00      A1   C
ATOM   3741  NZ  LYS A 317     -16.353   4.345  64.480  1.00  0.00      A1   N
ATOM   3742  N   HIS A 318     -11.866  10.487  61.625  1.00  0.00      A1   N
ATOM   3743  CA  HIS A 318     -11.600  11.899  61.879  1.00  0.00      A1   C
ATOM   3744  C   HIS A 318     -11.558  12.713  60.589  1.00  0.00      A1   C
ATOM   3745  O   HIS A 318     -11.997  13.870  60.557  1.00  0.00      A1   O
ATOM   3746  CB  HIS A 318     -10.267  12.045  62.616  1.00  0.00      A1   C
ATOM   3747  CG  HIS A 318      -9.910  13.458  62.963  1.00  0.00      A1   C
ATOM   3748  ND1 HIS A 318      -8.633  13.845  63.309  1.00  0.00      A1   N
ATOM   3749  CD2 HIS A 318     -10.668  14.579  63.011  1.00  0.00      A1   C
ATOM   3750  CE1 HIS A 318      -8.621  15.142  63.558  1.00  0.00      A1   C
ATOM   3751  NE2 HIS A 318      -9.843  15.612  63.385  1.00  0.00      A1   N
ATOM   3752  N   ALA A 319     -11.043  12.117  59.509  1.00  0.00      A1   N
ATOM   3753  CA  ALA A 319     -10.943  12.833  58.242  1.00  0.00      A1   C
ATOM   3754  C   ALA A 319     -12.332  13.066  57.664  1.00  0.00      A1   C
ATOM   3755  O   ALA A 319     -12.551  14.060  56.961  1.00  0.00      A1   O
ATOM   3756  CB  ALA A 319     -10.068  12.090  57.234  1.00  0.00      A1   C
ATOM   3757  N   PHE A 320     -13.278  12.175  57.947  1.00  0.00      A1   N
ATOM   3758  CA  PHE A 320     -14.627  12.245  57.396  1.00  0.00      A1   C
ATOM   3759  C   PHE A 320     -15.664  12.520  58.482  1.00  0.00      A1   C
ATOM   3760  O   PHE A 320     -16.769  11.974  58.460  1.00  0.00      A1   O
ATOM   3761  CB  PHE A 320     -14.964  10.960  56.644  1.00  0.00      A1   C
ATOM   3762  CG  PHE A 320     -14.100  10.721  55.436  1.00  0.00      A1   C
ATOM   3763  CD1 PHE A 320     -14.295  11.448  54.273  1.00  0.00      A1   C
ATOM   3764  CD2 PHE A 320     -13.097   9.766  55.460  1.00  0.00      A1   C
ATOM   3765  CE1 PHE A 320     -13.504  11.229  53.159  1.00  0.00      A1   C
ATOM   3766  CE2 PHE A 320     -12.303   9.544  54.350  1.00  0.00      A1   C
ATOM   3767  CZ  PHE A 320     -12.506  10.276  53.198  1.00  0.00      A1   C
ATOM   3768  N   ARG A 321     -15.317  13.373  59.442  1.00  0.00      A1   N
ATOM   3769  CA  ARG A 321     -16.208  13.703  60.552  1.00  0.00      A1   C
ATOM   3770  C   ARG A 321     -17.481  14.408  60.079  1.00  0.00      A1   C
ATOM   3771  O   ARG A 321     -18.525  14.310  60.723  1.00  0.00      A1   O
ATOM   3772  CB  ARG A 321     -15.477  14.573  61.580  1.00  0.00      A1   C
ATOM   3773  CG  ARG A 321     -14.937  15.884  61.026  1.00  0.00      A1   C
ATOM   3774  CD  ARG A 321     -14.288  16.728  62.113  1.00  0.00      A1   C
ATOM   3775  NE  ARG A 321     -13.859  18.028  61.604  1.00  0.00      A1   N
ATOM   3776  CZ  ARG A 321     -14.590  19.136  61.669  1.00  0.00      A1   C
ATOM   3777  NH1 ARG A 321     -15.792  19.109  62.229  1.00  0.00      A1   N
ATOM   3778  NH2 ARG A 321     -14.120  20.275  61.176  1.00  0.00      A1   N
ATOM   3779  N   YCM A 322     -17.389  15.113  58.954  1.00  0.00      A1   N
ATOM   3780  CA  YCM A 322     -18.558  15.853  58.380  1.00  0.00      A1   C
ATOM   3781  CB  YCM A 322     -18.118  16.654  57.158  1.00  0.00      A1   C
ATOM   3782  SG  YCM A 322     -17.423  15.551  55.971  1.00  0.00      A1   S
ATOM   3783  CD  YCM A 322     -16.220  16.663  55.326  1.00  0.00      A1   C
ATOM   3784  CE  YCM A 322     -14.909  16.389  56.022  1.00  0.00      A1   C
ATOM   3785  OZ1 YCM A 322     -14.899  15.831  57.108  1.00  0.00      A1   O
ATOM   3786  NZ2 YCM A 322     -13.800  16.782  55.398  1.00  0.00      A1   N
ATOM   3787  C   YCM A 322     -19.704  14.960  58.000  1.00  0.00      A1   C
ATOM   3788  O   YCM A 322     -20.872  15.302  58.195  1.00  0.00      A1   O
ATOM   3789  N   CYS A 323     -19.368  13.800  57.444  1.00  0.00      A1   N
ATOM   3790  CA  CYS A 323     -20.355  12.807  57.028  1.00  0.00      A1   C
ATOM   3791  C   CYS A 323     -20.972  12.146  58.261  1.00  0.00      A1   C
ATOM   3792  O   CYS A 323     -20.391  12.209  59.345  1.00  0.00      A1   O
ATOM   3793  CB  CYS A 323     -19.685  11.769  56.116  1.00  0.00      A1   C
ATOM   3794  SG  CYS A 323     -20.757  10.480  55.436  1.00  0.00      A1   S
ATOM   3795  N   PRO A 324     -22.162  11.537  58.115  1.00  0.00      A1   N
ATOM   3796  CA  PRO A 324     -22.714  10.725  59.206  1.00  0.00      A1   C
ATOM   3797  C   PRO A 324     -21.824   9.594  59.721  1.00  0.00      A1   C
ATOM   3798  O   PRO A 324     -21.915   8.474  59.220  1.00  0.00      A1   O
ATOM   3799  CB  PRO A 324     -23.990  10.163  58.560  1.00  0.00      A1   C
ATOM   3800  CG  PRO A 324     -23.841  10.410  57.078  1.00  0.00      A1   C
ATOM   3801  CD  PRO A 324     -22.999  11.635  56.973  1.00  0.00      A1   C
TER    3802      PRO A 324
HETATM 3803  C1  RES d   1       3.173   0.355  25.745  1.00  0.00      d2   C
HETATM 3804  C2  RES d   1       4.259  -0.427  26.490  1.00  0.00      d2   C
HETATM 3805  C3  RES d   1       3.873  -0.671  27.962  1.00  0.00      d2   C
HETATM 3806  C4  RES d   1       3.403   0.638  28.616  1.00  0.00      d2   C
HETATM 3807  O5  RES d   1       2.320   1.195  27.870  1.00  0.00      d2   O
HETATM 3808  C6  RES d   1       2.667   1.564  26.542  1.00  0.00      d2   C
HETATM 3809  C7  RES d   1       1.410   2.111  25.870  1.00  0.00      d2   C
HETATM 3810  O8  RES d   1       0.457   1.082  25.625  1.00  0.00      d2   O
HETATM 3811  O9  RES d   1       2.103  -0.570  25.522  1.00  0.00      d2   O
HETATM 3812  C19 RES d   1       0.990   0.026  24.857  1.00  0.00      d2   C
HETATM 3813  O27 RES d   1       2.948   0.332  29.894  1.00  0.00      d2   O
HETATM 3814  C28 RES d   1       3.202   1.265  30.963  1.00  0.00      d2   C
HETATM 3815  C30 RES d   1       4.606   1.867  30.899  1.00  0.00      d2   C
HETATM 3816  C29 RES d   1       2.801   0.690  32.323  1.00  0.00      d2   C
HETATM 3817  C31 RES d   1       1.486   0.859  32.779  1.00  0.00      d2   C
HETATM 3818  C32 RES d   1       1.111   0.404  34.044  1.00  0.00      d2   C
HETATM 3819  C33 RES d   1       2.036  -0.222  34.879  1.00  0.00      d2   C
HETATM 3820  C34 RES d   1       3.342  -0.394  34.429  1.00  0.00      d2   C
HETATM 3821  C35 RES d   1       3.722   0.055  33.160  1.00  0.00      d2   C
HETATM 3822  C40 RES d   1      -0.321   0.555  34.491  1.00  0.00      d2   C
HETATM 3823  F41 RES d   1      -1.067   1.196  33.568  1.00  0.00      d2   F
HETATM 3824  F42 RES d   1      -0.414   1.252  35.646  1.00  0.00      d2   F
HETATM 3825  F43 RES d   1      -0.901  -0.648  34.707  1.00  0.00      d2   F
HETATM 3826  C36 RES d   1       4.352  -1.115  35.282  1.00  0.00      d2   C
HETATM 3827  F37 RES d   1       4.249  -2.457  35.149  1.00  0.00      d2   F
HETATM 3828  F38 RES d   1       4.176  -0.842  36.596  1.00  0.00      d2   F
HETATM 3829  F39 RES d   1       5.618  -0.770  34.970  1.00  0.00      d2   F
HETATM 3830  O11 RES d   1       4.994  -1.145  28.690  1.00  0.00      d2   O
HETATM 3831  C12 RES d   1       5.024  -2.565  28.890  1.00  0.00      d2   C
HETATM 3832  C13 RES d   1       5.467  -2.847  30.302  1.00  0.00      d2   C
HETATM 3833  C14 RES d   1       6.238  -1.906  30.999  1.00  0.00      d2   C
HETATM 3834  C15 RES d   1       6.671  -2.154  32.298  1.00  0.00      d2   C
HETATM 3835  C16 RES d   1       6.326  -3.363  32.894  1.00  0.00      d2   C
HETATM 3836  C17 RES d   1       5.567  -4.321  32.236  1.00  0.00      d2   C
HETATM 3837  F26 RES d   1       6.745  -3.612  34.154  1.00  0.00      d2   F
HETATM 3838  C18 RES d   1       5.134  -4.048  30.937  1.00  0.00      d2   C
HETATM 3839  O10 RES d   1       4.561  -1.631  25.805  1.00  0.00      d2   O
HETATM 3840  C20 RES d   1      -0.067  -1.030  24.672  1.00  0.00      d2   C
HETATM 3841  C21 RES d   1      -1.391  -0.671  24.412  1.00  0.00      d2   C
HETATM 3842  C22 RES d   1      -2.360  -1.657  24.218  1.00  0.00      d2   C
HETATM 3843  C23 RES d   1      -2.005  -3.005  24.286  1.00  0.00      d2   C
HETATM 3844  C24 RES d   1      -0.680  -3.365  24.548  1.00  0.00      d2   C
HETATM 3845  C25 RES d   1       0.288  -2.381  24.740  1.00  0.00      d2   C
TER    3846      RES d   1
CONECT    1    2    7
CONECT    2    1    3    5
CONECT    3    2    4    8
CONECT    4    3
CONECT    5    2    6
CONECT    6    5    7
CONECT    7    6    1
CONECT    8    9    3
CONECT    9    8   10   12
CONECT   10    9   11   13
CONECT   11   10
CONECT   12    9
CONECT   13   14   10
CONECT   14   13   15   17
CONECT   15   14   16   27
CONECT   16   15
CONECT   17   14   18
CONECT   18   17   19   20
CONECT   19   18   21
CONECT   20   18   22   23
CONECT   21   19   22
CONECT   22   20   21   24
CONECT   23   20   25
CONECT   24   22   26
CONECT   25   23   26
CONECT   26   24   25
CONECT   27   28   15
CONECT   28   27   29   31
CONECT   29   28   30   36
CONECT   30   29
CONECT   31   28   32
CONECT   32   31   33
CONECT   33   32   34   35
CONECT   34   33
CONECT   35   33
CONECT   36   37   29
CONECT   37   36   38   40
CONECT   38   37   39   44
CONECT   39   38
CONECT   40   37   41   42
CONECT   41   40   43
CONECT   42   40
CONECT   43   41
CONECT   44   45   38
CONECT   45   44   46   48
CONECT   46   45   47   51
CONECT   47   46
CONECT   48   45   49   50
CONECT   49   48
CONECT   50   48
CONECT   51   52   46
CONECT   52   51   53   55
CONECT   53   52   54   59
CONECT   54   53
CONECT   55   52   56
CONECT   56   55   57   58
CONECT   57   56
CONECT   58   56
CONECT   59   60   53
CONECT   60   59   61   63
CONECT   61   60   62   73
CONECT   62   61
CONECT   63   60   64
CONECT   64   63   65   66
CONECT   65   64   67
CONECT   66   64   68   69
CONECT   67   65   68
CONECT   68   66   67   70
CONECT   69   66   71
CONECT   70   68   72
CONECT   71   69   72
CONECT   72   70   71
CONECT   73   74   61
CONECT   74   73   75   77
CONECT   75   74   76   78
CONECT   76   75
CONECT   77   74
CONECT   78   79   75
CONECT   79   78   80   82
CONECT   80   79   81   83
CONECT   81   80
CONECT   82   79
CONECT   83   84   80
CONECT   84   83   85   87
CONECT   85   84   86   88
CONECT   86   85
CONECT   87   84
CONECT   88   89   85
CONECT   89   88   90   92
CONECT   90   89   91  100
CONECT   91   90
CONECT   92   89   93
CONECT   93   92   94   95
CONECT   94   93   96
CONECT   95   93   97
CONECT   96   94   98
CONECT   97   95   98
CONECT   98   96   97   99
CONECT   99   98
CONECT  100  101   90
CONECT  101  100  102  104
CONECT  102  101  103  107
CONECT  103  102
CONECT  104  101  105  106
CONECT  105  104
CONECT  106  104
CONECT  107  108  102
CONECT  108  107  109  111
CONECT  109  108  110  114
CONECT  110  109
CONECT  111  108  112  113
CONECT  112  111
CONECT  113  111
CONECT  114  115  109
CONECT  115  114  116  118
CONECT  116  115  117  122
CONECT  117  116
CONECT  118  115  119  120
CONECT  119  118  121
CONECT  120  118
CONECT  121  119
CONECT  122  123  116
CONECT  123  122  124  126
CONECT  124  123  125  129
CONECT  125  124
CONECT  126  123  127  128
CONECT  127  126
CONECT  128  126
CONECT  129  130  124
CONECT  130  129  131  133
CONECT  131  130  132  136
CONECT  132  131
CONECT  133  130  134  135
CONECT  134  133
CONECT  135  133
CONECT  136  137  131
CONECT  137  136  138  140
CONECT  138  137  139  143
CONECT  139  138
CONECT  140  137  141  142
CONECT  141  140
CONECT  142  140
CONECT  143  144  138
CONECT  144  143  145  147
CONECT  145  144  146  149
CONECT  146  145
CONECT  147  144  148
CONECT  148  147
CONECT  149  150  145
CONECT  150  149  151  153
CONECT  151  150  152  156
CONECT  152  151
CONECT  153  150  154  155
CONECT  154  153
CONECT  155  153
CONECT  156  157  151
CONECT  157  156  158  160
CONECT  158  157  159  163
CONECT  159  158
CONECT  160  157  161  162
CONECT  161  160
CONECT  162  160
CONECT  163  164  158
CONECT  164  163  165
CONECT  165  164  166  167
CONECT  166  165
CONECT  167  168  165
CONECT  168  167  169  171
CONECT  169  168  170  175
CONECT  170  169
CONECT  171  168  172
CONECT  172  171  173  174
CONECT  173  172
CONECT  174  172
CONECT  175  176  169
CONECT  176  175  177  179
CONECT  177  176  178  182
CONECT  178  177
CONECT  179  176  180  181
CONECT  180  179
CONECT  181  179
CONECT  182  183  177
CONECT  183  182  184  186
CONECT  184  183  185  189
CONECT  185  184
CONECT  186  183  187  188
CONECT  187  186
CONECT  188  186
CONECT  189  190  184
CONECT  190  189  191  193
CONECT  191  190  192  196
CONECT  192  191
CONECT  193  190  194  195
CONECT  194  193
CONECT  195  193
CONECT  196  197  191
CONECT  197  196  198  200
CONECT  198  197  199  204
CONECT  199  198
CONECT  200  197  201
CONECT  201  200  202
CONECT  202  201  203
CONECT  203  202
CONECT  204  205  198
CONECT  205  204  206  208
CONECT  206  205  207  218
CONECT  207  206
CONECT  208  205  209
CONECT  209  208  210  211
CONECT  210  209  212
CONECT  211  209  213  214
CONECT  212  210  213
CONECT  213  211  212  215
CONECT  214  211  216
CONECT  215  213  217
CONECT  216  214  217
CONECT  217  215  216
CONECT  218  219  206
CONECT  219  218  220  222
CONECT  220  219  221  226
CONECT  221  220
CONECT  222  219  223  224
CONECT  223  222  225
CONECT  224  222
CONECT  225  223
CONECT  226  227  220
CONECT  227  226  228  230
CONECT  228  227  229  234
CONECT  229  228
CONECT  230  227  231  232
CONECT  231  230  233
CONECT  232  230
CONECT  233  231
CONECT  234  235  228
CONECT  235  234  236  238
CONECT  236  235  237  242
CONECT  237  236
CONECT  238  235  239
CONECT  239  238  240  241
CONECT  240  239
CONECT  241  239
CONECT  242  243  236
CONECT  243  242  244  246
CONECT  244  243  245  247
CONECT  245  244
CONECT  246  243
CONECT  247  248  244
CONECT  248  247  249  251
CONECT  249  248  250  257
CONECT  250  249
CONECT  251  248  252
CONECT  252  251  253  254
CONECT  253  252  255
CONECT  254  252  256
CONECT  255  253  256
CONECT  256  254  255
CONECT  257  258  249
CONECT  258  257  259  261
CONECT  259  258  260  266
CONECT  260  259
CONECT  261  258  262
CONECT  262  261  263
CONECT  263  262  264
CONECT  264  263  265
CONECT  265  264
CONECT  266  267  259
CONECT  267  266  268  270
CONECT  268  267  269  277
CONECT  269  268
CONECT  270  267  271
CONECT  271  270  272
CONECT  272  271  273
CONECT  273  272  274
CONECT  274  273  275  276
CONECT  275  274
CONECT  276  274
CONECT  277  278  268
CONECT  278  277  279  281
CONECT  279  278  280  285
CONECT  280  279
CONECT  281  278  282
CONECT  282  281  283
CONECT  283  282  284
CONECT  284  283
CONECT  285  286  279
CONECT  286  285  287  289
CONECT  287  286  288  296
CONECT  288  287
CONECT  289  286  290
CONECT  290  289  291
CONECT  291  290  292
CONECT  292  291  293
CONECT  293  292  294  295
CONECT  294  293
CONECT  295  293
CONECT  296  297  287
CONECT  297  296  298  300
CONECT  298  297  299  303
CONECT  299  298
CONECT  300  297  301  302
CONECT  301  300
CONECT  302  300
CONECT  303  304  298
CONECT  304  303  305  307
CONECT  305  304  306  310
CONECT  306  305
CONECT  307  304  308  309
CONECT  308  307
CONECT  309  307
CONECT  310  311  305
CONECT  311  310  312  314
CONECT  312  311  313  317
CONECT  313  312
CONECT  314  311  315  316
CONECT  315  314
CONECT  316  314
CONECT  317  318  312
CONECT  318  317  319  321
CONECT  319  318  320  325
CONECT  320  319
CONECT  321  318  322
CONECT  322  321  323  324
CONECT  323  322
CONECT  324  322
CONECT  325  326  319
CONECT  326  325  327  329
CONECT  327  326  328  337
CONECT  328  327
CONECT  329  326  330
CONECT  330  329  331  332
CONECT  331  330  333
CONECT  332  330  334
CONECT  333  331  335
CONECT  334  332  335
CONECT  335  333  334  336
CONECT  336  335
CONECT  337  338  327
CONECT  338  337  339  341
CONECT  339  338  340  348
CONECT  340  339
CONECT  341  338  342
CONECT  342  341  343  344
CONECT  343  342  345
CONECT  344  342  346
CONECT  345  343  347
CONECT  346  344  347
CONECT  347  345  346
CONECT  348  349  339
CONECT  349  348  350  352
CONECT  350  349  351  356
CONECT  351  350
CONECT  352  349  353
CONECT  353  352  354  355
CONECT  354  353
CONECT  355  353
CONECT  356  357  350
CONECT  357  356  358  360
CONECT  358  357  359  363
CONECT  359  358
CONECT  360  357  361  362
CONECT  361  360
CONECT  362  360
CONECT  363  364  358
CONECT  364  363  365  367
CONECT  365  364  366  371
CONECT  366  365
CONECT  367  364  368
CONECT  368  367  369  370
CONECT  369  368
CONECT  370  368
CONECT  371  372  365
CONECT  372  371  373  375
CONECT  373  372  374  376
CONECT  374  373
CONECT  375  372
CONECT  376  377  373
CONECT  377  376  378  380
CONECT  378  377  379  381
CONECT  379  378
CONECT  380  377
CONECT  381  382  378
CONECT  382  381  383  385
CONECT  383  382  384  392
CONECT  384  383
CONECT  385  382  386
CONECT  386  385  387  388
CONECT  387  386  389
CONECT  388  386  390
CONECT  389  387  391
CONECT  390  388  391
CONECT  391  389  390
CONECT  392  393  383
CONECT  393  392  394  396
CONECT  394  393  395  397
CONECT  395  394
CONECT  396  393
CONECT  397  398  394
CONECT  398  397  399  401
CONECT  399  398  400  406
CONECT  400  399
CONECT  401  398  402
CONECT  402  401  403
CONECT  403  402  404  405
CONECT  404  403
CONECT  405  403
CONECT  406  407  399
CONECT  407  406  408  410
CONECT  408  407  409  411
CONECT  409  408
CONECT  410  407
CONECT  411  412  408
CONECT  412  411  413  415
CONECT  413  412  414  417
CONECT  414  413
CONECT  415  412  416
CONECT  416  415
CONECT  417  418  413
CONECT  418  417  419  421
CONECT  419  418  420  425
CONECT  420  419
CONECT  421  418  422
CONECT  422  421  423
CONECT  423  422  424
CONECT  424  423
CONECT  425  426  419
CONECT  426  425  427  429
CONECT  427  426  428  430
CONECT  428  427
CONECT  429  426
CONECT  430  431  427
CONECT  431  430  432  434
CONECT  432  431  433  435
CONECT  433  432
CONECT  434  431
CONECT  435  436  432
CONECT  436  435  437  439
CONECT  437  436  438  446
CONECT  438  437
CONECT  439  436  440
CONECT  440  439  441  442
CONECT  441  440  443
CONECT  442  440  444
CONECT  443  441  445
CONECT  444  442  445
CONECT  445  443  444
CONECT  446  447  437
CONECT  447  446  448  450
CONECT  448  447  449  454
CONECT  449  448
CONECT  450  447  451
CONECT  451  450  452  453
CONECT  452  451
CONECT  453  451
CONECT  454  455  448
CONECT  455  454  456  458
CONECT  456  455  457  461
CONECT  457  456
CONECT  458  455  459  460
CONECT  459  458
CONECT  460  458
CONECT  461  462  456
CONECT  462  461  463  465
CONECT  463  462  464  468
CONECT  464  463
CONECT  465  462  466  467
CONECT  466  465
CONECT  467  465
CONECT  468  469  463
CONECT  469  468  470  472
CONECT  470  469  471  475
CONECT  471  470
CONECT  472  469  473  474
CONECT  473  472
CONECT  474  472
CONECT  475  476  470
CONECT  476  475  477  479
CONECT  477  476  478  483
CONECT  478  477
CONECT  479  476  480
CONECT  480  479  481  482
CONECT  481  480
CONECT  482  480
CONECT  483  484  477
CONECT  484  483  485  487
CONECT  485  484  486  494
CONECT  486  485
CONECT  487  484  488
CONECT  488  487  489  490
CONECT  489  488  491
CONECT  490  488  492
CONECT  491  489  493
CONECT  492  490  493
CONECT  493  491  492
CONECT  494  495  485
CONECT  495  494  496  498
CONECT  496  495  497  501
CONECT  497  496
CONECT  498  495  499  500
CONECT  499  498
CONECT  500  498
CONECT  501  502  496
CONECT  502  501  503  505
CONECT  503  502  504  513
CONECT  504  503
CONECT  505  502  506
CONECT  506  505  507  508
CONECT  507  506  509
CONECT  508  506  510
CONECT  509  507  511
CONECT  510  508  511
CONECT  511  509  510  512
CONECT  512  511
CONECT  513  514  503
CONECT  514  513  515  517
CONECT  515  514  516  518
CONECT  516  515
CONECT  517  514
CONECT  518  519  515
CONECT  519  518  520  522
CONECT  520  519  521  525
CONECT  521  520
CONECT  522  519  523  524
CONECT  523  522
CONECT  524  522
CONECT  525  526  520
CONECT  526  525  527  529
CONECT  527  526  528  535
CONECT  528  527
CONECT  529  526  530
CONECT  530  529  531  532
CONECT  531  530  533
CONECT  532  530  534
CONECT  533  531  534
CONECT  534  532  533
CONECT  535  536  527
CONECT  536  535  537  539
CONECT  537  536  538  543
CONECT  538  537
CONECT  539  536  540
CONECT  540  539  541  542
CONECT  541  540
CONECT  542  540
CONECT  543  544  537
CONECT  544  543  545  547
CONECT  545  544  546  552
CONECT  546  545
CONECT  547  544  548
CONECT  548  547  549
CONECT  549  548  550  551
CONECT  550  549
CONECT  551  549
CONECT  552  553  545
CONECT  553  552  554  556
CONECT  554  553  555  566
CONECT  555  554
CONECT  556  553  557
CONECT  557  556  558  559
CONECT  558  557  560
CONECT  559  557  561  562
CONECT  560  558  561
CONECT  561  559  560  563
CONECT  562  559  564
CONECT  563  561  565
CONECT  564  562  565
CONECT  565  563  564
CONECT  566  567  554
CONECT  567  566  568  570
CONECT  568  567  569  578
CONECT  569  568
CONECT  570  567  571
CONECT  571  570  572  573
CONECT  572  571  574
CONECT  573  571  575
CONECT  574  572  576
CONECT  575  573  576
CONECT  576  574  575  577
CONECT  577  576
CONECT  578  579  568
CONECT  579  578  580  582
CONECT  580  579  581  590
CONECT  581  580
CONECT  582  579  583
CONECT  583  582  584  585
CONECT  584  583  586
CONECT  585  583  587
CONECT  586  584  588
CONECT  587  585  588
CONECT  588  586  587  589
CONECT  589  588
CONECT  590  591  580
CONECT  591  590  592
CONECT  592  591  593  594
CONECT  593  592
CONECT  594  595  592
CONECT  595  594  596  598
CONECT  596  595  597  602
CONECT  597  596
CONECT  598  595  599
CONECT  599  598  600  601
CONECT  600  599
CONECT  601  599
CONECT  602  603  596
CONECT  603  602  604  606
CONECT  604  603  605  613
CONECT  605  604
CONECT  606  603  607
CONECT  607  606  608  609
CONECT  608  607  610
CONECT  609  607  611
CONECT  610  608  612
CONECT  611  609  612
CONECT  612  610  611
CONECT  613  614  604
CONECT  614  613  615  617
CONECT  615  614  616  625
CONECT  616  615
CONECT  617  614  618
CONECT  618  617  619  620
CONECT  619  618  621
CONECT  620  618  622
CONECT  621  619  623
CONECT  622  620  623
CONECT  623  621  622  624
CONECT  624  623
CONECT  625  626  615
CONECT  626  625  627  629
CONECT  627  626  628  631
CONECT  628  627
CONECT  629  626  630
CONECT  630  629 1194
CONECT  631  632  627
CONECT  632  631  633  635
CONECT  633  632  634  640
CONECT  634  633
CONECT  635  632  636
CONECT  636  635  637
CONECT  637  636  638
CONECT  638  637  639
CONECT  639  638
CONECT  640  641  633
CONECT  641  640  642  644
CONECT  642  641  643  651
CONECT  643  642
CONECT  644  641  645
CONECT  645  644  646  647
CONECT  646  645  648
CONECT  647  645  649
CONECT  648  646  650
CONECT  649  647  650
CONECT  650  648  649
CONECT  651  652  642
CONECT  652  651  653  655
CONECT  653  652  654  661
CONECT  654  653
CONECT  655  652  656
CONECT  656  655  657  658
CONECT  657  656  659
CONECT  658  656  660
CONECT  659  657  660
CONECT  660  658  659
CONECT  661  662  653
CONECT  662  661  663  665
CONECT  663  662  664
CONECT  664  663
CONECT  665  662  666
CONECT  666  665  667  668
CONECT  667  666
CONECT  668  666
CONECT  669  670
CONECT  670  669  671  673
CONECT  671  670  672  680
CONECT  672  671
CONECT  673  670  674
CONECT  674  673  675  676
CONECT  675  674  677
CONECT  676  674  678
CONECT  677  675  679
CONECT  678  676  679
CONECT  679  677  678
CONECT  680  681  686  671
CONECT  681  680  682  684
CONECT  682  681  683  687
CONECT  683  682
CONECT  684  681  685
CONECT  685  684  686
CONECT  686  685  680
CONECT  687  688  682
CONECT  688  687  689  691
CONECT  689  688  690  695
CONECT  690  689
CONECT  691  688  692  693
CONECT  692  691  694
CONECT  693  691
CONECT  694  692
CONECT  695  696  689
CONECT  696  695  697  699
CONECT  697  696  698  700
CONECT  698  697
CONECT  699  696
CONECT  700  701  697
CONECT  701  700  702  704
CONECT  702  701  703  705
CONECT  703  702
CONECT  704  701
CONECT  705  706  702
CONECT  706  705  707  709
CONECT  707  706  708  713
CONECT  708  707
CONECT  709  706  710  711
CONECT  710  709  712
CONECT  711  709
CONECT  712  710
CONECT  713  714  707
CONECT  714  713  715  717
CONECT  715  714  716  724
CONECT  716  715
CONECT  717  714  718
CONECT  718  717  719  720
CONECT  719  718  721
CONECT  720  718  722
CONECT  721  719  723
CONECT  722  720  723
CONECT  723  721  722
CONECT  724  725  715
CONECT  725  724  726  728
CONECT  726  725  727  729
CONECT  727  726
CONECT  728  725
CONECT  729  730  726
CONECT  730  729  731  733
CONECT  731  730  732  735
CONECT  732  731
CONECT  733  730  734
CONECT  734  733
CONECT  735  736  731
CONECT  736  735  737  739
CONECT  737  736  738  743
CONECT  738  737
CONECT  739  736  740  741
CONECT  740  739  742
CONECT  741  739
CONECT  742  740
CONECT  743  744  737
CONECT  744  743  745  747
CONECT  745  744  746  755
CONECT  746  745
CONECT  747  744  748
CONECT  748  747  749  750
CONECT  749  748  751
CONECT  750  748  752
CONECT  751  749  753
CONECT  752  750  753
CONECT  753  751  752  754
CONECT  754  753
CONECT  755  756  745
CONECT  756  755  757  759
CONECT  757  756  758  761
CONECT  758  757
CONECT  759  756  760
CONECT  760  759
CONECT  761  762  757
CONECT  762  761  763  765
CONECT  763  762  764  769
CONECT  764  763
CONECT  765  762  766
CONECT  766  765  767
CONECT  767  766  768
CONECT  768  767
CONECT  769  770  763
CONECT  770  769  771  773
CONECT  771  770  772  776
CONECT  772  771
CONECT  773  770  774  775
CONECT  774  773
CONECT  775  773
CONECT  776  777  771
CONECT  777  776  778  780
CONECT  778  777  779  781
CONECT  779  778
CONECT  780  777
CONECT  781  782  778
CONECT  782  781  783  785
CONECT  783  782  784  788
CONECT  784  783
CONECT  785  782  786  787
CONECT  786  785
CONECT  787  785
CONECT  788  789  783
CONECT  789  788  790  792
CONECT  790  789  791  793
CONECT  791  790
CONECT  792  789
CONECT  793  794  790
CONECT  794  793  795  797
CONECT  795  794  796  804
CONECT  796  795
CONECT  797  794  798
CONECT  798  797  799  800
CONECT  799  798  801
CONECT  800  798  802
CONECT  801  799  803
CONECT  802  800  803
CONECT  803  801  802
CONECT  804  805  795
CONECT  805  804  806  808
CONECT  806  805  807  812
CONECT  807  806
CONECT  808  805  809
CONECT  809  808  810  811
CONECT  810  809
CONECT  811  809
CONECT  812  813  806
CONECT  813  812  814  816
CONECT  814  813  815  823
CONECT  815  814
CONECT  816  813  817
CONECT  817  816  818
CONECT  818  817  819
CONECT  819  818  820
CONECT  820  819  821  822
CONECT  821  820
CONECT  822  820
CONECT  823  824  814
CONECT  824  823  825  827
CONECT  825  824  826  835
CONECT  826  825
CONECT  827  824  828
CONECT  828  827  829  830
CONECT  829  828  831
CONECT  830  828  832
CONECT  831  829  833
CONECT  832  830  833
CONECT  833  831  832  834
CONECT  834  833
CONECT  835  836  825
CONECT  836  835  837  839
CONECT  837  836  838  843
CONECT  838  837
CONECT  839  836  840
CONECT  840  839  841
CONECT  841  840  842
CONECT  842  841
CONECT  843  844  837
CONECT  844  843  845  847
CONECT  845  844  846  848
CONECT  846  845
CONECT  847  844
CONECT  848  849  845
CONECT  849  848  850  852
CONECT  850  849  851  856
CONECT  851  850
CONECT  852  849  853  854
CONECT  853  852  855
CONECT  854  852
CONECT  855  853
CONECT  856  857  850
CONECT  857  856  858  860
CONECT  858  857  859  864
CONECT  859  858
CONECT  860  857  861  862
CONECT  861  860  863
CONECT  862  860
CONECT  863  861
CONECT  864  865  858
CONECT  865  864  866  868
CONECT  866  865  867  874
CONECT  867  866
CONECT  868  865  869
CONECT  869  868  870  871
CONECT  870  869  872
CONECT  871  869  873
CONECT  872  870  873
CONECT  873  871  872
CONECT  874  875  880  866
CONECT  875  874  876  878
CONECT  876  875  877  881
CONECT  877  876
CONECT  878  875  879
CONECT  879  878  880
CONECT  880  879  874
CONECT  881  882  876
CONECT  882  881  883  885
CONECT  883  882  884  889
CONECT  884  883
CONECT  885  882  886
CONECT  886  885  887  888
CONECT  887  886
CONECT  888  886
CONECT  889  890  883
CONECT  890  889  891  893
CONECT  891  890  892  898
CONECT  892  891
CONECT  893  890  894
CONECT  894  893  895
CONECT  895  894  896  897
CONECT  896  895
CONECT  897  895
CONECT  898  899  904  891
CONECT  899  898  900  902
CONECT  900  899  901  905
CONECT  901  900
CONECT  902  899  903
CONECT  903  902  904
CONECT  904  903  898
CONECT  905  906  900
CONECT  906  905  907  909
CONECT  907  906  908  916
CONECT  908  907
CONECT  909  906  910
CONECT  910  909  911
CONECT  911  910  912
CONECT  912  911  913
CONECT  913  912  914  915
CONECT  914  913
CONECT  915  913
CONECT  916  917  907
CONECT  917  916  918  920
CONECT  918  917  919  924
CONECT  919  918
CONECT  920  917  921
CONECT  921  920  922  923
CONECT  922  921
CONECT  923  921
CONECT  924  925  918
CONECT  925  924  926  928
CONECT  926  925  927  930
CONECT  927  926
CONECT  928  925  929
CONECT  929  928
CONECT  930  931  926
CONECT  931  930  932  934
CONECT  932  931  933  938
CONECT  933  932
CONECT  934  931  935
CONECT  935  934  936  937
CONECT  936  935
CONECT  937  935
CONECT  938  939  932
CONECT  939  938  940  942
CONECT  940  939  941  945
CONECT  941  940
CONECT  942  939  943  944
CONECT  943  942
CONECT  944  942
CONECT  945  946  940
CONECT  946  945  947  949
CONECT  947  946  948  950
CONECT  948  947
CONECT  949  946
CONECT  950  951  947
CONECT  951  950  952  954
CONECT  952  951  953  957
CONECT  953  952
CONECT  954  951  955  956
CONECT  955  954
CONECT  956  954
CONECT  957  958  952
CONECT  958  957  959  961
CONECT  959  958  960  966
CONECT  960  959
CONECT  961  958  962
CONECT  962  961  963
CONECT  963  962  964
CONECT  964  963  965
CONECT  965  964
CONECT  966  967  959
CONECT  967  966  968  970
CONECT  968  967  969  973
CONECT  969  968
CONECT  970  967  971  972
CONECT  971  970
CONECT  972  970
CONECT  973  974  968
CONECT  974  973  975  977
CONECT  975  974  976  980
CONECT  976  975
CONECT  977  974  978  979
CONECT  978  977
CONECT  979  977
CONECT  980  981  975
CONECT  981  980  982  984
CONECT  982  981  983  988
CONECT  983  982
CONECT  984  981  985  986
CONECT  985  984  987
CONECT  986  984
CONECT  987  985
CONECT  988  989  982
CONECT  989  988  990  992
CONECT  990  989  991  994
CONECT  991  990
CONECT  992  989  993
CONECT  993  992
CONECT  994  995  990
CONECT  995  994  996  998
CONECT  996  995  997 1001
CONECT  997  996
CONECT  998  995  999 1000
CONECT  999  998
CONECT 1000  998
CONECT 1001 1002  996
CONECT 1002 1001 1003 1005
CONECT 1003 1002 1004 1009
CONECT 1004 1003
CONECT 1005 1002 1006 1007
CONECT 1006 1005 1008
CONECT 1007 1005
CONECT 1008 1006
CONECT 1009 1010 1003
CONECT 1010 1009 1011 1013
CONECT 1011 1010 1012 1023
CONECT 1012 1011
CONECT 1013 1010 1014
CONECT 1014 1013 1015 1016
CONECT 1015 1014 1017
CONECT 1016 1014 1018 1019
CONECT 1017 1015 1018
CONECT 1018 1016 1017 1020
CONECT 1019 1016 1021
CONECT 1020 1018 1022
CONECT 1021 1019 1022
CONECT 1022 1020 1021
CONECT 1023 1024 1011
CONECT 1024 1023 1025 1027
CONECT 1025 1024 1026 1030
CONECT 1026 1025
CONECT 1027 1024 1028 1029
CONECT 1028 1027
CONECT 1029 1027
CONECT 1030 1031 1025
CONECT 1031 1030 1032 1034
CONECT 1032 1031 1033 1038
CONECT 1033 1032
CONECT 1034 1031 1035
CONECT 1035 1034 1036 1037
CONECT 1036 1035
CONECT 1037 1035
CONECT 1038 1039 1032
CONECT 1039 1038 1040 1042
CONECT 1040 1039 1041 1043
CONECT 1041 1040
CONECT 1042 1039
CONECT 1043 1044 1040
CONECT 1044 1043 1045 1047
CONECT 1045 1044 1046 1051
CONECT 1046 1045
CONECT 1047 1044 1048
CONECT 1048 1047 1049 1050
CONECT 1049 1048
CONECT 1050 1048
CONECT 1051 1052 1045
CONECT 1052 1051 1053 1055
CONECT 1053 1052 1054 1059
CONECT 1054 1053
CONECT 1055 1052 1056
CONECT 1056 1055 1057 1058
CONECT 1057 1056
CONECT 1058 1056
CONECT 1059 1060 1053
CONECT 1060 1059 1061 1063
CONECT 1061 1060 1062
CONECT 1062 1061
CONECT 1063 1060 1064
CONECT 1064 1063 1065 1066
CONECT 1065 1064
CONECT 1066 1064
CONECT 1067 1068 1073
CONECT 1068 1067 1069 1071
CONECT 1069 1068 1070 1074
CONECT 1070 1069
CONECT 1071 1068 1072
CONECT 1072 1071 1073
CONECT 1073 1072 1067
CONECT 1074 1075 1069
CONECT 1075 1074 1076 1078
CONECT 1076 1075 1077
CONECT 1077 1076
CONECT 1078 1075 1079
CONECT 1079 1078 1080
CONECT 1080 1079 1081 1082
CONECT 1081 1080
CONECT 1082 1080
CONECT 1083 1084
CONECT 1084 1083 1085 1087
CONECT 1085 1084 1086 1095
CONECT 1086 1085
CONECT 1087 1084 1088
CONECT 1088 1087 1089 1090
CONECT 1089 1088 1091
CONECT 1090 1088 1092
CONECT 1091 1089 1093
CONECT 1092 1090 1093
CONECT 1093 1091 1092 1094
CONECT 1094 1093
CONECT 1095 1096 1085
CONECT 1096 1095 1097 1099
CONECT 1097 1096 1098 1107
CONECT 1098 1097
CONECT 1099 1096 1100
CONECT 1100 1099 1101 1102
CONECT 1101 1100 1103
CONECT 1102 1100 1104
CONECT 1103 1101 1105
CONECT 1104 1102 1105
CONECT 1105 1103 1104 1106
CONECT 1106 1105
CONECT 1107 1108 1097
CONECT 1108 1107 1109 1111
CONECT 1109 1108 1110 1113
CONECT 1110 1109
CONECT 1111 1108 1112
CONECT 1112 1111
CONECT 1113 1114 1109
CONECT 1114 1113 1115 1117
CONECT 1115 1114 1116 1120
CONECT 1116 1115
CONECT 1117 1114 1118 1119
CONECT 1118 1117
CONECT 1119 1117
CONECT 1120 1121 1115
CONECT 1121 1120 1122 1124
CONECT 1122 1121 1123 1127
CONECT 1123 1122
CONECT 1124 1121 1125 1126
CONECT 1125 1124
CONECT 1126 1124
CONECT 1127 1128 1122
CONECT 1128 1127 1129 1131
CONECT 1129 1128 1130 1136
CONECT 1130 1129
CONECT 1131 1128 1132
CONECT 1132 1131 1133
CONECT 1133 1132 1134 1135
CONECT 1134 1133
CONECT 1135 1133
CONECT 1136 1137 1129
CONECT 1137 1136 1138 1140
CONECT 1138 1137 1139 1143
CONECT 1139 1138
CONECT 1140 1137 1141 1142
CONECT 1141 1140
CONECT 1142 1140
CONECT 1143 1144 1138
CONECT 1144 1143 1145 1147
CONECT 1145 1144 1146 1151
CONECT 1146 1145
CONECT 1147 1144 1148
CONECT 1148 1147 1149
CONECT 1149 1148 1150
CONECT 1150 1149
CONECT 1151 1152 1157 1145
CONECT 1152 1151 1153 1155
CONECT 1153 1152 1154 1158
CONECT 1154 1153
CONECT 1155 1152 1156
CONECT 1156 1155 1157
CONECT 1157 1156 1151
CONECT 1158 1159 1153
CONECT 1159 1158 1160 1162
CONECT 1160 1159 1161 1164
CONECT 1161 1160
CONECT 1162 1159 1163
CONECT 1163 1162
CONECT 1164 1165 1160
CONECT 1165 1164 1166 1168
CONECT 1166 1165 1167 1175
CONECT 1167 1166
CONECT 1168 1165 1169
CONECT 1169 1168 1170
CONECT 1170 1169 1171
CONECT 1171 1170 1172
CONECT 1172 1171 1173 1174
CONECT 1173 1172
CONECT 1174 1172
CONECT 1175 1176 1166
CONECT 1176 1175 1177 1179
CONECT 1177 1176 1178 1182
CONECT 1178 1177
CONECT 1179 1176 1180 1181
CONECT 1180 1179
CONECT 1181 1179
CONECT 1182 1183 1177
CONECT 1183 1182 1184 1186
CONECT 1184 1183 1185 1189
CONECT 1185 1184
CONECT 1186 1183 1187 1188
CONECT 1187 1186
CONECT 1188 1186
CONECT 1189 1190 1184
CONECT 1190 1189 1191 1193
CONECT 1191 1190 1192 1195
CONECT 1192 1191
CONECT 1193 1190 1194
CONECT 1194 1193  630
CONECT 1195 1196 1191
CONECT 1196 1195 1197 1199
CONECT 1197 1196 1198 1204
CONECT 1198 1197
CONECT 1199 1196 1200
CONECT 1200 1199 1201
CONECT 1201 1200 1202
CONECT 1202 1201 1203
CONECT 1203 1202
CONECT 1204 1205 1197
CONECT 1205 1204 1206 1208
CONECT 1206 1205 1207 1212
CONECT 1207 1206
CONECT 1208 1205 1209 1210
CONECT 1209 1208 1211
CONECT 1210 1208
CONECT 1211 1209
CONECT 1212 1213 1206
CONECT 1213 1212 1214 1216
CONECT 1214 1213 1215 1221
CONECT 1215 1214
CONECT 1216 1213 1217
CONECT 1217 1216 1218
CONECT 1218 1217 1219 1220
CONECT 1219 1218
CONECT 1220 1218
CONECT 1221 1222 1214
CONECT 1222 1221 1223 1225
CONECT 1223 1222 1224 1235
CONECT 1224 1223
CONECT 1225 1222 1226
CONECT 1226 1225 1227 1228
CONECT 1227 1226 1229
CONECT 1228 1226 1230 1231
CONECT 1229 1227 1230
CONECT 1230 1228 1229 1232
CONECT 1231 1228 1233
CONECT 1232 1230 1234
CONECT 1233 1231 1234
CONECT 1234 1232 1233
CONECT 1235 1236 1241 1223
CONECT 1236 1235 1237 1239
CONECT 1237 1236 1238 1242
CONECT 1238 1237
CONECT 1239 1236 1240
CONECT 1240 1239 1241
CONECT 1241 1240 1235
CONECT 1242 1243 1237
CONECT 1243 1242 1244 1246
CONECT 1244 1243 1245 1251
CONECT 1245 1244
CONECT 1246 1243 1247
CONECT 1247 1246 1248
CONECT 1248 1247 1249 1250
CONECT 1249 1248
CONECT 1250 1248
CONECT 1251 1252 1244
CONECT 1252 1251 1253 1255
CONECT 1253 1252 1254 1261
CONECT 1254 1253
CONECT 1255 1252 1256
CONECT 1256 1255 1257 1258
CONECT 1257 1256 1259
CONECT 1258 1256 1260
CONECT 1259 1257 1260
CONECT 1260 1258 1259
CONECT 1261 1262 1267 1253
CONECT 1262 1261 1263 1265
CONECT 1263 1262 1264 1268
CONECT 1264 1263
CONECT 1265 1262 1266
CONECT 1266 1265 1267
CONECT 1267 1266 1261
CONECT 1268 1269 1263
CONECT 1269 1268 1270 1272
CONECT 1270 1269 1271 1276
CONECT 1271 1270
CONECT 1272 1269 1273
CONECT 1273 1272 1274 1275
CONECT 1274 1273
CONECT 1275 1273
CONECT 1276 1277 1270
CONECT 1277 1276 1278 1280
CONECT 1278 1277 1279 1285
CONECT 1279 1278
CONECT 1280 1277 1281
CONECT 1281 1280 1282
CONECT 1282 1281 1283
CONECT 1283 1282 1284
CONECT 1284 1283
CONECT 1285 1286 1278
CONECT 1286 1285 1287 1289
CONECT 1287 1286 1288 1293
CONECT 1288 1287
CONECT 1289 1286 1290 1291
CONECT 1290 1289 1292
CONECT 1291 1289
CONECT 1292 1290
CONECT 1293 1294 1287
CONECT 1294 1293 1295 1297
CONECT 1295 1294 1296 1305
CONECT 1296 1295
CONECT 1297 1294 1298
CONECT 1298 1297 1299 1300
CONECT 1299 1298 1301
CONECT 1300 1298 1302
CONECT 1301 1299 1303
CONECT 1302 1300 1303
CONECT 1303 1301 1302 1304
CONECT 1304 1303
CONECT 1305 1306 1295
CONECT 1306 1305 1307 1309
CONECT 1307 1306 1308 1314
CONECT 1308 1307
CONECT 1309 1306 1310
CONECT 1310 1309 1311
CONECT 1311 1310 1312 1313
CONECT 1312 1311
CONECT 1313 1311
CONECT 1314 1315 1307
CONECT 1315 1314 1316 1318
CONECT 1316 1315 1317 1323
CONECT 1317 1316
CONECT 1318 1315 1319
CONECT 1319 1318 1320
CONECT 1320 1319 1321
CONECT 1321 1320 1322
CONECT 1322 1321
CONECT 1323 1324 1316
CONECT 1324 1323 1325 1327
CONECT 1325 1324 1326 1330
CONECT 1326 1325
CONECT 1327 1324 1328 1329
CONECT 1328 1327
CONECT 1329 1327
CONECT 1330 1331 1325
CONECT 1331 1330 1332 1334
CONECT 1332 1331 1333 1342
CONECT 1333 1332
CONECT 1334 1331 1335
CONECT 1335 1334 1336 1337
CONECT 1336 1335 1338
CONECT 1337 1335 1339
CONECT 1338 1336 1340
CONECT 1339 1337 1340
CONECT 1340 1338 1339 1341
CONECT 1341 1340
CONECT 1342 1343 1332
CONECT 1343 1342 1344 1346
CONECT 1344 1343 1345 1352
CONECT 1345 1344
CONECT 1346 1343 1347
CONECT 1347 1346 1348 1349
CONECT 1348 1347 1350
CONECT 1349 1347 1351
CONECT 1350 1348 1351
CONECT 1351 1349 1350
CONECT 1352 1353 1344
CONECT 1353 1352 1354 1356
CONECT 1354 1353 1355 1360
CONECT 1355 1354
CONECT 1356 1353 1357 1358
CONECT 1357 1356 1359
CONECT 1358 1356
CONECT 1359 1357
CONECT 1360 1361 1354
CONECT 1361 1360 1362 1364
CONECT 1362 1361 1363 1366
CONECT 1363 1362
CONECT 1364 1361 1365
CONECT 1365 1364
CONECT 1366 1367 1362
CONECT 1367 1366 1368 1370
CONECT 1368 1367 1369 1373
CONECT 1369 1368
CONECT 1370 1367 1371 1372
CONECT 1371 1370
CONECT 1372 1370
CONECT 1373 1374 1368
CONECT 1374 1373 1375 1377
CONECT 1375 1374 1376 1380
CONECT 1376 1375
CONECT 1377 1374 1378 1379
CONECT 1378 1377
CONECT 1379 1377
CONECT 1380 1381 1375
CONECT 1381 1380 1382 1384
CONECT 1382 1381 1383 1387
CONECT 1383 1382
CONECT 1384 1381 1385 1386
CONECT 1385 1384
CONECT 1386 1384
CONECT 1387 1388 1382
CONECT 1388 1387 1389 1391
CONECT 1389 1388 1390 1395
CONECT 1390 1389
CONECT 1391 1388 1392
CONECT 1392 1391 1393 1394
CONECT 1393 1392
CONECT 1394 1392
CONECT 1395 1396 1389
CONECT 1396 1395 1397 1399
CONECT 1397 1396 1398 1403
CONECT 1398 1397
CONECT 1399 1396 1400 1401
CONECT 1400 1399 1402
CONECT 1401 1399
CONECT 1402 1400
CONECT 1403 1404 1397
CONECT 1404 1403 1405 1407
CONECT 1405 1404 1406 1415
CONECT 1406 1405
CONECT 1407 1404 1408
CONECT 1408 1407 1409 1410
CONECT 1409 1408 1411
CONECT 1410 1408 1412
CONECT 1411 1409 1413
CONECT 1412 1410 1413
CONECT 1413 1411 1412 1414
CONECT 1414 1413
CONECT 1415 1416 1405
CONECT 1416 1415 1417 1419
CONECT 1417 1416 1418 1426
CONECT 1418 1417
CONECT 1419 1416 1420
CONECT 1420 1419 1421 1422
CONECT 1421 1420 1423
CONECT 1422 1420 1424
CONECT 1423 1421 1425
CONECT 1424 1422 1425
CONECT 1425 1423 1424
CONECT 1426 1427 1417
CONECT 1427 1426 1428 1430
CONECT 1428 1427 1429 1434
CONECT 1429 1428
CONECT 1430 1427 1431
CONECT 1431 1430 1432 1433
CONECT 1432 1431
CONECT 1433 1431
CONECT 1434 1435 1440 1428
CONECT 1435 1434 1436 1438
CONECT 1436 1435 1437 1441
CONECT 1437 1436
CONECT 1438 1435 1439
CONECT 1439 1438 1440
CONECT 1440 1439 1434
CONECT 1441 1442 1436
CONECT 1442 1441 1443 1445
CONECT 1443 1442 1444 1449
CONECT 1444 1443
CONECT 1445 1442 1446
CONECT 1446 1445 1447 1448
CONECT 1447 1446
CONECT 1448 1446
CONECT 1449 1450 1443
CONECT 1450 1449 1451 1453
CONECT 1451 1450 1452 1457
CONECT 1452 1451
CONECT 1453 1450 1454
CONECT 1454 1453 1455 1456
CONECT 1455 1454
CONECT 1456 1454
CONECT 1457 1458 1451
CONECT 1458 1457 1459 1461
CONECT 1459 1458 1460 1464
CONECT 1460 1459
CONECT 1461 1458 1462 1463
CONECT 1462 1461
CONECT 1463 1461
CONECT 1464 1465 1459
CONECT 1465 1464 1466 1468
CONECT 1466 1465 1467 1472
CONECT 1467 1466
CONECT 1468 1465 1469 1470
CONECT 1469 1468 1471
CONECT 1470 1468
CONECT 1471 1469
CONECT 1472 1473 1466
CONECT 1473 1472 1474
CONECT 1474 1473 1475 1476
CONECT 1475 1474
CONECT 1476 1477 1474
CONECT 1477 1476 1478 1480
CONECT 1478 1477 1479 1488
CONECT 1479 1478
CONECT 1480 1477 1481
CONECT 1481 1480 1482 1483
CONECT 1482 1481 1484
CONECT 1483 1481 1485
CONECT 1484 1482 1486
CONECT 1485 1483 1486
CONECT 1486 1484 1485 1487
CONECT 1487 1486
CONECT 1488 1489 1478
CONECT 1489 1488 1490 1492
CONECT 1490 1489 1491 1496
CONECT 1491 1490
CONECT 1492 1489 1493
CONECT 1493 1492 1494 1495
CONECT 1494 1493
CONECT 1495 1493
CONECT 1496 1497 1490
CONECT 1497 1496 1498 1500
CONECT 1498 1497 1499 1508
CONECT 1499 1498
CONECT 1500 1497 1501
CONECT 1501 1500 1502 1503
CONECT 1502 1501 1504
CONECT 1503 1501 1505
CONECT 1504 1502 1506
CONECT 1505 1503 1506
CONECT 1506 1504 1505 1507
CONECT 1507 1506
CONECT 1508 1509 1498
CONECT 1509 1508 1510 1512
CONECT 1510 1509 1511 1515
CONECT 1511 1510
CONECT 1512 1509 1513 1514
CONECT 1513 1512
CONECT 1514 1512
CONECT 1515 1516 1510
CONECT 1516 1515 1517 1519
CONECT 1517 1516 1518 1522
CONECT 1518 1517
CONECT 1519 1516 1520 1521
CONECT 1520 1519
CONECT 1521 1519
CONECT 1522 1523 1517
CONECT 1523 1522 1524 1526
CONECT 1524 1523 1525 1529
CONECT 1525 1524
CONECT 1526 1523 1527 1528
CONECT 1527 1526
CONECT 1528 1526
CONECT 1529 1530 1524
CONECT 1530 1529 1531
CONECT 1531 1530 1532 1533
CONECT 1532 1531
CONECT 1533 1534 1531
CONECT 1534 1533 1535 1537
CONECT 1535 1534 1536 1541
CONECT 1536 1535
CONECT 1537 1534 1538 1539
CONECT 1538 1537 1540
CONECT 1539 1537
CONECT 1540 1538
CONECT 1541 1542 1535
CONECT 1542 1541 1543 1545
CONECT 1543 1542 1544 1548
CONECT 1544 1543
CONECT 1545 1542 1546 1547
CONECT 1546 1545
CONECT 1547 1545
CONECT 1548 1549 1543
CONECT 1549 1548 1550 1552
CONECT 1550 1549 1551 1556
CONECT 1551 1550
CONECT 1552 1549 1553
CONECT 1553 1552 1554 1555
CONECT 1554 1553
CONECT 1555 1553
CONECT 1556 1557 1550
CONECT 1557 1556 1558 1560
CONECT 1558 1557 1559 1567
CONECT 1559 1558
CONECT 1560 1557 1561
CONECT 1561 1560 1562
CONECT 1562 1561 1563
CONECT 1563 1562 1564
CONECT 1564 1563 1565 1566
CONECT 1565 1564
CONECT 1566 1564
CONECT 1567 1568 1558
CONECT 1568 1567 1569 1571
CONECT 1569 1568 1570 1572
CONECT 1570 1569
CONECT 1571 1568
CONECT 1572 1573 1569
CONECT 1573 1572 1574 1576
CONECT 1574 1573 1575 1578
CONECT 1575 1574
CONECT 1576 1573 1577
CONECT 1577 1576
CONECT 1578 1579 1574
CONECT 1579 1578 1580
CONECT 1580 1579 1581 1582
CONECT 1581 1580
CONECT 1582 1583 1580
CONECT 1583 1582 1584 1586
CONECT 1584 1583 1585 1590
CONECT 1585 1584
CONECT 1586 1583 1587 1588
CONECT 1587 1586 1589
CONECT 1588 1586
CONECT 1589 1587
CONECT 1590 1591 1584
CONECT 1591 1590 1592 1594
CONECT 1592 1591 1593 1598
CONECT 1593 1592
CONECT 1594 1591 1595
CONECT 1595 1594 1596 1597
CONECT 1596 1595
CONECT 1597 1595
CONECT 1598 1599 1592
CONECT 1599 1598 1606 1600
CONECT 1600 1599 1601
CONECT 1601 1600 1602
CONECT 1602 1601 1603
CONECT 1603 1602 1604 1605
CONECT 1604 1603
CONECT 1605 1603
CONECT 1606 1599 1607 1608
CONECT 1607 1606
CONECT 1608 1609 1606
CONECT 1609 1608 1610 1612
CONECT 1610 1609 1611 1614
CONECT 1611 1610
CONECT 1612 1609 1613
CONECT 1613 1612
CONECT 1614 1615 1610
CONECT 1615 1614 1616 1618
CONECT 1616 1615 1617 1625
CONECT 1617 1616
CONECT 1618 1615 1619
CONECT 1619 1618 1620 1621
CONECT 1620 1619 1622
CONECT 1621 1619 1623
CONECT 1622 1620 1624
CONECT 1623 1621 1624
CONECT 1624 1622 1623
CONECT 1625 1626 1616
CONECT 1626 1625 1627 1629
CONECT 1627 1626 1628 1639
CONECT 1628 1627
CONECT 1629 1626 1630
CONECT 1630 1629 1631 1632
CONECT 1631 1630 1633
CONECT 1632 1630 1634 1635
CONECT 1633 1631 1634
CONECT 1634 1632 1633 1636
CONECT 1635 1632 1637
CONECT 1636 1634 1638
CONECT 1637 1635 1638
CONECT 1638 1636 1637
CONECT 1639 1640 1627
CONECT 1640 1639 1641 1643
CONECT 1641 1640 1642 1647
CONECT 1642 1641
CONECT 1643 1640 1644
CONECT 1644 1643 1645 1646
CONECT 1645 1644
CONECT 1646 1644
CONECT 1647 1648 1641
CONECT 1648 1647 1649 1651
CONECT 1649 1648 1650 1656
CONECT 1650 1649
CONECT 1651 1648 1652
CONECT 1652 1651 1653
CONECT 1653 1652 1654 1655
CONECT 1654 1653
CONECT 1655 1653
CONECT 1656 1657 1649
CONECT 1657 1656 1658 1660
CONECT 1658 1657 1659 1662
CONECT 1659 1658
CONECT 1660 1657 1661
CONECT 1661 1660
CONECT 1662 1663 1658
CONECT 1663 1662 1664 1666
CONECT 1664 1663 1665 1674
CONECT 1665 1664
CONECT 1666 1663 1667
CONECT 1667 1666 1668 1669
CONECT 1668 1667 1670
CONECT 1669 1667 1671
CONECT 1670 1668 1672
CONECT 1671 1669 1672
CONECT 1672 1670 1671 1673
CONECT 1673 1672
CONECT 1674 1675 1664
CONECT 1675 1674 1676 1678
CONECT 1676 1675 1677 1682
CONECT 1677 1676
CONECT 1678 1675 1679
CONECT 1679 1678 1680 1681
CONECT 1680 1679
CONECT 1681 1679
CONECT 1682 1683 1676
CONECT 1683 1682 1684 1686
CONECT 1684 1683 1685 1689
CONECT 1685 1684
CONECT 1686 1683 1687 1688
CONECT 1687 1686
CONECT 1688 1686
CONECT 1689 1690 1684
CONECT 1690 1689 1691
CONECT 1691 1690 1692 1693
CONECT 1692 1691
CONECT 1693 1694 1691
CONECT 1694 1693 1695 1697
CONECT 1695 1694 1696 1699
CONECT 1696 1695
CONECT 1697 1694 1698
CONECT 1698 1697
CONECT 1699 1700 1695
CONECT 1700 1699 1701 1703
CONECT 1701 1700 1702 1710
CONECT 1702 1701
CONECT 1703 1700 1704
CONECT 1704 1703 1705
CONECT 1705 1704 1706
CONECT 1706 1705 1707
CONECT 1707 1706 1708 1709
CONECT 1708 1707
CONECT 1709 1707
CONECT 1710 1711 1701
CONECT 1711 1710 1712 1714
CONECT 1712 1711 1713 1718
CONECT 1713 1712
CONECT 1714 1711 1715
CONECT 1715 1714 1716 1717
CONECT 1716 1715
CONECT 1717 1715
CONECT 1718 1719 1712
CONECT 1719 1718 1720 1722
CONECT 1720 1719 1721 1727
CONECT 1721 1720
CONECT 1722 1719 1723
CONECT 1723 1722 1724
CONECT 1724 1723 1725 1726
CONECT 1725 1724
CONECT 1726 1724
CONECT 1727 1728 1720
CONECT 1728 1727 1729 1731
CONECT 1729 1728 1730 1738
CONECT 1730 1729
CONECT 1731 1728 1732
CONECT 1732 1731 1733
CONECT 1733 1732 1734
CONECT 1734 1733 1735
CONECT 1735 1734 1736 1737
CONECT 1736 1735
CONECT 1737 1735
CONECT 1738 1739 1729
CONECT 1739 1738 1740 1742
CONECT 1740 1739 1741 1747
CONECT 1741 1740
CONECT 1742 1739 1743
CONECT 1743 1742 1744
CONECT 1744 1743 1745
CONECT 1745 1744 1746
CONECT 1746 1745
CONECT 1747 1748 1740
CONECT 1748 1747 1749 1751
CONECT 1749 1748 1750 1756
CONECT 1750 1749
CONECT 1751 1748 1752
CONECT 1752 1751 1753
CONECT 1753 1752 1754
CONECT 1754 1753 1755
CONECT 1755 1754
CONECT 1756 1757 1749
CONECT 1757 1756 1758 1760
CONECT 1758 1757 1759 1762
CONECT 1759 1758
CONECT 1760 1757 1761
CONECT 1761 1760
CONECT 1762 1763 1758
CONECT 1763 1762 1764 1766
CONECT 1764 1763 1765 1770
CONECT 1765 1764
CONECT 1766 1763 1767
CONECT 1767 1766 1768 1769
CONECT 1768 1767
CONECT 1769 1767
CONECT 1770 1771 1764
CONECT 1771 1770 1772 1774
CONECT 1772 1771 1773 1778
CONECT 1773 1772
CONECT 1774 1771 1775
CONECT 1775 1774 1776 1777
CONECT 1776 1775
CONECT 1777 1775
CONECT 1778 1779 1772
CONECT 1779 1778 1780 1782
CONECT 1780 1779 1781 1784
CONECT 1781 1780
CONECT 1782 1779 1783
CONECT 1783 1782
CONECT 1784 1785 1780
CONECT 1785 1784 1786 1788
CONECT 1786 1785 1787 1793
CONECT 1787 1786
CONECT 1788 1785 1789
CONECT 1789 1788 1790
CONECT 1790 1789 1791
CONECT 1791 1790 1792
CONECT 1792 1791
CONECT 1793 1794 1786
CONECT 1794 1793 1795 1797
CONECT 1795 1794 1796 1804
CONECT 1796 1795
CONECT 1797 1794 1798
CONECT 1798 1797 1799 1800
CONECT 1799 1798 1801
CONECT 1800 1798 1802
CONECT 1801 1799 1803
CONECT 1802 1800 1803
CONECT 1803 1801 1802
CONECT 1804 1805 1795
CONECT 1805 1804 1806
CONECT 1806 1805 1807 1808
CONECT 1807 1806
CONECT 1808 1809 1806
CONECT 1809 1808 1810 1812
CONECT 1810 1809 1811 1816
CONECT 1811 1810
CONECT 1812 1809 1813
CONECT 1813 1812 1814
CONECT 1814 1813 1815
CONECT 1815 1814
CONECT 1816 1817 1810
CONECT 1817 1816 1818 1820
CONECT 1818 1817 1819 1824
CONECT 1819 1818
CONECT 1820 1817 1821
CONECT 1821 1820 1822 1823
CONECT 1822 1821
CONECT 1823 1821
CONECT 1824 1825 1818
CONECT 1825 1824 1826 1828
CONECT 1826 1825 1827 1833
CONECT 1827 1826
CONECT 1828 1825 1829
CONECT 1829 1828 1830
CONECT 1830 1829 1831 1832
CONECT 1831 1830
CONECT 1832 1830
CONECT 1833 1834 1826
CONECT 1834 1833 1835
CONECT 1835 1834 1836 1837
CONECT 1836 1835
CONECT 1837 1838 1835
CONECT 1838 1837 1839 1841
CONECT 1839 1838 1840 1844
CONECT 1840 1839
CONECT 1841 1838 1842 1843
CONECT 1842 1841
CONECT 1843 1841
CONECT 1844 1845 1839
CONECT 1845 1844 1846 1848
CONECT 1846 1845 1847 1851
CONECT 1847 1846
CONECT 1848 1845 1849 1850
CONECT 1849 1848
CONECT 1850 1848
CONECT 1851 1852 1846
CONECT 1852 1851 1853 1855
CONECT 1853 1852 1854 1862
CONECT 1854 1853
CONECT 1855 1852 1856
CONECT 1856 1855 1857 1858
CONECT 1857 1856 1859
CONECT 1858 1856 1860
CONECT 1859 1857 1861
CONECT 1860 1858 1861
CONECT 1861 1859 1860
CONECT 1862 1863 1853
CONECT 1863 1862 1864 1866
CONECT 1864 1863 1865 1870
CONECT 1865 1864
CONECT 1866 1863 1867
CONECT 1867 1866 1868
CONECT 1868 1867 1869
CONECT 1869 1868
CONECT 1870 1871 1864
CONECT 1871 1870 1872 1874
CONECT 1872 1871 1873 1881
CONECT 1873 1872
CONECT 1874 1871 1875
CONECT 1875 1874 1876 1877
CONECT 1876 1875 1878
CONECT 1877 1875 1879
CONECT 1878 1876 1880
CONECT 1879 1877 1880
CONECT 1880 1878 1879
CONECT 1881 1882 1872
CONECT 1882 1881 1883 1885
CONECT 1883 1882 1884 1889
CONECT 1884 1883
CONECT 1885 1882 1886 1887
CONECT 1886 1885 1888
CONECT 1887 1885
CONECT 1888 1886
CONECT 1889 1890 1883
CONECT 1890 1889 1891
CONECT 1891 1890 1892 1893
CONECT 1892 1891
CONECT 1893 1894 1891
CONECT 1894 1893 1895 1897
CONECT 1895 1894 1896 1904
CONECT 1896 1895
CONECT 1897 1894 1898
CONECT 1898 1897 1899
CONECT 1899 1898 1900
CONECT 1900 1899 1901
CONECT 1901 1900 1902 1903
CONECT 1902 1901
CONECT 1903 1901
CONECT 1904 1905 1895
CONECT 1905 1904 1906 1908
CONECT 1906 1905 1907 1915
CONECT 1907 1906
CONECT 1908 1905 1909
CONECT 1909 1908 1910 1911
CONECT 1910 1909 1912
CONECT 1911 1909 1913
CONECT 1912 1910 1914
CONECT 1913 1911 1914
CONECT 1914 1912 1913
CONECT 1915 1916 1906
CONECT 1916 1915 1917 1919
CONECT 1917 1916 1918 1923
CONECT 1918 1917
CONECT 1919 1916 1920
CONECT 1920 1919 1921 1922
CONECT 1921 1920
CONECT 1922 1920
CONECT 1923 1924 1917
CONECT 1924 1923 1925 1927
CONECT 1925 1924 1926 1934
CONECT 1926 1925
CONECT 1927 1924 1928
CONECT 1928 1927 1929
CONECT 1929 1928 1930
CONECT 1930 1929 1931
CONECT 1931 1930 1932 1933
CONECT 1932 1931
CONECT 1933 1931
CONECT 1934 1935 1925
CONECT 1935 1934 1936
CONECT 1936 1935 1937 1938
CONECT 1937 1936
CONECT 1938 1939 1936
CONECT 1939 1938 1940 1942
CONECT 1940 1939 1941 1947
CONECT 1941 1940
CONECT 1942 1939 1943
CONECT 1943 1942 1944
CONECT 1944 1943 1945 1946
CONECT 1945 1944
CONECT 1946 1944
CONECT 1947 1948 1940
CONECT 1948 1947 1949 1951
CONECT 1949 1948 1950 1956
CONECT 1950 1949
CONECT 1951 1948 1952
CONECT 1952 1951 1953
CONECT 1953 1952 1954
CONECT 1954 1953 1955
CONECT 1955 1954
CONECT 1956 1957 1949
CONECT 1957 1956 1958
CONECT 1958 1957 1959 1960
CONECT 1959 1958
CONECT 1960 1961 1958
CONECT 1961 1960 1962 1964
CONECT 1962 1961 1963 1967
CONECT 1963 1962
CONECT 1964 1961 1965 1966
CONECT 1965 1964
CONECT 1966 1964
CONECT 1967 1968 1962
CONECT 1968 1967 1969 1971
CONECT 1969 1968 1970 1975
CONECT 1970 1969
CONECT 1971 1968 1972
CONECT 1972 1971 1973 1974
CONECT 1973 1972
CONECT 1974 1972
CONECT 1975 1976 1969
CONECT 1976 1975 1977 1979
CONECT 1977 1976 1978 1982
CONECT 1978 1977
CONECT 1979 1976 1980 1981
CONECT 1980 1979
CONECT 1981 1979
CONECT 1982 1983 1977
CONECT 1983 1982 1984 1986
CONECT 1984 1983 1985 1990
CONECT 1985 1984
CONECT 1986 1983 1987
CONECT 1987 1986 1988 1989
CONECT 1988 1987
CONECT 1989 1987
CONECT 1990 1991 1984
CONECT 1991 1990 1992 1994
CONECT 1992 1991 1993 1998
CONECT 1993 1992
CONECT 1994 1991 1995
CONECT 1995 1994 1996 1997
CONECT 1996 1995
CONECT 1997 1995
CONECT 1998 1999 1992
CONECT 1999 1998 2000 2002
CONECT 2000 1999 2001 2007
CONECT 2001 2000
CONECT 2002 1999 2003
CONECT 2003 2002 2004
CONECT 2004 2003 2005
CONECT 2005 2004 2006
CONECT 2006 2005
CONECT 2007 2008 2000
CONECT 2008 2007 2009 2011
CONECT 2009 2008 2010 2012
CONECT 2010 2009
CONECT 2011 2008
CONECT 2012 2013 2009
CONECT 2013 2012 2014 2016
CONECT 2014 2013 2015 2020
CONECT 2015 2014
CONECT 2016 2013 2017 2018
CONECT 2017 2016 2019
CONECT 2018 2016
CONECT 2019 2017
CONECT 2020 2021 2014
CONECT 2021 2020 2022 2024
CONECT 2022 2021 2023 2029
CONECT 2023 2022
CONECT 2024 2021 2025
CONECT 2025 2024 2026
CONECT 2026 2025 2027 2028
CONECT 2027 2026
CONECT 2028 2026
CONECT 2029 2030 2022
CONECT 2030 2029 2031 2033
CONECT 2031 2030 2032 2037
CONECT 2032 2031
CONECT 2033 2030 2034 2035
CONECT 2034 2033 2036
CONECT 2035 2033
CONECT 2036 2034
CONECT 2037 2038 2031
CONECT 2038 2037 2039 2041
CONECT 2039 2038 2040 2045
CONECT 2040 2039
CONECT 2041 2038 2042
CONECT 2042 2041 2043 2044
CONECT 2043 2042
CONECT 2044 2042
CONECT 2045 2046 2039
CONECT 2046 2045 2047 2049
CONECT 2047 2046 2048 2051
CONECT 2048 2047
CONECT 2049 2046 2050
CONECT 2050 2049
CONECT 2051 2052 2047
CONECT 2052 2051 2053 2055
CONECT 2053 2052 2054 2057
CONECT 2054 2053
CONECT 2055 2052 2056
CONECT 2056 2055
CONECT 2057 2058 2053
CONECT 2058 2057 2059 2061
CONECT 2059 2058 2060 2066
CONECT 2060 2059
CONECT 2061 2058 2062
CONECT 2062 2061 2063
CONECT 2063 2062 2064
CONECT 2064 2063 2065
CONECT 2065 2064
CONECT 2066 2067 2059
CONECT 2067 2066 2068 2070
CONECT 2068 2067 2069 2075
CONECT 2069 2068
CONECT 2070 2067 2071
CONECT 2071 2070 2072
CONECT 2072 2071 2073
CONECT 2073 2072 2074
CONECT 2074 2073
CONECT 2075 2076 2068
CONECT 2076 2075 2077 2079
CONECT 2077 2076 2078 2084
CONECT 2078 2077
CONECT 2079 2076 2080
CONECT 2080 2079 2081
CONECT 2081 2080 2082 2083
CONECT 2082 2081
CONECT 2083 2081
CONECT 2084 2085 2077
CONECT 2085 2084 2086 2088
CONECT 2086 2085 2087 2095
CONECT 2087 2086
CONECT 2088 2085 2089
CONECT 2089 2088 2090 2091
CONECT 2090 2089 2092
CONECT 2091 2089 2093
CONECT 2092 2090 2094
CONECT 2093 2091 2094
CONECT 2094 2092 2093
CONECT 2095 2096 2086
CONECT 2096 2095 2097 2099
CONECT 2097 2096 2098 2104
CONECT 2098 2097
CONECT 2099 2096 2100
CONECT 2100 2099 2101
CONECT 2101 2100 2102 2103
CONECT 2102 2101
CONECT 2103 2101
CONECT 2104 2105 2097
CONECT 2105 2104 2106 2108
CONECT 2106 2105 2107 2113
CONECT 2107 2106
CONECT 2108 2105 2109
CONECT 2109 2108 2110
CONECT 2110 2109 2111 2112
CONECT 2111 2110
CONECT 2112 2110
CONECT 2113 2114 2106
CONECT 2114 2113 2115 2117
CONECT 2115 2114 2116 2121
CONECT 2116 2115
CONECT 2117 2114 2118
CONECT 2118 2117 2119
CONECT 2119 2118 2120
CONECT 2120 2119
CONECT 2121 2122 2115
CONECT 2122 2121 2123 2125
CONECT 2123 2122 2124 2132
CONECT 2124 2123
CONECT 2125 2122 2126
CONECT 2126 2125 2127
CONECT 2127 2126 2128
CONECT 2128 2127 2129
CONECT 2129 2128 2130 2131
CONECT 2130 2129
CONECT 2131 2129
CONECT 2132 2133 2123
CONECT 2133 2132 2134 2136
CONECT 2134 2133 2135 2143
CONECT 2135 2134
CONECT 2136 2133 2137
CONECT 2137 2136 2138 2139
CONECT 2138 2137 2140
CONECT 2139 2137 2141
CONECT 2140 2138 2142
CONECT 2141 2139 2142
CONECT 2142 2140 2141
CONECT 2143 2144 2134
CONECT 2144 2143 2145 2147
CONECT 2145 2144 2146 2151
CONECT 2146 2145
CONECT 2147 2144 2148 2149
CONECT 2148 2147 2150
CONECT 2149 2147
CONECT 2150 2148
CONECT 2151 2152 2145
CONECT 2152 2151 2153 2155
CONECT 2153 2152 2154 2159
CONECT 2154 2153
CONECT 2155 2152 2156 2157
CONECT 2156 2155 2158
CONECT 2157 2155
CONECT 2158 2156
CONECT 2159 2160 2153
CONECT 2160 2159 2161 2163
CONECT 2161 2160 2162 2167
CONECT 2162 2161
CONECT 2163 2160 2164 2165
CONECT 2164 2163 2166
CONECT 2165 2163
CONECT 2166 2164
CONECT 2167 2168 2161
CONECT 2168 2167 2169
CONECT 2169 2168 2170 2171
CONECT 2170 2169
CONECT 2171 2172 2169
CONECT 2172 2171 2173 2175
CONECT 2173 2172 2174 2180
CONECT 2174 2173
CONECT 2175 2172 2176
CONECT 2176 2175 2177
CONECT 2177 2176 2178
CONECT 2178 2177 2179
CONECT 2179 2178
CONECT 2180 2181 2173
CONECT 2181 2180 2182
CONECT 2182 2181 2183 2184
CONECT 2183 2182
CONECT 2184 2185 2182
CONECT 2185 2184 2186 2188
CONECT 2186 2185 2187 2192
CONECT 2187 2186
CONECT 2188 2185 2189
CONECT 2189 2188 2190 2191
CONECT 2190 2189
CONECT 2191 2189
CONECT 2192 2193 2198 2186
CONECT 2193 2192 2194 2196
CONECT 2194 2193 2195 2199
CONECT 2195 2194
CONECT 2196 2193 2197
CONECT 2197 2196 2198
CONECT 2198 2197 2192
CONECT 2199 2200 2194
CONECT 2200 2199 2201 2203
CONECT 2201 2200 2202 2208
CONECT 2202 2201
CONECT 2203 2200 2204
CONECT 2204 2203 2205
CONECT 2205 2204 2206 2207
CONECT 2206 2205
CONECT 2207 2205
CONECT 2208 2209 2201
CONECT 2209 2208 2210 2212
CONECT 2210 2209 2211 2216
CONECT 2211 2210
CONECT 2212 2209 2213
CONECT 2213 2212 2214 2215
CONECT 2214 2213
CONECT 2215 2213
CONECT 2216 2217 2210
CONECT 2217 2216 2218 2220
CONECT 2218 2217 2219 2225
CONECT 2219 2218
CONECT 2220 2217 2221
CONECT 2221 2220 2222
CONECT 2222 2221 2223 2224
CONECT 2223 2222
CONECT 2224 2222
CONECT 2225 2226 2218
CONECT 2226 2225 2227
CONECT 2227 2226 2228 2229
CONECT 2228 2227
CONECT 2229 2230 2227
CONECT 2230 2229 2231 2233
CONECT 2231 2230 2232 2243
CONECT 2232 2231
CONECT 2233 2230 2234
CONECT 2234 2233 2235 2236
CONECT 2235 2234 2237
CONECT 2236 2234 2238 2239
CONECT 2237 2235 2238
CONECT 2238 2236 2237 2240
CONECT 2239 2236 2241
CONECT 2240 2238 2242
CONECT 2241 2239 2242
CONECT 2242 2240 2241
CONECT 2243 2244 2231
CONECT 2244 2243 2245 2247
CONECT 2245 2244 2246 2248
CONECT 2246 2245
CONECT 2247 2244
CONECT 2248 2249 2245
CONECT 2249 2248 2250 2252
CONECT 2250 2249 2251 2259
CONECT 2251 2250
CONECT 2252 2249 2253
CONECT 2253 2252 2254
CONECT 2254 2253 2255
CONECT 2255 2254 2256
CONECT 2256 2255 2257 2258
CONECT 2257 2256
CONECT 2258 2256
CONECT 2259 2260 2250
CONECT 2260 2259 2261 2263
CONECT 2261 2260 2262 2265
CONECT 2262 2261
CONECT 2263 2260 2264
CONECT 2264 2263
CONECT 2265 2266 2261
CONECT 2266 2265 2267 2269
CONECT 2267 2266 2268 2273
CONECT 2268 2267
CONECT 2269 2266 2270
CONECT 2270 2269 2271 2272
CONECT 2271 2270
CONECT 2272 2270
CONECT 2273 2274 2267
CONECT 2274 2273 2275 2277
CONECT 2275 2274 2276 2282
CONECT 2276 2275
CONECT 2277 2274 2278
CONECT 2278 2277 2279
CONECT 2279 2278 2280 2281
CONECT 2280 2279
CONECT 2281 2279
CONECT 2282 2283 2275
CONECT 2283 2282 2284 2286
CONECT 2284 2283 2285 2291
CONECT 2285 2284
CONECT 2286 2283 2287
CONECT 2287 2286 2288
CONECT 2288 2287 2289 2290
CONECT 2289 2288
CONECT 2290 2288
CONECT 2291 2292 2284
CONECT 2292 2291 2293 2295
CONECT 2293 2292 2294 2300
CONECT 2294 2293
CONECT 2295 2292 2296
CONECT 2296 2295 2297
CONECT 2297 2296 2298
CONECT 2298 2297 2299
CONECT 2299 2298
CONECT 2300 2301 2293
CONECT 2301 2300 2302 2304
CONECT 2302 2301 2303 2310
CONECT 2303 2302
CONECT 2304 2301 2305
CONECT 2305 2304 2306 2307
CONECT 2306 2305 2308
CONECT 2307 2305 2309
CONECT 2308 2306 2309
CONECT 2309 2307 2308
CONECT 2310 2311 2302
CONECT 2311 2310 2312
CONECT 2312 2311 2313 2314
CONECT 2313 2312
CONECT 2314 2315 2312
CONECT 2315 2314 2316 2318
CONECT 2316 2315 2317 2322
CONECT 2317 2316
CONECT 2318 2315 2319
CONECT 2319 2318 2320 2321
CONECT 2320 2319
CONECT 2321 2319
CONECT 2322 2323 2316
CONECT 2323 2322 2324 2326
CONECT 2324 2323 2325 2329
CONECT 2325 2324
CONECT 2326 2323 2327 2328
CONECT 2327 2326
CONECT 2328 2326
CONECT 2329 2330 2324
CONECT 2330 2329 2331 2333
CONECT 2331 2330 2332 2338
CONECT 2332 2331
CONECT 2333 2330 2334
CONECT 2334 2333 2335
CONECT 2335 2334 2336
CONECT 2336 2335 2337
CONECT 2337 2336
CONECT 2338 2339 2331
CONECT 2339 2338 2340 2342
CONECT 2340 2339 2341 2345
CONECT 2341 2340
CONECT 2342 2339 2343 2344
CONECT 2343 2342
CONECT 2344 2342
CONECT 2345 2346 2340
CONECT 2346 2345 2347 2349
CONECT 2347 2346 2348 2353
CONECT 2348 2347
CONECT 2349 2346 2350 2351
CONECT 2350 2349 2352
CONECT 2351 2349
CONECT 2352 2350
CONECT 2353 2354 2347
CONECT 2354 2353 2355 2357
CONECT 2355 2354 2356 2360
CONECT 2356 2355
CONECT 2357 2354 2358 2359
CONECT 2358 2357
CONECT 2359 2357
CONECT 2360 2361 2355
CONECT 2361 2360 2362 2364
CONECT 2362 2361 2363 2369
CONECT 2363 2362
CONECT 2364 2361 2365
CONECT 2365 2364 2366
CONECT 2366 2365 2367 2368
CONECT 2367 2366
CONECT 2368 2366
CONECT 2369 2370 2362
CONECT 2370 2369 2371 2373
CONECT 2371 2370 2372 2377
CONECT 2372 2371
CONECT 2373 2370 2374
CONECT 2374 2373 2375
CONECT 2375 2374 2376
CONECT 2376 2375
CONECT 2377 2378 2371
CONECT 2378 2377 2379 2381
CONECT 2379 2378 2380 2385
CONECT 2380 2379
CONECT 2381 2378 2382
CONECT 2382 2381 2383 2384
CONECT 2383 2382
CONECT 2384 2382
CONECT 2385 2386 2379
CONECT 2386 2385 2387 2389
CONECT 2387 2386 2388 2391
CONECT 2388 2387
CONECT 2389 2386 2390
CONECT 2390 2389
CONECT 2391 2392 2387
CONECT 2392 2391 2393 2395
CONECT 2393 2392 2394 2402
CONECT 2394 2393
CONECT 2395 2392 2396
CONECT 2396 2395 2397
CONECT 2397 2396 2398
CONECT 2398 2397 2399
CONECT 2399 2398 2400 2401
CONECT 2400 2399
CONECT 2401 2399
CONECT 2402 2403 2393
CONECT 2403 2402 2404 2406
CONECT 2404 2403 2405 2411
CONECT 2405 2404
CONECT 2406 2403 2407
CONECT 2407 2406 2408
CONECT 2408 2407 2409 2410
CONECT 2409 2408
CONECT 2410 2408
CONECT 2411 2412 2404
CONECT 2412 2411 2413 2415
CONECT 2413 2412 2414 2422
CONECT 2414 2413
CONECT 2415 2412 2416
CONECT 2416 2415 2417 2418
CONECT 2417 2416 2419
CONECT 2418 2416 2420
CONECT 2419 2417 2421
CONECT 2420 2418 2421
CONECT 2421 2419 2420
CONECT 2422 2423 2413
CONECT 2423 2422 2424 2426
CONECT 2424 2423 2425 2429
CONECT 2425 2424
CONECT 2426 2423 2427 2428
CONECT 2427 2426
CONECT 2428 2426
CONECT 2429 2430 2424
CONECT 2430 2429 2431 2433
CONECT 2431 2430 2432 2440
CONECT 2432 2431
CONECT 2433 2430 2434
CONECT 2434 2433 2435
CONECT 2435 2434 2436
CONECT 2436 2435 2437
CONECT 2437 2436 2438 2439
CONECT 2438 2437
CONECT 2439 2437
CONECT 2440 2441 2431
CONECT 2441 2440 2442 2444
CONECT 2442 2441 2443 2449
CONECT 2443 2442
CONECT 2444 2441 2445
CONECT 2445 2444 2446
CONECT 2446 2445 2447 2448
CONECT 2447 2446
CONECT 2448 2446
CONECT 2449 2450 2442
CONECT 2450 2449 2451 2453
CONECT 2451 2450 2452 2457
CONECT 2452 2451
CONECT 2453 2450 2454
CONECT 2454 2453 2455 2456
CONECT 2455 2454
CONECT 2456 2454
CONECT 2457 2458 2451
CONECT 2458 2457 2459 2461
CONECT 2459 2458 2460 2469
CONECT 2460 2459
CONECT 2461 2458 2462
CONECT 2462 2461 2463 2464
CONECT 2463 2462 2465
CONECT 2464 2462 2466
CONECT 2465 2463 2467
CONECT 2466 2464 2467
CONECT 2467 2465 2466 2468
CONECT 2468 2467
CONECT 2469 2470 2459
CONECT 2470 2469 2471
CONECT 2471 2470 2472 2473
CONECT 2472 2471
CONECT 2473 2474 2471
CONECT 2474 2473 2475 2477
CONECT 2475 2474 2476 2479
CONECT 2476 2475
CONECT 2477 2474 2478
CONECT 2478 2477
CONECT 2479 2480 2475
CONECT 2480 2479 2481 2483
CONECT 2481 2480 2482 2486
CONECT 2482 2481
CONECT 2483 2480 2484 2485
CONECT 2484 2483
CONECT 2485 2483
CONECT 2486 2487 2481
CONECT 2487 2486 2488 2490
CONECT 2488 2487 2489 2494
CONECT 2489 2488
CONECT 2490 2487 2491
CONECT 2491 2490 2492 2493
CONECT 2492 2491
CONECT 2493 2491
CONECT 2494 2495 2488
CONECT 2495 2494 2496 2498
CONECT 2496 2495 2497 2505
CONECT 2497 2496
CONECT 2498 2495 2499
CONECT 2499 2498 2500 2501
CONECT 2500 2499 2502
CONECT 2501 2499 2503
CONECT 2502 2500 2504
CONECT 2503 2501 2504
CONECT 2504 2502 2503
CONECT 2505 2506 2496
CONECT 2506 2505 2507 2509
CONECT 2507 2506 2508 2512
CONECT 2508 2507
CONECT 2509 2506 2510 2511
CONECT 2510 2509
CONECT 2511 2509
CONECT 2512 2513 2507
CONECT 2513 2512 2514 2516
CONECT 2514 2513 2515 2520
CONECT 2515 2514
CONECT 2516 2513 2517 2518
CONECT 2517 2516 2519
CONECT 2518 2516
CONECT 2519 2517
CONECT 2520 2521 2514
CONECT 2521 2520 2522 2524
CONECT 2522 2521 2523 2528
CONECT 2523 2522
CONECT 2524 2521 2525 2526
CONECT 2525 2524 2527
CONECT 2526 2524
CONECT 2527 2525
CONECT 2528 2529 2534 2522
CONECT 2529 2528 2530 2532
CONECT 2530 2529 2531 2535
CONECT 2531 2530
CONECT 2532 2529 2533
CONECT 2533 2532 2534
CONECT 2534 2533 2528
CONECT 2535 2536 2530
CONECT 2536 2535 2537 2539
CONECT 2537 2536 2538 2541
CONECT 2538 2537
CONECT 2539 2536 2540
CONECT 2540 2539
CONECT 2541 2542 2537
CONECT 2542 2541 2543 2545
CONECT 2543 2542 2544 2553
CONECT 2544 2543
CONECT 2545 2542 2546
CONECT 2546 2545 2547 2548
CONECT 2547 2546 2549
CONECT 2548 2546 2550
CONECT 2549 2547 2551
CONECT 2550 2548 2551
CONECT 2551 2549 2550 2552
CONECT 2552 2551
CONECT 2553 2554 2543
CONECT 2554 2553 2555 2557
CONECT 2555 2554 2556 2564
CONECT 2556 2555
CONECT 2557 2554 2558
CONECT 2558 2557 2559 2560
CONECT 2559 2558 2561
CONECT 2560 2558 2562
CONECT 2561 2559 2563
CONECT 2562 2560 2563
CONECT 2563 2561 2562
CONECT 2564 2565 2555
CONECT 2565 2564 2566 2568
CONECT 2566 2565 2567 2573
CONECT 2567 2566
CONECT 2568 2565 2569
CONECT 2569 2568 2570
CONECT 2570 2569 2571 2572
CONECT 2571 2570
CONECT 2572 2570
CONECT 2573 2574 2579 2566
CONECT 2574 2573 2575 2577
CONECT 2575 2574 2576 2580
CONECT 2576 2575
CONECT 2577 2574 2578
CONECT 2578 2577 2579
CONECT 2579 2578 2573
CONECT 2580 2581 2575
CONECT 2581 2580 2582 2584
CONECT 2582 2581 2583 2591
CONECT 2583 2582
CONECT 2584 2581 2585
CONECT 2585 2584 2586 2587
CONECT 2586 2585 2588
CONECT 2587 2585 2589
CONECT 2588 2586 2590
CONECT 2589 2587 2590
CONECT 2590 2588 2589
CONECT 2591 2592 2582
CONECT 2592 2591 2593
CONECT 2593 2592 2594 2595
CONECT 2594 2593
CONECT 2595 2596 2593
CONECT 2596 2595 2597 2599
CONECT 2597 2596 2598 2603
CONECT 2598 2597
CONECT 2599 2596 2600
CONECT 2600 2599 2601 2602
CONECT 2601 2600
CONECT 2602 2600
CONECT 2603 2604 2597
CONECT 2604 2603 2605 2607
CONECT 2605 2604 2606 2610
CONECT 2606 2605
CONECT 2607 2604 2608 2609
CONECT 2608 2607
CONECT 2609 2607
CONECT 2610 2611 2605
CONECT 2611 2610 2612 2614
CONECT 2612 2611 2613 2615
CONECT 2613 2612
CONECT 2614 2611
CONECT 2615 2616 2612
CONECT 2616 2615 2617 2619
CONECT 2617 2616 2618 2623
CONECT 2618 2617
CONECT 2619 2616 2620
CONECT 2620 2619 2621 2622
CONECT 2621 2620
CONECT 2622 2620
CONECT 2623 2624 2617
CONECT 2624 2623 2625 2627
CONECT 2625 2624 2626 2632
CONECT 2626 2625
CONECT 2627 2624 2628
CONECT 2628 2627 2629
CONECT 2629 2628 2630 2631
CONECT 2630 2629
CONECT 2631 2629
CONECT 2632 2633 2625
CONECT 2633 2632 2634 2636
CONECT 2634 2633 2635 2637
CONECT 2635 2634
CONECT 2636 2633
CONECT 2637 2638 2634
CONECT 2638 2637 2639 2641
CONECT 2639 2638 2640 2645
CONECT 2640 2639
CONECT 2641 2638 2642
CONECT 2642 2641 2643
CONECT 2643 2642 2644
CONECT 2644 2643
CONECT 2645 2646 2639
CONECT 2646 2645 2647 2649
CONECT 2647 2646 2648 2651
CONECT 2648 2647
CONECT 2649 2646 2650
CONECT 2650 2649
CONECT 2651 2652 2647
CONECT 2652 2651 2653 2655
CONECT 2653 2652 2654 2659
CONECT 2654 2653
CONECT 2655 2652 2656
CONECT 2656 2655 2657 2658
CONECT 2657 2656
CONECT 2658 2656
CONECT 2659 2660 2653
CONECT 2660 2659 2661
CONECT 2661 2660 2662 2663
CONECT 2662 2661
CONECT 2663 2664 2661
CONECT 2664 2663 2665 2667
CONECT 2665 2664 2666 2668
CONECT 2666 2665
CONECT 2667 2664
CONECT 2668 2669 2665
CONECT 2669 2668 2670 2672
CONECT 2670 2669 2671 2676
CONECT 2671 2670
CONECT 2672 2669 2673 2674
CONECT 2673 2672 2675
CONECT 2674 2672
CONECT 2675 2673
CONECT 2676 2677 2682 2670
CONECT 2677 2676 2678 2680
CONECT 2678 2677 2679 2683
CONECT 2679 2678
CONECT 2680 2677 2681
CONECT 2681 2680 2682
CONECT 2682 2681 2676
CONECT 2683 2684 2678
CONECT 2684 2683 2685 2687
CONECT 2685 2684 2686 2691
CONECT 2686 2685
CONECT 2687 2684 2688 2689
CONECT 2688 2687 2690
CONECT 2689 2687
CONECT 2690 2688
CONECT 2691 2692 2685
CONECT 2692 2691 2693 2695
CONECT 2693 2692 2694 2696
CONECT 2694 2693
CONECT 2695 2692
CONECT 2696 2697 2693
CONECT 2697 2696 2698 2700
CONECT 2698 2697 2699 2702
CONECT 2699 2698
CONECT 2700 2697 2701
CONECT 2701 2700
CONECT 2702 2703 2698
CONECT 2703 2702 2704 2706
CONECT 2704 2703 2705 2707
CONECT 2705 2704
CONECT 2706 2703
CONECT 2707 2708 2704
CONECT 2708 2707 2709 2711
CONECT 2709 2708 2710 2714
CONECT 2710 2709
CONECT 2711 2708 2712 2713
CONECT 2712 2711
CONECT 2713 2711
CONECT 2714 2715 2709
CONECT 2715 2714 2716
CONECT 2716 2715 2717 2718
CONECT 2717 2716
CONECT 2718 2719 2716
CONECT 2719 2718 2720
CONECT 2720 2719 2721 2722
CONECT 2721 2720
CONECT 2722 2723 2720
CONECT 2723 2722 2724 2726
CONECT 2724 2723 2725 2730
CONECT 2725 2724
CONECT 2726 2723 2727
CONECT 2727 2726 2728 2729
CONECT 2728 2727
CONECT 2729 2727
CONECT 2730 2731 2724
CONECT 2731 2730 2732 2734
CONECT 2732 2731 2733 2741
CONECT 2733 2732
CONECT 2734 2731 2735
CONECT 2735 2734 2736
CONECT 2736 2735 2737
CONECT 2737 2736 2738
CONECT 2738 2737 2739 2740
CONECT 2739 2738
CONECT 2740 2738
CONECT 2741 2742 2732
CONECT 2742 2741 2743 2745
CONECT 2743 2742 2744 2749
CONECT 2744 2743
CONECT 2745 2742 2746
CONECT 2746 2745 2747 2748
CONECT 2747 2746
CONECT 2748 2746
CONECT 2749 2750 2743
CONECT 2750 2749 2751 2753
CONECT 2751 2750 2752 2757
CONECT 2752 2751
CONECT 2753 2750 2754 2755
CONECT 2754 2753 2756
CONECT 2755 2753
CONECT 2756 2754
CONECT 2757 2758 2751
CONECT 2758 2757 2759 2761
CONECT 2759 2758 2760 2765
CONECT 2760 2759
CONECT 2761 2758 2762 2763
CONECT 2762 2761 2764
CONECT 2763 2761
CONECT 2764 2762
CONECT 2765 2766 2759
CONECT 2766 2765 2767 2769
CONECT 2767 2766 2768 2772
CONECT 2768 2767
CONECT 2769 2766 2770 2771
CONECT 2770 2769
CONECT 2771 2769
CONECT 2772 2773 2767
CONECT 2773 2772 2774 2776
CONECT 2774 2773 2775 2780
CONECT 2775 2774
CONECT 2776 2773 2777
CONECT 2777 2776 2778 2779
CONECT 2778 2777
CONECT 2779 2777
CONECT 2780 2781 2774
CONECT 2781 2780 2782 2784
CONECT 2782 2781 2783 2789
CONECT 2783 2782
CONECT 2784 2781 2785
CONECT 2785 2784 2786
CONECT 2786 2785 2787 2788
CONECT 2787 2786
CONECT 2788 2786
CONECT 2789 2790 2782
CONECT 2790 2789 2791 2793
CONECT 2791 2790 2792 2796
CONECT 2792 2791
CONECT 2793 2790 2794 2795
CONECT 2794 2793
CONECT 2795 2793
CONECT 2796 2797 2791
CONECT 2797 2796 2798
CONECT 2798 2797 2799 2800
CONECT 2799 2798
CONECT 2800 2801 2798
CONECT 2801 2800 2802 2804
CONECT 2802 2801 2803 2808
CONECT 2803 2802
CONECT 2804 2801 2805 2806
CONECT 2805 2804 2807
CONECT 2806 2804
CONECT 2807 2805
CONECT 2808 2809 2802
CONECT 2809 2808 2810 2812
CONECT 2810 2809 2811 2816
CONECT 2811 2810
CONECT 2812 2809 2813
CONECT 2813 2812 2814 2815
CONECT 2814 2813
CONECT 2815 2813
CONECT 2816 2817 2810
CONECT 2817 2816 2818 2820
CONECT 2818 2817 2819 2823
CONECT 2819 2818
CONECT 2820 2817 2821 2822
CONECT 2821 2820
CONECT 2822 2820
CONECT 2823 2824 2818
CONECT 2824 2823 2825 2827
CONECT 2825 2824 2826 2832
CONECT 2826 2825
CONECT 2827 2824 2828
CONECT 2828 2827 2829
CONECT 2829 2828 2830
CONECT 2830 2829 2831
CONECT 2831 2830
CONECT 2832 2833 2825
CONECT 2833 2832 2834 2836
CONECT 2834 2833 2835 2837
CONECT 2835 2834
CONECT 2836 2833
CONECT 2837 2838 2834
CONECT 2838 2837 2839
CONECT 2839 2838 2840 2841
CONECT 2840 2839
CONECT 2841 2842 2839
CONECT 2842 2841 2843 2845
CONECT 2843 2842 2844 2849
CONECT 2844 2843
CONECT 2845 2842 2846
CONECT 2846 2845 2847 2848
CONECT 2847 2846
CONECT 2848 2846
CONECT 2849 2850 2855 2843
CONECT 2850 2849 2851 2853
CONECT 2851 2850 2852 2856
CONECT 2852 2851
CONECT 2853 2850 2854
CONECT 2854 2853 2855
CONECT 2855 2854 2849
CONECT 2856 2857 2851
CONECT 2857 2856 2858
CONECT 2858 2857 2859 2860
CONECT 2859 2858
CONECT 2860 2861 2858
CONECT 2861 2860 2862 2864
CONECT 2862 2861 2863 2869
CONECT 2863 2862
CONECT 2864 2861 2865
CONECT 2865 2864 2866
CONECT 2866 2865 2867 2868
CONECT 2867 2866
CONECT 2868 2866
CONECT 2869 2870 2862
CONECT 2870 2869 2871 2873
CONECT 2871 2870 2872 2877
CONECT 2872 2871
CONECT 2873 2870 2874
CONECT 2874 2873 2875 2876
CONECT 2875 2874
CONECT 2876 2874
CONECT 2877 2878 2871
CONECT 2878 2877 2879 2881
CONECT 2879 2878 2880 2882
CONECT 2880 2879
CONECT 2881 2878
CONECT 2882 2883 2879
CONECT 2883 2882 2884 2886
CONECT 2884 2883 2885 2890
CONECT 2885 2884
CONECT 2886 2883 2887
CONECT 2887 2886 2888 2889
CONECT 2888 2887
CONECT 2889 2887
CONECT 2890 2891 2884
CONECT 2891 2890 2892 2894
CONECT 2892 2891 2893 2895
CONECT 2893 2892
CONECT 2894 2891
CONECT 2895 2896 2892
CONECT 2896 2895 2897 2899
CONECT 2897 2896 2898 2903
CONECT 2898 2897
CONECT 2899 2896 2900 2901
CONECT 2900 2899 2902
CONECT 2901 2899
CONECT 2902 2900
CONECT 2903 2904 2897
CONECT 2904 2903 2905 2907
CONECT 2905 2904 2906 2911
CONECT 2906 2905
CONECT 2907 2904 2908
CONECT 2908 2907 2909 2910
CONECT 2909 2908
CONECT 2910 2908
CONECT 2911 2912 2905
CONECT 2912 2911 2913 2915
CONECT 2913 2912 2914 2920
CONECT 2914 2913
CONECT 2915 2912 2916
CONECT 2916 2915 2917
CONECT 2917 2916 2918
CONECT 2918 2917 2919
CONECT 2919 2918
CONECT 2920 2921 2913
CONECT 2921 2920 2922 2924
CONECT 2922 2921 2923 2925
CONECT 2923 2922
CONECT 2924 2921
CONECT 2925 2926 2922
CONECT 2926 2925 2927 2929
CONECT 2927 2926 2928 2933
CONECT 2928 2927
CONECT 2929 2926 2930
CONECT 2930 2929 2931 2932
CONECT 2931 2930
CONECT 2932 2930
CONECT 2933 2934 2927
CONECT 2934 2933 2935 2937
CONECT 2935 2934 2936 2942
CONECT 2936 2935
CONECT 2937 2934 2938
CONECT 2938 2937 2939
CONECT 2939 2938 2940 2941
CONECT 2940 2939
CONECT 2941 2939
CONECT 2942 2943 2935
CONECT 2943 2942 2944 2946
CONECT 2944 2943 2945 2950
CONECT 2945 2944
CONECT 2946 2943 2947
CONECT 2947 2946 2948 2949
CONECT 2948 2947
CONECT 2949 2947
CONECT 2950 2951 2944
CONECT 2951 2950 2952 2954
CONECT 2952 2951 2953 2956
CONECT 2953 2952
CONECT 2954 2951 2955
CONECT 2955 2954
CONECT 2956 2957 2952
CONECT 2957 2956 2958 2960
CONECT 2958 2957 2959 2967
CONECT 2959 2958
CONECT 2960 2957 2961
CONECT 2961 2960 2962
CONECT 2962 2961 2963
CONECT 2963 2962 2964
CONECT 2964 2963 2965 2966
CONECT 2965 2964
CONECT 2966 2964
CONECT 2967 2968 2958
CONECT 2968 2967 2969 2971
CONECT 2969 2968 2970 2973
CONECT 2970 2969
CONECT 2971 2968 2972
CONECT 2972 2971
CONECT 2973 2974 2969
CONECT 2974 2973 2975 2977
CONECT 2975 2974 2976 2981
CONECT 2976 2975
CONECT 2977 2974 2978
CONECT 2978 2977 2979 2980
CONECT 2979 2978
CONECT 2980 2978
CONECT 2981 2982 2975
CONECT 2982 2981 2983 2985
CONECT 2983 2982 2984 2989
CONECT 2984 2983
CONECT 2985 2982 2986
CONECT 2986 2985 2987 2988
CONECT 2987 2986
CONECT 2988 2986
CONECT 2989 2990 2983
CONECT 2990 2989 2991 2993
CONECT 2991 2990 2992 2995
CONECT 2992 2991
CONECT 2993 2990 2994
CONECT 2994 2993
CONECT 2995 2996 2991
CONECT 2996 2995 2997 2999
CONECT 2997 2996 2998 3004
CONECT 2998 2997
CONECT 2999 2996 3000
CONECT 3000 2999 3001
CONECT 3001 3000 3002
CONECT 3002 3001 3003
CONECT 3003 3002
CONECT 3004 3005 2997
CONECT 3005 3004 3006 3008
CONECT 3006 3005 3007 3015
CONECT 3007 3006
CONECT 3008 3005 3009
CONECT 3009 3008 3010 3011
CONECT 3010 3009 3012
CONECT 3011 3009 3013
CONECT 3012 3010 3014
CONECT 3013 3011 3014
CONECT 3014 3012 3013
CONECT 3015 3016 3006
CONECT 3016 3015 3017 3019
CONECT 3017 3016 3018 3026
CONECT 3018 3017
CONECT 3019 3016 3020
CONECT 3020 3019 3021
CONECT 3021 3020 3022
CONECT 3022 3021 3023
CONECT 3023 3022 3024 3025
CONECT 3024 3023
CONECT 3025 3023
CONECT 3026 3027 3017
CONECT 3027 3026 3028 3030
CONECT 3028 3027 3029 3035
CONECT 3029 3028
CONECT 3030 3027 3031
CONECT 3031 3030 3032
CONECT 3032 3031 3033 3034
CONECT 3033 3032
CONECT 3034 3032
CONECT 3035 3036 3028
CONECT 3036 3035 3037 3039
CONECT 3037 3036 3038 3043
CONECT 3038 3037
CONECT 3039 3036 3040
CONECT 3040 3039 3041 3042
CONECT 3041 3040
CONECT 3042 3040
CONECT 3043 3044 3037
CONECT 3044 3043 3045 3047
CONECT 3045 3044 3046 3049
CONECT 3046 3045
CONECT 3047 3044 3048
CONECT 3048 3047
CONECT 3049 3050 3045
CONECT 3050 3049 3051 3053
CONECT 3051 3050 3052 3058
CONECT 3052 3051
CONECT 3053 3050 3054
CONECT 3054 3053 3055
CONECT 3055 3054 3056
CONECT 3056 3055 3057
CONECT 3057 3056
CONECT 3058 3059 3051
CONECT 3059 3058 3060 3062
CONECT 3060 3059 3061 3067
CONECT 3061 3060
CONECT 3062 3059 3063
CONECT 3063 3062 3064
CONECT 3064 3063 3065
CONECT 3065 3064 3066
CONECT 3066 3065
CONECT 3067 3068 3060
CONECT 3068 3067 3069 3071
CONECT 3069 3068 3070 3078
CONECT 3070 3069
CONECT 3071 3068 3072
CONECT 3072 3071 3073
CONECT 3073 3072 3074
CONECT 3074 3073 3075
CONECT 3075 3074 3076 3077
CONECT 3076 3075
CONECT 3077 3075
CONECT 3078 3079 3069
CONECT 3079 3078 3080 3082
CONECT 3080 3079 3081 3083
CONECT 3081 3080
CONECT 3082 3079
CONECT 3083 3084 3080
CONECT 3084 3083 3085 3087
CONECT 3085 3084 3086 3091
CONECT 3086 3085
CONECT 3087 3084 3088
CONECT 3088 3087 3089
CONECT 3089 3088 3090
CONECT 3090 3089
CONECT 3091 3092 3085
CONECT 3092 3091 3093 3095
CONECT 3093 3092 3094 3097
CONECT 3094 3093
CONECT 3095 3092 3096
CONECT 3096 3095
CONECT 3097 3098 3093
CONECT 3098 3097 3099 3101
CONECT 3099 3098 3100 3108
CONECT 3100 3099
CONECT 3101 3098 3102
CONECT 3102 3101 3103 3104
CONECT 3103 3102 3105
CONECT 3104 3102 3106
CONECT 3105 3103 3107
CONECT 3106 3104 3107
CONECT 3107 3105 3106
CONECT 3108 3109 3099
CONECT 3109 3108 3110 3112
CONECT 3110 3109 3111 3114
CONECT 3111 3110
CONECT 3112 3109 3113
CONECT 3113 3112
CONECT 3114 3115 3110
CONECT 3115 3114 3116 3118
CONECT 3116 3115 3117 3123
CONECT 3117 3116
CONECT 3118 3115 3119
CONECT 3119 3118 3120
CONECT 3120 3119 3121 3122
CONECT 3121 3120
CONECT 3122 3120
CONECT 3123 3124 3116
CONECT 3124 3123 3125 3127
CONECT 3125 3124 3126 3132
CONECT 3126 3125
CONECT 3127 3124 3128
CONECT 3128 3127 3129
CONECT 3129 3128 3130 3131
CONECT 3130 3129
CONECT 3131 3129
CONECT 3132 3133 3125
CONECT 3133 3132 3134 3136
CONECT 3134 3133 3135 3139
CONECT 3135 3134
CONECT 3136 3133 3137 3138
CONECT 3137 3136
CONECT 3138 3136
CONECT 3139 3140 3134
CONECT 3140 3139 3141 3143
CONECT 3141 3140 3142 3145
CONECT 3142 3141
CONECT 3143 3140 3144
CONECT 3144 3143
CONECT 3145 3146 3141
CONECT 3146 3145 3147 3149
CONECT 3147 3146 3148 3150
CONECT 3148 3147
CONECT 3149 3146
CONECT 3150 3151 3147
CONECT 3151 3150 3152 3154
CONECT 3152 3151 3153 3155
CONECT 3153 3152
CONECT 3154 3151
CONECT 3155 3156 3152
CONECT 3156 3155 3157 3159
CONECT 3157 3156 3158 3166
CONECT 3158 3157
CONECT 3159 3156 3160
CONECT 3160 3159 3161
CONECT 3161 3160 3162
CONECT 3162 3161 3163
CONECT 3163 3162 3164 3165
CONECT 3164 3163
CONECT 3165 3163
CONECT 3166 3167 3157
CONECT 3167 3166 3168 3170
CONECT 3168 3167 3169 3175
CONECT 3169 3168
CONECT 3170 3167 3171
CONECT 3171 3170 3172
CONECT 3172 3171 3173
CONECT 3173 3172 3174
CONECT 3174 3173
CONECT 3175 3176 3168
CONECT 3176 3175 3177 3179
CONECT 3177 3176 3178 3182
CONECT 3178 3177
CONECT 3179 3176 3180 3181
CONECT 3180 3179
CONECT 3181 3179
CONECT 3182 3183 3177
CONECT 3183 3182 3184 3186
CONECT 3184 3183 3185 3189
CONECT 3185 3184
CONECT 3186 3183 3187 3188
CONECT 3187 3186
CONECT 3188 3186
CONECT 3189 3190 3184
CONECT 3190 3189 3191 3193
CONECT 3191 3190 3192 3198
CONECT 3192 3191
CONECT 3193 3190 3194
CONECT 3194 3193 3195
CONECT 3195 3194 3196
CONECT 3196 3195 3197
CONECT 3197 3196
CONECT 3198 3199 3191
CONECT 3199 3198 3200 3202
CONECT 3200 3199 3201 3206
CONECT 3201 3200
CONECT 3202 3199 3203
CONECT 3203 3202 3204
CONECT 3204 3203 3205
CONECT 3205 3204
CONECT 3206 3207 3200
CONECT 3207 3206 3208 3210
CONECT 3208 3207 3209 3214
CONECT 3209 3208
CONECT 3210 3207 3211
CONECT 3211 3210 3212
CONECT 3212 3211 3213
CONECT 3213 3212
CONECT 3214 3215 3208
CONECT 3215 3214 3216 3218
CONECT 3216 3215 3217 3222
CONECT 3217 3216
CONECT 3218 3215 3219 3220
CONECT 3219 3218 3221
CONECT 3220 3218
CONECT 3221 3219
CONECT 3222 3223 3216
CONECT 3223 3222 3224 3226
CONECT 3224 3223 3225 3229
CONECT 3225 3224
CONECT 3226 3223 3227 3228
CONECT 3227 3226
CONECT 3228 3226
CONECT 3229 3230 3224
CONECT 3230 3229 3231 3233
CONECT 3231 3230 3232 3236
CONECT 3232 3231
CONECT 3233 3230 3234 3235
CONECT 3234 3233
CONECT 3235 3233
CONECT 3236 3237 3231
CONECT 3237 3236 3238 3240
CONECT 3238 3237 3239 3243
CONECT 3239 3238
CONECT 3240 3237 3241 3242
CONECT 3241 3240
CONECT 3242 3240
CONECT 3243 3244 3238
CONECT 3244 3243 3245 3247
CONECT 3245 3244 3246 3249
CONECT 3246 3245
CONECT 3247 3244 3248
CONECT 3248 3247
CONECT 3249 3250 3245
CONECT 3250 3249 3251 3253
CONECT 3251 3250 3252 3256
CONECT 3252 3251
CONECT 3253 3250 3254 3255
CONECT 3254 3253
CONECT 3255 3253
CONECT 3256 3257 3251
CONECT 3257 3256 3258 3260
CONECT 3258 3257 3259 3267
CONECT 3259 3258
CONECT 3260 3257 3261
CONECT 3261 3260 3262 3263
CONECT 3262 3261 3264
CONECT 3263 3261 3265
CONECT 3264 3262 3266
CONECT 3265 3263 3266
CONECT 3266 3264 3265
CONECT 3267 3268 3258
CONECT 3268 3267 3269 3271
CONECT 3269 3268 3270 3272
CONECT 3270 3269
CONECT 3271 3268
CONECT 3272 3273 3269
CONECT 3273 3272 3274 3276
CONECT 3274 3273 3275 3280
CONECT 3275 3274
CONECT 3276 3273 3277 3278
CONECT 3277 3276 3279
CONECT 3278 3276
CONECT 3279 3277
CONECT 3280 3281 3274
CONECT 3281 3280 3282 3284
CONECT 3282 3281 3283 3286
CONECT 3283 3282
CONECT 3284 3281 3285
CONECT 3285 3284
CONECT 3286 3287 3282
CONECT 3287 3286 3288 3290
CONECT 3288 3287 3289 3300
CONECT 3289 3288
CONECT 3290 3287 3291
CONECT 3291 3290 3292 3293
CONECT 3292 3291 3294
CONECT 3293 3291 3295 3296
CONECT 3294 3292 3295
CONECT 3295 3293 3294 3297
CONECT 3296 3293 3298
CONECT 3297 3295 3299
CONECT 3298 3296 3299
CONECT 3299 3297 3298
CONECT 3300 3301 3288
CONECT 3301 3300 3302 3304
CONECT 3302 3301 3303 3308
CONECT 3303 3302
CONECT 3304 3301 3305
CONECT 3305 3304 3306 3307
CONECT 3306 3305
CONECT 3307 3305
CONECT 3308 3309 3314 3302
CONECT 3309 3308 3310 3312
CONECT 3310 3309 3311 3315
CONECT 3311 3310
CONECT 3312 3309 3313
CONECT 3313 3312 3314
CONECT 3314 3313 3308
CONECT 3315 3316 3310
CONECT 3316 3315 3317 3319
CONECT 3317 3316 3318 3326
CONECT 3318 3317
CONECT 3319 3316 3320
CONECT 3320 3319 3321 3322
CONECT 3321 3320 3323
CONECT 3322 3320 3324
CONECT 3323 3321 3325
CONECT 3324 3322 3325
CONECT 3325 3323 3324
CONECT 3326 3327 3317
CONECT 3327 3326 3328 3330
CONECT 3328 3327 3329 3336
CONECT 3329 3328
CONECT 3330 3327 3331
CONECT 3331 3330 3332 3333
CONECT 3332 3331 3334
CONECT 3333 3331 3335
CONECT 3334 3332 3335
CONECT 3335 3333 3334
CONECT 3336 3337 3328
CONECT 3337 3336 3338 3340
CONECT 3338 3337 3339 3344
CONECT 3339 3338
CONECT 3340 3337 3341 3342
CONECT 3341 3340 3343
CONECT 3342 3340
CONECT 3343 3341
CONECT 3344 3345 3338
CONECT 3345 3344 3346 3348
CONECT 3346 3345 3347 3355
CONECT 3347 3346
CONECT 3348 3345 3349
CONECT 3349 3348 3350 3351
CONECT 3350 3349 3352
CONECT 3351 3349 3353
CONECT 3352 3350 3354
CONECT 3353 3351 3354
CONECT 3354 3352 3353
CONECT 3355 3356 3346
CONECT 3356 3355 3357 3359
CONECT 3357 3356 3358 3366
CONECT 3358 3357
CONECT 3359 3356 3360
CONECT 3360 3359 3361 3362
CONECT 3361 3360 3363
CONECT 3362 3360 3364
CONECT 3363 3361 3365
CONECT 3364 3362 3365
CONECT 3365 3363 3364
CONECT 3366 3367 3357
CONECT 3367 3366 3368 3370
CONECT 3368 3367 3369 3374
CONECT 3369 3368
CONECT 3370 3367 3371
CONECT 3371 3370 3372 3373
CONECT 3372 3371
CONECT 3373 3371
CONECT 3374 3375 3368
CONECT 3375 3374 3376 3378
CONECT 3376 3375 3377 3382
CONECT 3377 3376
CONECT 3378 3375 3379
CONECT 3379 3378 3380 3381
CONECT 3380 3379
CONECT 3381 3379
CONECT 3382 3383 3388 3376
CONECT 3383 3382 3384 3386
CONECT 3384 3383 3385 3389
CONECT 3385 3384
CONECT 3386 3383 3387
CONECT 3387 3386 3388
CONECT 3388 3387 3382
CONECT 3389 3390 3384
CONECT 3390 3389 3391 3393
CONECT 3391 3390 3392 3401
CONECT 3392 3391
CONECT 3393 3390 3394
CONECT 3394 3393 3395 3396
CONECT 3395 3394 3397
CONECT 3396 3394 3398
CONECT 3397 3395 3399
CONECT 3398 3396 3399
CONECT 3399 3397 3398 3400
CONECT 3400 3399
CONECT 3401 3402 3391
CONECT 3402 3401 3403 3405
CONECT 3403 3402 3404 3409
CONECT 3404 3403
CONECT 3405 3402 3406 3407
CONECT 3406 3405 3408
CONECT 3407 3405
CONECT 3408 3406
CONECT 3409 3410 3403
CONECT 3410 3409 3411 3413
CONECT 3411 3410 3412 3417
CONECT 3412 3411
CONECT 3413 3410 3414
CONECT 3414 3413 3415 3416
CONECT 3415 3414
CONECT 3416 3414
CONECT 3417 3418 3423 3411
CONECT 3418 3417 3419 3421
CONECT 3419 3418 3420 3424
CONECT 3420 3419
CONECT 3421 3418 3422
CONECT 3422 3421 3423
CONECT 3423 3422 3417
CONECT 3424 3425 3419
CONECT 3425 3424 3426 3428
CONECT 3426 3425 3427 3432
CONECT 3427 3426
CONECT 3428 3425 3429
CONECT 3429 3428 3430 3431
CONECT 3430 3429
CONECT 3431 3429
CONECT 3432 3433 3426
CONECT 3433 3432 3434 3436
CONECT 3434 3433 3435 3440
CONECT 3435 3434
CONECT 3436 3433 3437
CONECT 3437 3436 3438 3439
CONECT 3438 3437
CONECT 3439 3437
CONECT 3440 3441 3434
CONECT 3441 3440 3442 3444
CONECT 3442 3441 3443
CONECT 3443 3442
CONECT 3444 3441
CONECT 3445 3446
CONECT 3446 3445 3447 3449
CONECT 3447 3446 3448 3450
CONECT 3448 3447
CONECT 3449 3446
CONECT 3450 3451 3447
CONECT 3451 3450 3452 3454
CONECT 3452 3451 3453 3458
CONECT 3453 3452
CONECT 3454 3451 3455 3456
CONECT 3455 3454 3457
CONECT 3456 3454
CONECT 3457 3455
CONECT 3458 3459 3452
CONECT 3459 3458 3460 3462
CONECT 3460 3459 3461 3467
CONECT 3461 3460
CONECT 3462 3459 3463
CONECT 3463 3462 3464
CONECT 3464 3463 3465 3466
CONECT 3465 3464
CONECT 3466 3464
CONECT 3467 3468 3460
CONECT 3468 3467 3469 3471
CONECT 3469 3468 3470 3476
CONECT 3470 3469
CONECT 3471 3468 3472
CONECT 3472 3471 3473
CONECT 3473 3472 3474 3475
CONECT 3474 3473
CONECT 3475 3473
CONECT 3476 3477 3469
CONECT 3477 3476 3478 3480
CONECT 3478 3477 3479 3483
CONECT 3479 3478
CONECT 3480 3477 3481 3482
CONECT 3481 3480
CONECT 3482 3480
CONECT 3483 3484 3478
CONECT 3484 3483 3485 3487
CONECT 3485 3484 3486 3495
CONECT 3486 3485
CONECT 3487 3484 3488
CONECT 3488 3487 3489 3490
CONECT 3489 3488 3491
CONECT 3490 3488 3492
CONECT 3491 3489 3493
CONECT 3492 3490 3493
CONECT 3493 3491 3492 3494
CONECT 3494 3493
CONECT 3495 3496 3485
CONECT 3496 3495 3497 3499
CONECT 3497 3496 3498 3503
CONECT 3498 3497
CONECT 3499 3496 3500
CONECT 3500 3499 3501 3502
CONECT 3501 3500
CONECT 3502 3500
CONECT 3503 3504 3497
CONECT 3504 3503 3505 3507
CONECT 3505 3504 3506 3508
CONECT 3506 3505
CONECT 3507 3504
CONECT 3508 3509 3505
CONECT 3509 3508 3510 3512
CONECT 3510 3509 3511 3516
CONECT 3511 3510
CONECT 3512 3509 3513 3514
CONECT 3513 3512 3515
CONECT 3514 3512
CONECT 3515 3513
CONECT 3516 3517 3510
CONECT 3517 3516 3518 3520
CONECT 3518 3517 3519 3524
CONECT 3519 3518
CONECT 3520 3517 3521
CONECT 3521 3520 3522
CONECT 3522 3521 3523
CONECT 3523 3522
CONECT 3524 3525 3518
CONECT 3525 3524 3526 3528
CONECT 3526 3525 3527 3538
CONECT 3527 3526
CONECT 3528 3525 3529
CONECT 3529 3528 3530 3531
CONECT 3530 3529 3532
CONECT 3531 3529 3533 3534
CONECT 3532 3530 3533
CONECT 3533 3531 3532 3535
CONECT 3534 3531 3536
CONECT 3535 3533 3537
CONECT 3536 3534 3537
CONECT 3537 3535 3536
CONECT 3538 3539 3526
CONECT 3539 3538 3540 3542
CONECT 3540 3539 3541 3546
CONECT 3541 3540
CONECT 3542 3539 3543
CONECT 3543 3542 3544 3545
CONECT 3544 3543
CONECT 3545 3543
CONECT 3546 3547 3540
CONECT 3547 3546 3548 3550
CONECT 3548 3547 3549 3551
CONECT 3549 3548
CONECT 3550 3547
CONECT 3551 3552 3548
CONECT 3552 3551 3553 3555
CONECT 3553 3552 3554 3559
CONECT 3554 3553
CONECT 3555 3552 3556
CONECT 3556 3555 3557
CONECT 3557 3556 3558
CONECT 3558 3557
CONECT 3559 3560 3553
CONECT 3560 3559 3561 3563
CONECT 3561 3560 3562 3565
CONECT 3562 3561
CONECT 3563 3560 3564
CONECT 3564 3563
CONECT 3565 3566 3561
CONECT 3566 3565 3567 3569
CONECT 3567 3566 3568 3571
CONECT 3568 3567
CONECT 3569 3566 3570
CONECT 3570 3569
CONECT 3571 3572 3567
CONECT 3572 3571 3573 3575
CONECT 3573 3572 3574 3578
CONECT 3574 3573
CONECT 3575 3572 3576 3577
CONECT 3576 3575
CONECT 3577 3575
CONECT 3578 3579 3573
CONECT 3579 3578 3580 3582
CONECT 3580 3579 3581 3586
CONECT 3581 3580
CONECT 3582 3579 3583
CONECT 3583 3582 3584
CONECT 3584 3583 3585
CONECT 3585 3584
CONECT 3586 3587 3580
CONECT 3587 3586 3588 3590
CONECT 3588 3587 3589 3598
CONECT 3589 3588
CONECT 3590 3587 3591
CONECT 3591 3590 3592 3593
CONECT 3592 3591 3594
CONECT 3593 3591 3595
CONECT 3594 3592 3596
CONECT 3595 3593 3596
CONECT 3596 3594 3595 3597
CONECT 3597 3596
CONECT 3598 3599 3588
CONECT 3599 3598 3600 3602
CONECT 3600 3599 3601 3606
CONECT 3601 3600
CONECT 3602 3599 3603
CONECT 3603 3602 3604 3605
CONECT 3604 3603
CONECT 3605 3603
CONECT 3606 3607 3612 3600
CONECT 3607 3606 3608 3610
CONECT 3608 3607 3609 3613
CONECT 3609 3608
CONECT 3610 3607 3611
CONECT 3611 3610 3612
CONECT 3612 3611 3606
CONECT 3613 3614 3608
CONECT 3614 3613 3615 3617
CONECT 3615 3614 3616 3621
CONECT 3616 3615
CONECT 3617 3614 3618 3619
CONECT 3618 3617 3620
CONECT 3619 3617
CONECT 3620 3618
CONECT 3621 3622 3615
CONECT 3622 3621 3623 3625
CONECT 3623 3622 3624 3629
CONECT 3624 3623
CONECT 3625 3622 3626 3627
CONECT 3626 3625 3628
CONECT 3627 3625
CONECT 3628 3626
CONECT 3629 3630 3623
CONECT 3630 3629 3631 3633
CONECT 3631 3630 3632 3641
CONECT 3632 3631
CONECT 3633 3630 3634
CONECT 3634 3633 3635 3636
CONECT 3635 3634 3637
CONECT 3636 3634 3638
CONECT 3637 3635 3639
CONECT 3638 3636 3639
CONECT 3639 3637 3638 3640
CONECT 3640 3639
CONECT 3641 3642 3631
CONECT 3642 3641 3643 3645
CONECT 3643 3642 3644 3647
CONECT 3644 3643
CONECT 3645 3642 3646
CONECT 3646 3645
CONECT 3647 3648 3643
CONECT 3648 3647 3649 3651
CONECT 3649 3648 3650 3653
CONECT 3650 3649
CONECT 3651 3648 3652
CONECT 3652 3651
CONECT 3653 3654 3649
CONECT 3654 3653 3655 3657
CONECT 3655 3654 3656 3661
CONECT 3656 3655
CONECT 3657 3654 3658
CONECT 3658 3657 3659 3660
CONECT 3659 3658
CONECT 3660 3658
CONECT 3661 3662 3655
CONECT 3662 3661 3663 3665
CONECT 3663 3662 3664 3669
CONECT 3664 3663
CONECT 3665 3662 3666
CONECT 3666 3665 3667 3668
CONECT 3667 3666
CONECT 3668 3666
CONECT 3669 3670 3663
CONECT 3670 3669 3671 3673
CONECT 3671 3670 3672 3677
CONECT 3672 3671
CONECT 3673 3670 3674
CONECT 3674 3673 3675 3676
CONECT 3675 3674
CONECT 3676 3674
CONECT 3677 3678 3671
CONECT 3678 3677 3679 3681
CONECT 3679 3678 3680 3688
CONECT 3680 3679
CONECT 3681 3678 3682
CONECT 3682 3681 3683
CONECT 3683 3682 3684
CONECT 3684 3683 3685
CONECT 3685 3684 3686 3687
CONECT 3686 3685
CONECT 3687 3685
CONECT 3688 3689 3679
CONECT 3689 3688 3690 3692
CONECT 3690 3689 3691 3699
CONECT 3691 3690
CONECT 3692 3689 3693
CONECT 3693 3692 3694 3695
CONECT 3694 3693 3696
CONECT 3695 3693 3697
CONECT 3696 3694 3698
CONECT 3697 3695 3698
CONECT 3698 3696 3697
CONECT 3699 3700 3690
CONECT 3700 3699 3701 3703
CONECT 3701 3700 3702 3710
CONECT 3702 3701
CONECT 3703 3700 3704
CONECT 3704 3703 3705
CONECT 3705 3704 3706
CONECT 3706 3705 3707
CONECT 3707 3706 3708 3709
CONECT 3708 3707
CONECT 3709 3707
CONECT 3710 3711 3701
CONECT 3711 3710 3712 3714
CONECT 3712 3711 3713 3718
CONECT 3713 3712
CONECT 3714 3711 3715
CONECT 3715 3714 3716 3717
CONECT 3716 3715
CONECT 3717 3715
CONECT 3718 3719 3712
CONECT 3719 3718 3720
CONECT 3720 3719 3721 3722
CONECT 3721 3720
CONECT 3722 3723 3720
CONECT 3723 3722 3724 3726
CONECT 3724 3723 3725 3733
CONECT 3725 3724
CONECT 3726 3723 3727
CONECT 3727 3726 3728 3729
CONECT 3728 3727 3730
CONECT 3729 3727 3731
CONECT 3730 3728 3732
CONECT 3731 3729 3732
CONECT 3732 3730 3731
CONECT 3733 3734 3724
CONECT 3734 3733 3735 3737
CONECT 3735 3734 3736 3742
CONECT 3736 3735
CONECT 3737 3734 3738
CONECT 3738 3737 3739
CONECT 3739 3738 3740
CONECT 3740 3739 3741
CONECT 3741 3740
CONECT 3742 3743 3735
CONECT 3743 3742 3744 3746
CONECT 3744 3743 3745 3752
CONECT 3745 3744
CONECT 3746 3743 3747
CONECT 3747 3746 3748 3749
CONECT 3748 3747 3750
CONECT 3749 3747 3751
CONECT 3750 3748 3751
CONECT 3751 3749 3750
CONECT 3752 3753 3744
CONECT 3753 3752 3754 3756
CONECT 3754 3753 3755 3757
CONECT 3755 3754
CONECT 3756 3753
CONECT 3757 3758 3754
CONECT 3758 3757 3759 3761
CONECT 3759 3758 3760 3768
CONECT 3760 3759
CONECT 3761 3758 3762
CONECT 3762 3761 3763 3764
CONECT 3763 3762 3765
CONECT 3764 3762 3766
CONECT 3765 3763 3767
CONECT 3766 3764 3767
CONECT 3767 3765 3766
CONECT 3768 3769 3759
CONECT 3769 3768 3770 3772
CONECT 3770 3769 3771 3779
CONECT 3771 3770
CONECT 3772 3769 3773
CONECT 3773 3772 3774
CONECT 3774 3773 3775
CONECT 3775 3774 3776
CONECT 3776 3775 3777 3778
CONECT 3777 3776
CONECT 3778 3776
CONECT 3779 3780 3770
CONECT 3780 3779 3787 3781
CONECT 3781 3780 3782
CONECT 3782 3781 3783
CONECT 3783 3782 3784
CONECT 3784 3783 3786 3785
CONECT 3785 3784
CONECT 3786 3784
CONECT 3787 3780 3788 3789
CONECT 3788 3787
CONECT 3789 3790 3787
CONECT 3790 3789 3791 3793
CONECT 3791 3790 3792 3795
CONECT 3792 3791
CONECT 3793 3790 3794
CONECT 3794 3793
CONECT 3795 3796 3801 3791
CONECT 3796 3795 3797 3799
CONECT 3797 3796 3798
CONECT 3798 3797
CONECT 3799 3796 3800
CONECT 3800 3799 3801
CONECT 3801 3800 3795
CONECT 3803 3808 3811 3804
CONECT 3804 3803 3839 3805
CONECT 3805 3804 3806 3830
CONECT 3806 3805 3813 3807
CONECT 3807 3806 3808
CONECT 3808 3803 3807 3809
CONECT 3809 3808 3810
CONECT 3810 3809 3812
CONECT 3811 3803 3812
CONECT 3812 3810 3811 3840
CONECT 3813 3806 3814
CONECT 3814 3813 3815 3816
CONECT 3815 3814
CONECT 3816 3814 3817 3821
CONECT 3817 3816 3818
CONECT 3818 3817 3822 3819
CONECT 3819 3818 3820
CONECT 3820 3819 3826 3821
CONECT 3821 3816 3820
CONECT 3822 3818 3825 3823 3824
CONECT 3823 3822
CONECT 3824 3822
CONECT 3825 3822
CONECT 3826 3820 3829 3827 3828
CONECT 3827 3826
CONECT 3828 3826
CONECT 3829 3826
CONECT 3830 3805 3831
CONECT 3831 3830 3832
CONECT 3832 3831 3833 3838
CONECT 3833 3832 3834
CONECT 3834 3833 3835
CONECT 3835 3834 3836 3837
CONECT 3836 3835 3838
CONECT 3837 3835
CONECT 3838 3832 3836
CONECT 3839 3804
CONECT 3840 3812 3841 3845
CONECT 3841 3840 3842
CONECT 3842 3841 3843
CONECT 3843 3842 3844
CONECT 3844 3843 3845
CONECT 3845 3840 3844
MASTER        3    0    0    0    0    0    0    0 3844    2 3844    0
END
